# Supplementary material for: Neuronal and glial networks interact with traumatic brain injury to modulate cognition in ABCD study
Source: NPJ Syst Biol Appl. 2026 Mar 13;12:60. doi: 10.1038/s41540-026-00681-8 (PMC13128933; doi:10.1038/s41540-026-00681-8)
Supplement: Supplementary file 2 — Supplementary Data 1 [file 41540_2026_681_MOESM2_ESM.xlsx]

## Sheet: Sheet 1
Supplementary Data 1: NPC3 Additive GWAS Summary Statistics (P < 1e-5)
SNP	CHR	BP	BETA	P
rs149441554	11	26283081	0.5984	1.812e-06
chr11:26283227	11	26283227	0.5984	1.812e-06
rs12351259	9	35900332	-0.3128	4.266e-06
rs11825099	11	26271673	0.6134	4.388e-06
rs11034689	11	4926207	-0.3192	4.984e-06
rs17020727	1	108029663	0.5105	5.835e-06
rs648248	6	116759894	-0.2814	7.184e-06
rs816547	3	156404510	0.3479	7.274e-06
rs78308873	12	108265844	0.5985	7.786e-06
rs73403537	12	108254060	0.5447	8.061e-06
rs6084975	20	5045190	-0.2712	8.618e-06
chr3:18571704	3	18571704	0.2894	8.966e-06
rs6891183	5	40159792	0.2722	9.235e-06
rs12665035	6	26275421	-0.2837	9.359e-06
rs9379845	6	26291373	-0.2837	9.359e-06
rs59859726	12	108250563	0.5438	9.509e-06
rs61534839	6	26305395	-0.2833	9.649e-06
rs2927448	19	44784592	0.4181	9.807e-06
rs56763414	6	26286240	-0.2827	9.919e-06
rs10946810	6	26287827	-0.2827	9.919e-06
rs34381918	16	72949738	0.3002	9.989e-06
