# Supplementary material for: Neuronal and glial networks interact with traumatic brain injury to modulate cognition in ABCD study
Source: NPJ Syst Biol Appl. 2026 Mar 13;12:60. doi: 10.1038/s41540-026-00681-8 (PMC13128933; doi:10.1038/s41540-026-00681-8)
Supplement: Supplementary file 3 — Supplementary Data 2 [file 41540_2026_681_MOESM3_ESM.xlsx]

## Sheet: Sheet1
Supplementary Data 2: NPC3 Additive GWAS Effect Size Correlations with Positive and Negative Control Traits
Trait	R2	P	study	sample size	Control Set
Verbal Learning	0.206889	1.15019e-08	Lahti et al	53637	positive
Verbal Learning (Oral)	0.0611429	0.688403	Lahti et al	53637	positive
Verbal Learning (Visual)	0.666867	0.0133744	Lahti et al	53637	positive
Verbal Short Term Memory (Word List)	0.0430402	0.0373687	Lahti et al	53637	positive
Verbal Short Term Memory (Paragraph)	0.409175	6.00185e-13	Lahti et al	53637	positive
Static Spatial Working Memory	0.260963	0.260963	Zhang et al	451	positive
Harmonized Memory	0.179649	4.04824e-59	Archer et al	49998	positive
Verbal episodic memory	0.0589672	0.100039	Soo et al	2246	positive
Short term memory	0.33529	0.0237058	Zhu et al	1623	positive
Fasting Blood Glucose	0.000432921	0.153413	Chen et al	92615	negative
Grip Strength	0.00191339	0.236879	Jones et al	256523	negative
LDL Cholesterol	0.000432921	0.153413	Klimentidis et al	431167	negative
Ascending Aortic Diameter	0.00703387	2.19654e-06	Pirruccello et al	38694	negative
HB1AC Meaurement	0.00799043	0.335745	Chai et al	2704	negative
Alkaline Phosphatase	0.00796334	6.39557e-07	Sinnott-Armstrong et al	355891	negative
Serum Albumin Levels	0.0279482	5.41687e-19	Barton et al	400938	negative
Bone Mineral Density	0.00948036	6.19337e-10	Miao et al	50070	negative
Triglyceride Levels	0.0177	0.265	Ottensmann et al	5448	negative
