# Supplementary material for: Neuronal and glial networks interact with traumatic brain injury to modulate cognition in ABCD study
Source: NPJ Syst Biol Appl. 2026 Mar 13;12:60. doi: 10.1038/s41540-026-00681-8 (PMC13128933; doi:10.1038/s41540-026-00681-8)
Supplement: Supplementary file 4 — Supplementary Data 3 [file 41540_2026_681_MOESM4_ESM.xlsx]

## Sheet: Sheet1
Supplementary Data 3: NPC3 Interaction GWAS Summary Statistics (P < 1e-5)
SNP	CHR	BP	BETA.MAIN	BETA.INTERACTION	P.MAIN	P.INTERACTION
rs68042206	2	62337740	-1.259	0.9355	6.57e-07	2.08e-06
chr3:16627614	3	16627614	0.9377	-0.7056	8.99e-07	1.94e-06
rs6578351	11	3415262	-1.276	0.8378	1.66e-06	4.74e-05
chr13:44266984	13	44266984	0.92	-0.6898	1.77e-06	3.45e-06
rs12107037	3	16629240	0.9129	-0.6909	1.84e-06	3.41e-06
rs6578350	11	3415126	-1.173	0.768	2.58e-06	6.72e-05
rs10485357	6	154986102	-1.086	0.8164	2.71e-06	3.84e-06
rs10833460	11	3204734	0.9328	-0.6483	3.54e-06	3.13e-05
rs4565878	11	3204472	0.9224	-0.6428	4.47e-06	3.63e-05
rs12418164	11	3204638	0.9224	-0.6428	4.47e-06	3.63e-05
rs10833461	11	3204773	0.9224	-0.6428	4.47e-06	3.63e-05
rs7742308	6	154983289	-1.056	0.7981	4.76e-06	5.6e-06
rs1921397	12	127818074	-0.9457	0.6867	4.84e-06	1.5e-05
chr11:3204356	11	3204356	0.9107	-0.6372	6.01e-06	4.29e-05
rs4368077	14	37170299	-0.8693	0.6576	6.52e-06	1.07e-05
rs146535109	6	31873121	-1.759	1.35	6.62e-06	2.06e-05
rs10443995	10	126986592	-1.742	1.345	8.53e-06	4.45e-06
rs111255454	10	126979355	-1.722	1.338	8.73e-06	3.62e-06
rs111636708	10	126980494	-1.722	1.338	8.73e-06	3.62e-06
rs10443992	10	126984384	-1.722	1.338	8.73e-06	3.62e-06
rs1888144	13	44262572	0.855	-0.6403	9.01e-06	1.57e-05
rs9562542	13	44262789	0.855	-0.6403	9.01e-06	1.57e-05
chr13:44262790	13	44262790	0.855	-0.6403	9.01e-06	1.57e-05
chr10:126985170	10	126985170	-1.693	1.305	9.02e-06	3.76e-06
rs576308585	10	126985172	-1.693	1.305	9.02e-06	3.76e-06
rs331536	11	4451404	-0.7928	0.5492	9.33e-06	6.36e-05
