# Supplementary material for: Neuronal and glial networks interact with traumatic brain injury to modulate cognition in ABCD study
Source: NPJ Syst Biol Appl. 2026 Mar 13;12:60. doi: 10.1038/s41540-026-00681-8 (PMC13128933; doi:10.1038/s41540-026-00681-8)
Supplement: Supplementary file 5 — Supplementary Data 4 [file 41540_2026_681_MOESM5_ESM.xlsx]

## Sheet: Sheet1
Supplementary Data 4: Marker Set Enrichment Results on the GWAS Catalog SNPs of various human traits for NPC3 GWAS Interaction Term
Rows highlighted in green are significant traits that were considered to be related to mTBI based on prior knowledge (FDR < 0.05) Rows highlighted in blue are significant traits that were not considered to be related to mTBI (FDR < 0.05)
GWAS Trait	MSEA Enrichment Score	MSEA Enrichment P	MSEA Enrichment FDR	Num Genes	Num SNPs	Top Genes	Top SNPs in SNP-by-mTBI interaction term	-log10(GWAS P)
GWAS_RETINAL_DETACHMENT_OR_RETINAL_BREAK	18.6604	1.87407e-07	0.00018066	32	5730	GRM5;MAPT;PLXDC2;PTPRN2;SMYD1;FABP1;LAMA2;KBTBD8;FSTL5;TRIM29	rs308804;rs17763658;rs11011698;rs13234965;rs2970895;rs2970895;rs6936981;rs34281597;rs13126840;rs1790475	4.01;3.81;3.64;3.55;3.19;3.19;2.87;2.72;2.68;2.65
GWAS_SNORING	18.033	3.46482e-07	0.000219316	40	4852	GRM5;MAPT;SULF2;ROBO2;ANAPC4;KCNQ5;TRAM1;LACTB2;MACF1;LMO4	rs308804;rs17763658;rs872111;rs13090400;rs16877127;rs7747411;rs74676531;rs74676531;rs7520721;rs11161976	4.01;3.81;3.16;3.01;2.93;2.65;2.63;2.63;2.61;2.56
GWAS_INTRACRANIAL_VOLUME	20.0974	3.8498e-07	0.000229447	11	1480	MAPT;HMGA2;WNT3;IGF1;FOXO3;CENPW;RNF146;PDCD11;RSPO3;GRN	rs17763658;rs4026608;rs199496;rs5742643;rs11966962;rs41285260;rs145142014;rs10883859;rs11154387;rs72824736	3.81;2.29;2.20;2.17;2.04;1.49;1.17;1.15;1.01;0.91
GWAS_IDP_DMRI_TBSS_ICVF_GENU_OF_CORPUS_CALLOSUM	20.4874	5.91992e-07	0.00028534	10	1633	MAPT;VCAN;BCAN;EGFR;SCFD2;PICK1;HBEGF;SLC4A9;GAL3ST1;POLR2F	rs17763658;rs310522;rs2365716;rs2330948;rs2930043;rs6001008;rs4150230;rs4150230;rs11704774;rs117123358	3.81;3.61;2.71;2.21;2.04;1.51;1.26;1.26;1.14;0.80
GWAS_ALCOHOL_USE_DISORDER_(TOTAL_SCORE)	17.1288	1.59699e-06	0.000635327	26	2221	MAPT;SNX17;EMCN;GCKR;SLC39A8;NSF;WNT3;ADH6;RASIP1;IZUMO1	rs17763658;rs11684134;rs168571;rs12464368;rs13103835;rs199496;rs199496;rs13113095;rs11883129;rs11883129	3.81;2.99;2.71;2.57;2.27;2.20;2.20;1.98;1.93;1.93
GWAS_FEELING_GUILTY	15.2635	1.82369e-06	0.000684962	25	3567	MAPT;PRKCA;SCGN;SLC17A4;ASTN2;SLC17A1;HACE1;ATAD2B;LIN28B;TMPRSS5	rs17763658;rs190139;rs62392673;rs62392673;rs10759872;rs62392732;rs7760243;rs7579114;rs77566078;rs17532674	3.81;2.76;2.71;2.71;2.51;2.31;2.30;2.26;2.25;2.20
GWAS_PROGRESSIVE_SUPRANUCLEAR_PALSY	16.285	2.52968e-06	0.00081287	20	2827	MAPT;ASAP1;SLCO1A2;MOBP;DUSP10;SYDE2;TBC1D8;EHD4;STX6;IL21	rs17763658;rs10103805;rs28446944;rs116559528;rs58180570;rs7540356;rs62152954;rs4924586;rs7538053;rs78538083	3.81;2.99;2.89;2.74;2.57;2.52;2.47;2.37;2.29;2.05
GWAS_F-STRONG_VEGETABLE_LIKING_(DERIVED_FOOD-LIKING_FACTOR)	16.4748	3.32805e-06	0.000962473	19	3046	MAPT;FOXP1;MTMR2;ZBTB20;TCF4;DCC;NEGR1;CACNA2D2;ARID1B;CEP57	rs17763658;rs1522171;rs7111540;rs73238043;rs624244;rs62081903;rs1486087;rs2236950;rs9406306;rs484546	3.81;3.54;3.12;2.64;2.62;2.32;2.17;2.05;2.00;1.99
GWAS_QRS_COMPLEX_(12-LEADSUM)	16.9376	3.92406e-06	0.00103167	23	2768	MAPT;TBX3;MPPED2;MITF;WIPF1;NOS1AP;TBX5;PRKCA;EFCAB5;NSRP1	rs17763658;rs2384406;rs6484482;rs11711047;rs145039586;rs6427667;rs17731569;rs190139;rs11652593;rs113153446	3.81;3.78;3.49;3.47;3.12;2.82;2.81;2.76;2.73;2.61
GWAS_HERRING_LIKING	15.1073	4.95067e-06	0.00119311	10	3604	MAPT;MTMR2;CDH13;LRRTM4;TCF4;CCDC171;IGSF11;MLLT10;FGF21;FTO	rs17763658;rs7111540;rs8055921;rs7355718;rs624244;rs28648431;rs75000884;rs1243191;rs11883129;rs9932411	3.81;3.12;2.92;2.64;2.62;2.62;2.37;1.95;1.93;1.89
GWAS_SUBCORTICAL_BRAIN_REGION_VOLUMES	15.4358	9.76813e-06	0.00217303	13	2898	DLG2;MAPT;DCC;KTN1;FAT3;FBXW8;HRK;CENPW;MSRB3;RNF146	rs10898145;rs17763658;rs62081903;rs10148123;rs11020092;rs1032529;rs1032529;rs41285260;rs7314741;rs145142014	3.93;3.81;2.32;2.25;1.94;1.53;1.53;1.49;1.22;1.17
GWAS_ARRHYTHMIA	14.7749	1.29282e-05	0.00247141	14	2535	MAPT;AKAP6;TBX5;GORAB;NEBL;PRRX1;CAV1;KCND3;ZFHX3;CUX2	rs17763658;rs10133229;rs17731569;rs68174929;rs10828186;rs72705052;rs1049337;rs12403251;rs6499600;rs73197964	3.81;3.00;2.81;2.67;2.42;2.17;2.16;2.10;1.97;1.87
GWAS_CIRCULATING_LEVELS_OF_TOTAL-TAU	13.5852	1.40462e-05	0.00256048	15	4286	F5;FHIT;ZNF777;MAPT;ZDHHC14;MAP1B;ADAMTS12;SLC25A26;AHNAK2;PARD3	rs35337011;rs114578503;rs60711147;rs17763658;rs9505841;rs111403617;rs256651;rs36149310;rs36014607;rs10763985	5.48;3.97;3.89;3.81;3.28;2.69;2.68;2.42;2.28;2.21
GWAS_POST-TRAUMATIC_STRESS_DISORDER_(PHENOTYPE_RISK_SCORE)	13.3177	1.58561e-05	0.00269487	19	3700	MAPT;TMEM106B;NCAM1;ZBTB20;TCF4;PCDHA1;PCDHA2;PCDHA3;PCDHA4;PCDHA5	rs17763658;rs10479756;rs12574998;rs73238043;rs624244;rs35123355;rs35123355;rs35123355;rs35123355;rs35123355	3.81;3.55;3.52;2.64;2.62;2.61;2.61;2.61;2.61;2.61
GWAS_LEFT‚ÄìRIGHT_BRAIN_ASYMMETRY	13.9192	1.60536e-05	0.00270907	25	4288	MAPT;BBS9;TUBB;MACROD2;CELSR1;DACT1;DAAM1;GALNT12;UNC80;TUBB4A	rs17763658;rs7793759;rs6911628;rs200781;rs75801019;rs191103;rs61984537;rs79107811;rs141185047;rs12460816	3.81;3.79;3.15;2.89;2.69;2.52;2.44;2.39;2.29;2.25
GWAS_COGNITIVE_PERFORMANCE_(PROCESSING_SPEED)	13.4787	1.63744e-05	0.00273178	13	3529	MAPT;SPRED1;NCKAP5;CTNND2;LRP1B;IGFBP3;CDH23;SEMA3E;ZNF239;RPAP3	rs17763658;rs4244562;rs116609659;rs1379902;rs4643470;rs66985090;rs9415055;rs117638711;rs10793454;rs929270	3.81;2.97;2.58;2.44;2.41;2.41;2.33;2.23;2.13;1.46
GWAS_OCCUPATIONAL_ATTAINMENT	13.2188	1.91222e-05	0.0029106	25	4411	ERBB4;LHFPL3;MAPT;PTPRF;GLCCI1;TCF4;TTLL11;AFF3;AGAP1;SYT4	rs2165098;rs11972126;rs17763658;rs10732843;rs6967565;rs624244;rs4240472;rs62154537;rs55801692;rs72902415	3.96;3.89;3.81;2.98;2.75;2.62;2.56;2.43;2.35;2.28
GWAS_EASE_OF_GETTING_UP_IN_THE_MORNING	12.619	2.11459e-05	0.0030577	56	6607	SLC44A4;MAPT;NRXN1;PREPL;PSMD3;ECE1;CALN1;PER2;PIGK;PMFBP1	rs146535109;rs17763658;rs7569722;rs79537401;rs8080734;rs212539;rs151028660;rs12474243;rs77096504;rs8052408	4.74;3.81;3.64;3.43;3.40;3.13;3.05;2.98;2.87;2.85
GWAS_F-SMALL_FISH_LIKING_(DERIVED_FOOD-LIKING_FACTOR)	13.561	2.28252e-05	0.00314336	15	4343	SESN3;MAPT;KIRREL3;CDH13;LRRTM4;TCF4;CCDC171;CADM2;IGSF11;RASIP1	rs558288;rs17763658;rs12364722;rs8055921;rs7355718;rs624244;rs28648431;rs35228298;rs75000884;rs11883129	4.20;3.81;3.57;2.92;2.64;2.62;2.62;2.55;2.37;1.93
GWAS_FEELING_HURT	12.3344	2.67449e-05	0.00351574	38	5540	MAPT;NFATC1;TUSC1;GRM8;DENND1B;POU6F2;NTN1;ATF6B;MBD5;CRB1	rs17763658;rs7235273;rs4144934;rs10269816;rs2488395;rs4339541;rs62068228;rs9296004;rs2382210;rs2821132	3.81;3.73;3.69;3.55;3.35;3.27;3.09;3.00;2.99;2.96
GWAS_ALZHEIMER'S_DISEASE_IN_APOE_E4-_CARRIERS	12.6033	3.51034e-05	0.00416307	34	4678	EPHA1;MAPT;SERINC5;KCNN3;SLC24A4;MACROD2;PTK2B;CDR2L;USP6NL;KCTD8	rs10226669;rs17763658;rs16877468;rs4845658;rs10137612;rs200781;rs17057065;rs3744199;rs61708777;rs13129857	3.91;3.81;3.49;3.01;2.89;2.89;2.76;2.59;2.50;2.50
GWAS_MAXIMUM_HABITUAL_ALCOHOL_CONSUMPTION_(MTAG)	13.15	3.60681e-05	0.0042217	28	4244	MAPT;CAMKMT;SEMA6D;DPP6;FAM114A2;GCKR;CNOT4;CTTNBP2;SLC39A8;TMPRSS5	rs17763658;rs698794;rs78424241;rs7783446;rs2250995;rs12464368;rs116934009;rs10241351;rs13103835;rs17532674	3.81;3.72;3.11;2.91;2.76;2.57;2.47;2.42;2.27;2.20
GWAS_HOUSEHOLD_INCOME	12.0489	3.64322e-05	0.00423447	38	4570	ERBB4;MAPT;ELOVL7;GLCCI1;ARAP3;TCF4;KMT2E;AFF3;UBOX5;STK24	rs2165098;rs17763658;rs4527549;rs6967565;rs11955138;rs624244;rs35418021;rs62154537;rs3787484;rs117715729	3.96;3.81;2.91;2.75;2.67;2.62;2.54;2.43;2.35;2.27
GWAS_OSTEOARTHRITIS	11.8263	3.99489e-05	0.00435198	45	6863	DLG2;MAPT;DYNC1I1;UQCC1;FAM53A;GLIS3;ANAPC4;LYPLAL1;LTBP1;SCUBE1	rs10898145;rs17763658;rs76604671;rs78070351;rs55888408;rs11790321;rs16877127;rs10863439;rs60166170;rs138952	3.93;3.81;3.23;3.20;3.00;2.98;2.93;2.92;2.84;2.70
GWAS_HEADACHE	12.1482	4.07489e-05	0.00439289	45	5880	CAMK1D;MAPT;PRKAR2B;PHACTR1;NFE2L3;NFIB;MACF1;ASTN2;CACNA2D1;CUX1	rs11594130;rs17763658;rs11770475;rs202077;rs117947396;rs72700585;rs7520721;rs10759872;rs1990071;rs149220912	3.88;3.81;3.53;3.12;2.67;2.62;2.61;2.51;2.46;2.45
GWAS_WHITE_MATTER_MICROSTRUCTURE_(AXIAL_DIUSIVITIES)	11.4517	4.57119e-05	0.00472138	61	6731	STRN;MAPT;VCAN;CARD11;CAPN12;ECE1;SDK2;WNT7A;CRB1;MOBP	rs62132521;rs17763658;rs310522;rs78723777;rs8110828;rs212539;rs35931417;rs12635960;rs2821132;rs116559528	3.90;3.81;3.61;3.25;3.23;3.13;3.08;2.97;2.96;2.74
GWAS_FEELING_MISERABLE	11.6964	5.03213e-05	0.00486902	59	6313	MAPT;NCAM1;KCNJ3;KLHDC8B;CNTN5;CRB1;PTPRJ;ACVR2A;MAD1L1;DCC	rs17763658;rs12574998;rs11895478;rs6790914;rs11827261;rs2821132;rs35711693;rs17742573;rs35596463;rs62081903	3.81;3.52;3.29;3.18;3.12;2.96;2.62;2.57;2.36;2.32
GWAS_POST-TRAUMATIC_STRESS_DISORDER_(MENTAL_HEALTH_QUESTIONNAIRE_OR_PREDICTED)	11.8521	5.18974e-05	0.00490772	26	4497	MAPT;NCAM1;ANAPC4;FOXP2;TCF4;PCDHA1;PCDHA2;PCDHA3;PCDHA4;PCDHA5	rs17763658;rs12574998;rs16877127;rs73208648;rs624244;rs35123355;rs35123355;rs35123355;rs35123355;rs35123355	3.81;3.52;2.93;2.69;2.62;2.61;2.61;2.61;2.61;2.61
GWAS_ALCOHOL_USE_DISORDER_(CONSUMPTION_SCORE)	11.6649	5.26069e-05	0.00490773	32	3581	MAPT;BAHCC1;GCKR;SLC39A8;LRPPRC;SLC4A8;ANO3;ADH6;PPP1R3B;KLB	rs17763658;rs62072956;rs12464368;rs13103835;rs4148212;rs9652000;rs7129590;rs13113095;rs10109064;rs9990499	3.81;2.86;2.57;2.27;2.20;2.10;2.09;1.98;1.91;1.89
GWAS_MULTIPLE_SYSTEM_ATROPHY	11.8783	5.43043e-05	0.00490775	19	3336	MAPT;FBXO47;ELOVL7;CDH4;SLC28A3;FOXL1;LOXL4;XDH;MDGA2;WNT3	rs17763658;rs660413;rs4527549;rs67455685;rs17087204;rs34505475;rs4919201;rs2749994;rs72680207;rs199496	3.81;3.48;2.91;2.75;2.74;2.73;2.61;2.31;2.23;2.20
GWAS_GLAUCOMA_(PRIMARY_OPEN-ANGLE)	10.4054	5.60728e-05	0.00491402	135	17449	EFHC2;CALD1;CELF2;MAPT;LMO7;FARS2;LPP;ANTXR1;ME3;SORCS2	rs287778;rs78694204;rs11594733;rs17763658;rs7324230;rs4530910;rs74768531;rs75445182;rs666646;rs2285790	4.70;3.94;3.88;3.81;3.80;3.58;3.54;3.50;3.48;3.39
GWAS_PROTHROMBIN_TIME	12.2344	6.98792e-05	0.00594384	15	1195	F5;SLC19A2;PLXDC2;PROCR;EDEM2;TRPC4AP;GCKR;F7;F10;MYH7B	rs35337011;rs35337011;rs11011698;rs6060308;rs11908681;rs11908681;rs12464368;rs12858483;rs12858483;rs7269138	5.48;5.48;3.64;2.73;2.61;2.61;2.57;2.46;2.46;2.35
GWAS_IDIOPATHIC_PULMONARY_FIBROSIS	11.2895	7.28543e-05	0.00601985	37	4095	SPDL1;MAPT;FKBP5;NPRL3;PTPN14;KIF15;TMEM42;SNCA;AKAP13;MAD1L1	rs264869;rs17763658;rs9470090;rs9924289;rs4655358;rs62242566;rs62242566;rs200955273;rs11073401;rs35596463	4.75;3.81;3.35;3.03;2.81;2.66;2.66;2.58;2.37;2.36
GWAS_FREE_TESTOSTERONE_LEVELS	10.1737	8.05666e-05	0.00647218	106	13935	WWOX;HGFAC;MAPT;NFATC1;CLYBL;PSD3;MSL2;DNM3;KCNK13;ZNF536	rs59903179;rs2857988;rs17763658;rs7235273;rs9554631;rs6586750;rs13065565;rs72725208;rs61996861;rs16964255	4.17;4.13;3.81;3.73;3.33;3.26;3.21;3.17;3.14;2.95
GWAS_EDUCATIONAL_ATTAINMENT_(COLLEGE_COMPLETION)	10.6512	0.000102212	0.00798908	26	4385	MAPT;CALN1;ELOVL7;GPM6A;CNOT4;AFF3;NUP205;LRP1B;ZSWIM6;NEGR1	rs17763658;rs151028660;rs4527549;rs4690634;rs116934009;rs62154537;rs7782920;rs4643470;rs77505016;rs1486087	3.81;3.05;2.91;2.61;2.47;2.43;2.43;2.41;2.21;2.17
GWAS_EXPERIENCING_MOOD_SWINGS	10.2622	0.000106324	0.0080918	59	7330	MAPT;TMEM106B;GRM8;NCAM1;PTPRD;LAMB2;HTR4;PTPRJ;TCF4;HOXB2	rs17763658;rs10479756;rs10269816;rs12574998;rs62539614;rs6790914;rs113620918;rs35711693;rs624244;rs187831436	3.81;3.55;3.55;3.52;3.38;3.18;3.00;2.62;2.62;2.60
GWAS_COVID-19_(SEVERE_VS_POPULATION)	9.93534	0.000116181	0.00861526	64	9009	HDAC4;MAPT;DKK2;NCAM1;NFIA;LRRC4C;SPOCK1;DHX15;CRMP1;NEDD4L	rs592695;rs17763658;rs419783;rs12574998;rs6684051;rs368776606;rs6898797;rs56798539;rs75710701;rs7243671	3.86;3.81;3.54;3.52;3.39;3.30;3.05;2.94;2.92;2.90
GWAS_COGNITIVE_ABILITY	10.2122	0.00014687	0.0106187	44	5330	ZNF638;MAPT;PDE1C;MED27;SLC22A23;GPC5;AFF3;APBA1;RYBP;DDN	rs4852258;rs17763658;rs11979163;rs12377592;rs6923610;rs16947580;rs62154537;rs71503676;rs9858898;rs10875906	4.79;3.81;3.43;2.71;2.71;2.56;2.43;2.38;2.37;2.37
GWAS_LOW_TESTOSTERONE_LEVELS	10.1826	0.000165475	0.011672	33	3427	MAPT;WDR72;GCKR;PHB;UBQLN2;XDH;NRBF2;KLHL8;SERPINA1;SLCO1B1	rs17763658;rs689813;rs12464368;rs77047989;rs5960739;rs2749994;rs2403213;rs111785841;rs7144888;rs71446763	3.81;2.57;2.57;2.48;2.42;2.31;2.16;2.16;2.07;2.01
GWAS_SEVERE_COVID-19_INFECTION	8.04667	0.000177306	0.0122088	310	63775	GRAMD4;FRMPD4;IQCJ-SCHIP1;WWOX;MALRD1;FHIT;CCDC85A;MAPT;BBS9;SOX5	rs116484910;rs11798691;rs73170511;rs59903179;rs11008507;rs114578503;rs9967877;rs17763658;rs7793759;rs61923848	4.55;4.38;4.25;4.17;4.14;3.97;3.86;3.81;3.79;3.78
GWAS_OSTEOARTHRITIS_(HIP)	9.87691	0.000184258	0.0123924	48	5660	MAPT;LPP;TACC3;MASP1;NCOA3;HDAC9;KLHL42;TGFA;ASTN2;PTHLH	rs17763658;rs74768531;rs55888408;rs58027993;rs4507151;rs2697911;rs10771367;rs6731345;rs10759872;rs10843030	3.81;3.54;3.00;2.97;2.81;2.68;2.58;2.54;2.51;2.41
GWAS_SHOULDER_IMPINGEMENT_OR_ROTATOR_CUFF_TEAR	10.576	0.000191317	0.0124455	10	1917	FRMPD4;ALG13;ASTN2;STK24;SLC39A8;C5orf63;ACOT9;SAT1;ZNF804A;UBE2D3	rs11798691;rs3027784;rs10759872;rs117715729;rs13103835;rs10067364;rs7063209;rs7063209;rs6712125;rs17175769	4.38;3.71;2.51;2.27;2.27;2.15;2.03;2.03;1.41;1.30
GWAS_WHITE_MATTER_MICROSTRUCTURE_(MEAN_DIUSIVITIES)	10.1369	0.000194275	0.0124672	60	5375	MAPT;VCAN;SMARCAL1;WNT7A;GFAP;FZD2;SCGN;HAPLN1;NUAK1;NSF	rs17763658;rs310522;rs2666287;rs12635960;rs8072356;rs6503376;rs62392673;rs1563551;rs2434081;rs199496	3.81;3.61;3.13;2.97;2.86;2.71;2.71;2.67;2.42;2.20
GWAS_INTERSTITIAL_LUNG_DISEASE	9.77585	0.000198343	0.0125965	18	6061	SPDL1;MAPT;CSMD1;CTNNA3;AKAP13;DUSP23;DPP9;TERT;FAM13A;DEPTOR	rs264869;rs17763658;rs17070105;rs10822843;rs11073401;rs12094103;rs10425839;rs115500493;rs2609267;rs72690111	4.75;3.81;3.40;2.53;2.37;2.14;2.05;2.02;1.91;1.87
GWAS_GENERAL_FACTOR_OF_NEUROTICISM	9.27369	0.000216782	0.0131944	86	10498	TENM3;GRM5;RCN1;MAPT;MSRA;PCDH9;TMEM106B;GRM8;NCAM1;PPP2R3A	rs10034371;rs308804;rs71489825;rs17763658;rs76034192;rs61959203;rs10479756;rs10269816;rs12574998;rs13065565	4.78;4.01;3.91;3.81;3.73;3.57;3.55;3.55;3.52;3.21
GWAS_WORRY_TOO_LONG_AFTER_AN_EMBARRASSING_EXPERIENCE	9.82615	0.000219757	0.0133002	40	4883	RGS12;MAPT;GRM8;RBFOX1;PPP2R3A;PCCB;STAG1;KCNN2;HTT;MGST1	rs2857988;rs17763658;rs10269816;rs17144654;rs13065565;rs35970307;rs13069695;rs36954;rs113928896;rs80320929	4.13;3.81;3.55;3.25;3.21;3.12;3.04;2.52;2.50;2.48
GWAS_DYSLEXIA	8.87334	0.000241065	0.0141159	83	12740	PDE4D;FHIT;SMARCA2;MAPT;NRXN1;LPP;MITF;SETDB2;POU6F2;RBFOX1	rs112162527;rs114578503;rs10738602;rs17763658;rs7569722;rs74768531;rs11711047;rs9568236;rs4339541;rs17144654	4.08;3.97;3.94;3.81;3.64;3.54;3.47;3.47;3.27;3.25
GWAS_IRRITABLE_MOOD	9.25591	0.000245421	0.0143358	51	6010	MAPT;MSRA;CAMKMT;CCDC71;THAP4;FOXP2;TCF4;CADM2;TMEM258;MYRF	rs17763658;rs76034192;rs698794;rs6790914;rs7558942;rs73208648;rs624244;rs35228298;rs12791843;rs12791843	3.81;3.73;3.72;3.18;2.81;2.69;2.62;2.55;2.46;2.46
GWAS_FACIAL_MORPHOLOGY_(FACTOR_21,_DEPTH_OF_NASAL_ALAE)	9.33022	0.000361792	0.0205157	16	1883	NTNG1;HDX;BICD1;PDE6A;MRPS26;OXT;GLT6D1;NTRK3;MB21D2;TBC1D1	rs12354155;rs2205922;rs144166034;rs26119;rs3787484;rs3787484;rs10776832;rs141611207;rs35079675;rs56108943	3.80;2.79;2.50;2.43;2.35;2.35;2.30;2.17;2.10;1.89
GWAS_HEART_FAILURE_(MULTIVARIATE_ANALYSIS)	8.81962	0.000393486	0.0218839	53	6476	ZNF638;DYSF;STRN;MAPT;RGS10;KLHDC8B;ZNF592;NEDD4L;PRKCA;TTN	rs4852258;rs4852258;rs62132521;rs17763658;rs78286160;rs6790914;rs16974510;rs7243671;rs190139;rs76465131	4.79;4.79;3.90;3.81;3.46;3.18;3.00;2.90;2.76;2.74
GWAS_PRIMARY_BILIARY_CIRRHOSIS	9.22642	0.000418773	0.0228508	43	4655	NADSYN1;MAPT;ORMDL3;DENND1B;IRF8;SPEF2;PDGFB;ZPBP2;IKZF3;ELMO1	rs61885945;rs17763658;rs8080734;rs2488395;rs12598785;rs10512625;rs56222990;rs11657449;rs11657449;rs7804200	4.53;3.81;3.40;3.35;3.06;2.38;2.35;2.24;2.24;2.23
GWAS_WHITE_MATTER_MICROSTRUCTURE_(FRACTIONAL_ANISOTROPY)	8.13749	0.000540308	0.0278055	90	8089	MAPT;MSRA;VCAN;STX8;DENND1B;CARD11;SMARCAL1;NTN1;ROBO2;CRB1	rs17763658;rs76034192;rs310522;rs11078803;rs2488395;rs78723777;rs2666287;rs62068228;rs13090400;rs2821132	3.81;3.73;3.61;3.36;3.35;3.25;3.13;3.09;3.01;2.96
GWAS_AGE-RELATED_HEARING_IMPAIRMENT_(MTAG)	8.10659	0.000541884	0.0278626	29	3240	GRB10;CHMP4C;LMX1A;TUB;ARHGEF28;CTBP2;CDH23;EXOC6;TYR;NID2	rs7799091;rs3202419;rs77557846;rs4237763;rs2973548;rs9664044;rs9415055;rs2497348;rs10830219;rs55984072	3.42;3.40;3.33;2.82;2.63;2.41;2.33;2.18;2.18;2.15
GWAS_PARENTAL_LONGEVITY_(FATHER'S_AGE_AT_DEATH)	8.55418	0.000551046	0.0281779	27	4283	LPP;PTPRD;OTUD7A;IMMP2L;SORCS1;HDX;SAYSD1;VAMP5;KCNK9;IGF2R	rs74768531;rs62539614;rs147761575;rs17158597;rs56211503;rs2205922;rs10305532;rs1010;rs10105415;rs62440900	3.54;3.38;3.12;3.03;2.95;2.79;2.67;2.34;2.30;2.28
GWAS_NUMBER_OF_SEXUAL_PARTNERS	8.37845	0.000552354	0.0282206	106	14239	PKD1L3;DHODH;CIT;MAN2A1;MAPT;TMEM17;NAALADL2;PTPRN2;FOXP1;NCAM1	rs78308858;rs78308858;rs11064955;rs2033463;rs17763658;rs10188696;rs79562073;rs13234965;rs1522171;rs12574998	4.79;4.79;4.49;3.97;3.81;3.73;3.61;3.55;3.54;3.52
GWAS_LIFETIME_SMOKING_(WITHOUT_EDUCATIONAL_ATTAINMENT)	7.93593	0.000589602	0.0293988	35	6358	MAPT;MSRA;NCAM1;SDK1;SEMA6D;TENM2;SLC28A3;MCTP1;ARID5B;GALNTL6	rs17763658;rs76034192;rs12574998;rs55961125;rs78424241;rs6898153;rs17087204;rs62365751;rs77968426;rs77612319	3.81;3.73;3.52;3.37;3.11;2.85;2.74;2.70;2.70;2.68
GWAS_EDGE-LEVEL_BRAIN_CONNECTIVITY_(MULTIVARIATE_ANALYSIS)	7.5523	0.00065094	0.0315435	164	18835	KCNA5;STRN;MAPT;VCAN;FOXP1;GTSE1;DENND1B;SLIT2;ELAC2;UQCC1	rs9919705;rs62132521;rs17763658;rs310522;rs1522171;rs150503961;rs2488395;rs13149337;rs12950148;rs78070351	5.81;3.90;3.81;3.61;3.54;3.40;3.35;3.32;3.31;3.20
GWAS_LUMBAR_SPINE_BONE_MINERAL_DENSITY	8.79768	0.00065627	0.0317632	59	5673	MAPT;RPS6KA5;KCNMA1;ARHGAP25;FOXL1;TMCO5A;ZBTB40;MARCO;CDKAL1;MEPE	rs17763658;rs12897149;rs10762742;rs2280246;rs34505475;rs10520067;rs10799748;rs10200695;rs7775526;rs7683897	3.81;3.37;2.94;2.91;2.73;2.69;2.63;2.62;2.41;2.40
GWAS_CORONARY_ARTERY_DISEASE_OR_FACTOR_VIII_LEVELS_(PLEIOTROPY)	7.26857	0.000833544	0.0395182	67	6684	DYNC2H1;ATP1B1;NME7;VWF;COL4A1;PHACTR1;STAG1;PCSK9;SCARB1;SCARA5	rs1913462;rs6675509;rs1200131;rs111443469;rs4773140;rs202077;rs13069695;rs11810371;rs1031605;rs2727005	4.13;3.80;3.70;3.54;3.39;3.12;3.04;2.88;2.85;2.84
GWAS_COGNITIVE_ABILITY_(MTAG)	7.75091	0.00102635	0.0478742	66	7041	MAPT;FOXP1;PDE1C;KCNJ3;MTMR2;SEMA6D;PTPRF;MED27;SLC22A23;GPC5	rs17763658;rs1522171;rs11979163;rs11895478;rs7111540;rs78424241;rs10732843;rs12377592;rs6923610;rs16947580	3.81;3.54;3.43;3.29;3.12;3.11;2.98;2.71;2.71;2.56
GWAS_ABDOMINAL_AORTIC_CALCIFICATION_LEVELS	8.29572	0.00119971	0.0550724	10	1417	PLXDC2;HDAC9;PLIN2;RAP1GAP;TWIST1;GPR160;PIK3R4;NAV1;SEC62;NOL6	rs11011698;rs2697911;rs10738528;rs78671472;rs28595434;rs1290661;rs75331158;rs80210811;rs61624090;rs16919246	3.64;2.68;2.15;1.91;1.75;1.70;1.66;1.37;1.33;1.13
GWAS_FEELING_WORRY	6.95684	0.00141628	0.0627628	72	10475	MAPT;MSRA;NDST3;GRM8;SAPCD1;VWA7;DENND1B;RBFOX1;PPP2R3A;CAMTA1	rs17763658;rs76034192;rs28528872;rs10269816;rs7757496;rs7757496;rs2488395;rs17144654;rs13065565;rs1750836	3.81;3.73;3.55;3.55;3.46;3.46;3.35;3.25;3.21;3.21
GWAS_BILIRUBIN_LEVELS	7.60646	0.00142598	0.0630815	41	3998	ANK1;EPO;PIEZO1;KLHL1;NR1I2;SLCO1A2;SEMA3C;ABL1;CCDC171;SLCO1B3	rs13269907;rs2553023;rs13334987;rs55705420;rs2037547;rs28446944;rs10243928;rs113585858;rs28648431;rs11045480	3.84;3.19;3.14;3.03;2.96;2.89;2.80;2.73;2.62;2.34
GWAS_COPINE-1_LEVELS	7.74383	0.00144089	0.0636033	11	268	DLGAP4;UQCC1;NFS1;CPNE1;TRPC4AP;EDEM2;CEP250;CNBD2;EPB41L1;MAP1LC3A	rs146661634;rs78070351;rs112041905;rs112041905;rs11908681;rs11908681;rs79447658;rs144149010;rs10222036;rs2424993	3.38;3.20;2.81;2.81;2.61;2.61;2.17;2.08;1.52;1.20
GWAS_FACIAL_MORPHOLOGY_(SEGMENT_1)	7.88973	0.00158798	0.0685439	19	2552	SLC25A21;ALX4;HDAC9;VPS13B;PTHLH;HMGA2;EDA;BMP5;DNMT3B;ADAM15	rs4368077;rs10769030;rs2697911;rs62534593;rs10843030;rs4026608;rs2804361;rs17677530;rs35065789;rs3765087	5.01;2.77;2.68;2.59;2.41;2.29;2.13;2.12;2.10;1.96
GWAS_AUTOMOBILE_SPEEDING_PROPENSITY	7.39055	0.00162906	0.0692832	35	5529	MAPT;NOA1;FOXP1;MPPED2;KCNJ3;SOX11;TNXB;ATF6B;ARID5B;SGIP1	rs17763658;rs150310611;rs1522171;rs6484482;rs11895478;rs76251724;rs9296004;rs9296004;rs77968426;rs4393126	3.81;3.68;3.54;3.49;3.29;3.27;3.00;3.00;2.70;2.65
GWAS_INTELLIGENCE	6.59391	0.0018222	0.0750127	364	33124	DAZL;ZNF638;DYSF;DOCK2;PAIP2B;MPHOSPH10;PDE4D;MAN2A1;ATXN1L;LHFPL3	rs12107037;rs4852258;rs4852258;rs264869;rs113903407;rs357780;rs112162527;rs2033463;rs79489472;rs11972126	5.56;4.79;4.79;4.75;4.34;4.25;4.08;3.97;3.89;3.89
GWAS_BONE_MINERAL_DENSITY_(WARD'S_TRIANGLE_AREA)	6.35463	0.0018413	0.0755602	18	2936	MALRD1;PLXDC2;FMN2;NKAIN2;CCR3;HECW1;TNKS;DUSP23;CRP;ADAMTS18	rs11008507;rs11011698;rs2355833;rs4897547;rs4513489;rs6463191;rs73207111;rs12094103;rs12094103;rs3743749	4.14;3.64;2.71;2.46;2.33;2.27;2.24;2.14;2.14;1.79
GWAS_HIGH-SENSITIVITY_CARDIAC_TROPONIN_T_LEVELS_(MTAG)	6.7559	0.00185306	0.0759405	17	6269	FHIT;MAPT;VCL;RBFOX1;UBE2J2;SLC14A2;PRKCA;CTNNA3;ANO5;SYNPO2	rs114578503;rs17763658;rs10824063;rs17144654;rs2296475;rs1421201;rs190139;rs10822843;rs144151868;rs62327844	3.97;3.81;3.41;3.25;2.95;2.85;2.76;2.53;2.10;2.03
GWAS_PHOSPHATIDYLINOSITOL_36:2_[M+H]1+_LEVELS	6.47839	0.00201801	0.0810568	10	469	PRPF31;CNOT3;MBOAT7;TMC4;MYRF;FEN1;TMEM258;FADS1;PAQR9;FADS2	rs66900966;rs11883211;rs11883211;rs11883211;rs12791843;rs12791843;rs12791843;rs12791843;rs10935476;rs174593	2.86;2.67;2.67;2.67;2.46;2.46;2.46;2.46;2.40;2.18
GWAS_DEPRESSED_AFFECT	7.17438	0.00221752	0.0878503	72	10253	ERBB4;MAPT;TMEM106B;NCAM1;RBFOX1;CAMTA1;KLHDC8B;DPY19L3;EMCN;SLC44A5	rs2165098;rs17763658;rs10479756;rs12574998;rs17144654;rs1750836;rs6790914;rs12460248;rs168571;rs1343520	3.96;3.81;3.55;3.52;3.25;3.21;3.18;2.79;2.71;2.63
GWAS_GUT_MICROBIOTA_RELATIVE_ABUNDANCE_(UNCLASSIFIED_GENUS_BELONGING_TO_FAMILY_RUMINOCOCCACEAE)	6.38444	0.00230435	0.0900566	12	2117	PTPRN2;SLC52A3;ARHGEF28;SCRT2;PARVA;IGFBP2;CLDN1;DNAH5;TEAD1;CXCR5	rs13234965;rs6054733;rs2973548;rs113029864;rs903212;rs3755137;rs11712504;rs2166337;rs10766010;rs117223320	3.55;3.28;2.63;2.51;2.38;1.98;1.95;1.94;1.77;1.77
GWAS_LIFETIME_SMOKING	6.71128	0.00240241	0.0903043	86	13228	MAPT;MAML3;MSRA;NRXN1;NCAM1;SDK1;LRRC4C;SEMA6D;NRAP;PTPRF	rs17763658;rs795996;rs76034192;rs7569722;rs12574998;rs55961125;rs368776606;rs78424241;rs868738;rs10732843	3.81;3.79;3.73;3.64;3.52;3.37;3.30;3.11;3.03;2.98
GWAS_MIGRAINE_AND/OR_DIASTOLIC_BLOOD_PRESSURE	6.71858	0.00240283	0.0903053	17	2734	COL4A1;SLC24A3;SAYSD1;HPSE2;PLCE1;KCNE2;ASTN2;CFDP1;NCOR2;PRDM16	rs4773140;rs11697561;rs10305532;rs10748733;rs6583934;rs9985125;rs10759872;rs11641308;rs1243000;rs12135987	3.39;2.79;2.67;2.61;2.60;2.57;2.51;2.44;2.38;2.19
GWAS_GLYCOCHENODEOXYCHOLATE_GLUCURONIDE_(1)_LEVELS	7.12913	0.00240442	0.0903461	11	879	CACNA1G;ABCC3;SLCO1A2;IAPP;SLCO1B3;SLC25A28;SLCO1B1;GOLT1B;ENTPD7;SPX	rs56134783;rs4141292;rs28446944;rs28446944;rs11045480;rs12268645;rs71446763;rs147310223;rs2269195;rs10770824	3.13;2.96;2.89;2.89;2.34;2.08;2.01;1.69;1.56;1.42
GWAS_GAMMA_GLUTAMYL_TRANSPEPTIDASE	6.07405	0.00263167	0.0975742	323	30813	ZMIZ1;EHBP1;HGFAC;CALD1;EPHA1;STRN;CELF2;NTNG1;ORMDL3;COL4A1	rs704016;rs75758126;rs2857988;rs78694204;rs10226669;rs62132521;rs11594733;rs12354155;rs8080734;rs4773140	4.83;4.23;4.13;3.94;3.91;3.90;3.88;3.80;3.40;3.39
GWAS_COVID-19_(SEVERE_VS_TESTED,_NOT_SEVERE)	6.58071	0.00268385	0.0979756	71	10588	HDAC4;MAPT;NAALADL2;NCAM1;XKRX;NFIA;SNTG2;LRRC4C;DDX46;GABRB3	rs592695;rs17763658;rs79562073;rs12574998;rs1204412;rs6684051;rs35847752;rs368776606;rs17713112;rs78167470	3.86;3.81;3.61;3.52;3.43;3.39;3.37;3.30;3.20;3.06
GWAS_RISK-TAKING_TENDENCY_(4-DOMAIN_PRINCIPAL_COMPONENT_MODEL)	6.6841	0.00271335	0.098206	99	13423	MAPT;REST;DAB1;PTPRM;PTPRN2;FOXP1;NCAM1;NFIA;SDK1;LRRC4C	rs17763658;rs150310611;rs72912422;rs898203;rs13234965;rs1522171;rs12574998;rs6684051;rs55961125;rs368776606	3.81;3.68;3.59;3.55;3.55;3.54;3.52;3.39;3.37;3.30
GWAS_POLYCHLORINATED_BIPHENYL_LEVELS	6.5775	0.00276123	0.0985861	32	5072	IQCJ-SCHIP1;EDDM3A;DENND1A;DLGAP1;MBD5;PALLD;HLTF;RASGRP3;ADCY5;GLDC	rs73170511;rs61976921;rs7044210;rs9789189;rs2382210;rs6810614;rs57323042;rs1349119;rs11927367;rs2297442	4.25;3.66;3.47;3.24;2.99;2.93;2.91;2.85;2.77;2.74
GWAS_RESPONSE_TO_ANTI-RETROVIRAL_THERAPY_(DDI/D4T)_IN_HIV-1_INFECTION_(GRADE_1_PERIPHERAL_NEUROPATHY)	7.07792	0.00280216	0.0987422	10	1412	CALD1;MTCL1;NFE2L3;HPSE2;STXBP5L;HIF3A;ADCK1;RSPO4;ANGPT4;MAP2K6	rs78694204;rs3744975;rs117947396;rs10748733;rs58491832;rs8112409;rs10134142;rs114035391;rs114035391;rs2715822	3.94;2.93;2.67;2.61;2.52;2.03;2.03;2.02;2.02;1.45
GWAS_MALE-PATTERN_BALDNESS	5.77847	0.0028357	0.0990212	459	42356	FSTL4;EHBP1;PDE4D;HDAC4;MAPT;ADARB2;NIN;DKK2;COL4A2;KLF12	rs256240;rs75758126;rs112162527;rs592695;rs17763658;rs12572245;rs10137363;rs419783;rs4773140;rs1977315	4.44;4.23;4.08;3.86;3.81;3.75;3.55;3.54;3.39;3.37
GWAS_DEPRESSIVE_SYMPTOMS_(SUM-SCORE)	7.20638	0.00294363	0.100379	10	475	DOCK3;CACNA2D2;LSMEM2;HYAL1;CYB561D2;C3orf18;HEMK1;MAPKAPK3;MANF;LMOD1	rs4560329;rs2236950;rs2236950;rs2236950;rs2236950;rs417592;rs417592;rs417592;rs75648288;rs6427925	2.70;2.05;2.05;2.05;2.05;1.91;1.91;1.91;1.88;1.41
GWAS_CORONARY_ARTERY_DISEASE_OR_FACTOR_XI_LEVELS_(PLEIOTROPY)	7.07358	0.00295177	0.100453	66	6585	ZNF638;PAIP2B;DYNC2H1;ATP1B1;NME7;LY6G6C;COL4A1;PHACTR1;STAG1;PCSK9	rs4852258;rs113903407;rs1913462;rs6675509;rs1200131;rs7757496;rs4773140;rs202077;rs13069695;rs11810371	4.79;4.34;4.13;3.80;3.70;3.46;3.39;3.12;3.04;2.88
GWAS_WHITE_MATTER_MICROSTRUCTURE_(RADIAL_DIUSIVITIES)	6.40555	0.00299432	0.100693	85	7777	MAPT;VCAN;SMARCAL1;WNT7A;HAPLN1;PRKAG2;PCDHA1;NSRP1;ARMC9;NUAK1	rs17763658;rs310522;rs2666287;rs12635960;rs1563551;rs2536084;rs35123355;rs113153446;rs1729084;rs2434081	3.81;3.61;3.13;2.97;2.67;2.66;2.61;2.61;2.56;2.42
GWAS_CEREBRAL_WHITE_MATTER_VOLUME_CHANGE_RATE_X_AGE_INTERACTION_(1DF)	7.31409	0.00318744	0.105955	10	2127	MITF;ANGPT1;FREM1;GAS7;HLA-DOB;HLA-DQB2;FRMD4B;PRICKLE2;TNFRSF21;NPEPPS	rs11711047;rs67029862;rs3747534;rs35384557;rs2621320;rs719656;rs4407408;rs17666399;rs6899852;rs62073975	3.47;2.88;2.63;2.58;2.29;2.17;2.17;2.12;1.93;0.81
GWAS_COVID-19_(SEVERE_VS_NON-SEVERE_WITH_POSITIVE_TEST)	5.96241	0.00323629	0.106356	52	10189	MAPT;VCAN;NCAM1;EMILIN2;SMCHD1;CSMD1;LRRC4C;DHX15;FASTKD2;CRMP1	rs17763658;rs310522;rs12574998;rs35176958;rs28601731;rs17070105;rs368776606;rs56798539;rs57562572;rs75710701	3.81;3.61;3.52;3.45;3.44;3.40;3.30;2.94;2.92;2.92
GWAS_HIGH-SENSITIVITY_CARDIAC_TROPONIN_I_CONCENTRATION_(MTAG)	6.7559	0.00328878	0.106867	17	6269	FHIT;MAPT;VCL;RBFOX1;UBE2J2;SLC14A2;PRKCA;CTNNA3;ANO5;SYNPO2	rs114578503;rs17763658;rs10824063;rs17144654;rs2296475;rs1421201;rs190139;rs10822843;rs144151868;rs62327844	3.97;3.81;3.41;3.25;2.95;2.85;2.76;2.53;2.10;2.03
GWAS_BIOAVAILABLE_TESTOSTERONE_LEVELS	5.76046	0.00353525	0.113599	356	38931	MGAT5;PLCB1;INSR;WWOX;HGFAC;FHIT;SMARCA2;B3GNT2;MAPT;SOX5	rs1257210;rs75234999;rs75392157;rs59903179;rs2857988;rs114578503;rs10738602;rs10197217;rs17763658;rs61923848	4.69;4.33;4.24;4.17;4.13;3.97;3.94;3.89;3.81;3.78
GWAS_GUT_MICROBIOTA_(BACTERIAL_TAXA,_RANK_NORMAL_TRANSFORMATION_METHOD)	5.78976	0.00384272	0.122122	99	13481	SLC6A17;CAMK1D;ASIC2;MSRA;RGS10;SDK1;TUSC3;TSPAN18;PPP2R2B;CRTAC1	rs2784150;rs11594130;rs113351607;rs76034192;rs78286160;rs55961125;rs2604376;rs835993;rs28813131;rs7919531	4.02;3.88;3.76;3.73;3.46;3.37;3.29;3.23;3.17;3.17
GWAS_SERUM_TOTAL_PROTEIN_LEVEL	5.46853	0.00388516	0.122129	408	36423	ZNF638;DYSF;SPCS3;TAB2;RGS12;HGFAC;DOK7;ADH7;C4orf17;MAP4K5	rs4852258;rs4852258;rs72641708;rs9404025;rs2857988;rs2857988;rs2857988;rs77324539;rs77324539;rs12890895	4.79;4.79;4.57;4.13;4.13;4.13;4.13;3.98;3.98;3.85
GWAS_HAPTOGLOBIN_LEVELS	6.49361	0.00411749	0.128041	14	666	DHODH;PKD1L3;IST1;CHST4;PHLPP2;DHX38;HPR;PMFBP1;TXNL4B;HP	rs78308858;rs78308858;rs79169855;rs148582489;rs76788735;rs8052408;rs8052408;rs8052408;rs8052408;rs5467	4.79;4.79;4.04;3.94;3.85;2.85;2.85;2.85;2.85;2.68
GWAS_PROBLEMATIC_ALCOHOL_USE_(MTAG)	6.43482	0.00418331	0.128704	76	8783	DHODH;EHBP1;MAPT;CAMKMT;SEMA6D;DPP6;TXNL4B;FAM114A2;PCDH15;PTPRJ	rs78308858;rs75758126;rs17763658;rs698794;rs78424241;rs7783446;rs8052408;rs2250995;rs2384371;rs35711693	4.79;4.23;3.81;3.72;3.11;2.91;2.85;2.76;2.65;2.62
GWAS_ALANINE_AMINOTRANSFERASE_LEVEL_AFTER_METHOTREXATE_INITIATION_IN_RHEUMATOID_ARTHRITIS	6.68219	0.00457553	0.139289	16	2451	PGM1;IMMP2L;GNG7;WFDC1;ROR1;BCL11B;CACHD1;TRAPPC9;LRCH1;ATP2C2	rs2284997;rs17158597;rs12462119;rs16963162;rs1390116;rs11621995;rs146405445;rs11166921;rs1216989;rs370383	3.36;3.03;2.72;2.38;2.30;2.27;2.26;2.13;1.95;1.91
GWAS_MACROPHAGE_INFLAMMATORY_PROTEIN_1B_LEVELS	6.52727	0.00489297	0.147401	78	4394	ERC2;AP2B1;MMP28;C17orf50;CADM4;QRICH1;CCDC66;ARIH2;FBXO10;POLR1E	rs56242225;rs4531775;rs35672532;rs35672532;rs3213239;rs6790914;rs6805474;rs55674449;rs62534392;rs62534392	4.45;4.36;4.20;4.20;3.32;3.18;3.07;2.98;2.96;2.96
GWAS_BRAIN_REGION_VOLUMES	5.59678	0.0049494	0.147564	248	23401	DLG2;STRN;VIT;MAPT;SRPK2;BBS9;REST;VCAN;FOXP1;NUMBL	rs10898145;rs62132521;rs62132521;rs17763658;rs73186022;rs7793759;rs150310611;rs310522;rs1522171;rs41512448	3.93;3.90;3.90;3.81;3.79;3.79;3.68;3.61;3.54;3.54
GWAS_R-6-HYDROXYWARFARIN_LEVELS	5.32888	0.0051957	0.153326	63	13048	WWOX;GRM5;LHFPL3;SRPK2;ASIC2;SHANK2;CNTN4;PCDH9;PTPRN2;PTPRD	rs59903179;rs308804;rs11972126;rs73186022;rs113351607;rs61886415;rs116791947;rs61959203;rs13234965;rs62539614	4.17;4.01;3.89;3.79;3.76;3.65;3.60;3.57;3.55;3.38
GWAS_ENDOMETRIOSIS_OR_DEPRESSION_(PLEIOTROPY)	6.30404	0.00535189	0.154504	15	1397	GRM5;DENND1B;KLHDC8B;CC2D2A;KLF9;CRB1;C1orf53;USP4;LY86;TYR	rs308804;rs2488395;rs6790914;rs6811445;rs10868812;rs2821132;rs10922306;rs4955432;rs9328381;rs10830219	4.01;3.35;3.18;3.16;3.12;2.96;2.84;2.29;2.28;2.18
GWAS_ENVIRONMENTAL_POLLUTANTS_EXPOSURE_(AC50_HIGH)	5.28616	0.00535944	0.154561	37	5176	F5;PDE4D;NTNG1;MUC16;DPF3;TLR7;ST6GALNAC5;SELP;FGF12;SCRT2	rs35337011;rs112162527;rs12354155;rs62118937;rs10130313;rs178993;rs12093439;rs13306344;rs1830089;rs113029864	5.48;4.08;3.80;3.31;3.05;3.02;2.85;2.80;2.80;2.51
GWAS_MORNING_PERSON	5.34063	0.00540078	0.154758	250	29785	DHODH;AP2B1;TAT;HDAC4;SOX5;MARVELD3;CAMKMT;ARL14EP;NRXN1;USP34	rs78308858;rs4531775;rs148582489;rs592695;rs61923848;rs8053677;rs698794;rs11031037;rs7569722;rs6709112	4.79;4.36;3.94;3.86;3.78;3.76;3.72;3.64;3.64;3.61
GWAS_HEPATOCYTE_GROWTH_FACTOR-LIKE_PROTEIN_LEVELS	6.8942	0.00546702	0.155006	26	1127	CCDC71;KLHDC8B;USP19;SLC25A20;DOCK3;PRKAR2A;NCKIPSD;CELSR3;ALS2CL;CACNA2D2	rs6790914;rs6790914;rs6790914;rs55674449;rs4560329;rs7627404;rs6442130;rs6442130;rs55794016;rs2236950	3.18;3.18;3.18;2.98;2.70;2.51;2.45;2.45;2.13;2.05
GWAS_WORRY	5.703	0.00562577	0.157959	85	12474	MAPT;MSRA;NDST3;NCAM1;DENND1A;CSMD1;NFIA;DENND1B;RBFOX1;MSL2	rs17763658;rs76034192;rs28528872;rs12574998;rs7044210;rs17070105;rs6684051;rs2488395;rs17144654;rs13065565	3.81;3.73;3.55;3.52;3.47;3.40;3.39;3.35;3.25;3.21
GWAS_PENTACHLOROPHENOL_LEVELS	5.28616	0.00586403	0.161892	37	5176	F5;PDE4D;NTNG1;MUC16;DPF3;TLR7;ST6GALNAC5;SELP;FGF12;SCRT2	rs35337011;rs112162527;rs12354155;rs62118937;rs10130313;rs178993;rs12093439;rs13306344;rs1830089;rs113029864	5.48;4.08;3.80;3.31;3.05;3.02;2.85;2.80;2.80;2.51
GWAS_STOOL_FREQUENCY	6.24728	0.00592545	0.162843	14	998	STX16;LFNG;XKR9;HMGA2;CDK18;EYA1;FFAR3;SNX24;CALCB;ARL17B	rs12480449;rs11976803;rs58293390;rs4026608;rs2297836;rs2053663;rs17705279;rs78021298;rs75461927;rs2696531	3.26;2.57;2.52;2.29;2.14;1.95;1.88;1.78;1.78;1.62
GWAS_MAJOR_DEPRESSIVE_EPISODE_TREATED_WITH_ELECTROCONVULSIVE_THERAPY	5.74461	0.00596594	0.163264	17	2753	CNTN5;GYPE;SLC39A12;MROH9;GSC;AGT;CACNB2;ATP13A4;PKIA;SETD1B	rs11827261;rs28734503;rs7893618;rs7882102;rs35133663;rs4846865;rs17681709;rs76444399;rs71514858;rs1471495	3.12;2.91;2.60;2.46;2.38;2.24;2.08;2.08;2.03;1.94
GWAS_MIGRAINE_AND/OR_SYSTOLIC_BLOOD_PRESSURE	6.00744	0.00608631	0.164501	14	1897	MPPED2;PHACTR1;SLC24A3;HPSE2;PLCE1;CFDP1;SUGCT;RNF213;KCNK5;ITGB5	rs6484482;rs202077;rs11697561;rs10748733;rs6583934;rs11641308;rs73324068;rs62077764;rs112517282;rs4234221	3.49;3.12;2.79;2.61;2.60;2.44;2.36;1.88;1.79;1.75
GWAS_MAJOR_DEPRESSIVE_DISORDER_AND_MAJOR_DEPRESSIVE_EPISODE_TREATED_WITH_ELECTROCONVULSIVE_THERAPY	6.23716	0.00625622	0.166758	11	1300	LZTS2;CACNA1C;MROH9;TAF4;PKIA;SETD1B;TM4SF4;ZC2HC1A;ACTR5;OR4E2	rs118166648;rs34621387;rs7882102;rs4925313;rs71514858;rs1471495;rs79608984;rs11774354;rs6015721;rs34074884	2.59;2.57;2.46;2.10;2.03;1.94;1.88;1.87;1.68;1.54
GWAS_OBSESSIVE-COMPULSIVE_DISORDER	5.86644	0.00629461	0.167039	22	3128	PDE4D;LMO7;TUSC3;GRIK2;GRID2;HCAR2;HCAR3;FAIM2;SLCO1C1;SLCO1B3	rs112162527;rs7324230;rs2604376;rs2629977;rs17274136;rs10466884;rs10466884;rs113665947;rs11045480;rs11045480	4.08;3.80;3.29;2.90;2.67;2.48;2.48;2.41;2.34;2.34
GWAS_CORONARY_ARTERY_DISEASE_OR_VON_WILLEBRAND_FACTOR_LEVELS_(PLEIOTROPY)	5.19729	0.00639902	0.167199	77	7160	DYNC2H1;ATP1B1;NME7;KIRREL3;VWF;LY6G6C;COL4A1;ST3GAL4;PHACTR1;STAG1	rs1913462;rs6675509;rs1200131;rs12364722;rs111443469;rs7757496;rs4773140;rs79152678;rs202077;rs13069695	4.13;3.80;3.70;3.57;3.54;3.46;3.39;3.24;3.12;3.04
GWAS_LEAN_BODY_MASS	5.36662	0.00641794	0.167222	56	9912	ZNF777;SETD7;VCAN;PTPRD;KLF12;TXNRD2;XXYLT1;KIAA0825;UBE2F;KCNMA1	rs60711147;rs12511883;rs310522;rs62539614;rs1977315;rs7288631;rs6797160;rs75286328;rs11694043;rs10762742	3.89;3.85;3.61;3.38;3.37;3.22;3.21;3.01;2.95;2.94
GWAS_PR_INTERVAL_IN_TRIPANOSOMA_CRUZI_SEROPOSITIVITY	6.06603	0.00652088	0.167315	77	10873	DYSF;SV2C;ASIC2;DAB1;GRM8;EMILIN2;LPIN2;NDC80;TGIF1;ABCB5	rs4852258;rs2937715;rs113351607;rs72912422;rs10269816;rs35176958;rs35176958;rs28601731;rs72868077;rs34472934	4.79;3.93;3.76;3.59;3.55;3.45;3.45;3.44;3.43;3.33
GWAS_ENVIRONMENTAL_POLLUTANTS_EXPOSURE_(EXPO_LOW)	5.28616	0.00666998	0.167447	37	5176	F5;PDE4D;NTNG1;MUC16;DPF3;TLR7;ST6GALNAC5;SELP;FGF12;SCRT2	rs35337011;rs112162527;rs12354155;rs62118937;rs10130313;rs178993;rs12093439;rs13306344;rs1830089;rs113029864	5.48;4.08;3.80;3.31;3.05;3.02;2.85;2.80;2.80;2.51
GWAS_DEPRESSIVE_SYMPTOMS_(BINARY_SUM-SCORE)	5.35751	0.00671778	0.167924	15	647	DOCK3;C3orf62;CACNA2D2;LSMEM2;HYAL1;CYB561D2;HEMK1;MAPKAPK3;C3orf18;MANF	rs4560329;rs4955432;rs2236950;rs2236950;rs2236950;rs2236950;rs417592;rs417592;rs417592;rs75648288	2.70;2.29;2.05;2.05;2.05;2.05;1.91;1.91;1.91;1.88
GWAS_CONGENITAL_HEART_DISEASE_(MATERNAL_EFFECT)	5.35555	0.00672358	0.16802	16	1099	POLR2B;IGFBP7;SCHIP1;IQCJ-SCHIP1;FOXP2;IQCJ;PRSS12;MS4A13;MS4A12;CLEC10A	rs1718874;rs1718874;rs73170511;rs73170511;rs73208648;rs7639579;rs35215908;rs2847213;rs2509516;rs312456	4.47;4.47;4.25;4.25;2.69;2.14;1.95;1.93;1.87;1.80
GWAS_TRIGLYCERIDE_LEVELS_X_SSRI_LEVELS_(ESCITALOPRAM_OR_CITALOPRAM)_INTERACTION_IN_SCHIZOPHRENIA_OR_BIPOLAR_DISORDER	5.76332	0.00673761	0.168254	12	1437	SORBS2;FANCG;CCDC171;CLVS2;SPACA1;ABCA1;FGF4;UNC5A;CNR1;CNOT6	rs12649789;rs17359549;rs28648431;rs7743052;rs10455477;rs1175293;rs4980571;rs692206;rs806372;rs13361838	2.81;2.71;2.62;2.38;2.11;2.02;2.01;1.89;1.84;1.77
GWAS_CORONARY_ARTERY_DISEASE_OR_TISSUE_PLASMINOGEN_ACTIVATOR_LEVELS_(PLEIOTROPY)	5.42001	0.00677504	0.168876	49	4656	DYNC2H1;ATP1B1;NME7;COL4A1;PHACTR1;STAG1;SCARB1;ARHGAP26;HDAC9;KCNE2	rs1913462;rs6675509;rs1200131;rs4773140;rs202077;rs13069695;rs1031605;rs246606;rs2697911;rs9985125	4.13;3.80;3.70;3.39;3.12;3.04;2.85;2.73;2.68;2.57
GWAS_URINARY_METABOLITE_LEVELS_IN_CHRONIC_KIDNEY_DISEASE	5.73927	0.00711615	0.174406	111	9089	FHIT;SUCLG2;TTC38;GTSE1;DDAH1;PSD3;RPS6KA2;SULT2A1;CDA;COMT	rs114578503;rs2772456;rs150503961;rs150503961;rs4949914;rs6586750;rs73259074;rs8102540;rs12401770;rs34776119	3.97;3.70;3.40;3.40;3.27;3.26;3.18;3.16;3.16;3.15
GWAS_DIAZINON_LEVELS	5.28616	0.00760287	0.183991	37	5176	F5;PDE4D;NTNG1;MUC16;DPF3;TLR7;ST6GALNAC5;SELP;FGF12;SCRT2	rs35337011;rs112162527;rs12354155;rs62118937;rs10130313;rs178993;rs12093439;rs13306344;rs1830089;rs113029864	5.48;4.08;3.80;3.31;3.05;3.02;2.85;2.80;2.80;2.51
GWAS_MERCURIC_CHLORIDE_LEVELS	5.28616	0.0076552	0.184543	37	5176	F5;PDE4D;NTNG1;MUC16;DPF3;TLR7;ST6GALNAC5;SELP;FGF12;SCRT2	rs35337011;rs112162527;rs12354155;rs62118937;rs10130313;rs178993;rs12093439;rs13306344;rs1830089;rs113029864	5.48;4.08;3.80;3.31;3.05;3.02;2.85;2.80;2.80;2.51
GWAS_MEDICATION_USE_(VASODILATORS_USED_IN_CARDIAC_DISEASES)	5.69752	0.00778355	0.1848	19	2076	DYNC2H1;PHACTR1;PCSK9;HDAC9;CFDP1;EDNRA;MAT2A;FLT1;RNF213;TWIST1	rs1913462;rs202077;rs11810371;rs2697911;rs11641308;rs6852395;rs1010;rs7987649;rs62077764;rs28595434	4.13;3.12;2.88;2.68;2.44;2.36;2.34;2.26;1.88;1.75
GWAS_MIGRAINE	5.05956	0.00781465	0.184862	172	20468	EHMT2;MRGPRE;ADARB2;REST;IGLL1;IFT43;MPPED2;DIP2C;COL4A1;ITPK1	rs146535109;rs10833460;rs12572245;rs150310611;rs131387;rs741516;rs6484482;rs11253327;rs4773140;rs60140952	4.74;4.41;3.75;3.68;3.67;3.59;3.49;3.41;3.39;3.34
GWAS_HIGH-SENSITIVITY_CARDIAC_TROPONIN_T_LEVELS	5.5282	0.00792187	0.185073	86	11457	MCTP2;IPMK;ABCB5;GABRG3;PHACTR1;SLC14A2;APOH;WNT11;RAB11FIP4;CELSR1	rs12912567;rs2790199;rs34472934;rs1470954;rs202077;rs1421201;rs8178870;rs681836;rs138269586;rs75801019	3.54;3.45;3.33;3.27;3.12;2.85;2.79;2.73;2.70;2.69
GWAS_AZINPHOS_METHYL_LEVELS	5.28616	0.00803554	0.185449	37	5176	F5;PDE4D;NTNG1;MUC16;DPF3;TLR7;ST6GALNAC5;SELP;FGF12;SCRT2	rs35337011;rs112162527;rs12354155;rs62118937;rs10130313;rs178993;rs12093439;rs13306344;rs1830089;rs113029864	5.48;4.08;3.80;3.31;3.05;3.02;2.85;2.80;2.80;2.51
GWAS_DDT_METABOLITE_(DDD_P-P')_LEVELS	5.28616	0.00806469	0.185583	37	5176	F5;PDE4D;NTNG1;MUC16;DPF3;TLR7;ST6GALNAC5;SELP;FGF12;SCRT2	rs35337011;rs112162527;rs12354155;rs62118937;rs10130313;rs178993;rs12093439;rs13306344;rs1830089;rs113029864	5.48;4.08;3.80;3.31;3.05;3.02;2.85;2.80;2.80;2.51
GWAS_IDIOPATHIC_OSTEONECROSIS_OF_THE_FEMORAL_HEAD	5.35253	0.00809455	0.185719	10	1257	ASTN2;CTTNBP2;ABCG1;TSEN2;PPARG;CUX2;UMODL1;DNAJC6;RIPK1;AK4	rs10759872;rs10241351;rs482303;rs2596817;rs709163;rs73197964;rs12481836;rs7555604;rs6596944;rs12124886	2.51;2.42;2.07;2.02;1.89;1.87;1.72;1.51;1.31;1.31
GWAS_NEUROCITICISM	5.40043	0.00813209	0.18589	156	20227	GRM5;MAPT;MSRA;TMEM106B;GRM8;NCAM1;CSMD1;COL4A2;DENND1B;RBFOX1	rs308804;rs17763658;rs76034192;rs10479756;rs10269816;rs12574998;rs17070105;rs4773140;rs2488395;rs17144654	4.01;3.81;3.73;3.55;3.55;3.52;3.40;3.39;3.35;3.25
GWAS_2,4,5-TRICHLOROPHENOL-2_LEVELS	5.28616	0.00843059	0.187223	37	5176	F5;PDE4D;NTNG1;MUC16;DPF3;TLR7;ST6GALNAC5;SELP;FGF12;SCRT2	rs35337011;rs112162527;rs12354155;rs62118937;rs10130313;rs178993;rs12093439;rs13306344;rs1830089;rs113029864	5.48;4.08;3.80;3.31;3.05;3.02;2.85;2.80;2.80;2.51
GWAS_MORNINGNESS	5.00106	0.00854475	0.187721	196	29711	EHMT2;AP2B1;HDAC4;SOX5;MARVELD3;CAMKMT;NRXN1;USP34;CNTN4;FOXP1	rs146535109;rs4531775;rs592695;rs61923848;rs8053677;rs698794;rs7569722;rs6709112;rs116791947;rs1522171	4.74;4.36;3.86;3.78;3.76;3.72;3.64;3.61;3.60;3.54
GWAS_ENDOSULFAN_LEVELS	5.28616	0.0085529	0.187753	37	5176	F5;PDE4D;NTNG1;MUC16;DPF3;TLR7;ST6GALNAC5;SELP;FGF12;SCRT2	rs35337011;rs112162527;rs12354155;rs62118937;rs10130313;rs178993;rs12093439;rs13306344;rs1830089;rs113029864	5.48;4.08;3.80;3.31;3.05;3.02;2.85;2.80;2.80;2.51
GWAS_OLEIC_ACID_(18:1N-9)_LEVELS	5.43739	0.00856606	0.18779	15	1440	FEN1;FADS1;TMEM258;C10orf71;PLXNA4;HLA-DOB;FAM13C;FADS3;FADS2;RAB3IL1	rs12791843;rs12791843;rs12791843;rs11101081;rs10229073;rs2621320;rs11006461;rs174593;rs174593;rs174593	2.46;2.46;2.46;2.46;2.34;2.29;2.22;2.18;2.18;2.18
GWAS_PAPPALYSIN-1_LEVELS	5.63257	0.0085756	0.187817	14	855	USP34;CHST12;PAPPA;RPN1;BANK1;CHD7;CELF1;SLC43A3;RTN4RL2;PRG2	rs6709112;rs28663449;rs11389532;rs60760821;rs73834559;rs3735828;rs12285933;rs6591424;rs6591424;rs6591424	3.61;3.02;2.36;2.32;1.99;1.85;1.78;1.66;1.66;1.66
GWAS_FIBROSIS-4_INDEX_IN_HIGH_ALCOHOL_INTAKE	5.4216	0.00863425	0.18798	32	3304	VWF;DNM3;ITPR3;GLIS3;ARHGEF3;NLRP6;CD9;IQGAP2;ABO;KLHL8	rs111443469;rs72725208;rs55774724;rs11790321;rs9682671;rs6598046;rs6489696;rs4326119;rs517414;rs111785841	3.54;3.17;2.99;2.98;2.75;2.49;2.40;2.33;2.22;2.16
GWAS_PLATELET_AGGREGATION	5.57964	0.00872113	0.18822	20	3403	C2;CSMD2;GP6;CCDC3;PIK3CG;ARHGEF3;CACNA2D3;SGCZ;GTF2IRD1;TSSK2	rs146535109;rs484731;rs12609974;rs6602628;rs56060801;rs9682671;rs9851733;rs62502010;rs146647455;rs807677	4.74;4.20;3.50;3.41;2.87;2.75;2.23;2.20;2.16;2.12
GWAS_ASPARTATE_AMINOTRANSFERASE_PLATELET_RATIO_INDEX_IN_HIGH_ALCOHOL_INTAKE	5.93102	0.0088691	0.18959	36	3524	VWF;DNM3;ITPR3;GLIS3;ARHGEF3;NLRP6;FADS1;HSD17B13;CD9;IQGAP2	rs111443469;rs72725208;rs55774724;rs11790321;rs9682671;rs6598046;rs12791843;rs80263421;rs6489696;rs4326119	3.54;3.17;2.99;2.98;2.75;2.49;2.46;2.44;2.40;2.33
GWAS_CADMIUM_CHLORIDE_LEVELS	5.28616	0.00892848	0.190128	37	5176	F5;PDE4D;NTNG1;MUC16;DPF3;TLR7;ST6GALNAC5;SELP;FGF12;SCRT2	rs35337011;rs112162527;rs12354155;rs62118937;rs10130313;rs178993;rs12093439;rs13306344;rs1830089;rs113029864	5.48;4.08;3.80;3.31;3.05;3.02;2.85;2.80;2.80;2.51
GWAS_ENVIRONMENTAL_POLLUTANTS_EXPOSURE_(POD_HIGH)	5.28616	0.0090639	0.191334	37	5176	F5;PDE4D;NTNG1;MUC16;DPF3;TLR7;ST6GALNAC5;SELP;FGF12;SCRT2	rs35337011;rs112162527;rs12354155;rs62118937;rs10130313;rs178993;rs12093439;rs13306344;rs1830089;rs113029864	5.48;4.08;3.80;3.31;3.05;3.02;2.85;2.80;2.80;2.51
GWAS_METHOXYCHLOR_LEVELS	5.28616	0.009265	0.194162	37	5176	F5;PDE4D;NTNG1;MUC16;DPF3;TLR7;ST6GALNAC5;SELP;FGF12;SCRT2	rs35337011;rs112162527;rs12354155;rs62118937;rs10130313;rs178993;rs12093439;rs13306344;rs1830089;rs113029864	5.48;4.08;3.80;3.31;3.05;3.02;2.85;2.80;2.80;2.51
GWAS_HEPTACHLOR_LEVELS	5.28616	0.00945924	0.196807	37	5176	F5;PDE4D;NTNG1;MUC16;DPF3;TLR7;ST6GALNAC5;SELP;FGF12;SCRT2	rs35337011;rs112162527;rs12354155;rs62118937;rs10130313;rs178993;rs12093439;rs13306344;rs1830089;rs113029864	5.48;4.08;3.80;3.31;3.05;3.02;2.85;2.80;2.80;2.51
GWAS_URATE_LEVELS_IN_LEAN_INDIVIDUALS	4.99885	0.00978475	0.202125	30	4021	SLC28A1;ABCG2;PAX7;GRM7;PPP2R2B;SLC17A4;ADAMTS17;APLF;NEBL;SLC17A1	rs34757170;rs2725254;rs742078;rs712793;rs28813131;rs62392673;rs2585222;rs7556805;rs10828186;rs62392732	4.09;3.73;3.24;3.22;3.17;2.71;2.68;2.46;2.42;2.31
GWAS_BALDING_TYPE_1	4.53335	0.00998337	0.204765	212	23031	ZMIZ1;HDAC4;MAPT;XPO1;NIN;FOXP1;DKK2;GLIS1;EBF1;ST3GAL4	rs704016;rs592695;rs17763658;rs6709112;rs10137363;rs1522171;rs419783;rs1173589;rs7736443;rs79152678	4.83;3.86;3.81;3.61;3.55;3.54;3.54;3.29;3.27;3.24
GWAS_IRON_STATUS_BIOMARKERS_(TOTAL_IRON_BINDING_CAPACITY)	5.39571	0.0101234	0.206175	44	3867	F5;SLC44A4;IQCJ-SCHIP1;SCHIP1;HGFAC;DOK7;B3GNT2;CSF3R;PSD3;TMEM108	rs35337011;rs146535109;rs73170511;rs73170511;rs2857988;rs2857988;rs10197217;rs3917984;rs6586750;rs1402455	5.48;4.74;4.25;4.25;4.13;4.13;3.89;3.62;3.26;3.09
GWAS_SLEEP_APNEA_(MTAG)	5.32488	0.0102378	0.207047	14	1594	ROBO2;SEMA3A;MACF1;ABO;SKAP1;DLEU7;C17orf67;FGF18;BCL2;BDNF	rs13090400;rs6467973;rs7520721;rs517414;rs75424702;rs2812234;rs7209599;rs11744734;rs2551402;rs61888810	3.01;2.72;2.61;2.22;2.13;1.92;1.84;1.76;1.69;1.51
GWAS_DI-N-BUTYL_PHTHALATE_LEVELS	5.28616	0.0103373	0.207608	37	5176	F5;PDE4D;NTNG1;MUC16;DPF3;TLR7;ST6GALNAC5;SELP;FGF12;SCRT2	rs35337011;rs112162527;rs12354155;rs62118937;rs10130313;rs178993;rs12093439;rs13306344;rs1830089;rs113029864	5.48;4.08;3.80;3.31;3.05;3.02;2.85;2.80;2.80;2.51
GWAS_BONE_MINERAL_DENSITY_(FEMORAL_NECK)	5.57312	0.0105715	0.210846	38	5560	PDE4D;DNM3;CNTN5;ZNF423;UHMK1;FUBP3;FOXL1;ZBTB40;NFIB;XKR9	rs112162527;rs72725208;rs11827261;rs35717002;rs164161;rs113585858;rs34505475;rs10799748;rs72700585;rs58293390	4.08;3.17;3.12;2.83;2.73;2.73;2.73;2.63;2.62;2.52
GWAS_SLEEP_DURATION	4.6958	0.0106617	0.211189	126	17446	ERC2;GRM5;YIPF7;ANK1;MAPT;NAALADL2;DAB1;RAD18;SRGAP3;RBFOX1	rs56242225;rs308804;rs16857127;rs13269907;rs17763658;rs79562073;rs72912422;rs57386891;rs57386891;rs17144654	4.45;4.01;3.97;3.84;3.81;3.61;3.59;3.42;3.42;3.25
GWAS_VENOUS_THROMBOEMBOLISM_OR_PLASMINOGEN_ACTIVATOR_INHIBITOR_1_LEVELS_(PLEIOTROPY)	5.67283	0.0110152	0.213892	16	1945	F5;VWF;GRK5;PLCG2;PROCR;SERPINE1;TRIM56;SLC44A2;ABO;KIFAP3	rs35337011;rs111443469;rs78286160;rs9924890;rs6060308;rs10755866;rs55908140;rs12986171;rs517414;rs12130246	5.48;3.54;3.46;3.02;2.73;2.56;2.41;2.29;2.22;2.16
GWAS_BIPOLAR_DISORDER_OR_MAJOR_DEPRESSIVE_DISORDER	5.19761	0.0110448	0.214115	73	12340	SPCS3;GRM5;SOX5;TMEM106B;DENND1A;DENND1B;RBFOX1;RTN1;CNTN5;SHISA9	rs72641708;rs308804;rs61923848;rs10479756;rs7044210;rs2488395;rs17144654;rs12435660;rs11827261;rs2202077	4.57;4.01;3.78;3.55;3.47;3.35;3.25;3.20;3.12;3.06
GWAS_PSYCHOLOGICAL_DISTRESS	5.58907	0.0111869	0.215093	15	1584	OSTM1;C12orf75;VWF;TMX1;POU6F2;METTL4;OPA1;CD9;ADCYAP1R1;HTR1B	rs2071946;rs9645790;rs111443469;rs11157805;rs4339541;rs16943474;rs6771174;rs6489696;rs1541516;rs9359271	3.88;3.55;3.54;3.44;3.27;2.47;2.46;2.40;1.96;1.95
GWAS_DDT_METABOLITE_(DDT_O-P')_LEVELS	5.28616	0.0112377	0.215114	37	5176	F5;PDE4D;NTNG1;MUC16;DPF3;TLR7;ST6GALNAC5;SELP;FGF12;SCRT2	rs35337011;rs112162527;rs12354155;rs62118937;rs10130313;rs178993;rs12093439;rs13306344;rs1830089;rs113029864	5.48;4.08;3.80;3.31;3.05;3.02;2.85;2.80;2.80;2.51
GWAS_VENOUS_THROMBOEMBOLISM_OR_FACTOR_VII_LEVELS_(PLEIOTROPY)	5.45604	0.0112624	0.215124	26	2773	F5;VWF;GRK5;XXYLT1;PLCG2;REEP3;PROCR;PTPRJ;GCKR;SLC44A2	rs35337011;rs111443469;rs78286160;rs6797160;rs9924890;rs10995566;rs6060308;rs35711693;rs12464368;rs12986171	5.48;3.54;3.46;3.21;3.02;2.83;2.73;2.62;2.57;2.29
GWAS_HEPTACHLOR_EPOXIDE_LEVELS	5.28616	0.0113048	0.215142	37	5176	F5;PDE4D;NTNG1;MUC16;DPF3;TLR7;ST6GALNAC5;SELP;FGF12;SCRT2	rs35337011;rs112162527;rs12354155;rs62118937;rs10130313;rs178993;rs12093439;rs13306344;rs1830089;rs113029864	5.48;4.08;3.80;3.31;3.05;3.02;2.85;2.80;2.80;2.51
GWAS_CEREBROSPINAL_FLUID_LEVELS_OF_ALZHEIMER'S_DISEASE-RELATED_PROTEINS	5.39684	0.0113895	0.215177	18	506	MMP3;MMP12;MMP13;ADAR;CCR3;CCR2;UBE2Q1;DCUN1D5;CCR5;LTF	rs61493282;rs61493282;rs7124873;rs4845657;rs4513489;rs4513489;rs9427094;rs1048250;rs35479331;rs35479331	4.91;4.91;2.82;2.79;2.33;2.33;2.25;2.15;1.98;1.98
GWAS_ENVIRONMENTAL_POLLUTANTS_EXPOSURE_(RFD_HIGH)	5.28616	0.011459	0.215485	37	5176	F5;PDE4D;NTNG1;MUC16;DPF3;TLR7;ST6GALNAC5;SELP;FGF12;SCRT2	rs35337011;rs112162527;rs12354155;rs62118937;rs10130313;rs178993;rs12093439;rs13306344;rs1830089;rs113029864	5.48;4.08;3.80;3.31;3.05;3.02;2.85;2.80;2.80;2.51
GWAS_RESPONSE_TO_ANTI-TNF_THERAPY_IN_RHEUMATOID_ARTHRITIS	5.85477	0.0116229	0.21686	14	1715	PKD1L3;CSMD2;IST1;ATXN1L;WDR27;CDH18;SMARCAL1;BACH2;GFRA1;NLRP10	rs78308858;rs484731;rs79169855;rs79489472;rs17860628;rs770298;rs2666287;rs9451317;rs2530341;rs9666920	4.79;4.20;4.04;3.89;3.23;3.21;3.13;3.01;2.71;2.66
GWAS_VENOUS_THROMBOEMBOLISM_OR_FACTOR_XI_LEVELS_(PLEIOTROPY)	4.854	0.0118503	0.218506	20	2062	F5;VWF;GRK5;PLCG2;PROCR;PTPRJ;SLC44A2;ABO;C4BPA;F11	rs35337011;rs111443469;rs78286160;rs9924890;rs6060308;rs35711693;rs12986171;rs517414;rs17258746;rs13145616	5.48;3.54;3.46;3.02;2.73;2.62;2.29;2.22;2.07;1.97
GWAS_ENVIRONMENTAL_POLLUTANTS_EXPOSURE_(RFD_LOW)	5.28616	0.0119855	0.219473	37	5176	F5;PDE4D;NTNG1;MUC16;DPF3;TLR7;ST6GALNAC5;SELP;FGF12;SCRT2	rs35337011;rs112162527;rs12354155;rs62118937;rs10130313;rs178993;rs12093439;rs13306344;rs1830089;rs113029864	5.48;4.08;3.80;3.31;3.05;3.02;2.85;2.80;2.80;2.51
GWAS_DISULFOTON_LEVELS	5.28616	0.0120568	0.220266	37	5176	F5;PDE4D;NTNG1;MUC16;DPF3;TLR7;ST6GALNAC5;SELP;FGF12;SCRT2	rs35337011;rs112162527;rs12354155;rs62118937;rs10130313;rs178993;rs12093439;rs13306344;rs1830089;rs113029864	5.48;4.08;3.80;3.31;3.05;3.02;2.85;2.80;2.80;2.51
GWAS_DICOFOL_LEVELS	5.28616	0.0120681	0.220395	37	5176	F5;PDE4D;NTNG1;MUC16;DPF3;TLR7;ST6GALNAC5;SELP;FGF12;SCRT2	rs35337011;rs112162527;rs12354155;rs62118937;rs10130313;rs178993;rs12093439;rs13306344;rs1830089;rs113029864	5.48;4.08;3.80;3.31;3.05;3.02;2.85;2.80;2.80;2.51
GWAS_ATRIAL_FIBRILLATION	4.64978	0.0123991	0.224114	268	27148	ZMIZ1;SESN3;TAB2;ERBB4;MAPT;TBX3;SOX5;SLC24A2;NFATC1;USP34	rs704016;rs558288;rs9404025;rs2165098;rs17763658;rs2384406;rs61923848;rs2891134;rs7235273;rs6709112	4.83;4.20;4.13;3.96;3.81;3.78;3.78;3.74;3.73;3.61
GWAS_PARENTAL_LONGEVITY_(FATHER'S_AGE_AT_DEATH_OR_FATHER'S_ATTAINED_AGE)	5.38403	0.0127301	0.227359	35	4485	ERC2;GRM5;COL4A1;LAMB2;SEMA6D;SLC14A2;HMGN3;CCDC171;LDLR;LRP1B	rs56242225;rs308804;rs4773140;rs6790914;rs78424241;rs1421201;rs62411292;rs28648431;rs379309;rs4643470	4.45;4.01;3.39;3.18;3.11;2.85;2.78;2.62;2.42;2.41
GWAS_ALZHEIMER'S_DISEASE_OR_EDUCATIONAL_ATTAINMENT_(PLEIOTROPY)	4.57487	0.0128061	0.228042	142	17280	SMARCA2;DLG2;EPHA1;SNX29;MAPT;MAML3;NRXN1;KCNJ3;LAMB2;MTMR2	rs10738602;rs10898145;rs10226669;rs201239256;rs17763658;rs795996;rs7569722;rs11895478;rs6790914;rs7111540	3.94;3.93;3.91;3.84;3.81;3.79;3.64;3.29;3.18;3.12
GWAS_ENVIRONMENTAL_POLLUTANTS_EXPOSURE_(POD_LOW)	5.28616	0.01285	0.228256	37	5176	F5;PDE4D;NTNG1;MUC16;DPF3;TLR7;ST6GALNAC5;SELP;FGF12;SCRT2	rs35337011;rs112162527;rs12354155;rs62118937;rs10130313;rs178993;rs12093439;rs13306344;rs1830089;rs113029864	5.48;4.08;3.80;3.31;3.05;3.02;2.85;2.80;2.80;2.51
GWAS_CORTICAL_SURFACE_AREA_(VISUAL_PC2)	4.91391	0.0129796	0.228884	10	1263	PAX7;WNT2B;HDAC9;PDGFD;DAAM1;MOV10;RHOC;FANCC;CENPW;PTCH1	rs742078;rs72699015;rs2697911;rs260815;rs61984537;rs61818829;rs61818829;rs7872939;rs41285260;rs76340814	3.24;2.68;2.68;2.65;2.44;1.90;1.90;1.85;1.49;1.10
GWAS_COBALT_LEVELS	5.28616	0.0131483	0.229245	37	5176	F5;PDE4D;NTNG1;MUC16;DPF3;TLR7;ST6GALNAC5;SELP;FGF12;SCRT2	rs35337011;rs112162527;rs12354155;rs62118937;rs10130313;rs178993;rs12093439;rs13306344;rs1830089;rs113029864	5.48;4.08;3.80;3.31;3.05;3.02;2.85;2.80;2.80;2.51
GWAS_CHOLANGIOCARCINOMA_IN_PRIMARY_SCLEROSING_CHOLANGITIS_(TIME_TO_EVENT)	4.69032	0.0132172	0.229391	12	942	SP140;DOCK3;ARID5B;SP110;SP100;FBXO36;SLC16A14;CACNA2D2;C3orf18;MAPKAPK3	rs10203146;rs4560329;rs77968426;rs11679983;rs6734729;rs72994914;rs72994914;rs2236950;rs417592;rs417592	2.83;2.70;2.70;2.65;2.15;2.11;2.11;2.05;1.91;1.91
GWAS_ENVIRONMENTAL_POLLUTANTS_EXPOSURE_(AC50_LOW)	5.28616	0.013324	0.229616	37	5176	F5;PDE4D;NTNG1;MUC16;DPF3;TLR7;ST6GALNAC5;SELP;FGF12;SCRT2	rs35337011;rs112162527;rs12354155;rs62118937;rs10130313;rs178993;rs12093439;rs13306344;rs1830089;rs113029864	5.48;4.08;3.80;3.31;3.05;3.02;2.85;2.80;2.80;2.51
GWAS_POTASSIUM_CHROMATE_LEVELS	5.28616	0.0133488	0.229699	37	5176	F5;PDE4D;NTNG1;MUC16;DPF3;TLR7;ST6GALNAC5;SELP;FGF12;SCRT2	rs35337011;rs112162527;rs12354155;rs62118937;rs10130313;rs178993;rs12093439;rs13306344;rs1830089;rs113029864	5.48;4.08;3.80;3.31;3.05;3.02;2.85;2.80;2.80;2.51
GWAS_DIABETIC_RETINOPATHY_(MODERATE_NPDR_AND_PDR)	4.5681	0.0134768	0.230258	10	1824	MAN2A1;PTPRN2;ARHGEF28;DNAJB6;ADAMTS6;TRPS1;SLK;OR13D1;GOLIM4;OR6N1	rs2033463;rs13234965;rs2973548;rs7788258;rs7727731;rs800896;rs4918073;rs12376920;rs6444790;rs12047022	3.97;3.55;2.63;2.29;2.02;1.80;1.46;1.42;1.39;1.20
GWAS_TRYPTOPHAN_LEVELS_IN_ELITE_ATHLETES	5.16123	0.0134989	0.230353	10	1692	PTPRN2;GRK5;ZFP42;SERGEF;CPM;KCNC1;PKD2;SYK;ACSM5;SPAG17	rs13234965;rs78286160;rs4397052;rs2237938;rs7132654;rs1236205;rs2622622;rs4744521;rs58357786;rs79719020	3.55;3.46;3.16;3.15;2.75;2.28;2.03;1.73;1.57;1.11
GWAS_ETHION_LEVELS	5.28616	0.0136621	0.231057	37	5176	F5;PDE4D;NTNG1;MUC16;DPF3;TLR7;ST6GALNAC5;SELP;FGF12;SCRT2	rs35337011;rs112162527;rs12354155;rs62118937;rs10130313;rs178993;rs12093439;rs13306344;rs1830089;rs113029864	5.48;4.08;3.80;3.31;3.05;3.02;2.85;2.80;2.80;2.51
GWAS_DESCENDING_AORTA_DISTENSIBILITY_(MTAG)	5.52603	0.0138022	0.231198	12	1141	LTBP4;MASP1;PLCE1;KLHL38;CFDP1;SVIL;SYT10;ELN;SMG6;FBLN5	rs41512448;rs58027993;rs6583934;rs76640213;rs11641308;rs12412168;rs74237202;rs150863;rs2641436;rs2256767	3.54;2.97;2.60;2.47;2.44;2.26;2.23;2.13;1.67;1.64
GWAS_CENTRAL_CORNEAL_THICKNESS_(MTAG)	5.15696	0.0138311	0.23127	144	15773	MIPOL1;ST6GALNAC3;TMEM212;BBS9;GPR158;FOXP1;CHST1;ANTXR1;SERINC5;WBP4	rs4368077;rs71656896;rs4494959;rs7793759;rs7075252;rs1522171;rs11038605;rs75445182;rs16877468;rs7987408	5.01;4.10;3.88;3.79;3.77;3.54;3.54;3.50;3.49;3.37
GWAS_MIGRAINE_AND/OR_PULSE_PRESSURE	5.62044	0.0139408	0.231706	19	2063	DYNC2H1;MPPED2;COL4A1;PHACTR1;SLC24A3;PLCE1;KCNE2;CFDP1;SUGCT;LRP1	rs1913462;rs6484482;rs4773140;rs202077;rs11697561;rs6583934;rs9985125;rs11641308;rs73324068;rs117267420	4.13;3.49;3.39;3.12;2.79;2.60;2.57;2.44;2.36;2.35
GWAS_NICKEL_LEVELS	5.28616	0.0141162	0.233281	37	5176	F5;PDE4D;NTNG1;MUC16;DPF3;TLR7;ST6GALNAC5;SELP;FGF12;SCRT2	rs35337011;rs112162527;rs12354155;rs62118937;rs10130313;rs178993;rs12093439;rs13306344;rs1830089;rs113029864	5.48;4.08;3.80;3.31;3.05;3.02;2.85;2.80;2.80;2.51
GWAS_CORNEAL_RESISTANCE_FACTOR_(MTAG)	4.02163	0.0143049	0.235055	229	23881	MIPOL1;ST6GALNAC3;CELF2;TMEM212;ATP1B1;BBS9;GPR158;VCAN;FOXP1;CHST1	rs4368077;rs71656896;rs11594733;rs4494959;rs6675509;rs7793759;rs7075252;rs310522;rs1522171;rs11038605	5.01;4.10;3.88;3.88;3.80;3.79;3.77;3.61;3.54;3.54
GWAS_UNILATERAL_CLEFT_LIP_AND_PALATE	5.04517	0.0144317	0.235799	21	3811	TPM1;PTPRN2;SDK1;PRR5-ARHGAP8;NTN1;MGAT4A;CLIC5;COL13A1;PKHD1;NKX2-2	rs2899687;rs13234965;rs55961125;rs71328675;rs62068228;rs11899659;rs3777585;rs11527219;rs59413186;rs3787503	3.68;3.55;3.37;3.09;3.09;2.52;2.39;2.38;2.19;2.16
GWAS_AUTISM_SPECTRUM_DISORDER	5.33906	0.0146851	0.238591	84	12157	GABBR2;SORBS1;MAPT;SRPK2;LRRC58;NAALADL2;PCDH9;CHST1;GPR156;FGFR1	rs11790707;rs12358530;rs17763658;rs73186022;rs2971211;rs79562073;rs61959203;rs11038605;rs9841122;rs2956726	4.28;4.08;3.81;3.79;3.69;3.61;3.57;3.54;3.40;3.32
GWAS_VENOUS_THROMBOEMBOLISM_OR_TISSUE_PLASMINOGEN_ACTIVATOR_LEVELS_(PLEIOTROPY)	4.9948	0.0150187	0.24056	16	1861	F5;VWF;GRK5;PLCG2;PROCR;SLC44A2;ABO;KIFAP3;F11;PLEK	rs35337011;rs111443469;rs78286160;rs9924890;rs6060308;rs12986171;rs517414;rs12130246;rs13145616;rs7608429	5.48;3.54;3.46;3.02;2.73;2.29;2.22;2.16;1.97;1.91
GWAS_GLAUCOMA_(PRIMARY_ANGLE_CLOSURE)	5.44921	0.0150462	0.24072	13	1446	TXNRD2;GLIS3;PLEKHA7;ST18;FAM102A;EPDR1;SFRP4;C10orf53;CHAT;FERMT2	rs7288631;rs11790321;rs4141194;rs35988073;rs9632914;rs12532505;rs12532505;rs7904843;rs7904843;rs12889986	3.22;2.98;2.97;2.14;2.01;1.98;1.98;1.98;1.98;1.84
GWAS_ENDRIN_LEVELS	5.28616	0.0151392	0.241173	37	5176	F5;PDE4D;NTNG1;MUC16;DPF3;TLR7;ST6GALNAC5;SELP;FGF12;SCRT2	rs35337011;rs112162527;rs12354155;rs62118937;rs10130313;rs178993;rs12093439;rs13306344;rs1830089;rs113029864	5.48;4.08;3.80;3.31;3.05;3.02;2.85;2.80;2.80;2.51
GWAS_ATTENTION_FUNCTION_IN_ATTENTION_DEFICIT_HYPERACTIVE_DISORDER	5.01799	0.015166	0.241278	17	3846	ST6GALNAC3;DLG2;SORCS2;ARHGEF3;NELL1;SALL3;NUAK1;DST;ACOXL;ANO5	rs71656896;rs10898145;rs2285790;rs9682671;rs61886263;rs4030862;rs2434081;rs623582;rs10210955;rs144151868	4.10;3.93;3.39;2.75;2.68;2.59;2.42;2.34;2.26;2.10
GWAS_ALZHEIMER'S_DISEASE	4.35152	0.0153358	0.24194	200	23695	MMP3;MMP12;EDEM1;EPHA1;SETD7;MAPT;MSRA;CASS4;BMPER;TMEM106B	rs61493282;rs61493282;rs341981;rs10226669;rs12511883;rs17763658;rs76034192;rs59173918;rs117834141;rs10479756	4.91;4.91;3.94;3.91;3.85;3.81;3.73;3.73;3.60;3.55
GWAS_DDT_METABOLITE_(DDT_P-P')_LEVELS	5.28616	0.0154012	0.242347	37	5176	F5;PDE4D;NTNG1;MUC16;DPF3;TLR7;ST6GALNAC5;SELP;FGF12;SCRT2	rs35337011;rs112162527;rs12354155;rs62118937;rs10130313;rs178993;rs12093439;rs13306344;rs1830089;rs113029864	5.48;4.08;3.80;3.31;3.05;3.02;2.85;2.80;2.80;2.51
GWAS_PERIODONTAL_DISEASE-RELATED_PHENOTYPE_(SOCRANSKY)	5.05798	0.0156237	0.244236	23	2349	MAP4K5;ATL1;NIN;SAV1;CDKL1;CMTM8;LAMA2;RBMS3;OSBPL10;GPD1L	rs12890895;rs3920549;rs10137363;rs871643;rs1950730;rs115227044;rs6936981;rs6784829;rs1597666;rs6550105	3.85;3.74;3.55;3.53;3.50;3.06;2.87;2.84;2.70;2.56
GWAS_CHLORPYRIFOS_LEVELS	5.28616	0.015811	0.245836	37	5176	F5;PDE4D;NTNG1;MUC16;DPF3;TLR7;ST6GALNAC5;SELP;FGF12;SCRT2	rs35337011;rs112162527;rs12354155;rs62118937;rs10130313;rs178993;rs12093439;rs13306344;rs1830089;rs113029864	5.48;4.08;3.80;3.31;3.05;3.02;2.85;2.80;2.80;2.51
GWAS_SMOKING_STATUS_(CURRENT_VS_NEVER)	5.13503	0.0161477	0.249727	23	2936	CAMKMT;NCAM1;SEMA6D;GATB;NPAS3;CCDC171;CTTNBP2;RIMS1;ZNF644;TMPRSS5	rs698794;rs12574998;rs78424241;rs9631757;rs4517701;rs28648431;rs10241351;rs62409764;rs164875;rs17532674	3.72;3.52;3.11;2.87;2.84;2.62;2.42;2.29;2.26;2.20
GWAS_REACTION_TIME	3.96735	0.0165339	0.250978	361	50342	ADRA1A;DYSF;ZNF638;WWOX;VIT;STRN;LHFPL3;CCDC85A;MAPT;NTNG1	rs1383914;rs4852258;rs4852258;rs59903179;rs62132521;rs62132521;rs11972126;rs9967877;rs17763658;rs12354155	5.07;4.79;4.79;4.17;3.90;3.90;3.89;3.86;3.81;3.80
GWAS_GAIT_SPEED_IN_OLD_AGE	5.08435	0.0166827	0.251453	14	2958	PHACTR1;TNFSF10;NCALD;CDH13;INPP5A;GHSR;RARB;SASH1;SIM1;MAPK10	rs202077;rs3136583;rs34708022;rs8055921;rs2767434;rs595161;rs1561033;rs208707;rs59503250;rs28870188	3.12;3.07;2.96;2.92;2.76;2.73;2.31;2.25;2.13;2.02
GWAS_MOOD_INSTABILITY	5.2759	0.0167015	0.251512	63	8742	MAPT;MSRA;NCAM1;RBFOX1;LAMB2;QRICH1;NDUFAF3;HTR4;TCF4;CALB2	rs17763658;rs76034192;rs12574998;rs17144654;rs6790914;rs6790914;rs6790914;rs113620918;rs624244;rs72791924	3.81;3.73;3.52;3.25;3.18;3.18;3.18;3.00;2.62;2.52
GWAS_2,4,5-TRICHLOROPHENOL_LEVELS	5.28616	0.0167218	0.251588	37	5176	F5;PDE4D;NTNG1;MUC16;DPF3;TLR7;ST6GALNAC5;SELP;FGF12;SCRT2	rs35337011;rs112162527;rs12354155;rs62118937;rs10130313;rs178993;rs12093439;rs13306344;rs1830089;rs113029864	5.48;4.08;3.80;3.31;3.05;3.02;2.85;2.80;2.80;2.51
GWAS_VENOUS_THROMBOEMBOLISM	4.58197	0.0167346	0.251697	144	12449	CCDC181;F5;SLC19A2;SV2C;ATP1B1;MSRA;NME7;VWF;GP6;NLRP2	rs35337011;rs35337011;rs35337011;rs2937715;rs6675509;rs76034192;rs1200131;rs111443469;rs12609974;rs12609974	5.48;5.48;5.48;3.93;3.80;3.73;3.70;3.54;3.50;3.50
GWAS_MAXIMUM_CRANIAL_WIDTH	5.03804	0.0167904	0.252175	15	2167	FRMPD4;PRUNE2;C12orf42;GCNT1;RARB;BAMBI;SFMBT2;PPP1R1C;HS6ST3;LAMA3	rs11798691;rs1834333;rs1320343;rs117152666;rs1561033;rs7917848;rs6602233;rs1153746;rs658705;rs1030525	4.38;2.70;2.69;2.63;2.31;2.21;2.14;1.73;1.52;1.38
GWAS_MERCURIC_CHLORIDE-2_LEVELS	5.28616	0.0168758	0.252904	37	5176	F5;PDE4D;NTNG1;MUC16;DPF3;TLR7;ST6GALNAC5;SELP;FGF12;SCRT2	rs35337011;rs112162527;rs12354155;rs62118937;rs10130313;rs178993;rs12093439;rs13306344;rs1830089;rs113029864	5.48;4.08;3.80;3.31;3.05;3.02;2.85;2.80;2.80;2.51
GWAS_HOUSEHOLD_INCOME_(MTAG)	4.33808	0.0172856	0.256359	157	18752	ERBB4;CAMK1D;MAPT;MAML3;DAB1;FOXP1;DNAH8;KCNJ3;JADE2;PINK1	rs2165098;rs11594130;rs17763658;rs795996;rs72912422;rs1522171;rs9462466;rs11895478;rs112802858;rs12401770	3.96;3.88;3.81;3.79;3.59;3.54;3.36;3.29;3.21;3.16
GWAS_AGE-RELATED_MACULAR_DEGENERATION	4.48972	0.017551	0.258066	51	4252	C2;IGFBP7;POLR2B;GRM5;REST;IER3;TNXB;ATF6B;SKIV2L;STK19	rs146535109;rs1718874;rs1718874;rs308804;rs150310611;rs6911628;rs9296004;rs9296004;rs9296004;rs9296004	4.74;4.47;4.47;4.01;3.68;3.15;3.00;3.00;3.00;3.00
GWAS_PEGINTERFERON_ALFA-2A_TREATMENT_RESPONSE_IN_CHRONIC_HEPATITIS_B_INFECTION	4.77223	0.0175871	0.258208	19	3467	VWF;NBAS;LASP1;GLIS3;CREB5;MSI2;HDAC9;DMRT1;LNX1;ATP10A	rs111443469;rs1963352;rs660413;rs11790321;rs73086412;rs10468553;rs2697911;rs1885779;rs3215224;rs17643428	3.54;3.49;3.48;2.98;2.83;2.76;2.68;2.54;2.37;2.30
GWAS_LIVER_VOLUME	4.89763	0.0177685	0.258466	11	583	TNFSF10;REEP3;GCKR;PPP1R3B;ARID1A;JMJD1C;TNKS2;MAU2;TP53BP1;RSPO3	rs3136583;rs10995566;rs12464368;rs10109064;rs12754468;rs6479881;rs34091137;rs4808948;rs12185094;rs11154387	3.07;2.83;2.57;1.91;1.87;1.86;1.61;1.55;1.02;1.01
GWAS_HEART_RATE_INCREASE_IN_RESPONSE_TO_EXERCISE	4.60521	0.0178611	0.258598	18	1549	MCTP2;SRRT;UFSP1;ACHE;TRIP6;RGS6;PRDM6;PAX2;PLEKHF1;POP4	rs12912567;rs4729621;rs4729621;rs4729621;rs4729621;rs36736;rs17391210;rs11190710;rs12981424;rs12981424	3.54;3.42;3.42;3.42;3.42;3.33;3.06;2.63;2.56;2.56
GWAS_RESPONSE_TO_CYCLOPHOSPHAMIDE_IN_SYSTEMIC_LUPUS_ERYTHEMATOSUS_WITH_LUPUS_NEPHRITIS	5.08319	0.0179222	0.259061	15	1763	CAMK1D;TRIM9;TMX1;SCARB1;EPHA5;HIPK2;DDHD1;SRRM4;BARX2;FCGR3B	rs11594130;rs4595717;rs11157805;rs1031605;rs4406062;rs1107952;rs17626495;rs11069230;rs7103720;rs111971126	3.88;3.67;3.44;2.85;2.80;2.67;2.65;2.15;2.10;2.01
GWAS_4,6-DINITRO-O-CRESOL_LEVELS	5.28616	0.0179751	0.259626	37	5176	F5;PDE4D;NTNG1;MUC16;DPF3;TLR7;ST6GALNAC5;SELP;FGF12;SCRT2	rs35337011;rs112162527;rs12354155;rs62118937;rs10130313;rs178993;rs12093439;rs13306344;rs1830089;rs113029864	5.48;4.08;3.80;3.31;3.05;3.02;2.85;2.80;2.80;2.51
GWAS_CHRONIC_OBSTRUCTIVE_PULMONARY_DISEASE_OR_CORONARY_ARTERY_DISEASE_(PLEIOTROPY)	5.40828	0.0185751	0.265936	15	604	DYNC2H1;CTRB2;CFDP1;BCAR1;TMEM170A;CTRB1;QPCTL;SNRPD2;DMPK;DMWD	rs1913462;rs7193344;rs11641308;rs11641308;rs2738805;rs78643937;rs12977058;rs12977058;rs8100208;rs8100208	4.13;2.78;2.44;2.44;2.23;2.17;1.62;1.62;1.15;1.15
GWAS_FACIAL_MORPHOLOGY_(FACTOR_1,_BREADTH_OF_LATERAL_PORTION_OF_UPPER_FACE)	5.2788	0.0186959	0.266347	15	2068	TENM3;DNAJC5B;DISP1;PLXND1;DCTD;RPS9;TSEN34;RASGRF2;TRPM1;KLHL33	rs10034371;rs7011042;rs115123809;rs9832275;rs5016499;rs11883211;rs11883211;rs61085512;rs8038969;rs1760898	4.78;3.23;3.19;3.13;3.13;2.67;2.67;2.40;2.29;2.16
GWAS_ENVIRONMENTAL_POLLUTANTS_EXPOSURE_(EXPO_HIGH)	5.28616	0.0190943	0.27069	37	5176	F5;PDE4D;NTNG1;MUC16;DPF3;TLR7;ST6GALNAC5;SELP;FGF12;SCRT2	rs35337011;rs112162527;rs12354155;rs62118937;rs10130313;rs178993;rs12093439;rs13306344;rs1830089;rs113029864	5.48;4.08;3.80;3.31;3.05;3.02;2.85;2.80;2.80;2.51
GWAS_TYPE_1_DIABETES	4.78005	0.0194752	0.274743	189	16723	FSTL4;KCNH7;MAPT;LMO7;FOSL2;ZFP1;ORMDL3;PGM1;ABCB5;TATDN3	rs256240;rs17731478;rs17763658;rs7324230;rs6547849;rs6564212;rs8080734;rs2284997;rs34472934;rs6700410	4.44;4.22;3.81;3.80;3.60;3.49;3.40;3.36;3.33;3.17
GWAS_CARDIO-CEREBROVASCULAR_DISEASE_IN_DIABETES_MELLITUS	4.45169	0.0198601	0.277776	19	3276	PTPRN2;PCDH7;SLC14A2;NCAM2;USP36;NSF;SRRM4;RPTOR;RNF213;FGGY	rs13234965;rs7662263;rs1421201;rs60300245;rs7211960;rs199496;rs11069230;rs10468603;rs62077764;rs7520470	3.55;3.07;2.85;2.71;2.64;2.20;2.15;2.00;1.88;1.88
GWAS_NEONATAL_WHITE_MATTER_MICROSTRUCTURE	5.74432	0.0200334	0.279238	13	1828	NFATC1;UQCC1;PSMF1;TENM2;SETBP1;CNIH3;MECOM;SCAPER;ITGB2;MAP3K13	rs7235273;rs78070351;rs73071674;rs6898153;rs7243221;rs16853500;rs16853376;rs55817928;rs35963032;rs73193035	3.73;3.20;3.17;2.85;2.73;2.64;2.59;2.41;2.15;2.13
GWAS_VAGINAL_MICROBIOME_METACYC_PATHWAY_(PWY-5741|ETHYLMALONYL-COA_PATHWAY)	4.93002	0.0200453	0.279355	30	3769	PDE4D;SHISA6;CNGA1;NIPAL1;GALNT13;STK31;CTNNA2;MROH9;MICAL3;ACKR3	rs112162527;rs72809013;rs73244469;rs73244469;rs72873854;rs35955133;rs9678631;rs7882102;rs2111546;rs71402704	4.08;3.21;2.64;2.64;2.63;2.55;2.52;2.46;2.44;2.44
GWAS_BRAIN_SHAPE_(SEGMENT_15)	4.70883	0.0205281	0.284054	15	1434	DENND1A;SEMA3A;MACF1;NBL1;ROR1;CREB3L4;PLXNC1;SNTB1;LRP8;UBE2U	rs7044210;rs6467973;rs7520721;rs3790741;rs1390116;rs11264824;rs4761574;rs10099729;rs72675124;rs71494238	3.47;2.72;2.61;2.43;2.30;2.25;2.09;2.01;1.93;1.76
GWAS_CALCIUM/CALMODULIN-DEPENDENT_PROTEIN_KINASE_TYPE_1_LEVELS	4.01692	0.0207791	0.285034	10	562	F5;CCDC181;SLC19A2;ATP1B1;NME7;NKX2-3;PRRX1;SLC25A28;IL6R;CPN1	rs35337011;rs35337011;rs35337011;rs6675509;rs1200131;rs2494660;rs72705052;rs12268645;rs35717427;rs7084921	5.48;5.48;5.48;3.80;3.70;2.22;2.17;2.08;1.82;1.50
GWAS_PARATHION_LEVELS	5.28616	0.0207988	0.285153	37	5176	F5;PDE4D;NTNG1;MUC16;DPF3;TLR7;ST6GALNAC5;SELP;FGF12;SCRT2	rs35337011;rs112162527;rs12354155;rs62118937;rs10130313;rs178993;rs12093439;rs13306344;rs1830089;rs113029864	5.48;4.08;3.80;3.31;3.05;3.02;2.85;2.80;2.80;2.51
GWAS_ALDRIN_LEVELS	5.28616	0.0210583	0.287267	37	5176	F5;PDE4D;NTNG1;MUC16;DPF3;TLR7;ST6GALNAC5;SELP;FGF12;SCRT2	rs35337011;rs112162527;rs12354155;rs62118937;rs10130313;rs178993;rs12093439;rs13306344;rs1830089;rs113029864	5.48;4.08;3.80;3.31;3.05;3.02;2.85;2.80;2.80;2.51
GWAS_SCHIZOPHRENIA_VS_ADHD_(ORDINARY_LEAST_SQUARES_(OLS))	4.16847	0.021514	0.292105	31	3547	GIGYF2;MSL2;POC1B;SEMA6D;CALN1;IMMP2L;ZNF536;WSCD2;CREB5;ARID5B	rs73999704;rs13065565;rs770377;rs78424241;rs151028660;rs17158597;rs16964255;rs17320521;rs73086412;rs77968426	3.53;3.21;3.18;3.11;3.05;3.03;2.95;2.86;2.83;2.70
GWAS_VERTIGO	4.62851	0.0220586	0.2981	71	9232	MALRD1;GRM5;NME7;ZFAND1;SDK2;GLIS3;OTOGL;DPP6;ST3GAL1;NOS2	rs11008507;rs308804;rs1200131;rs3202419;rs35931417;rs11790321;rs1551119;rs7783446;rs2736854;rs117463687	4.14;4.01;3.70;3.40;3.08;2.98;2.94;2.91;2.79;2.71
GWAS_COLD_MEDICINE-RELATED_STEVENS-JOHNSON_SYNDROME/TOXIC_EPIDERMAL_NECROLYSIS_(SJS/TEN)_WITH_SEVERE_OCULAR_COMPLICATIONS	4.84141	0.0224723	0.301121	12	1209	LAMA2;ZNF423;ZBTB20;HCN4;REC114;IKZF1;IL17D;SMC2;NPTN;CD276	rs6936981;rs35717002;rs73238043;rs9972455;rs9972455;rs10230193;rs41470348;rs10991116;rs1481089;rs7169374	2.87;2.83;2.64;2.39;2.39;2.31;2.08;1.59;1.53;1.52
GWAS_MILD_TO_MODERATE_CHRONIC_KIDNEY_DISEASE	5.01079	0.0224971	0.301313	10	1395	C12orf75;DSCAM;FOXL1;ADCY8;LUC7L3;PARP1;RPN1;CDON;FAM171A1;NMT2	rs9645790;rs9975383;rs34505475;rs191736;rs60532351;rs7522942;rs60760821;rs4540843;rs56276505;rs10906837	3.55;2.84;2.73;2.60;2.54;2.34;2.32;2.23;2.11;1.71
GWAS_DIELDRIN_LEVELS	5.28616	0.0227895	0.30372	37	5176	F5;PDE4D;NTNG1;MUC16;DPF3;TLR7;ST6GALNAC5;SELP;FGF12;SCRT2	rs35337011;rs112162527;rs12354155;rs62118937;rs10130313;rs178993;rs12093439;rs13306344;rs1830089;rs113029864	5.48;4.08;3.80;3.31;3.05;3.02;2.85;2.80;2.80;2.51
GWAS_CITRATE_LEVELS	4.44348	0.0234279	0.310057	40	2998	NFATC1;ANKH;REEP3;PFKFB3;FADS1;SLC13A5;TRIB1;CNOT1;IGF2R;SLC22A1	rs7235273;rs9790982;rs10995566;rs74391212;rs12791843;rs218681;rs2980864;rs9926973;rs62440900;rs62440900	3.73;2.90;2.83;2.50;2.46;2.45;2.38;2.35;2.28;2.28
GWAS_HYPEROPIA	4.78371	0.0235098	0.31089	67	8748	NADSYN1;DTWD2;PTPRN2;RGR;ANKFN1;STX8;RBFOX1;DSCAML1;SHISA6;CHST12	rs61885945;rs299199;rs13234965;rs11200981;rs741128;rs11078803;rs17144654;rs2298766;rs72809013;rs28663449	4.53;3.65;3.55;3.44;3.38;3.36;3.25;3.23;3.21;3.02
GWAS_TYPE_2_DIABETES_OR_SCHIZOPHRENIA_(PLEIOTROPY)	5.06635	0.0241858	0.317933	26	2730	ITGA1;PTGFRN;GCKR;TCF19;HLA-DOB;HMGA2;NEUROD2;HLA-DQB2;NT5C2;C2orf16	rs4865540;rs12024946;rs12464368;rs2027937;rs2621320;rs4026608;rs116950586;rs719656;rs10883845;rs34502053	3.33;2.96;2.57;2.30;2.29;2.29;2.22;2.17;1.71;1.67
GWAS_FASTING_BLOOD_GLUCOSE_ADJUSTED_FOR_BMI	4.9182	0.0247936	0.324448	12	670	GLP1R;GCKR;ZHX3;SLC30A8;SLX4IP;RREB1;C2orf16;GPN1;SLC5A6;SPC25	rs10305532;rs12464368;rs142391093;rs2921720;rs622293;rs11755890;rs34502053;rs34502053;rs2043921;rs114189440	2.67;2.57;2.21;2.15;2.14;2.09;1.67;1.67;1.64;1.49
GWAS_INFLAMMATORY_BIOMARKERS_(MULTIVARIATE_ANALYSIS)	4.71149	0.0250667	0.326544	12	1106	F5;SLC19A2;GP6;PCSK6;VEGFA;VLDLR;ABO;PDGFRB;C1QA;JMJD1C	rs35337011;rs35337011;rs12609974;rs8043284;rs699946;rs17656379;rs517414;rs114792;rs169801;rs6479881	5.48;5.48;3.50;3.19;2.33;2.28;2.22;2.21;2.05;1.86
GWAS_VENOUS_THROMBOEMBOLISM_OR_FACTOR_VIII_LEVELS_(PLEIOTROPY)	4.91031	0.0256489	0.332631	27	2895	F5;KIRREL3;VWF;GRK5;ST3GAL4;PLCG2;SCARA5;STAB2;PROCR;GTF3C4	rs35337011;rs12364722;rs111443469;rs78286160;rs79152678;rs9924890;rs2727005;rs79956596;rs6060308;rs12005514	5.48;3.57;3.54;3.46;3.24;3.02;2.84;2.78;2.73;2.65
GWAS_HEMOGLOBIN_LEVELS	3.79871	0.026643	0.343981	377	28770	PKD1L3;DHODH;SIM2;ATXN1L;MAP4K5;ANK1;MAPT;ARHGEF40;MYH9;SHKBP1	rs78308858;rs78308858;rs73210796;rs79489472;rs12890895;rs13269907;rs17763658;rs1312749;rs11089788;rs41512448	4.79;4.79;4.55;3.89;3.85;3.84;3.81;3.73;3.62;3.54
GWAS_SERUM_IRON_LEVELS	4.46749	0.0271381	0.345571	13	3108	SLC24A2;SRGAP3;CNTN5;SHISA9;UNC5C;COL23A1;NELL1;MPST;KCTD17;CLDN11	rs2891134;rs57386891;rs11827261;rs2202077;rs13141728;rs2910120;rs61886263;rs113687833;rs113687833;rs56226070	3.74;3.42;3.12;3.06;2.91;2.83;2.68;2.51;2.51;2.37
GWAS_DIHOMO-LINOLENOYLCARNITINE_(C20:3N3_OR_6)_LEVELS	4.13108	0.027254	0.345939	10	784	SLCO1A2;TMEM258;MYRF;FADS2;SLCO1B1;SLC22A16;CPT1A;SLC16A9;PDXDC1;SLC22A5	rs28446944;rs12791843;rs12791843;rs174593;rs71446763;rs34775212;rs151279009;rs10826330;rs7404621;rs77335401	2.89;2.46;2.46;2.18;2.01;1.78;1.68;1.56;1.45;0.92
GWAS_HEART_RATE_RESPONSE_TO_RECOVERY_POST_EXERCISE_(50_SEC)	4.07865	0.0273117	0.346122	26	2131	MCTP2;ACHE;UFSP1;TRIP6;SRRT;RGS6;PRDM6;PAX2;PLEKHF1;POP4	rs12912567;rs4729621;rs4729621;rs4729621;rs4729621;rs36736;rs17391210;rs11190710;rs12981424;rs12981424	3.54;3.42;3.42;3.42;3.42;3.33;3.06;2.63;2.56;2.56
GWAS_DESCENDING_AORTA_MINIMUM_AREA	4.41038	0.0273743	0.346338	20	1991	MASP1;HDAC9;PLCE1;CFDP1;CTIF;SVIL;TMEM170A;TBC1D12;AP3D1;CCDC175	rs58027993;rs2697911;rs6583934;rs11641308;rs6507873;rs12412168;rs2738805;rs12780491;rs60922906;rs112913770	2.97;2.68;2.60;2.44;2.27;2.26;2.23;2.08;1.99;1.81
GWAS_MILD_AGE-RELATED_TYPE_2_DIABETES	3.84115	0.0274264	0.346529	27	3614	ARHGAP24;CHST1;DLGAP1;IMMP2L;ADCY5;KIF6;MGST1;LMO3;KIF5C;DOCK4	rs1466488;rs11038605;rs9789189;rs17158597;rs11927367;rs115180293;rs80320929;rs10082885;rs12473284;rs7808636	3.83;3.54;3.24;3.03;2.77;2.60;2.48;2.43;2.36;2.27
GWAS_EARLY_CHRONIC_OBSTRUCTIVE_PULMONARY_DISEASE_IN_NEVER_SMOKERS	3.84908	0.027534	0.346922	10	2040	TLE1;HLA-DOB;HLA-DQB2;LINGO2;PELI2;GATA5;TBL1XR1;MFSD1;LTA;NFKBIL1	rs3814534;rs2621320;rs719656;rs35554113;rs12589133;rs79667355;rs73185560;rs168156;rs6920486;rs2516404	2.61;2.29;2.17;2.04;1.77;1.72;1.70;1.54;1.18;1.09
GWAS_SERUM_METABOLITE_CONCENTRATIONS_IN_CHRONIC_KIDNEY_DISEASE	4.36056	0.0278855	0.348197	66	7733	PTPRN2;CSMD1;SLIT2;AP1S1;FGF12;TMEM176A;SLC28A3;DNAH17;FOLH1;UNC119B	rs13234965;rs17070105;rs13149337;rs150814238;rs1830089;rs36108479;rs17087204;rs74889218;rs11040253;rs73222802	3.55;3.40;3.32;2.90;2.80;2.76;2.74;2.74;2.67;2.63
GWAS_CLOSTRIDIOIDES_DIFFICLE_INFECTION_IN_ANTIBIOTICS-USERS	3.91395	0.0279408	0.348373	16	1652	EHMT2;ZBTB12;NWD2;AREG;ALDH1B1;EREG;HDAC9;C1QL2;SCAPER;QRSL1	rs146535109;rs146535109;rs56211462;rs79026983;rs4878199;rs16850965;rs2697911;rs12466015;rs55817928;rs72945015	4.74;4.74;3.35;3.17;2.77;2.73;2.68;2.46;2.41;2.37
GWAS_COLORECTAL_CANCER_X_ESTROGEN-PROGESTERONE_HORMONE_THERAPY_INTERACTION	4.19244	0.0281034	0.34882	16	1972	CAMTA1;DISP1;MYO16;RBP4;FFAR4;TLR5;VPS41;USP47;OPRK1;GRP	rs1750836;rs115123809;rs3929748;rs7094543;rs7094543;rs1773755;rs4723780;rs11544817;rs7822237;rs9949796	3.21;3.19;2.92;2.31;2.31;2.20;2.02;1.93;1.86;1.77
GWAS_LIVER_ENZYME_LEVELS_(ALKALINE_PHOSPHATASE)	3.37923	0.0284213	0.350132	300	22165	ZMIZ1;MGAT5;FSTL4;EDEM1;CALD1;C12orf4;NFATC1;TMEM106B;TGIF1;SRRT	rs704016;rs1257210;rs256240;rs341981;rs78694204;rs7133999;rs7235273;rs10479756;rs72868077;rs4729621	4.83;4.69;4.44;3.94;3.94;3.90;3.73;3.55;3.43;3.42
GWAS_KUNITZ-TYPE_PROTEASE_INHIBITOR_2_LEVELS	4.72861	0.0284573	0.350311	10	530	ARHGEF3;KCNK6;SPINT2;YIF1B;C19orf33;CATSPERG;RYR1;SIPA1L3;RASGRP4;DPF1	rs9682671;rs111261436;rs111261436;rs111261436;rs111261436;rs4802323;rs34979870;rs62120133;rs2228070;rs12608912	2.75;2.34;2.34;2.34;2.34;2.17;1.60;1.24;1.21;1.20
GWAS_EBBINGHAUS_ILLUSION_(UNDERESTIMATION)	4.35954	0.0288538	0.352596	21	3078	DLG2;CFAP46;SPTBN4;ACR;CAMTA1;OTUD7A;ITPR3;ZNF536;EXT2;NKX6-2	rs10898145;rs4880285;rs2278243;rs79725623;rs1750836;rs147761575;rs55774724;rs16964255;rs10769030;rs2767434	3.93;3.38;3.36;3.23;3.21;3.12;2.99;2.95;2.77;2.76
GWAS_TOTAL_TESTOSTERONE_LEVELS	3.71598	0.0290488	0.353644	453	43700	ZMIZ1;C2;INSR;HGFAC;DOK7;FHIT;MAPT;ARHGEF40;ZNF219;ARL14EP	rs704016;rs146535109;rs75392157;rs2857988;rs2857988;rs114578503;rs17763658;rs1312749;rs1312749;rs11031037	4.83;4.74;4.24;4.13;4.13;3.97;3.81;3.73;3.73;3.64
GWAS_PRIMARY_TOOTH_DEVELOPMENT_(TIME_TO_FIRST_TOOTH_ERUPTION)	3.78345	0.0290838	0.3538	18	1722	VCL;AP3M1;HMGA2;C14orf93;CDON;OPN1SW;CALU;EDA;BMP4;CACNB2	rs10824063;rs6480715;rs4026608;rs57362684;rs4540843;rs17475638;rs17475638;rs2804361;rs17127134;rs17681709	3.41;2.90;2.29;2.27;2.23;2.23;2.23;2.13;2.10;2.08
GWAS_INTELLIGENCE_(MTAG)	3.65911	0.0293284	0.354885	278	25128	PKD1L3;ZNF638;PDE4D;IST1;ZNF821;MAN2A1;ERBB4;SNX29;MAML3;GPR158	rs78308858;rs4852258;rs112162527;rs79169855;rs79169855;rs2033463;rs2165098;rs201239256;rs795996;rs7075252	4.79;4.79;4.08;4.04;4.04;3.97;3.96;3.84;3.79;3.77
GWAS_FEAR_OF_MINOR_PAIN	3.89162	0.0298697	0.35993	16	1441	CPEB3;FAM124B;TMEM65;TRMT12;EPHA6;IQCA1;TENM1;NEFL;BAD;GPR137	rs701844;rs940319;rs10086126;rs10086126;rs72932235;rs10177796;rs73215112;rs10097219;rs61761262;rs61761262	3.27;2.58;2.41;2.41;2.36;2.10;2.03;1.80;1.78;1.78
GWAS_TRUNK_FAT_MASS	3.75865	0.0300677	0.360813	54	8813	KCNH7;DLG2;MCTP2;SMCHD1;TTC13;PSD3;DLGAP1;ADAM23;ZC3H18;TMEM132D	rs17731478;rs10898145;rs12912567;rs28601731;rs72746703;rs6586750;rs9789189;rs62195933;rs13334987;rs11060214	4.22;3.93;3.54;3.44;3.31;3.26;3.24;3.23;3.14;2.92
GWAS_HDL_CHOLESTEROL_LEVELS_X_ALCOHOL_CONSUMPTION_(REGULAR_VS_NON-REGULAR_DRINKERS)_INTERACTION_(2DF)	4.07707	0.0311797	0.371297	106	7591	FSTL4;INSR;TPM1;LILRA5;ST3GAL4;MSL2;MMP24;PCCB;SCARB1;SEMA3C	rs256240;rs75392157;rs2899687;rs67196648;rs79152678;rs13065565;rs78070351;rs35970307;rs1031605;rs10243928	4.44;4.24;3.68;3.57;3.24;3.21;3.20;3.12;2.85;2.80
GWAS_HEART_RATE_RESPONSE_TO_RECOVERY_POST_EXERCISE_(20_SEC)	3.78799	0.03121	0.371556	21	1867	UFSP1;SRRT;ACHE;TRIP6;GRIK2;TTN;PAX2;MED13L;NDUFA11;SYT10	rs4729621;rs4729621;rs4729621;rs4729621;rs2629977;rs76465131;rs11190710;rs6490044;rs34304528;rs74237202	3.42;3.42;3.42;3.42;2.90;2.74;2.63;2.32;2.30;2.23
GWAS_FACTOR_VIII_LEVELS_OR_VON_WILLEBRAND_FACTOR_LEVELS_(PLEIOTROPY)	4.36888	0.0319285	0.377108	20	2157	KIRREL3;VWF;ST3GAL4;SCARA5;STAB2;DDX31;CLEC4M;MGAT3;TAB1;ABO	rs12364722;rs111443469;rs79152678;rs2727005;rs79956596;rs12005514;rs62125080;rs8136980;rs8136980;rs517414	3.57;3.54;3.24;2.84;2.78;2.65;2.38;2.32;2.32;2.22
GWAS_PREDICTED_DEVELOPMENTAL_STUTTERING	4.19481	0.0321112	0.378416	70	11573	CEACAM20;PLCB1;SPATA16;MAPT;NAALADL2;CNTNAP2;CDK6;JADE2;NTN1;RHBDF1	rs10416748;rs75234999;rs12638484;rs17763658;rs79562073;rs71530751;rs11974095;rs112802858;rs62068228;rs9924289	4.33;4.33;3.85;3.81;3.61;3.53;3.23;3.21;3.09;3.03
GWAS_MALE_PUBERTY_TIMING_(LATE_VS._AVERAGE_ONSET_FACIAL_HAIR)	3.67223	0.0321693	0.378738	29	2765	PDGFA;ALX4;MSI2;RORA;DOCK3;GCKR;BIRC6;MC3R;AKAP1;ZNF324	rs141909074;rs10769030;rs10468553;rs2140441;rs4560329;rs12464368;rs2038537;rs6099056;rs80243896;rs6510153	2.93;2.77;2.76;2.73;2.70;2.57;2.53;2.49;2.47;2.25
GWAS_RESPONSE_TO_STATINS_(LDL_CHOLESTEROL_CHANGE)	4.30827	0.0325051	0.380586	16	1463	ABCG2;EPB41L2;PCSK9;LDLR;APOC1;APOE;CELSR2;SLCO1B1;LIMCH1;GMPR	rs2725254;rs117376078;rs11810371;rs379309;rs147901416;rs10419086;rs17034466;rs71446763;rs11733037;rs55759663	3.73;3.01;2.88;2.42;2.32;2.22;2.14;2.01;1.75;1.57
GWAS_CHOLESTEROL_LEVELS_IN_MEDIUM_VLDL	3.65856	0.032899	0.383644	56	3226	CEACAM20;ST3GAL4;RELB;CLPTM1;PCSK9;PMFBP1;TXNL4B;HPR;KLRG1;GCKR	rs10416748;rs79152678;rs16979595;rs16979595;rs11810371;rs8052408;rs8052408;rs8052408;rs7132930;rs12464368	4.33;3.24;2.92;2.92;2.88;2.85;2.85;2.85;2.74;2.57
GWAS_CEREBROSPINAL_AB1-42_LEVELS_IN_NORMAL_COGNITION	4.17961	0.0332822	0.386555	47	2687	KCNK10;AP2B1;MMP28;RASL10B;GAS2L2;C17orf50;CLPTM1;APOC4;APOC4-APOC2;RELB	rs1977212;rs4531775;rs35672532;rs35672532;rs35672532;rs35672532;rs16979595;rs16979595;rs16979595;rs16979595	4.58;4.36;4.20;4.20;4.20;4.20;2.92;2.92;2.92;2.92
GWAS_BISOPROLOL_CLEARANCE_IN_NON-ST_ELEVATION_ACUTE_CORONARY_SYNDROME	4.64797	0.0337013	0.389857	16	2711	GRM5;SOX5;UBE2J2;LDLRAD3;OLA1;CFDP1;BCAR1;TYR;ARL15;LONRF2	rs308804;rs61923848;rs2296475;rs7931134;rs73037863;rs11641308;rs11641308;rs10830219;rs61527738;rs6707358	4.01;3.78;2.95;2.79;2.76;2.44;2.44;2.18;2.03;1.99
GWAS_RESPONSE_TO_AMPHETAMINES	3.98789	0.0339349	0.390995	55	13962	ADRA1A;TENM3;CSMD2;WWOX;FHIT;SUCLG2;PTPRE;CNTNAP4;TMEM106B;PTPRN2	rs1383914;rs10034371;rs484731;rs59903179;rs114578503;rs2772456;rs11018415;rs6564353;rs10479756;rs13234965	5.07;4.78;4.20;4.17;3.97;3.70;3.61;3.58;3.55;3.55
GWAS_PHOSPHOLIPID_LEVELS_IN_LDL	4.23757	0.0343587	0.394307	54	3298	CEACAM20;DOK7;HGFAC;ITGA1;ST3GAL4;RELB;PCSK9;TXNL4B;HPR;KLRG1	rs10416748;rs2857988;rs2857988;rs4865540;rs79152678;rs16979595;rs11810371;rs8052408;rs8052408;rs7132930	4.33;4.13;4.13;3.33;3.24;2.92;2.88;2.85;2.85;2.74
GWAS_TRIACYLGLYCERIDE_LEVELS	3.95877	0.0346694	0.3963	24	2616	PTPRN2;KAZN;ABLIM2;GCKR;FADS1;CD33;TRIB1;APOC1;APOE;FADS2	rs13234965;rs12123637;rs79883273;rs12464368;rs12791843;rs61736475;rs2980864;rs147901416;rs10419086;rs174593	3.55;2.71;2.69;2.57;2.46;2.40;2.38;2.32;2.22;2.18
GWAS_SEX_HORMONE-BINDING_GLOBULIN_LEVELS_IN_PREMENOPAUSAL_WOMEN	4.38827	0.0350753	0.398227	43	4330	ZMIZ1;HGFAC;NTNG1;SOX5;TRIP6;RGS6;MSL2;PCCB;NUDT4;TFEB	rs704016;rs2857988;rs12354155;rs61923848;rs4729621;rs36736;rs13065565;rs35970307;rs74195547;rs35846682	4.83;4.13;3.80;3.78;3.42;3.33;3.21;3.12;2.96;2.95
GWAS_MOYAMOYA_DISEASE	4.24168	0.0353006	0.399322	31	5002	DOCK1;FSTL4;DNM3;MAGI2;FMNL2;HDAC9;FADS1;MYRF;CFDP1;SBF2	rs111255454;rs256240;rs72725208;rs4730151;rs7559217;rs2697911;rs12791843;rs12791843;rs11641308;rs7112830	5.52;4.44;3.17;2.78;2.77;2.68;2.46;2.46;2.44;2.44
GWAS_SOCIAL_COMMUNICATION_PROBLEMS	3.77735	0.0353158	0.399401	31	3215	DOCK1;PLCB1;LHFPL3;SCN10A;SCN11A;SAYSD1;TTC21B;COL27A1;EPB41L3;LMX1B	rs111255454;rs75234999;rs11972126;rs73064572;rs73064572;rs10305532;rs34701755;rs4979351;rs28725247;rs10987361	5.52;4.33;3.89;3.09;3.09;2.67;2.50;2.22;2.19;2.16
GWAS_MORTALITY_IN_HEART_FAILURE	4.15056	0.035643	0.401088	10	1383	KCNK13;OTUD7A;CMTM7;KCNMA1;ADAMTS12;GPM6A;PARVA;SLC25A46;IFRD1;PSMC1	rs61996861;rs147761575;rs9841116;rs10762742;rs256651;rs4690634;rs903212;rs245005;rs13225051;rs75310864	3.14;3.12;2.96;2.94;2.68;2.61;2.38;1.99;1.95;1.44
GWAS_MEAT-RELATED_DIET	3.91934	0.0360998	0.403636	67	2481	KIRREL3;DSTYK;TMCC2;KLHDC8A;CCDC171;CNTN2;RBBP5;CNOT4;NUP205;APOC1	rs12364722;rs61823976;rs61823976;rs6681448;rs28648431;rs4951158;rs4951158;rs116934009;rs7782920;rs147901416	3.57;3.27;3.27;2.67;2.62;2.54;2.54;2.47;2.43;2.32
GWAS_THIOREDOXIN_DOMAIN-CONTAINING_PROTEIN_12_LEVELS	4.24694	0.0362815	0.404525	23	2839	ERC2;FHIT;ARHGEF3;DOCK3;IP6K2;CELSR3;USP4;RASSF1;HYAL1;GRM2	rs56242225;rs114578503;rs9682671;rs4560329;rs6442130;rs6442130;rs4955432;rs2236950;rs2236950;rs12485825	4.45;3.97;2.75;2.70;2.45;2.45;2.29;2.05;2.05;1.83
GWAS_CARDIOEMBOLIC_STROKE_(MTAG)	3.85772	0.0363618	0.40469	46	3513	USP34;RBM20;WIPF1;ARNT2;KCNN3;TBX5;TTN;KCNJ5;PHTF2;GORAB	rs6709112;rs2007551;rs145039586;rs62006385;rs4845658;rs17731569;rs76465131;rs4245083;rs76533497;rs68174929	3.61;3.12;3.12;3.01;3.01;2.81;2.74;2.71;2.67;2.67
GWAS_TOTAL_HIPPOCAMPAL_VOLUME	3.88566	0.0368146	0.405616	15	1593	ASTN2;MAST4;WIF1;FAM53B;SLC4A10;TESC;LEMD3;RNFT2;PARP11;DPP4	rs10759872;rs2561452;rs61922631;rs12411439;rs62188967;rs61938666;rs59157544;rs117503496;rs80132205;rs2075340	2.51;2.28;2.27;2.18;2.12;2.04;1.84;1.69;1.68;1.58
GWAS_BORDERLINE_PERSONALITY_DISORDER	4.05736	0.0368223	0.405632	13	2202	CAMK1D;MAML3;STX8;GAP43;TRDN;XYLT2;DPYD;GAS1;DPPA3;SNX9	rs11594130;rs795996;rs11078803;rs17708619;rs9401643;rs12942984;rs61790066;rs10115512;rs73064661;rs10455937	3.88;3.79;3.36;2.49;2.47;2.41;2.40;2.19;2.04;1.89
GWAS_GLUCOSE_HOMEOSTASIS_TRAITS	4.11656	0.0368922	0.405965	74	10089	MGAT5;ALK;PTPRM;LPP;KLF12;PSD3;LIN28A;MYH14;SDK2;EIF2AK2	rs1257210;rs116016471;rs898203;rs74768531;rs1977315;rs6586750;rs11578260;rs113635247;rs35931417;rs10183153	4.69;3.59;3.55;3.54;3.37;3.26;3.16;3.14;3.08;3.02
GWAS_COLORECTAL_CANCER_X_ESTROGEN-PROGESTERONE_HORMONE_THERAPY_INTERACTION_(2DF_TEST)	3.67041	0.0372531	0.40809	14	1772	CAMTA1;DISP1;IGF2BP2;SLC24A3;ABL1;TLR5;POU5F1B;HLX;VPS41;RIN2	rs1750836;rs115123809;rs77583130;rs11697561;rs113585858;rs1773755;rs10956364;rs2807858;rs4723780;rs2328472	3.21;3.19;2.89;2.79;2.73;2.20;2.15;2.15;2.02;1.96
GWAS_3-HYDROXYHIPPURATE_LEVELS_IN_ELITE_ATHLETES	4.16996	0.0374132	0.408298	11	1226	GHITM;MAP4K5;ATL1;PHACTR1;CA12;TRPA1;CSF1R;MYL12B;PDIA6;OR52L1	rs10788317;rs12890895;rs3920549;rs202077;rs12908499;rs1530402;rs114792;rs35220865;rs1318011;rs12364113	4.65;3.85;3.74;3.12;2.59;2.46;2.21;1.70;1.58;1.34
GWAS_APOLIPOPROTEIN_L1_LEVELS	3.03868	0.0379663	0.411523	12	465	DHODH;PKD1L3;MYH9;TXNL4B;HPR;DHX38;PMFBP1;CPN2;HP;COG4	rs78308858;rs78308858;rs11089788;rs8052408;rs8052408;rs8052408;rs8052408;rs138128236;rs5467;rs11649560	4.79;4.79;3.62;2.85;2.85;2.85;2.85;2.79;2.68;2.14
GWAS_PEDIATRIC_BONE_MINERAL_CONTENT_(RADIUS)	3.65356	0.0380032	0.411791	16	3444	NDRG2;PTPRD;GRM7;RPH3AL;AP3B1;HSD17B11;NKX2-2;FAM3C;AGR3;MTAP	rs1312749;rs62539614;rs712793;rs11150889;rs355409;rs80263421;rs3787503;rs2950815;rs2471907;rs1134870	3.73;3.38;3.22;2.66;2.61;2.44;2.16;2.12;1.92;1.82
GWAS_DIGIT_LENGTH_RATIO_(LEFT_HAND)	4.15348	0.0387972	0.418662	13	1267	GLIS1;OLA1;SALL3;LIN28B;SMOC1;GLI3;EFNA3;HOXD13;HOXD12;HOXD11	rs1173589;rs73037863;rs4030862;rs77566078;rs78354791;rs62443806;rs3765087;rs2592394;rs2592394;rs2592394	3.29;2.76;2.59;2.25;2.19;2.09;1.96;1.86;1.86;1.86
GWAS_GLOMERULAR_FILTRATION_RATE_(CREATININE)	3.6263	0.0396039	0.422774	97	8132	NFATC1;MPPED2;UBE2Q2;CDH20;INO80;WNT7A;LARP4B;GLI2;WDR37;DAB2	rs7235273;rs6484482;rs7176788;rs3931682;rs61648937;rs12635960;rs59502232;rs280218;rs76543756;rs111481858	3.73;3.49;3.39;3.14;2.99;2.97;2.95;2.90;2.83;2.81
GWAS_CLASSIC_BLADDER_EXSTROPHY	4.19375	0.0397747	0.423637	16	2726	MEGF6;CREB5;CELSR1;NCKAP5;MROH9;PREX2;SYT1;LIAS;SMOC2;PAWR	rs2368544;rs73086412;rs75801019;rs116609659;rs7882102;rs7839608;rs17046148;rs9990499;rs13205533;rs12423145	3.08;2.83;2.69;2.58;2.46;2.21;2.08;1.89;1.58;1.55
GWAS_OVARIAN_CANCER	3.82562	0.0400206	0.424867	76	7022	PMP2;ADAMTS16;CHMP4C;ZFAND1;SNX16;BNC2;DNM3;CNTLN;SORBS2;MSI2	rs72684408;rs10056386;rs3202419;rs3202419;rs3202419;rs41313973;rs72725208;rs1318162;rs12649789;rs10468553	4.17;3.66;3.40;3.40;3.40;3.26;3.17;2.83;2.81;2.76
GWAS_PERCENTAGE_OF_INVITED_FOOD_QUESTIONNAIRES_COMPLETED	3.95748	0.0400318	0.424922	10	2097	VWA7;PTPRF;DPP6;TENM2;RPTOR;ARHGAP15;SDCCAG8;IFI30;SIK2;LAYN	rs7757496;rs10732843;rs7783446;rs6898153;rs10468603;rs10928182;rs10927028;rs113840745;rs3737445;rs12281721	3.46;2.98;2.91;2.85;2.00;1.75;1.55;1.22;0.96;0.47
GWAS_IDIOPATHIC_MEMBRANOUS_NEPHROPATHY	4.09171	0.040213	0.425807	12	1301	EHMT2;STK19;POU5F1;TCF19;C6orf15;ITGB6;PLA2R1;HLA-DMB;HLA-DMA;LY75	rs146535109;rs9296004;rs2027937;rs2027937;rs2027937;rs16844724;rs16844724;rs206786;rs206786;rs1365798	4.74;3.00;2.30;2.30;2.30;2.25;2.25;2.17;2.17;1.71
GWAS_VENOUS_THROMBOEMBOLISM_OR_FIBRINOGEN_LEVELS_(PLEIOTROPY)	3.62693	0.0402345	0.425911	49	3826	F5;HGFAC;VWF;GRK5;PCCB;IL1R1;PLCG2;PMFBP1;PROCR;PTPRJ	rs35337011;rs2857988;rs111443469;rs78286160;rs35970307;rs10460490;rs9924890;rs8052408;rs6060308;rs35711693	5.48;4.13;3.54;3.46;3.12;3.05;3.02;2.85;2.73;2.62
GWAS_CLOPIDOGREL_ACTIVE_METABOLITE_LEVELS	3.91727	0.0407268	0.428298	21	2483	RASL10B;ASIC2;RAD18;GRM7;VGLL4;LYZL6;IRAK2;TBC1D12;USP7;CCT6B	rs35672532;rs113351607;rs57386891;rs712793;rs62245824;rs71381488;rs165501;rs12780491;rs254950;rs7223630	4.20;3.76;3.42;3.22;2.68;2.30;2.15;2.08;2.07;2.02
GWAS_PLASMA_ANASTROZOLE_CONCENTRATION_IN_ANASTROZOLE-TREATED_ESTROGEN_RECEPTOR_POSITIVE_BREAST_CANCER	3.52772	0.0411408	0.428716	11	1625	ST6GALNAC3;MUC16;HAAO;SEMA5A;ATXN7L1;CNOT1;SVIL;MATN2;GOT2;SLC38A7	rs71656896;rs62118937;rs1371404;rs1012963;rs7777200;rs9926973;rs12412168;rs143142288;rs7205035;rs7205035	4.10;3.31;2.82;2.63;2.58;2.35;2.26;1.65;1.55;1.55
GWAS_MIGRAINE_-_CLINIC-BASED	3.86053	0.0413082	0.428884	33	8082	SORBS1;SV2C;FOXP1;PTPRD;PHACTR1;PHF20;EPB41L2;CDH13;KANK1;CDH4	rs12358530;rs2937715;rs1522171;rs62539614;rs202077;rs113760088;rs117376078;rs8055921;rs7023525;rs67455685	4.08;3.93;3.54;3.38;3.12;3.02;3.01;2.92;2.80;2.75
GWAS_DIACYLGLYCEROL_38:3_[M+H-H2O]1+_LEVELS	4.2013	0.0413469	0.428923	12	396	PRPF31;CNOT3;MBOAT7;TMC4;TMEM258;MYRF;FEN1;FADS1;FADS2;FADS3	rs66900966;rs11883211;rs11883211;rs11883211;rs12791843;rs12791843;rs12791843;rs12791843;rs174593;rs174593	2.86;2.67;2.67;2.67;2.46;2.46;2.46;2.46;2.18;2.18
GWAS_RESPONSE_TO_SEROTONIN-NOREPINEPHRINE_REUPTAKE_INHIBITORS_(RESPONDERS_VS_NON-RESPONDERS)	3.21488	0.0414149	0.429471	22	3300	NFATC1;SORCS2;NTN1;EXOSC3;YIPF4;FCHSD2;GALNTL6;MECOM;BIRC6;ANK3	rs7235273;rs2285790;rs62068228;rs10973524;rs72798713;rs12786299;rs77612319;rs16853376;rs2038537;rs4948393	3.73;3.39;3.09;2.87;2.80;2.75;2.68;2.59;2.53;2.25
GWAS_BRAIN_SHAPE_(SEGMENT_7)	3.67421	0.0415279	0.430388	18	2655	SLCO3A1;DACH2;VSTM4;NUAK1;AKAP13;AFAP1L1;AGAP1;SLC30A10;CCDC88C;FSHR	rs4778032;rs13441218;rs7912598;rs2434081;rs11073401;rs353277;rs55801692;rs147740455;rs11160000;rs924819	4.17;3.20;3.09;2.42;2.37;2.36;2.35;2.15;2.13;1.96
GWAS_ESTRONE/ANDROSTENEDIONE_RATIO_IN_RESECTED_EARLY_STAGE-RECEPTOR_POSITIVE_BREAST_CANCER	3.74249	0.0428377	0.440878	13	1899	BMPER;PTPRM;ARMC3;PGBD5;GALNT2;CDK14;MSRB2;IQCA1;RPUSD4;CYP19A1	rs117834141;rs898203;rs79020534;rs78980876;rs2983376;rs705358;rs10828407;rs10177796;rs11220426;rs4774587	3.60;3.55;3.39;2.71;2.54;2.27;2.14;2.10;2.00;1.50
GWAS_WORKING_MEMORY	3.19208	0.0434084	0.442531	13	2320	NFATC1;FRZB;PDZD2;ELOVL7;SLC9A9;GALNTL6;FSTL5;DNAH12;B3GALT5;FAM181B	rs7235273;rs34179918;rs11749275;rs4527549;rs13058809;rs77612319;rs13126840;rs7620992;rs12329647;rs11233289	3.73;3.54;3.29;2.91;2.70;2.68;2.68;2.44;2.08;2.06
GWAS_ENDOMETRIAL_CANCER_(ENDOMETRIOID_HISTOLOGY)	3.5823	0.0434328	0.442602	36	4882	CSMD2;TBX3;PTPRD;KLF12;FCHSD2;NCAM2;SSPN;PPP1R14C;EIF2AK4;MYC	rs484731;rs2384406;rs62539614;rs1977315;rs12786299;rs60300245;rs7979429;rs9384347;rs2291627;rs78648670	4.20;3.78;3.38;3.37;2.75;2.71;2.56;2.51;2.36;2.35
GWAS_BREAST_CANCER_SPECIFIC_MORTALITY_IN_ESTROGEN_RECEPTOR_NEGATIVE_BREAST_CANCER	3.91876	0.0434651	0.442827	14	3726	FSTL4;NCAM1;DMD;MOB3B;SVIL;ARAP2;EDIL3;DICER1;LDB2;MYT1L	rs256240;rs12574998;rs2685895;rs4590528;rs12412168;rs7667582;rs62362821;rs72706576;rs1566066;rs1687912	4.44;3.52;3.26;2.62;2.26;2.25;2.20;2.18;2.07;2.02
GWAS_ALZHEIMER'S_DISEASE_OR_GASTROESOPHAGEAL_REFLUX_DISEASE	3.98304	0.0440915	0.447412	123	14091	ERC2;TRIM9;TMEM106B;PTPRN2;FOXP1;PRKAR2B;GRK5;ERCC1;TRIP6;SDK1	rs56242225;rs4595717;rs10479756;rs13234965;rs1522171;rs11770475;rs78286160;rs12461621;rs4729621;rs55961125	4.45;3.67;3.55;3.55;3.54;3.53;3.46;3.45;3.42;3.37
GWAS_DENTAL_CARIES	3.56452	0.0444824	0.449801	64	7536	DYM;ABCG2;PCDH9;MPPED2;ABCB5;RPS6KA2;TRIB2;MYO16;RBMS3;PTK2B	rs62104613;rs2725254;rs61959203;rs6484482;rs34472934;rs73259074;rs58275953;rs3929748;rs6784829;rs17057065	3.88;3.73;3.57;3.49;3.33;3.18;3.10;2.92;2.84;2.76
GWAS_SKIN,_HAIR_AND_EYE_PIGMENTATION_(MULTIVARIATE_ANALYSIS)	3.66488	0.0451272	0.454731	10	801	GRM5;TYR;HERC2;OCA2;IRF4;SLC45A2;EMX2;RAB11FIP2;SERPINI1;SLC24A5	rs308804;rs10830219;rs35946704;rs72710556;rs111427366;rs35414;rs242954;rs7911622;rs6784267;rs78560021	4.01;2.18;2.09;1.91;1.84;1.54;1.49;1.46;1.39;1.28
GWAS_NEUROTICISM_(MTAG)	3.37579	0.0454507	0.455624	25	6110	GRM5;CSMD1;DENND1B;CNTN5;C1orf53;CTTNBP2;DCC;TMPRSS5;SORCS3;PAFAH1B1	rs308804;rs17070105;rs2488395;rs11827261;rs10922306;rs10241351;rs62081903;rs17532674;rs1490182;rs111479828	4.01;3.40;3.35;3.12;2.84;2.42;2.32;2.20;1.90;1.88
GWAS_HDL_CHOLESTEROL_LEVELS_IN_CURRENT_DRINKERS	3.74884	0.0455436	0.455885	96	6755	INSR;TPM1;LILRA5;MSL2;PCCB;SCARB1;SEMA3C;FOLH1;GALNT2;FADS1	rs75392157;rs2899687;rs67196648;rs13065565;rs35970307;rs1031605;rs10243928;rs11040253;rs2983376;rs12791843	4.24;3.68;3.57;3.21;3.12;2.85;2.80;2.67;2.54;2.46
GWAS_REMNANT_CHOLESTEROL_(NON-HDL,_NON-LDL_-CHOLESTEROL)	3.79881	0.045784	0.456577	57	3195	CEACAM20;EHBP1;ST3GAL4;CLPTM1;RELB;PCSK9;HPR;TXNL4B;KLRG1;GCKR	rs10416748;rs75758126;rs79152678;rs16979595;rs16979595;rs11810371;rs8052408;rs8052408;rs7132930;rs12464368	4.33;4.23;3.24;2.92;2.92;2.88;2.85;2.85;2.74;2.57
GWAS_COLORECTAL_CANCER_X_ESTROGEN-PROGESTERONE_HORMONE_THERAPY_INTERACTION_(3DF_TEST)	4.05403	0.0463641	0.45985	10	1563	CAMTA1;DISP1;IGF2BP2;SLC24A3;POU5F1B;HLX;VPS41;RIN2;LRP8;TRA2B	rs1750836;rs115123809;rs77583130;rs11697561;rs10956364;rs2807858;rs4723780;rs2328472;rs72675124;rs4686706	3.21;3.19;2.89;2.79;2.15;2.15;2.02;1.96;1.93;1.53
GWAS_METABOLIC_TRAITS	4.74183	0.0464563	0.460315	57	3389	PSD3;HPS5;UNC119B;SLC44A5;GCKR;FADS1;LACTB;PANK1;NT5E;SLC22A1	rs6586750;rs1520887;rs73222802;rs1343520;rs12464368;rs12791843;rs34830703;rs997456;rs12204524;rs62440900	3.26;3.09;2.63;2.63;2.57;2.46;2.43;2.34;2.31;2.28
GWAS_ASPARTATE_AMINOTRANSFERASE_LEVELS_IN_NON-ALCOHOLIC_FATTY_LIVER_DISEASE	3.48313	0.0467853	0.461785	13	3395	OSBPL5;PTPRD;SUMF1;AGAP1;XDH;PDE7B;CAST;IL15;SRD5A2;ZMAT4	rs10833460;rs62539614;rs894013;rs55801692;rs2749994;rs3823160;rs56214211;rs1519550;rs138946679;rs4736874	4.41;3.38;2.51;2.35;2.31;2.27;2.26;2.18;2.12;1.83
GWAS_5ALPHA-ANDROSTAN-3ALPHA,17BETA-DIOL_MONOSULFATE_(1)_LEVELS	3.68779	0.0473086	0.465362	11	954	SULT2A1;BSPH1;SLC17A1;SRD5A2;ZNF394;SLCO1B1;TMPRSS11E;SLC51A;PCYT1A;CYP3A7	rs8102540;rs11878324;rs62392732;rs138946679;rs138191091;rs71446763;rs2331420;rs13079891;rs13079891;rs2242480	3.16;2.97;2.31;2.12;2.01;2.01;1.58;1.17;1.17;0.96
GWAS_PEAK_EXPIRATORY_FLOW	3.18722	0.0474715	0.465382	209	22600	DYSF;WWOX;TAB2;HDAC4;SRPK2;LTBP4;ME3;COL4A2;ITGA1;PDZRN3	rs4852258;rs59903179;rs9404025;rs592695;rs73186022;rs41512448;rs666646;rs4773140;rs4865540;rs72886020	4.79;4.17;4.13;3.86;3.79;3.54;3.48;3.39;3.33;3.28
GWAS_FREE_CHOLESTEROL_LEVELS_IN_MEDIUM_LDL	4.22717	0.0477027	0.466069	52	3226	CEACAM20;DOK7;HGFAC;ITGA1;ST3GAL4;RELB;PCSK9;TXNL4B;HPR;KLRG1	rs10416748;rs2857988;rs2857988;rs4865540;rs79152678;rs16979595;rs11810371;rs8052408;rs8052408;rs7132930	4.33;4.13;4.13;3.33;3.24;2.92;2.88;2.85;2.85;2.74
GWAS_DIGIT_LENGTH_RATIO_(RIGHT_HAND)	4.25901	0.0478863	0.466287	12	1218	GLIS1;OLA1;SALL3;LIN28B;SMOC1;GLI3;EFNA3;HOXD13;HOXD12;HOXD11	rs1173589;rs73037863;rs4030862;rs77566078;rs78354791;rs62443806;rs3765087;rs2592394;rs2592394;rs2592394	3.29;2.76;2.59;2.25;2.19;2.09;1.96;1.86;1.86;1.86
GWAS_F-SWEET_FOOD_LIKING_(DERIVED_FOOD-LIKING_FACTOR)	4.00695	0.0484601	0.47029	11	1340	CCDC171;GFRAL;RARB;HCRTR2;FGF21;EIF4G3;SIX3;PINX1;TRIM31;AVPR1A	rs28648431;rs1502196;rs1561033;rs112987169;rs11883129;rs6701077;rs2917758;rs201214732;rs2517664;rs73134775	2.62;2.55;2.31;2.15;1.93;1.75;1.73;1.69;1.57;1.36
GWAS_DIGIT_LENGTH_RATIO	4.15348	0.0486934	0.470616	13	1267	GLIS1;OLA1;SALL3;LIN28B;SMOC1;GLI3;EFNA3;HOXD13;HOXD12;HOXD11	rs1173589;rs73037863;rs4030862;rs77566078;rs78354791;rs62443806;rs3765087;rs2592394;rs2592394;rs2592394	3.29;2.76;2.59;2.25;2.19;2.09;1.96;1.86;1.86;1.86
GWAS_SURVIVAL_IN_RECTAL_CANCER	3.49395	0.0488289	0.471088	11	891	HABP2;LARP4B;SLC22A23;TMCO5A;PSMG4;PIAS1;EFR3A;BTC;FERD3L;TWIST1	rs868738;rs59502232;rs6923610;rs10520067;rs9392480;rs72759523;rs7840213;rs61604859;rs7782184;rs28595434	3.03;2.95;2.71;2.69;2.52;2.02;1.95;1.95;1.78;1.75
GWAS_PHOSPHATIDYLINOSITOL(36:2)_[M-H]1-_LEVELS	4.01353	0.0499165	0.477078	11	489	PRPF31;TFPT;CNOT3;MBOAT7;TMC4;TSEN34;FADS1;MYRF;TMEM258;KANK4	rs66900966;rs66900966;rs11883211;rs11883211;rs11883211;rs11883211;rs12791843;rs12791843;rs12791843;rs3861941	2.86;2.86;2.67;2.67;2.67;2.67;2.46;2.46;2.46;2.20
GWAS_BRONCHOPULMONARY_DYSPLASIA	3.24096	0.0499479	0.477249	22	5499	FHIT;PLXDC2;KLF12;SPOCK1;KLHL3;MAGI2;RASGRF1;CTNNA3;CHST9;HIVEP3	rs114578503;rs11011698;rs1977315;rs6898797;rs2967807;rs4730151;rs4778628;rs10822843;rs151246;rs393441	3.97;3.64;3.37;3.05;2.86;2.78;2.63;2.53;2.22;2.18
GWAS_DIACYLGLYCEROL_36:2_[M+H-H2O]1+_LEVELS	2.85639	0.0502276	0.478185	11	290	FEN1;MYRF;TMEM258;FADS1;FADS2;BUD13;LPL;APOA4;APOC3;APOA5	rs12791843;rs12791843;rs12791843;rs12791843;rs174593;rs180364;rs35465966;rs518547;rs518547;rs7118999	2.46;2.46;2.46;2.46;2.18;2.01;1.83;1.74;1.74;1.62
GWAS_CAROTID_PLAQUE_BURDEN	3.93821	0.0502453	0.478209	33	4510	SNRPN;ROBO1;PTPRN2;C12orf75;TSPAN11;FAT1;TNFSF10;ANTXR2;FABP7;GHSR	rs4906694;rs6807427;rs13234965;rs9645790;rs73093647;rs7682593;rs3136583;rs144240230;rs9482286;rs595161	3.68;3.55;3.55;3.55;3.39;3.18;3.07;2.93;2.90;2.73
GWAS_IRON_STATUS_BIOMARKERS_(TRANSFERRIN_SATURATION)	3.7572	0.0505954	0.478679	37	3059	SLC44A4;SCHIP1;IQCJ-SCHIP1;B3GNT2;CSF3R;TMEM108;LMLN;SCGN;TMPRSS6;TMEM258	rs146535109;rs73170511;rs73170511;rs10197217;rs3917984;rs1402455;rs13092044;rs62392673;rs113687833;rs12791843	4.74;4.25;4.25;3.89;3.62;3.09;2.77;2.71;2.51;2.46
GWAS_TOTAL_INTRACRANIAL_VOLUME	3.46643	0.0506775	0.478788	12	1825	ERBB4;TPM1;MECOM;ENDOV;DOCK4;SYT10;CCNG2;APOL3;MEOX2;IFT81	rs2165098;rs2899687;rs16853376;rs4072745;rs7808636;rs74237202;rs13137549;rs132709;rs10270526;rs2041911	3.96;3.68;2.59;2.29;2.27;2.23;2.13;1.74;1.43;0.96
GWAS_ISCHEMIC_STROKE_(CARDIOEMBOLIC)	3.23228	0.050829	0.479272	43	6751	GRM5;ANK1;KLF12;RBFOX1;PCSK6;KCNN3;GLIS3;RBMS3;COL23A1;C9	rs308804;rs13269907;rs1977315;rs17144654;rs8043284;rs4845658;rs11790321;rs6784829;rs2910120;rs111481858	4.01;3.84;3.37;3.25;3.19;3.01;2.98;2.84;2.83;2.81
GWAS_ANORECTAL_MALFORMATION	3.96358	0.0514696	0.481517	13	1442	CSMD2;HMGB4;GAS6;SUSD5;LTB4R2;CIDEB;PKP3;KLHL17;ZNF507;TRPM2	rs484731;rs1321628;rs7399961;rs4678772;rs17256902;rs17256902;rs57237855;rs58781670;rs62104819;rs73233027	4.20;3.46;2.51;2.50;2.48;2.48;2.12;1.98;1.85;1.71
GWAS_HEART_RATE_RESPONSE_TO_RECOVERY_POST_EXERCISE_(40_SEC)	3.8166	0.0518191	0.482797	22	1733	UFSP1;TRIP6;ACHE;SRRT;RGS6;PRDM6;PAX2;PLEKHF1;POP4;MED13L	rs4729621;rs4729621;rs4729621;rs4729621;rs36736;rs17391210;rs11190710;rs12981424;rs12981424;rs6490044	3.42;3.42;3.42;3.42;3.33;3.06;2.63;2.56;2.56;2.32
GWAS_ACUTE_PANCREATITIS	4.28948	0.0518201	0.482801	11	512	RNF128;SPINK1;TBC1D8B;HTR4;STK32A;NUP62CL;MORC4;ADRB2;ABCG8;SCGB3A2	rs12857597;rs12109943;rs5962747;rs113620918;rs56070750;rs1294085;rs1285740;rs1036176;rs4148212;rs35144128	3.66;3.19;3.10;3.00;2.85;2.74;2.69;2.68;2.20;1.26
GWAS_GUT_MICROBIOTA_(BACTERIAL_TAXA,_HURDLE_BINARY_METHOD)	3.05111	0.0518858	0.483089	261	35322	DOCK1;MALRD1;DOK7;MAN2A1;DLG2;CAMK1D;CCDC85A;MSRA;ACBD3;SHANK2	rs111255454;rs11008507;rs2857988;rs2033463;rs10898145;rs11594130;rs9967877;rs76034192;rs2927354;rs61886415	5.52;4.14;4.13;3.97;3.93;3.88;3.86;3.73;3.66;3.65
GWAS_HEART_RATE_RESPONSE_TO_RECOVERY_POST_EXERCISE	3.93406	0.0523229	0.484993	19	2339	SOX5;CPNE5;MCTP2;ACHE;SRRT;RGS6;SCN10A;PAX2;CPNE8;MED13L	rs61923848;rs6920224;rs12912567;rs4729621;rs4729621;rs36736;rs73064572;rs11190710;rs115755936;rs6490044	3.78;3.62;3.54;3.42;3.42;3.33;3.09;2.63;2.63;2.32
GWAS_PARKINSON'S_DISEASE	3.14077	0.0526485	0.486452	184	16081	SV2C;DLG2;MAPT;TPM1;SORBS3;PDLIM2;C8orf58;NGEF;ANK2;PAX7	rs2937715;rs10898145;rs17763658;rs2899687;rs2469762;rs2469762;rs2469762;rs73999704;rs56896398;rs742078	3.93;3.93;3.81;3.68;3.53;3.53;3.53;3.53;3.34;3.24
GWAS_PHOSPHATIDYLINOSITOL_(16:0_20:3)_(A)_LEVELS	2.82417	0.052901	0.487229	12	434	TMC4;MYRF;FADS1;TMEM258;SSTR1;RAB3IL1;FADS3;FADS2;BEST1;INCENP	rs11883211;rs12791843;rs12791843;rs12791843;rs1028930;rs174593;rs174593;rs174593;rs2736596;rs1675123	2.67;2.46;2.46;2.46;2.27;2.18;2.18;2.18;1.64;1.64
GWAS_DENTURES	3.43185	0.0538267	0.49418	42	3825	ALK;KCNJ3;STAG1;CDH9;BAHCC1;HDX;FOXL1;PRUNE2;HOXB3;CA12	rs116016471;rs11895478;rs13069695;rs257802;rs62072956;rs2205922;rs34505475;rs1834333;rs187831436;rs12908499	3.59;3.29;3.04;2.94;2.86;2.79;2.73;2.70;2.60;2.59
GWAS_INTERLEUKIN-13_LEVELS	3.43401	0.0551335	0.504576	13	3278	FSTL4;PDE4D;LYRM4;TMEM108;FLT3;KCNIP4;CTNNA3;VEGFA;CAPN11;KANK4	rs256240;rs112162527;rs4530910;rs1402455;rs73445060;rs17634356;rs10822843;rs699946;rs1057985;rs3861941	4.44;4.08;3.58;3.09;2.78;2.60;2.53;2.33;2.24;2.20
GWAS_HEPCIDIN/FERRITIN_RATIO	3.0366	0.0556155	0.507381	28	3866	C6orf58;SV2C;KIRREL3;FOXF2;RYR3;SCGN;EMCN;TMPRSS6;LRP1B;GLYAT	rs9491846;rs2937715;rs12364722;rs114419655;rs62013801;rs62392673;rs168571;rs113687833;rs4643470;rs11605471	4.08;3.93;3.57;2.75;2.73;2.71;2.71;2.51;2.41;2.26
GWAS_OPIOID_ANALGESIC_DOSE_REQUIREMENT_IN_CANCER_PAIN_TREATMENT	3.71899	0.0558877	0.508262	35	6220	MGAT5;GRM5;TP63;PCDH9;MUC16;RBFOX1;DLGAP1;SEC23IP;TFB1M;ANGPT1	rs1257210;rs308804;rs60599136;rs61959203;rs62118937;rs17144654;rs9789189;rs10749331;rs6933060;rs67029862	4.69;4.01;3.74;3.57;3.31;3.25;3.24;3.14;2.97;2.88
GWAS_CIRCULATING_LEPTIN_LEVELS_OR_TYPE_2_DIABETES	3.24061	0.0568942	0.51141	13	1616	GLIS3;GCKR;KLF14;CDC123;EXOC6;TCF7L2;ARL15;IRS1;ABCC8;KCNJ11	rs11790321;rs12464368;rs56234747;rs12779647;rs2497348;rs11196168;rs61527738;rs78418351;rs10832771;rs10832771	2.98;2.57;2.41;2.20;2.18;2.05;2.03;1.77;1.65;1.65
GWAS_BLOOD_TRACE_ELEMENT_(CU_LEVELS)	3.67333	0.0570734	0.511966	14	1089	ANK2;DFFB;POGZ;PSMB4;SELENBP1;KRR1;SMIM1;CCDC27;LRRC47;EPHA6	rs56896398;rs72640982;rs1780583;rs1780583;rs1780583;rs11180539;rs12135894;rs12135894;rs12135894;rs72932235	3.34;2.73;2.69;2.69;2.69;2.64;2.51;2.51;2.51;2.36
GWAS_D-DIMER_LEVELS	3.3739	0.0575533	0.513423	15	1004	SLC19A2;F5;NME7;PROCR;ARHGEF28;PTPRJ;ABCA4;ABO;OR4B1;ARHGAP29	rs35337011;rs35337011;rs1200131;rs6060308;rs2973548;rs35711693;rs4847278;rs517414;rs12271090;rs34163648	5.48;5.48;3.70;2.73;2.63;2.62;2.55;2.22;1.91;1.87
GWAS_VAGINAL_MICROBIOME_METACYC_PATHWAY_(PWY-5005|BIOTIN_BIOSYNTHESIS_II)	3.62525	0.0576268	0.513567	20	3687	ZMIZ1;PFKP;REST;TMEM132B;DPP6;SPINK2;RBFOX3;USH2A;FGF23;FGF6	rs704016;rs12355901;rs150310611;rs10773173;rs7783446;rs28472594;rs12603748;rs10495015;rs6650208;rs6650208	4.83;3.91;3.68;3.03;2.91;2.90;2.51;2.50;2.44;2.44
GWAS_COGNITIVE_IMPAIRMENT_TEST_SCORE	3.59848	0.057657	0.513626	13	1995	FSTL4;SEC22C;MACROD2;SSPN;CDH5;APOC1;GREM2;APOE;TOMM40;UNC13B	rs256240;rs3836499;rs200781;rs7979429;rs76152549;rs147901416;rs12129753;rs10419086;rs10419086;rs4878605	4.44;3.03;2.89;2.56;2.55;2.32;2.29;2.22;2.22;1.96
GWAS_HAEMORRHOIDAL_DISEASE	3.12937	0.0577374	0.513782	91	10016	EHBP1;ATP1B1;SOX5;FOXP1;CCAR2;NCAM1;KIAA0825;XKR5;PRKCA;FOXL1	rs75758126;rs6675509;rs61923848;rs1522171;rs2469762;rs12574998;rs75286328;rs2951868;rs190139;rs34505475	4.23;3.80;3.78;3.54;3.53;3.52;3.01;2.79;2.76;2.73
GWAS_BACTERIAL_MENINGITIS	3.64566	0.0578451	0.513992	18	3626	SLC4A4;NRG1;COL23A1;SLC6A9;CACNA1D;STXBP5L;S1PR1;ANK3;INPP4B;DPY19L2	rs59660339;rs12674974;rs2910120;rs12138281;rs740756;rs58491832;rs67115694;rs4948393;rs3775696;rs12829777	4.16;3.44;2.83;2.69;2.62;2.52;2.39;2.25;2.23;2.09
GWAS_COMPLEMENT_FACTOR_H-RELATED_PROTEIN_1_LEVELS	3.37975	0.0578707	0.514042	25	3408	FRMPD4;DDX46;PCBD2;CATSPER3;CRB1;NEDD9;CPN2;KCNT2;PRKCE;MYO3B	rs11798691;rs17713112;rs112736853;rs112736853;rs2821132;rs6457203;rs138128236;rs76962463;rs7562746;rs151228144	4.38;3.20;3.00;3.00;2.96;2.91;2.79;2.79;2.58;2.55
GWAS_PLASMA_OMEGA-6_POLYUNSATURATED_FATTY_ACID_LEVELS_(ADRENIC_ACID)	3.30039	0.0581939	0.514669	14	746	SLC7A2;REEP3;SLC1A2;DAGLA;FADS1;FEN1;FADS2;FADS3;RAB3IL1;NRBF2	rs2517253;rs10995566;rs11033098;rs12791843;rs12791843;rs12791843;rs174593;rs174593;rs174593;rs2403213	3.18;2.83;2.70;2.46;2.46;2.46;2.18;2.18;2.18;2.16
GWAS_ASTHMA_AND_CARDIOVASCULAR_DISEASE	3.50344	0.0591831	0.515973	22	392	GSDMA;LRRC3C;ORMDL3;PSMD3;CSF3;RANBP6;ZPBP2;IKZF3;NEUROD2;STARD3	rs8080734;rs8080734;rs8080734;rs8080734;rs4458030;rs7036427;rs11657449;rs11657449;rs116950586;rs116950586	3.40;3.40;3.40;3.40;2.63;2.29;2.24;2.24;2.22;2.22
GWAS_PROPORTION_OF_ACTIVATED_MICROGLIA_(MIDFRONTAL_CORTEX)	3.22128	0.0593281	0.516163	10	545	ARMC9;MAP2K5;SKOR1;FAT3;RXRG;PSMD1;C2orf72;AAGAB;HAX1;HTR2B	rs1729084;rs12917587;rs12917587;rs11020092;rs71628384;rs17440635;rs889959;rs2278546;rs11580594;rs80121410	2.56;2.56;2.56;1.94;1.82;1.75;1.71;1.63;1.40;1.20
GWAS_ALCOHOL_CONSUMPTION_(DRINKS_PER_WEEK)	2.73696	0.0593368	0.516174	153	16012	HGFAC;ADH7;C4orf17;MAPT;TMEM114;FOXP1;LMX1A;RBFOX1;ACSS1;VSX1	rs2857988;rs77324539;rs77324539;rs17763658;rs78480120;rs1522171;rs77557846;rs17144654;rs201519573;rs201519573	4.13;3.98;3.98;3.81;3.65;3.54;3.33;3.25;3.23;3.23
GWAS_MITOCHONDRIAL_DNA_LEVELS	3.33436	0.0594911	0.516375	77	7955	ST6GALNAC3;PDE4D;ATP1B1;GP6;UBE2D1;GSDMA;CDK6;CDH18;BAK1;ITPR3	rs71656896;rs112162527;rs6675509;rs12609974;rs2790199;rs8080734;rs11974095;rs770298;rs55774724;rs55774724	4.10;4.08;3.80;3.50;3.45;3.40;3.23;3.21;2.99;2.99
GWAS_THROMBIN-ACTIVATABLE_FIBRINOLYSIS_INHIBITOR_LEVELS	3.38601	0.0598538	0.516847	11	1142	SNTG2;TBX5;RBM19;SEMA5A;HCAR3;DENR;HCAR1;TPO;TMEM232;SLC25A46	rs35847752;rs17731569;rs73390877;rs1012963;rs10466884;rs10466884;rs10466884;rs13391992;rs182598;rs245005	3.37;2.81;2.77;2.63;2.48;2.48;2.48;2.37;2.12;1.99
GWAS_ISCHEMIC_STROKE_IN_DIABETES_MELLITUS	3.42814	0.0601006	0.517167	37	5168	SOX5;ZNHIT6;CRTAC1;ARNT2;KCNMA1;ZNF516;PTPRT;POU2F1;GALNT13;R3HCC1L	rs61923848;rs4949914;rs7919531;rs62006385;rs10762742;rs79333508;rs11696961;rs10918651;rs72873854;rs4919201	3.78;3.27;3.17;3.01;2.94;2.73;2.69;2.66;2.63;2.61
GWAS_DEMENTIA_IN_APOE_E4+_CARRIERS	3.55211	0.0602489	0.517419	10	1168	FAM210B;CLYBL;RPS6KA2;MOB3B;MC3R;GRIK3;GALR1;C11orf87;ZIC5;PPIL2	rs59173918;rs9554631;rs73259074;rs4590528;rs6099056;rs11580817;rs2849291;rs874324;rs3759479;rs5754927	3.73;3.33;3.18;2.62;2.49;1.83;1.79;1.77;1.76;1.39
GWAS_REVISION_SURGERY_DUE_TO_ASEPTIC_LOOSENING_AFTER_TOTAL_HIP_ARTHROPLASTY	3.28838	0.0602671	0.517451	17	3452	OSBPL5;GABBR2;OSBPL10;CELSR1;BASP1;OPCML;ACSF3;CDC123;TBC1D2;EPB41L4A	rs10833460;rs11790707;rs1597666;rs75801019;rs72738622;rs11223404;rs7202014;rs12779647;rs56675709;rs4246010	4.41;4.28;2.70;2.69;2.39;2.35;2.21;2.20;2.19;2.15
GWAS_LIPOPROTEIN_(A)_LEVELS	3.02526	0.0603714	0.517635	90	5135	ADH7;PHF11;PSMD3;MSL2;PCCB;TIAM2;CDH9;APOC4;APOC4-APOC2;PCSK9	rs77324539;rs9568236;rs8080734;rs13065565;rs35970307;rs6933060;rs257802;rs16979595;rs16979595;rs11810371	3.98;3.47;3.40;3.21;3.12;2.97;2.94;2.92;2.92;2.88
GWAS_ADIPOSE_MORPHOLOGY	2.98867	0.0604124	0.517707	18	4825	DOCK1;ST6GALNAC3;SORBS1;TP63;NRG1;CNTN5;MYO16;SH3RF1;ARHGEF10;MYO3B	rs111255454;rs71656896;rs12358530;rs60599136;rs12674974;rs11827261;rs3929748;rs79122457;rs6558568;rs151228144	5.52;4.10;4.08;3.74;3.44;3.12;2.92;2.87;2.65;2.55
GWAS_GLOMERULAR_FILTRATION_RATE_IN_NON_DIABETICS_(CREATININE)	3.38487	0.0604853	0.517835	47	3979	NFATC1;MPPED2;UBE2Q2;INO80;WDR37;DAB2;C9;CACNA1S;SLC7A9;TMEM60	rs7235273;rs6484482;rs7176788;rs61648937;rs76543756;rs111481858;rs111481858;rs12127882;rs11084679;rs76533497	3.73;3.49;3.39;2.99;2.83;2.81;2.81;2.76;2.74;2.67
GWAS_SUICIDAL_THOUGHTS_AND_BEHAVIORS	2.78528	0.0607203	0.518247	12	1196	GATB;TRAF3;MAD1L1;DCC;TMPRSS5;POM121L2;DRD2;FBXL19;ESR1;AMN	rs9631757;rs35187570;rs35596463;rs62081903;rs17532674;rs72839477;rs2734841;rs2054214;rs2982712;rs1190232	2.87;2.37;2.36;2.32;2.20;1.78;1.73;1.70;1.60;1.46
GWAS_INSULIN_LEVELS	2.72236	0.0609191	0.518595	38	8030	GRM5;DLG2;CCDC85A;CNTN4;NCAM1;JAKMIP2;CDH13;RBMS3;CACNA1E;SLC24A3	rs308804;rs10898145;rs9967877;rs116791947;rs12574998;rs12109943;rs8055921;rs6784829;rs549210;rs11697561	4.01;3.93;3.86;3.60;3.52;3.19;2.92;2.84;2.83;2.79
GWAS_CHOLESTERYL_ESTER_LEVELS	2.87512	0.0609827	0.518706	10	492	FADS1;TMEM258;ABCG8;FADS2;FADS3;SYNGR1;SYT7;BEST1;PDXDC1;PLA2G10	rs12791843;rs12791843;rs4148212;rs174593;rs174593;rs5750814;rs79642799;rs2736596;rs7404621;rs55901398	2.46;2.46;2.20;2.18;2.18;2.01;1.68;1.64;1.45;0.90
GWAS_LEISURE_SCREEN_TIME	2.89588	0.061743	0.520026	69	8307	RGS12;GRM5;SMARCA2;SOX5;CAMKMT;FOXP1;SIL1;DNM3;PHACTR1;IMMP2L	rs2857988;rs308804;rs10738602;rs61923848;rs698794;rs1522171;rs13436761;rs72725208;rs202077;rs17158597	4.13;4.01;3.94;3.78;3.72;3.54;3.18;3.17;3.12;3.03
GWAS_ENTORHINAL_CORTICAL_THICKNESS	3.81946	0.0618905	0.520281	10	746	NCAM1;CDH20;ME2;MRO;GFRA2;APOE;CMAS;SHARPIN;ABCC9;DOK2	rs12574998;rs3931682;rs7231786;rs7231786;rs17141511;rs10419086;rs56359991;rs13254954;rs11046205;rs28640935	3.52;3.14;2.36;2.36;2.32;2.22;2.08;1.70;1.51;0.99
GWAS_CHOLESTERYL_ESTER_LEVELS_IN_VLDL	2.81572	0.0619431	0.52039	59	3575	EHBP1;HGFAC;ST3GAL4;PPP2R3A;PCSK9;TXNL4B;HPR;PMFBP1;GCKR;GAS6	rs75758126;rs2857988;rs79152678;rs13065565;rs11810371;rs8052408;rs8052408;rs8052408;rs12464368;rs7399961	4.23;4.13;3.24;3.21;2.88;2.85;2.85;2.85;2.57;2.51
GWAS_CROHN'S_DISEASE_VS_RHEUMATOID_ARTHRITIS_(ORDINARY_LEAST_SQUARES_(OLS))	2.76509	0.0620711	0.520688	23	1453	ZMIZ1;FADS1;NKX2-3;FADS2;SLC25A28;STAT4;SYNGR1;ATG16L1;CD40;SNAPC4	rs704016;rs12791843;rs2494660;rs174593;rs12268645;rs62179913;rs5750814;rs10192579;rs6032653;rs4073153	4.83;2.46;2.22;2.18;2.08;2.06;2.01;1.97;1.96;1.88
GWAS_DIISOCYANATE-INDUCED_ASTHMA	2.32284	0.0625738	0.521853	186	27587	TENM3;DYNC2H1;TMEM26;ARHGAP24;NFATC1;DTWD2;VCAN;BMPER;CNTN4;NIN	rs10034371;rs1913462;rs2787726;rs1466488;rs7235273;rs299199;rs310522;rs117834141;rs116791947;rs10137363	4.78;4.13;3.89;3.83;3.73;3.65;3.61;3.60;3.60;3.55
GWAS_ATTENTION_DEFICIT_HYPERACTIVITY_DISORDER_(INATTENTION_SYMPTOMS)	3.86731	0.0626218	0.522026	26	3426	CAMK1D;MCTP2;CCDC3;POU6F2;CAMTA1;CPLX2;TOX2;CIDEA;TENM4;SLC28A3	rs11594130;rs12912567;rs6602628;rs4339541;rs1750836;rs13174727;rs11086911;rs4797663;rs598792;rs17087204	3.88;3.54;3.41;3.27;3.21;2.91;2.82;2.79;2.78;2.74
GWAS_HDL_CHOLESTEROL_LEVELS_X_ALCOHOL_CONSUMPTION_(DRINKERS_VS_NON-DRINKERS)_INTERACTION_(2DF)	3.67749	0.0630896	0.524296	110	7806	FSTL4;INSR;TPM1;LILRA5;ST3GAL4;MSL2;MMP24;PCCB;SCARB1;SEMA3C	rs256240;rs75392157;rs2899687;rs67196648;rs79152678;rs13065565;rs78070351;rs35970307;rs1031605;rs10243928	4.44;4.24;3.68;3.57;3.24;3.21;3.20;3.12;2.85;2.80
GWAS_COVID-19_(COVID_VS_NEGATIVE)	2.51256	0.0636198	0.525755	181	35544	FHIT;NTNG1;SRPK2;CASS4;KIRREL3;ROBO1;NUMBL;PDLIM2;GRB10;CSMD1	rs114578503;rs12354155;rs73186022;rs59173918;rs12364722;rs6807427;rs41512448;rs2469762;rs7799091;rs17070105	3.97;3.80;3.79;3.73;3.57;3.55;3.54;3.53;3.42;3.40
GWAS_GLYCOSPHINGOLIPIDS_(D41:1)_LEVELS	3.25581	0.0636305	0.525804	10	1315	ASTN2;ATP6V1G1;PAPPA;COL27A1;SLC46A2;RGS3;ZNF618;ALAD;INIP;APOB	rs10759872;rs12554462;rs11389532;rs4979351;rs16917540;rs4979267;rs10817531;rs16932806;rs10981465;rs62122484	2.51;2.44;2.36;2.22;2.12;1.78;1.67;1.44;1.42;1.30
GWAS_PLATELET-TO-LYMPHOCYTE_RATIO	3.00986	0.0644341	0.530893	220	20614	ERC2;SLFN14;AP2B1;SV2C;STRN;ANK1;TPM1;VWF;FOXP1;GRK5	rs56242225;rs4531775;rs4531775;rs2937715;rs62132521;rs13269907;rs2899687;rs111443469;rs1522171;rs78286160	4.45;4.36;4.36;3.93;3.90;3.84;3.68;3.54;3.54;3.46
GWAS_CORONARY_ARTERY_DISEASE_OR_FACTOR_VII_LEVELS_(PLEIOTROPY)	3.43651	0.0646674	0.531301	65	5631	DYNC2H1;ATP1B1;NME7;LY6G6C;COL4A1;PHACTR1;STAG1;SCARB1;NOS3;NFS1	rs1913462;rs6675509;rs1200131;rs7757496;rs4773140;rs202077;rs13069695;rs1031605;rs34403003;rs112041905	4.13;3.80;3.70;3.46;3.39;3.12;3.04;2.85;2.82;2.81
GWAS_DISTAL_COLORECTAL_CANCER	3.12572	0.0652687	0.534723	13	621	BMP7;NISCH;STAB1;KLF14;PANK1;FBLN1;FAM118A;KIF20B;TLR9;TWF2	rs57966055;rs34736619;rs34736619;rs56234747;rs997456;rs73886444;rs7284990;rs12413697;rs352157;rs352157	2.49;2.43;2.43;2.41;2.34;2.22;2.15;2.06;1.86;1.86
GWAS_DIETARY_MACRONUTRIENT_INTAKE	2.98405	0.0656611	0.536418	10	1283	NIN;TENM2;PYGL;RARB;FGF21;IZUMO1;FUT1;RASIP1;FTO;TANK	rs10137363;rs6898153;rs34277216;rs1561033;rs11883129;rs11883129;rs11883129;rs11883129;rs9932411;rs10195283	3.55;2.85;2.59;2.31;1.93;1.93;1.93;1.93;1.89;1.62
GWAS_CENTRAL_CORNEAL_THICKNESS	3.01563	0.0659353	0.53714	95	11196	GPR158;SERINC5;THBS4;FNDC3B;MSL2;PCCB;DPF3;STAG1;HABP2;GLIS3	rs7075252;rs16877468;rs16877468;rs4295191;rs13065565;rs35970307;rs10130313;rs13069695;rs868738;rs11790321	3.77;3.49;3.49;3.25;3.21;3.12;3.05;3.04;3.03;2.98
GWAS_ALPHA_ANGLE	3.4182	0.0666453	0.54012	10	1664	SOX5;GRK5;UQCC1;TFB1M;TIAM2;TGFA;MVB12B;TNFAIP8;LMX1B;CYP19A1	rs61923848;rs78286160;rs78070351;rs6933060;rs6933060;rs6731345;rs4529551;rs7722580;rs10987361;rs4774587	3.78;3.46;3.20;2.97;2.97;2.54;2.50;2.23;2.16;1.50
GWAS_BULLOUS_PEMPHIGOID	3.16122	0.0668952	0.541159	10	2701	STK19;FMN2;HLA-DOB;MAST4;HLA-DQB2;VHL;HLA-DQB1;DHCR7;CLN3;HLA-DRB5	rs9296004;rs2355833;rs2621320;rs2561452;rs719656;rs165501;rs9271489;rs111928673;rs231976;rs35923382	3.00;2.71;2.29;2.28;2.17;2.15;1.68;1.54;1.34;1.01
GWAS_BREAST_CANCER_AND/OR_COLORECTAL_CANCER	3.81223	0.0669583	0.541417	14	2004	FRMD3;GP6;RIMBP2;SYT9;SLC24A3;KIAA1217;VPS41;BAALC;MSX1;CD83	rs1359166;rs12609974;rs56199035;rs11820326;rs11697561;rs11014001;rs4723780;rs72671377;rs33931631;rs2205983	3.91;3.50;3.24;2.80;2.79;2.38;2.02;1.86;1.81;1.75
GWAS_BRAIN_MORPHOLOGY_(MIN-P)	2.61238	0.067466	0.543486	378	22335	ERC2;IQCJ-SCHIP1;SMARCA2;VIT;STRN;BBS9;MSRA;ABCG2;DTWD2;USP34	rs56242225;rs73170511;rs10738602;rs62132521;rs62132521;rs7793759;rs76034192;rs2725254;rs299199;rs6709112	4.45;4.25;3.94;3.90;3.90;3.79;3.73;3.73;3.65;3.61
GWAS_BACK_PAIN	3.38771	0.0676788	0.543605	19	2736	MIPOL1;SOX5;NCAM1;TNXB;C8orf34;NAA15;DCC;CELA1;SLC39A8;MME	rs4368077;rs61923848;rs12574998;rs9296004;rs76607844;rs71600202;rs62081903;rs148388496;rs13103835;rs3821719	5.01;3.78;3.52;3.00;2.80;2.40;2.32;2.31;2.27;2.16
GWAS_RELATIVE_CARBOHYDRATE_INTAKE	3.45062	0.067863	0.544137	10	1478	CCDC171;CADM2;RARB;APOE;ZFHX3;FGF21;FTO;PJA1;CYP1A2;CYP1A1	rs28648431;rs35228298;rs1561033;rs10419086;rs6499600;rs11883129;rs9932411;rs6525276;rs4646421;rs4646421	2.62;2.55;2.31;2.22;1.97;1.93;1.89;1.43;1.04;1.04
GWAS_DESCENDING_AORTA_DISTENSIBILITY	2.67904	0.0690488	0.550276	15	1506	NUMBL;MASP1;PLCE1;PRKCE;CHSY1;KLHL38;FBXO32;IGFBP3;SVIL;ELN	rs41512448;rs58027993;rs6583934;rs7562746;rs11247274;rs76640213;rs72711207;rs66985090;rs12412168;rs150863	3.54;2.97;2.60;2.58;2.54;2.47;2.47;2.41;2.26;2.13
GWAS_ALCOHOL_CONSUMPTION_X_TRAUMATIC_EVENT_IN_CHILDHOOD_(FELT_HATED_BY_FAMILY_MEMBER)_INTERACTION	3.13037	0.06908	0.550444	30	5709	SIM2;OSBPL5;GABBR2;PTPRD;LRRC4C;GABRG3;C8orf34;CEP112;KSR2;PCDHGA1	rs73210796;rs10833460;rs11790707;rs62539614;rs368776606;rs1470954;rs76607844;rs8178870;rs61939865;rs4151699	4.55;4.41;4.28;3.38;3.30;3.27;2.80;2.79;2.59;2.51
GWAS_SENSORY_PERIPHERAL_NEUROPATHY_IN_MICROTUBULE_TARGETING_AGENT-TREATED_BREAST_CANCER	3.43298	0.0710396	0.561276	11	1535	KLHL1;SCUBE1;S1PR1;SUGCT;CALU;CNGB1;ZBBX;ZFPM2;FGD4;CX3CL1	rs55705420;rs138952;rs67115694;rs73324068;rs17475638;rs385883;rs13074760;rs6994884;rs12322199;rs223880	3.03;2.70;2.39;2.36;2.23;2.08;1.94;1.74;1.40;1.24
GWAS_NUMBER_OF_DECAYED,_MISSING_AND_FILLED_TOOTH_SURFACES_OR_USE_OF_DENTURES	3.43185	0.0710776	0.561483	42	3825	ALK;KCNJ3;STAG1;CDH9;BAHCC1;HDX;FOXL1;PRUNE2;HOXB3;CA12	rs116016471;rs11895478;rs13069695;rs257802;rs62072956;rs2205922;rs34505475;rs1834333;rs187831436;rs12908499	3.59;3.29;3.04;2.94;2.86;2.79;2.73;2.70;2.60;2.59
GWAS_COVID-19_(HOSPITALIZED_VS_NOT_HOSPITALIZED)	2.87183	0.0712485	0.562417	103	20298	TENM3;MALRD1;CELF2;ARHGAP24;LILRA4;LAIR1;OVOL2;DMD;CAMTA1;DACH2	rs10034371;rs11008507;rs11594733;rs1466488;rs67196648;rs67196648;rs6111821;rs2685895;rs1750836;rs13441218	4.78;4.14;3.88;3.83;3.57;3.57;3.49;3.26;3.21;3.20
GWAS_INTRAOCULAR_PRESSURE	2.74379	0.0713974	0.563109	348	40107	MIPOL1;EFHC2;SPCS3;DYNC2H1;TMEM26;TMEM212;LMO7;ATP1B1;BBS9;GPR158	rs4368077;rs287778;rs72641708;rs1913462;rs2787726;rs4494959;rs7324230;rs6675509;rs7793759;rs7075252	5.01;4.70;4.57;4.13;3.89;3.88;3.80;3.80;3.79;3.77
GWAS_SPHINGOMYELIN_34:2_[M+H]1+_LEVELS	2.96662	0.07158	0.563933	10	329	GCKR;FADS1;TMEM258;FEN1;MYRF;FADS2;FADS3;BUD13;LPL;ZPR1	rs12464368;rs12791843;rs12791843;rs12791843;rs12791843;rs174593;rs174593;rs180364;rs35465966;rs7118999	2.57;2.46;2.46;2.46;2.46;2.18;2.18;2.01;1.83;1.62
GWAS_DENTAL_CARIES_(DECAYED_AND_FILLED_DECIDUOUS_TEETH)	3.24592	0.0724554	0.567862	33	3825	RNF216;DEFA1B;DEFA1;DEFA4;DEFA6;NLRP5;MAP2K5;DEFA3;IGF1R;ADAMTS2	rs13239194;rs2741676;rs2741676;rs2741676;rs2741676;rs8101585;rs12917587;rs4300027;rs951715;rs153131	3.64;3.29;3.29;3.29;3.29;3.06;2.56;2.53;2.51;2.49
GWAS_NICOTINE_DEPENDENCE	3.18133	0.0728964	0.569774	39	6641	KLF12;CRTAC1;CC2D2A;ADAMTSL1;GLIS3;ARHGAP25;GNAL;MAGI2;SLC22A23;NELL1	rs1977315;rs7919531;rs6811445;rs7847724;rs11790321;rs2280246;rs59700035;rs4730151;rs6923610;rs61886263	3.37;3.17;3.16;3.05;2.98;2.91;2.83;2.78;2.71;2.68
GWAS_METABOLITE_LEVELS__(X-11787)	2.74963	0.0733931	0.57211	20	3349	NRG1;ZNF213;KIF13B;CDH4;PRKCE;ISM1;TTLL11;CCDC178;CNTN1;NAT8	rs12674974;rs72772591;rs62502853;rs67455685;rs7562746;rs636887;rs4240472;rs80257460;rs278918;rs4444558	3.44;3.12;2.89;2.75;2.58;2.58;2.56;2.52;2.16;2.14
GWAS_RESPONSE_TO_ANTIDEPRESSANTS_(SYMPTOM_IMPROVEMENT)_IN_MAJOR_DEPRESSIVE_DISORDER	3.15212	0.0741679	0.576006	27	4171	NCKAP1;ABCG2;DIP2C;POU6F2;GZMM;WDFY4;LARP4B;ARHGAP22;RABL3;WSCD1	rs148384538;rs2725254;rs11253327;rs4339541;rs6510824;rs75050862;rs59502232;rs2377622;rs1862936;rs13342249	5.23;3.73;3.41;3.27;3.23;3.01;2.95;2.84;2.71;2.38
GWAS_HIPPOCAMPAL_VOLUME_IN_ALZHEIMER'S_DISEASE_DEMENTIA	2.96151	0.07435	0.576815	44	2554	FARS2;GPR156;GSK3B;CEP164;DSCAML1;NR1I2;CLPTM1;RELB;APOC4;APOC4-APOC2	rs4530910;rs9841122;rs334549;rs2298766;rs2298766;rs2037547;rs16979595;rs16979595;rs16979595;rs16979595	3.58;3.40;3.32;3.23;3.23;2.96;2.92;2.92;2.92;2.92
GWAS_ST2_PROTEIN_LEVELS	2.89227	0.0748398	0.578708	14	1205	MGAT5;KIRREL3;ST3GAL4;DCPS;IL1R2;IL1R1;SLC39A8;ABO;BANK1;IL1RL1	rs1257210;rs12364722;rs79152678;rs79152678;rs10460490;rs10460490;rs13103835;rs517414;rs73834559;rs13006559	4.69;3.57;3.24;3.24;3.05;3.05;2.27;2.22;1.99;1.78
GWAS_CONCENTRATION_OF_LARGE_LDL_PARTICLES	2.75473	0.0756549	0.579833	56	3597	CEACAM20;ITGA1;ST3GAL4;RELB;PCSK9;HPR;TXNL4B;KLRG1;GCKR;GALNT2	rs10416748;rs4865540;rs79152678;rs16979595;rs11810371;rs8052408;rs8052408;rs7132930;rs12464368;rs2983376	4.33;3.33;3.24;2.92;2.88;2.85;2.85;2.74;2.57;2.54
GWAS_NEUROTICISM	1.91659	0.075668	0.579851	449	58793	TENM3;EHBP1;KCNH7;PDE4D;GRM5;FHIT;ERBB4;CELF2;MAPT;SOX5	rs10034371;rs75758126;rs17731478;rs112162527;rs308804;rs114578503;rs2165098;rs11594733;rs17763658;rs61923848	4.78;4.23;4.22;4.08;4.01;3.97;3.96;3.88;3.81;3.78
GWAS_PROGRESSION_FREE_SURVIVAL_IN_EPITHELIAL_OVARIAN_CANCER_TREATED_WITH_CARBOPLATIN_AND_PACLITAXEL	3.39914	0.0757398	0.580025	27	6038	PDE4D;DMD;ROBO2;TBC1D22A;CSGALNACT1;FOXP2;CTNNA2;RBM17;PFKFB3;PPP1R15B	rs112162527;rs2685895;rs13090400;rs1984405;rs28671342;rs73208648;rs9678631;rs74391212;rs74391212;rs10736846	4.08;3.26;3.01;2.93;2.89;2.69;2.52;2.50;2.50;2.41
GWAS_UNSTABLE_ANGINA_PECTORIS	3.47444	0.0757982	0.580285	20	1687	DHODH;DYNC2H1;PHACTR1;BSND;ZNF652;PHB;SPC24;LDLR;EDNRA;MAT2A	rs78308858;rs1913462;rs202077;rs11810371;rs12950511;rs77047989;rs379309;rs379309;rs6852395;rs1010	4.79;4.13;3.12;2.88;2.49;2.48;2.42;2.42;2.36;2.34
GWAS_DIACYLGLYCEROL_34:2_[M+H-H2O]1+_LEVELS	2.94069	0.0763904	0.582905	10	359	GCKR;FADS1;FADS2;BUD13;LPL;APOA4;APOC3;ZPR1;APOA5;MLXIPL	rs12464368;rs12791843;rs174593;rs180364;rs35465966;rs518547;rs518547;rs7118999;rs7118999;rs113073831	2.57;2.46;2.18;2.01;1.83;1.74;1.74;1.62;1.62;1.48
GWAS_AIRFLOW_OBSTRUCTION	3.04871	0.0774023	0.585636	26	4856	PTPRD;CALN1;HTR4;SPATA13;CREB5;CYYR1;TBX5;ITPR1;DCDC2;ST8SIA2	rs62539614;rs151028660;rs113620918;rs7333742;rs73086412;rs201396157;rs17731569;rs6765702;rs9379651;rs17600652	3.38;3.05;3.00;2.91;2.83;2.81;2.81;2.73;2.54;2.49
GWAS_TRIGLYCERIDE_LEVELS_X_SHORT_TOTAL_SLEEP_TIME_INTERACTION_(2DF_TEST)	2.75818	0.077477	0.585836	49	3896	PSD3;TMEM132B;PPM1G;GTF3C2;CSGALNACT1;INPP5A;MRPL33;GCKR;NRBP1;GALNT2	rs6586750;rs10773173;rs11684134;rs11684134;rs28671342;rs2767434;rs4465729;rs12464368;rs12464368;rs2983376	3.26;3.03;2.99;2.99;2.89;2.76;2.72;2.57;2.57;2.54
GWAS_DESCENDING_AORTA_STRAIN	3.30539	0.0775805	0.58625	19	1599	LTBP4;MASP1;PLCE1;KLHL38;SPC24;KANK2;LRP1;SVIL;SASH1;ELN	rs41512448;rs58027993;rs6583934;rs76640213;rs379309;rs379309;rs117267420;rs12412168;rs208707;rs150863	3.54;2.97;2.60;2.47;2.42;2.42;2.35;2.26;2.25;2.13
GWAS_DIVERTICULAR_DISEASE	2.70465	0.0775981	0.586333	172	17423	MGAT5;IQCJ-SCHIP1;INSR;SLC6A17;CALD1;CPA3;GYG1;TMEM26;LHFPL3;GPR158	rs1257210;rs73170511;rs75392157;rs2784150;rs78694204;rs115618395;rs115618395;rs2787726;rs11972126;rs7075252	4.69;4.25;4.24;4.02;3.94;3.92;3.92;3.89;3.89;3.77
GWAS_VWF_LEVELS	3.01648	0.0782845	0.58958	32	3385	C2;KIRREL3;VWF;ST3GAL4;SKIV2L;STK19;NELFE;SCARA5;STAB2;GTF3C5	rs146535109;rs12364722;rs111443469;rs79152678;rs9296004;rs9296004;rs9296004;rs2727005;rs79956596;rs615667	4.74;3.57;3.54;3.24;3.00;3.00;3.00;2.84;2.78;2.53
GWAS_VAGINAL_MICROBIOME_METACYC_PATHWAY_(KDO-NAGLIPASYN-PWY|SUPERPATHWAY_OF_(KDO)2-LIPID_A_BIOSYNTHESIS)	3.5501	0.0794368	0.591346	23	4280	SOX5;PGM1;KCNJ3;DMD;IL18;CADPS2;ROR1;EGFR;TMEM170B;CCDC71L	rs61923848;rs2284997;rs11895478;rs2685895;rs111936049;rs67175722;rs1390116;rs2330948;rs58143213;rs342189	3.78;3.36;3.29;3.26;2.92;2.75;2.30;2.21;2.17;1.94
GWAS_NIGHT_SLEEP_PHENOTYPES	2.18757	0.0797313	0.591794	280	34889	SIM2;HLCS;ERC2;FABP9;PMP2;MALRD1;TMEM26;TBX3;ADAMTS16;CNTN4	rs73210796;rs73210796;rs56242225;rs72684417;rs72684408;rs11008507;rs2787726;rs2384406;rs10056386;rs116791947	4.55;4.55;4.45;4.17;4.17;4.14;3.89;3.78;3.66;3.60
GWAS_END-STAGE_KIDNEY_DISEASE	2.79128	0.0799074	0.592061	13	1637	NDST3;FOXB2;HS3ST3B1;LUZP2;ZAR1L;KREMEN1;FTO;IRX3;THSD7A;PELI2	rs28528872;rs7847718;rs4792473;rs118132005;rs183269;rs132373;rs9932411;rs1530790;rs118134876;rs12589133	3.55;3.02;2.01;1.92;1.92;1.91;1.89;1.87;1.85;1.77
GWAS_LDL_PEAK_PARTICLE_DIAMETER_(TOTAL_FAT_INTAKE_INTERACTION)	3.63779	0.07992	0.59208	13	2510	CPA3;SETD7;SOX5;ABCG2;NBAS;THBS4;NCALD;KCNQ3;NKAIN2;OPRL1	rs115618395;rs12511883;rs61923848;rs2725254;rs1963352;rs16877468;rs34708022;rs7819140;rs4897547;rs34668587	3.92;3.85;3.78;3.73;3.49;3.49;2.96;2.83;2.46;1.88
GWAS_GLIOBLASTOMA	2.61971	0.0801124	0.592372	15	1461	MPG;RHBDF1;POLR3B;SSBP2;MYC;EGFR;TERT;LMF1;RTEL1;HEATR3	rs9924289;rs9924289;rs10861619;rs13177962;rs78648670;rs2330948;rs115500493;rs28503555;rs116668146;rs75859969	3.03;3.03;2.79;2.40;2.35;2.21;2.02;1.70;1.66;1.59
GWAS_DIACYLGLYCEROL_44:7_[M+H-H2O]1+_LEVELS	2.78771	0.0804335	0.592857	12	270	PPM1G;NRBP1;IFT172;GCKR;BUD13;LPL;APOA4;APOC3;C2orf16;APOA5	rs11684134;rs12464368;rs12464368;rs12464368;rs180364;rs35465966;rs518547;rs518547;rs34502053;rs7118999	2.99;2.57;2.57;2.57;2.01;1.83;1.74;1.74;1.67;1.62
GWAS_PRIMARY_TOOTH_DEVELOPMENT_(NUMBER_OF_TEETH)	3.17202	0.0806301	0.593154	17	1923	VCL;AP3M1;HOXB2;HOXB1;HMGA2;C14orf93;OPN1SW;CALU;EDA;CACNB2	rs10824063;rs6480715;rs187831436;rs187831436;rs4026608;rs57362684;rs17475638;rs17475638;rs2804361;rs17681709	3.41;2.90;2.60;2.60;2.29;2.27;2.23;2.23;2.13;2.08
GWAS_CHOLESTERYL_ESTER_LEVELS_IN_LARGE_LDL	2.71204	0.0810252	0.593553	55	3501	CEACAM20;HGFAC;DOK7;ITGA1;ST3GAL4;RELB;PCSK9;HPR;TXNL4B;KLRG1	rs10416748;rs2857988;rs2857988;rs4865540;rs79152678;rs16979595;rs11810371;rs8052408;rs8052408;rs7132930	4.33;4.13;4.13;3.33;3.24;2.92;2.88;2.85;2.85;2.74
GWAS_LOGICAL_MEMORY_(IMMEDIATE_RECALL)_IN_MILD_COGNITIVE_IMPAIRMENT	2.95645	0.081257	0.593582	11	750	CAPN12;LGALS4;LGALS7B;LGALS7;ECH1;POFUT2;ADARB1;HNRNPL;ACTN4;ZNF804B	rs8110828;rs8110828;rs8110828;rs8110828;rs8110828;rs2877020;rs2877020;rs12980315;rs34960839;rs62461861	3.23;3.23;3.23;3.23;3.23;2.93;2.93;2.77;2.65;2.13
GWAS_MELANOMA	3.25542	0.0813274	0.59359	86	6532	GRM5;SRPK2;CNTNAP4;COL4A2;DLGAP4;FAM83C;UQCC1;MMP24;PTPN14;DOCK3	rs308804;rs73186022;rs6564353;rs4773140;rs146661634;rs78070351;rs78070351;rs78070351;rs4655358;rs4560329	4.01;3.79;3.58;3.39;3.38;3.20;3.20;3.20;2.81;2.70
GWAS_CARDIAC_TROPONIN-T_LEVELS	2.61069	0.0813501	0.593593	30	5802	NRG1;PTPRD;SDK1;DLGAP1;POC1B;SORBS2;CACNA1S;TRAM1;NTM;ADH6	rs12674974;rs62539614;rs55961125;rs9789189;rs770377;rs12649789;rs12127882;rs74676531;rs34745492;rs13113095	3.44;3.38;3.37;3.24;3.18;2.81;2.76;2.63;2.60;1.98
GWAS_FACIAL_MORPHOLOGY_(FACTOR_15,_PHILTRUM_WIDTH)	2.85103	0.0813656	0.593595	19	3344	DMD;TBX5;NPAS2;LONP2;CSRNP3;GNA14;RUFY1;KCNE3;ABCC12;NUFIP1	rs2685895;rs17731569;rs62152954;rs75797074;rs751371;rs7872010;rs6875133;rs35067061;rs144928836;rs74696778	3.26;2.81;2.47;2.21;2.12;2.04;2.00;1.96;1.84;1.78
GWAS_MAJOR_DEPRESSIVE_DISORDER_IN_TRAUMA_EXPOSED_INDIVIDUALS	2.64198	0.0814903	0.59361	15	1756	GRK5;LIN28A;KLHL31;KCNT2;MAP3K5;NELL1;PHTF2;MRPL37;VNN3;INTS9	rs78286160;rs11578260;rs9370225;rs76962463;rs59560822;rs61886263;rs76533497;rs67060003;rs2745425;rs35167980	3.46;3.16;3.03;2.79;2.70;2.68;2.67;2.10;1.91;1.88
GWAS_PERSONALITY_DIMENSIONS	2.59918	0.0820529	0.593679	17	2519	ZNF180;ST6GALNAC3;ERBB4;NRXN1;DENND1A;ST3GAL1;FUNDC1;DRD3;HTR5A;IGF2BP3	rs10416748;rs71656896;rs2165098;rs7569722;rs7044210;rs2736854;rs191448679;rs7612951;rs62474484;rs274062	4.33;4.10;3.96;3.64;3.47;2.79;2.65;2.02;1.90;1.84
GWAS_SARCOIDOSIS_(LOFGREN'S_SYNDROME_VS_NON-LOFGREN'S_SYNDROME)	3.13961	0.082064	0.593681	18	2816	IER3;STK19;ATF6B;C6orf15;HLA-DOB;HLA-DMA;HLA-DMB;OR2J3;DDR1;GTF2H4	rs6911628;rs9296004;rs9296004;rs2027937;rs2621320;rs206786;rs206786;rs41258224;rs2394447;rs2394447	3.15;3.00;3.00;2.30;2.29;2.17;2.17;2.13;1.83;1.83
GWAS_VERBAL-NUMERICAL_REASONING	3.10591	0.0820935	0.593684	78	9284	DOCK2;SNX29;GPR158;PTPRN2;FOXP1;PDE1C;ZNF800;CALN1;AKAP6;ANAPC4	rs264869;rs201239256;rs7075252;rs13234965;rs1522171;rs11979163;rs10243337;rs151028660;rs10133229;rs16877127	4.75;3.84;3.77;3.55;3.54;3.43;3.08;3.05;3.00;2.93
GWAS_WEIGHT_GAIN_IN_AMISULPRIDE-TREATED_FIRST-EPISODE_PSYCHOSIS	2.59374	0.0823819	0.593719	18	2069	FSTL4;EBF1;ADCY9;TMEM161B;GFAP;KIF18B;SLC14A2;TTN;KCNH5;PHLDA3	rs256240;rs7736443;rs2532004;rs2410760;rs8072356;rs8072356;rs1421201;rs76465131;rs9652353;rs6664071	4.44;3.27;2.93;2.86;2.86;2.86;2.85;2.74;2.61;2.48
GWAS_NEUROPSYCHIATRIC_DISORDERS	3.6337	0.0829308	0.593786	28	3109	GRM5;PTPRF;TCF4;PRKCE;PCLO;DCC;KCNK9;TMPRSS5;TYR;NEGR1	rs308804;rs10732843;rs624244;rs7562746;rs6975538;rs62081903;rs10105415;rs17532674;rs10830219;rs1486087	4.01;2.98;2.62;2.58;2.36;2.32;2.30;2.20;2.18;2.17
GWAS_LARGE_ARTERY_STROKE_(MTAG)	3.59905	0.0830289	0.593798	14	1435	FN1;SWAP70;MMP13;HDAC9;FGD5;EDNRA;FLT1;ABO;ABCG8;LIPA	rs1250244;rs10840273;rs7124873;rs2697911;rs1873915;rs6852395;rs7987649;rs517414;rs4148212;rs2902561	3.55;3.50;2.82;2.68;2.58;2.36;2.26;2.22;2.20;2.04
GWAS_LIVER_STIFFNESS_CHANGES_AT_SUSTAINED_VIROLOGICAL_RESPONSE_FOLLOWING_ANTIVIRAL_THERAPY_IN_HCV_INFECTION	3.00921	0.0831651	0.593814	13	1220	FAXC;COQ3;KCNQ2;EEF1A2;NDST4;TNFRSF1B;CHD9;DAPL1;PDCD6;MAN1A1	rs62423986;rs6924993;rs11699830;rs55845303;rs2197075;rs12402147;rs11649145;rs13425522;rs72711326;rs742962	3.48;2.94;2.64;2.55;2.04;1.80;1.76;1.75;1.71;1.54
GWAS_FEMORAL_NECK_BONE_MINERAL_DENSITY_AND_TRUNK_FAT_MASS_ADJUSTED_BY_TRUNK_LEAN_MASS	2.93304	0.084106	0.593928	18	2542	NFATC1;SYN3;SOX6;MC5R;MC2R;WLS;SFMBT2;TMEM44;GRID1;RIN2	rs7235273;rs9609562;rs74925216;rs7243853;rs7243853;rs885098;rs6602233;rs73195053;rs76425624;rs2328472	3.73;2.52;2.26;2.23;2.23;2.21;2.14;2.11;1.99;1.96
GWAS_MAXIMUM_HABITUAL_ALCOHOL_CONSUMPTION	2.95514	0.084143	0.593932	39	6881	ADH7;CSMD1;ZDHHC14;CAMTA1;FGF14;CACNA1D;NCKAP5;GCKR;CNOT4;RCAN1	rs77324539;rs17070105;rs9505841;rs1750836;rs10508083;rs740756;rs116609659;rs12464368;rs116934009;rs8129272	3.98;3.40;3.28;3.21;2.83;2.62;2.58;2.57;2.47;2.44
GWAS_KIDNEY_VOLUME	3.01344	0.0843003	0.593951	14	1362	CCDC171;VEGFA;PDILT;RAPGEF1;FTO;HOXD11;HOXD10;STC1;CENPW;BCAS3	rs28648431;rs699946;rs12922283;rs7861722;rs9932411;rs2592394;rs2592394;rs76700802;rs41285260;rs4968548	2.62;2.33;2.31;2.11;1.89;1.86;1.86;1.49;1.49;1.41
GWAS_SPHINGOMYELIN_34:0_[M+H]1+_LEVELS	2.78771	0.0843295	0.593954	11	270	PPM1G;GCKR;NRBP1;BUD13;LPL;APOA4;APOC3;C2orf16;ZPR1;APOA5	rs11684134;rs12464368;rs12464368;rs180364;rs35465966;rs518547;rs518547;rs34502053;rs7118999;rs7118999	2.99;2.57;2.57;2.01;1.83;1.74;1.74;1.67;1.62;1.62
GWAS_CORONARY_ARTERY_DISEASE_OR_PLASMINOGEN_ACTIVATOR_INHIBITOR_1_LEVELS_(PLEIOTROPY)	3.02619	0.0844805	0.593972	44	3777	DYNC2H1;ATP1B1;NME7;COL4A1;PHACTR1;STAG1;SCARB1;ARHGAP26;HDAC9;KCNE2	rs1913462;rs6675509;rs1200131;rs4773140;rs202077;rs13069695;rs1031605;rs246606;rs2697911;rs9985125	4.13;3.80;3.70;3.39;3.12;3.04;2.85;2.73;2.68;2.57
GWAS_GUT_MICROBIOTA_RELATIVE_ABUNDANCE_(UNCLASSIFIED_GENUS_BELONGING_TO_THE_ORDER_CLOSTRIDIALES)	3.06752	0.0846681	0.594059	11	1468	LPP;ANK2;GSAP;BICD1;CYB5RL;MRPL37;COL15A1;TIGD4;BDKRB2;ALPK1	rs74768531;rs56896398;rs62476192;rs144166034;rs67060003;rs67060003;rs1413297;rs6850467;rs2069596;rs17044418	3.54;3.34;2.55;2.50;2.10;2.10;1.92;1.89;1.63;1.38
GWAS_IMMUNE_RESPONSE_TO_SMALLPOX_VACCINE_(IL-6)	3.08324	0.0847543	0.594232	33	8127	PDE4D;GPR158;ZHX2;CSMD1;TMTC2;TENM2;LTBP1;UNC13C;KIF6;SPIRE1	rs112162527;rs7075252;rs16897456;rs17070105;rs143711543;rs6898153;rs60166170;rs11633610;rs115180293;rs79706675	4.08;3.77;3.63;3.40;3.28;2.85;2.84;2.80;2.60;2.60
GWAS_HYPERTENSION	3.0509	0.0853468	0.595417	181	17579	SLC44A4;FSTL4;INSR;TAB2;GRM5;ADH7;FRMD3;ANK1;L3MBTL4;TBX3	rs146535109;rs256240;rs75392157;rs9404025;rs308804;rs77324539;rs1359166;rs13269907;rs56247434;rs2384406	4.74;4.44;4.24;4.13;4.01;3.98;3.91;3.84;3.79;3.78
GWAS_URATE_LEVELS_IN_OBESE_INDIVIDUALS	2.7575	0.0855103	0.595742	43	5150	GRAMD4;ABCG2;SHANK2;ME3;UBE2Q2;CDCA7L;FMN2;PTPRT;FOXP2;CELSR1	rs116484910;rs2725254;rs61886415;rs666646;rs7176788;rs4439015;rs2355833;rs11696961;rs73208648;rs75801019	4.55;3.73;3.65;3.48;3.39;3.03;2.71;2.69;2.69;2.69
GWAS_SEXUAL_DIMORPHISM_IN_ANTHROPOMETRIC_TRAITS	2.93553	0.0855969	0.595915	15	1333	PABPC4L;LYPLAL1;ADAMTS9;DACT2;GRB14;PRKAG3;VEGFA;TACR1;SLC30A10;TSEN2	rs56195598;rs10863439;rs7613753;rs73036386;rs671689;rs7558440;rs699946;rs17010664;rs147740455;rs2596817	3.15;2.92;2.90;2.46;2.45;2.42;2.33;2.20;2.15;2.02
GWAS_BRAIN_STRUCTURE	2.94932	0.0857244	0.596168	17	1902	CSMD2;FAXC;THAP4;BOK;CADPS2;EMC1;CCR3;SHB;HMGA2;FARP1	rs484731;rs62423986;rs7558942;rs7558942;rs67175722;rs4912064;rs4513489;rs77974843;rs4026608;rs7331625	4.20;3.48;2.81;2.81;2.75;2.71;2.33;2.33;2.29;2.26
GWAS_ISCHEMIC_STROKE_OR_FACTOR_VIII_LEVELS_(PLEIOTROPY)	2.9379	0.0857943	0.596307	15	1634	VWF;SCARA5;STAB2;HDAC9;ABO;TMEM171;JPH3;TWIST1;STXBP5;PMF1	rs111443469;rs2727005;rs79956596;rs2697911;rs517414;rs73762291;rs60136277;rs28595434;rs544180;rs114417629	3.54;2.84;2.78;2.68;2.22;2.03;1.79;1.75;1.43;1.35
GWAS_S-WARFARIN_TO_R-WARFARIN_RATIO	2.76048	0.0858383	0.596395	52	7837	PDLIM1;SLC24A2;SNRPN;ROBO1;LRRC4C;DYNC1I1;SIL1;DPF3;DLC1;MTHFD2L	rs11188249;rs2891134;rs4906694;rs6807427;rs368776606;rs76604671;rs13436761;rs10130313;rs80288017;rs16850965	4.08;3.74;3.68;3.55;3.30;3.23;3.18;3.05;2.94;2.73
GWAS_URINARY_METABOLITES_(H-NMR_FEATURES)	2.99702	0.0859955	0.596707	13	1103	PSD3;CEP89;SLC7A9;ABO;PYROXD2;ALMS1;RASIP1;ACADS;ACADL;NAT2	rs6586750;rs11084679;rs11084679;rs517414;rs2296435;rs4444558;rs11883129;rs73225023;rs116181500;rs17642859	3.26;2.74;2.74;2.22;2.16;2.14;1.93;1.86;1.86;1.77
GWAS_DEPRESSION_(BROAD)	3.10514	0.0860588	0.596832	58	9675	ERC2;GRM5;ERBB4;SNX29;ASIC2;TMEM106B;DENND1B;CFB;CRB1;TENM2	rs56242225;rs308804;rs2165098;rs201239256;rs113351607;rs10479756;rs2488395;rs9296004;rs2821132;rs6898153	4.45;4.01;3.96;3.84;3.76;3.55;3.35;3.00;2.96;2.85
GWAS_FAMILIAL_LUNG_CANCER	3.20814	0.0870432	0.598775	14	1922	MALRD1;ADARB2;TUB;SYT9;MSX2;GPATCH2;PM20D2;PCSK2;SDR9C7;SRSF12	rs11008507;rs12572245;rs4237763;rs11820326;rs28676880;rs889972;rs58402952;rs6044848;rs140808234;rs7750781	4.14;3.75;2.82;2.80;2.61;1.85;1.79;1.78;1.66;1.37
GWAS_DIMETHYLGLYCINE_LEVELS	3.0539	0.0871866	0.599091	13	1635	GRIP2;CNTN5;DPF3;UFSP2;FAH;COX10;DMGDH;BHMT2;ETFA;BIVM-ERCC5	rs34951957;rs11827261;rs10130313;rs10007747;rs4778769;rs9901316;rs163126;rs3797546;rs2456045;rs16960732	3.95;3.12;3.05;2.65;2.36;2.25;1.71;1.71;1.53;1.49
GWAS_RETINAL_NERVE_FIBRE_LAYER_(RNFL)_THICKNESS	2.8757	0.0875484	0.599976	24	4130	NBAS;PTPRD;ROBO2;ARHGAP22;KIF6;MRPL43;RDH10;DAAM1;IKZF1;NSF	rs1963352;rs62539614;rs13090400;rs2377622;rs115180293;rs118166648;rs11779361;rs61984537;rs10230193;rs199496	3.49;3.38;3.01;2.84;2.60;2.59;2.47;2.44;2.31;2.20
GWAS_LEUCINE_LEVELS	2.85736	0.0878231	0.600436	24	1781	ABCG2;PPP2R3A;PMFBP1;GCKR;GRB14;LIPC;MAPK10;KLKB1;BCAT2;SPP1	rs2725254;rs13065565;rs8052408;rs12464368;rs671689;rs4774304;rs28870188;rs13145616;rs11883129;rs7679391	3.73;3.21;2.85;2.57;2.45;2.29;2.02;1.97;1.93;1.84
GWAS_GESTATIONAL_AGE_AT_BIRTH_(CHILD_EFFECT)	2.61368	0.0882113	0.600936	24	5637	ALK;PTPRD;SDK1;SLIT2;PPP2R3A;DLC1;NPAS3;INPP5A;IL1B;SUGCT	rs116016471;rs62539614;rs55961125;rs13149337;rs13065565;rs80288017;rs4517701;rs2767434;rs1143629;rs73324068	3.59;3.38;3.37;3.32;3.21;2.94;2.84;2.76;2.50;2.36
GWAS_PHOSPHATIDYLCHOLINE-O_34:1_[M+H]1+/PHOSPHATIDYLCHOLINE-P_34:0_[M+H]1+/PHOSPHATIDYLETHANOLAMINE-O_37:1_[M+H]1+_LEVELS	2.1127	0.0887234	0.601464	12	328	PPM1G;GCKR;IFT172;NRBP1;HERPUD1;BUD13;LPL;APOA4;C2orf16;APOA5	rs11684134;rs12464368;rs12464368;rs12464368;rs172337;rs180364;rs35465966;rs518547;rs34502053;rs7118999	2.99;2.57;2.57;2.57;2.33;2.01;1.83;1.74;1.67;1.62
GWAS_HUMAN_MILK_OLIGOSACCHARIDE_CONCENTRATION_(LACTO-N-FUCOPENTAOSE_III)	3.51966	0.088729	0.601464	11	1191	VCAN;HS3ST4;DDX17;XDH;PREX2;AGA;NEIL3;ABHD5;CPNE2;EHD3	rs310522;rs4387605;rs138455;rs2749994;rs7839608;rs17741740;rs11938769;rs6761983;rs61526103;rs628362	3.61;3.11;2.43;2.31;2.21;1.90;1.90;1.85;1.79;1.48
GWAS_GAMMA-GLUTAMYLGLUTAMINE_LEVELS_IN_ELITE_ATHLETES	3.09496	0.0888042	0.601469	10	2152	MAML3;NRG1;SLIT2;PPM1D;ASTN2;EPB41L4A;MGST2;UNC5D;UBE2D3;MANBA	rs795996;rs12674974;rs13149337;rs9909323;rs10759872;rs4246010;rs11733104;rs77697789;rs17175769;rs17175769	3.79;3.44;3.32;2.73;2.51;2.15;2.15;1.59;1.30;1.30
GWAS_CLINICAL_LDL_CHOLESTEROL_LEVELS	2.88627	0.0892813	0.601503	50	2848	CEACAM20;ITGA1;ST3GAL4;RELB;PCSK9;HPR;TXNL4B;KLRG1;NFE2L3;GCKR	rs10416748;rs4865540;rs79152678;rs16979595;rs11810371;rs8052408;rs8052408;rs7132930;rs117947396;rs12464368	4.33;3.33;3.24;2.92;2.88;2.85;2.85;2.74;2.67;2.57
GWAS_RED_BLOOD_CELL_TRAITS_(MULTIVARIATE_ANALYSIS)	3.21046	0.0895012	0.601548	12	728	NPRL3;HBA2;HBZ;LUC7L;HBQ1;ABO;USP49;AXIN1;CCND3;MRPL28	rs9924289;rs2562163;rs2562163;rs11641876;rs11641876;rs517414;rs12661667;rs36057819;rs9394852;rs1204505	3.03;2.65;2.65;2.51;2.51;2.22;2.20;1.91;1.87;1.83
GWAS_BILATERAL_CLEFT_LIP_AND_PALATE	2.67161	0.0895276	0.601612	26	4119	PTPRN2;NTN1;ROBO2;ZNF536;GATB;TENM2;NETO1;KCNIP4;GFRAL;KCNE1	rs13234965;rs62068228;rs13090400;rs16964255;rs9631757;rs6898153;rs72962332;rs17634356;rs1502196;rs8129272	3.55;3.09;3.01;2.95;2.87;2.85;2.66;2.60;2.55;2.44
GWAS_CORONARY_ARTERY_DISEASE_IN_DIABETES	3.1301	0.0896453	0.601897	21	3613	DPP6;SLC14A2;DSCAM;SORBS2;ALDH5A1;KIAA0319;PTPRJ;HECA;SRRM4;RPTOR	rs7783446;rs1421201;rs9975383;rs12649789;rs2251547;rs2251547;rs35711693;rs11966732;rs11069230;rs10468603	2.91;2.85;2.84;2.81;2.64;2.64;2.62;2.26;2.15;2.00
GWAS_OSTEOPROTEGERIN_LEVELS	3.27594	0.0902677	0.603403	10	712	TNFSF10;TMEM97;IFT20;POLDIP2;SEBOX;TMEM199;TNFAIP1;SERPINA1;SAMD12;SARM1	rs3136583;rs658591;rs658591;rs658591;rs658591;rs658591;rs658591;rs7144888;rs79181231;rs1981512	3.07;2.15;2.15;2.15;2.15;2.15;2.15;2.07;1.98;1.94
GWAS_COGNITIVE_PERFORMANCE_(VISUOCONSTRUCTION)_(LONGITUDINAL)	2.78401	0.0903602	0.603635	32	4750	FRMPD4;ZFR;LTBP1;GATAD2B;KCNN2;BPGM;IL1RAPL1;C12orf40;NUP210L;LMNTD1	rs11798691;rs1862635;rs60166170;rs4309017;rs36954;rs6467553;rs56077008;rs6581208;rs4845596;rs73294579	4.38;3.28;2.84;2.54;2.52;2.48;2.43;2.40;2.36;2.34
GWAS_ATTENTION_DEFICIT_HYPERACTIVITY_DISORDER_(PERSISTENT)	3.16155	0.0907316	0.604599	13	2144	BNC2;CNTLN;GALNT13;ASTN2;ZNF521;MBNL2;CRP;KCTD3;CNBD1;ZNF584	rs41313973;rs1318162;rs72873854;rs10759872;rs34331761;rs6491345;rs12094103;rs2797387;rs2943164;rs6510143	3.26;2.83;2.63;2.51;2.42;2.28;2.14;1.83;1.80;1.62
GWAS_RS-10-HYDROXYWARFARIN_LEVELS	2.80845	0.091314	0.60708	46	4922	PDE4D;ARHGAP24;PRKAR2B;DSCAML1;WNT7A;NEDD4L;PIK3CG;VAT1L;TMEM161B;DOCK6	rs112162527;rs1466488;rs11770475;rs2298766;rs12635960;rs7243671;rs56060801;rs2966032;rs2410760;rs379309	4.08;3.83;3.53;3.23;2.97;2.90;2.87;2.87;2.86;2.42
GWAS_BODY_FAT_MASS	2.75324	0.0919466	0.607861	53	8803	KCNH7;DLG2;USP34;ZDHHC14;PSD3;DLGAP1;PPP1R1A;TMEM132D;SH3RF1;SLC24A3	rs17731478;rs10898145;rs6709112;rs9505841;rs6586750;rs9789189;rs1022232;rs11060214;rs79122457;rs11697561	4.22;3.93;3.61;3.28;3.26;3.24;3.19;2.92;2.87;2.79
GWAS_SPHINGOMYELIN_34:1_[M+H]1+_LEVELS	2.78771	0.0919882	0.607912	11	270	PPM1G;GCKR;NRBP1;BUD13;LPL;APOA4;APOC3;C2orf16;APOA5;ZPR1	rs11684134;rs12464368;rs12464368;rs180364;rs35465966;rs518547;rs518547;rs34502053;rs7118999;rs7118999	2.99;2.57;2.57;2.01;1.83;1.74;1.74;1.67;1.62;1.62
GWAS_RESPONSE_TO_ANTI-RETROVIRAL_THERAPY_(DDI/D4T)_IN_HIV-1_INFECTION_(GRADE_2_PERIPHERAL_NEUROPATHY)	2.85481	0.0924634	0.608643	10	1474	GLIS3;NFE2L3;GPC6;KIF20B;ANGPT4;RSPO4;IL6R;NEFL;FBXO31;WDHD1	rs11790321;rs117947396;rs11619421;rs12413697;rs114035391;rs114035391;rs35717427;rs10097219;rs891093;rs1212641	2.98;2.67;2.09;2.06;2.02;2.02;1.82;1.80;1.64;1.52
GWAS_STEARIC_ACID_(18:0)_LEVELS	3.05943	0.0925512	0.608925	14	1391	CAMTA1;ALG14;CHMP4B;CNN3;FADS1;TMEM258;FEN1;FADS3;FADS2;LPGAT1	rs1750836;rs6593664;rs10154001;rs112663538;rs12791843;rs12791843;rs12791843;rs174593;rs174593;rs894857	3.21;2.70;2.59;2.59;2.46;2.46;2.46;2.18;2.18;2.02
GWAS_BRAIN_SHAPE_(SEGMENT_1)	2.40047	0.0926143	0.609128	110	13122	STRN;VIT;BBS9;FOXP1;PGM1;ELAC2;DDAH1;NTN1;ROBO2;TACC3	rs62132521;rs62132521;rs7793759;rs1522171;rs2284997;rs12950148;rs4949914;rs62068228;rs13090400;rs55888408	3.90;3.90;3.79;3.54;3.36;3.31;3.27;3.09;3.01;3.00
GWAS_FASTING_INSULIN	2.93898	0.0927754	0.609646	73	9794	INSR;GRB10;COL4A2;IMMP2L;DPYSL5;GLIS3;LYPLAL1;ADCY5;PTEN;CALML3	rs75392157;rs7799091;rs4773140;rs17158597;rs72804810;rs11790321;rs10863439;rs11927367;rs719426;rs12098712	4.24;3.42;3.39;3.03;2.99;2.98;2.92;2.77;2.75;2.72
GWAS_POST_BRONCHODILATOR_FEV1_IN_COPD	2.27107	0.0935587	0.612154	46	7456	FSTL4;TSPAN11;PTPRD;SNTG2;PDE1B;ZFP42;ASAP1;PIEZO2;DPP6;RBMS3	rs256240;rs73093647;rs62539614;rs35847752;rs1022232;rs4397052;rs10103805;rs72976744;rs7783446;rs6784829	4.44;3.39;3.38;3.37;3.19;3.16;2.99;2.98;2.91;2.84
GWAS_CHOLESTERYL_ESTER_18:3_[M+NH4]1+_LEVELS	2.56953	0.0942421	0.615233	14	389	FADS1;FEN1;TMEM258;MYRF;APOC1;APOE;FADS3;FADS2;BUD13;APOC3	rs12791843;rs12791843;rs12791843;rs12791843;rs147901416;rs10419086;rs174593;rs174593;rs180364;rs518547	2.46;2.46;2.46;2.46;2.32;2.22;2.18;2.18;2.01;1.74
GWAS_EPISODIC_MEMORY	2.89806	0.0951116	0.619511	19	1733	NBAS;CEP350;QSOX1;FASTKD2;SEMA3C;SLC24A3;FOXL1;TRHDE;TRPM6;RXFP2	rs1963352;rs12745791;rs12745791;rs57562572;rs10243928;rs11697561;rs34505475;rs12831974;rs1176817;rs61954086	3.49;3.04;3.04;2.92;2.80;2.79;2.73;2.19;2.19;2.14
GWAS_VITAMIN_D-BINDING_PROTEIN_LEVELS_(ADJUSTED_FOR_GC_HAPLOTYPE)	2.7605	0.0957176	0.619887	15	1141	SLC4A4;GSDMA;TRIB1;ABO;TXNDC8;TXN;IRF1;PTPN1;GC;AK3	rs59660339;rs8080734;rs2980864;rs517414;rs13287615;rs13294400;rs2706389;rs79355469;rs12501515;rs431438	4.16;3.40;2.38;2.22;2.04;1.94;1.87;1.80;1.69;1.58
GWAS_AGE-RELATED_COGNITIVE_DECLINE_(MEMORY)_(SLOPE_OF_Z-SCORES)	2.69386	0.0957587	0.619912	16	2462	EMC10;CBLB;CREB5;PTPN14;FGF12;CHD6;ABR;PGBD5;F13A1;FAM163A	rs73054474;rs58631873;rs73086412;rs4655358;rs1830089;rs2072969;rs2245292;rs78980876;rs4416719;rs114406182	4.34;3.08;2.83;2.81;2.80;2.78;2.74;2.71;2.67;2.54
GWAS_ORBITAL_TELORISM	2.54651	0.0958168	0.620071	42	4054	ERC2;CALD1;GLIS3;ALX4;CCND2;PTPRJ;ASTN2;CNN2;PAPPA;TNFRSF11A	rs56242225;rs78694204;rs11790321;rs10769030;rs3217867;rs35711693;rs10759872;rs3829687;rs11389532;rs6567276	4.45;3.94;2.98;2.77;2.66;2.62;2.51;2.40;2.36;2.30
GWAS_BLOOD_PROTEIN_LEVELS_IN_CARDIOVASCULAR_RISK	3.49595	0.0962573	0.621375	95	6160	MMP3;MMP12;KIRREL3;TIRAP;ST3GAL4;TNFSF10;WDFY4;ATF6B;IL18;BCO2	rs61493282;rs61493282;rs12364722;rs79152678;rs79152678;rs3136583;rs75050862;rs9296004;rs111936049;rs111936049	4.91;4.91;3.57;3.24;3.24;3.07;3.01;3.00;2.92;2.92
GWAS_CHOLESTEROL_LEVELS_IN_VERY_SMALL_VLDL	2.50854	0.0967138	0.622932	56	3500	CEACAM20;EHBP1;PPP2R3A;PCSK9;DHX38;APOH;KLRG1;TMEM258;LDLR;CSNK1G3	rs10416748;rs75758126;rs13065565;rs11810371;rs8052408;rs8178870;rs7132930;rs12791843;rs379309;rs17477351	4.33;4.23;3.21;2.88;2.85;2.79;2.74;2.46;2.42;2.40
GWAS_LIVER_ENZYME_LEVELS_(GAMMA-GLUTAMYL_TRANSFERASE)	2.39855	0.0973505	0.623498	241	20363	KRTAP5-8;CIT;HGFAC;CALD1;EPHA1;NTNG1;TBX3;COL4A1;ITGA1;PSD3	rs61885945;rs11064955;rs2857988;rs78694204;rs10226669;rs12354155;rs2384406;rs4773140;rs4865540;rs6586750	4.53;4.49;4.13;3.94;3.91;3.80;3.78;3.39;3.33;3.26
GWAS_HEPCIDIN_LEVELS	2.96518	0.0974894	0.623621	11	1297	NELL1;TMPRSS6;BPI;AKAP11;EML6;TF;PRELID2;KIAA1755;DGKH;HFE	rs61886263;rs113687833;rs6069757;rs238262;rs10746530;rs147634092;rs2569004;rs62201519;rs41288311;rs2032447	2.68;2.51;2.50;2.23;2.23;2.00;1.80;1.66;1.47;1.23
GWAS_HEART_RATE_RESPONSE_TO_RECOVERY_POST_EXERCISE_(30_SEC)	2.71574	0.0974916	0.623623	19	1781	ACHE;SRRT;UFSP1;TRIP6;RGS6;PAX2;AGAP1;MED13L;NDUFA11;SYT10	rs4729621;rs4729621;rs4729621;rs4729621;rs36736;rs11190710;rs55801692;rs6490044;rs34304528;rs74237202	3.42;3.42;3.42;3.42;3.33;2.63;2.35;2.32;2.30;2.23
GWAS_PLASMINOGEN_ACTIVATOR_INHIBITOR_TYPE_1_LEVELS_(PAI-1)	2.02097	0.0976989	0.623945	14	880	MITF;UFSP1;TRIP6;SRRT;ACHE;EPHB4;SERPINE1;SLC12A9;TRIM56;FRMD4B	rs11711047;rs4729621;rs4729621;rs4729621;rs4729621;rs2553023;rs10755866;rs6465776;rs55908140;rs4407408	3.47;3.42;3.42;3.42;3.42;3.19;2.56;2.47;2.41;2.17
GWAS_PHOSPHATIDYLCHOLINE-O_36:4_[M+H]1+/PHOSPHATIDYLCHOLINE-P_36:3_[M+H]1+_LEVELS	2.5144	0.0979128	0.624402	11	312	FEN1;MYRF;FADS1;TMEM258;FADS3;FADS2;RAB3IL1;BUD13;LPL;ZPR1	rs12791843;rs12791843;rs12791843;rs12791843;rs174593;rs174593;rs174593;rs180364;rs35465966;rs7118999	2.46;2.46;2.46;2.46;2.18;2.18;2.18;2.01;1.83;1.62
GWAS_CHILDHOOD_MALTREATMENT	2.77362	0.0984015	0.625444	11	2485	ST6GALNAC3;PCDH9;NDST3;FOXP1;FOXP2;IL1RAPL1;CNKSR2;SORCS3;PLCH1;SAMD5	rs71656896;rs61959203;rs28528872;rs1522171;rs73208648;rs56077008;rs5904568;rs1490182;rs114662244;rs12197416	4.10;3.57;3.55;3.54;2.69;2.43;1.96;1.90;1.71;1.66
GWAS_DIACYLGLYCEROL_36:3_[M+H-H2O]1+_LEVELS	2.48896	0.0987158	0.626066	12	363	FEN1;FADS1;TMEM258;MYRF;APOC1;APOE;FADS2;BUD13;LPL;APOA4	rs12791843;rs12791843;rs12791843;rs12791843;rs147901416;rs10419086;rs174593;rs180364;rs35465966;rs518547	2.46;2.46;2.46;2.46;2.32;2.22;2.18;2.01;1.83;1.74
GWAS_OSTEOARTHRITIS_OF_THE_HIP_OR_KNEE	2.65361	0.0993203	0.628521	34	4484	SOX5;DYNC1I1;UQCC1;SLBP;GLIS3;LTBP1;PTPRJ;TGFA;PTHLH;CRADD	rs61923848;rs76604671;rs78070351;rs55888408;rs11790321;rs60166170;rs35711693;rs6731345;rs10843030;rs10777545	3.78;3.23;3.20;3.00;2.98;2.84;2.62;2.54;2.41;2.24
GWAS_MEDICATION_USE_(ANTIMIGRAINE_PREPARATIONS)	3.16495	0.0996023	0.62893	12	2016	PHACTR1;PID1;ASTN2;FGF23;FGF6;SUGCT;LRP1;PRDM16;RUNX1T1;TRPM8	rs202077;rs60937332;rs10759872;rs6650208;rs6650208;rs73324068;rs117267420;rs12135987;rs12543705;rs6718140	3.12;2.55;2.51;2.44;2.44;2.36;2.35;2.19;2.18;1.79
GWAS_PHOSPHATIDYLINOSITOL_(18:0_20:2)_LEVELS	3.22203	0.0998762	0.629285	12	589	TNS3;MBOAT7;DAGLA;MYRF;TMEM258;FADS1;FADS3;FADS2;RAB3IL1;BEST1	rs79377949;rs11883211;rs12791843;rs12791843;rs12791843;rs12791843;rs174593;rs174593;rs174593;rs2736596	2.87;2.67;2.46;2.46;2.46;2.46;2.18;2.18;2.18;1.64
GWAS_EARLY-ONSET_SCHIZOPHRENIA	2.65011	0.100289	0.63051	11	1307	SHISA9;PDGFD;MTHFR;CNTN1;OSBP2;PRICKLE2;LTF;ZBTB34;SEC14L2;RALGPS1	rs2202077;rs260815;rs17875913;rs278918;rs2285917;rs17666399;rs35479331;rs7856497;rs28654856;rs2151272	3.06;2.65;2.19;2.16;2.12;2.12;1.98;1.92;1.78;1.39
GWAS_CLOSTRIDIUM_DIFFICILE_INFECTION_IN_MULTIPLE_MYELOMA	2.83197	0.10073	0.630732	35	5539	SLC25A21;INSR;NUMBL;RBFOX1;TMEM132D;OLA1;PTPRT;DISC1;CCDC171;ADCY8	rs4368077;rs75392157;rs41512448;rs17144654;rs11060214;rs73037863;rs11696961;rs1331056;rs28648431;rs191736	5.01;4.24;3.54;3.25;2.92;2.76;2.69;2.63;2.62;2.60
GWAS_CREATININE_LEVELS	2.34565	0.100761	0.63078	393	28426	RGS12;SOX5;ADARB2;MSRA;NFATC1;ABCG2;TPM1;RNF128;PLXDC2;LPP	rs2857988;rs61923848;rs12572245;rs76034192;rs7235273;rs2725254;rs2899687;rs12857597;rs11011698;rs74768531	4.13;3.78;3.75;3.73;3.73;3.73;3.68;3.66;3.64;3.54
GWAS_PEDIATRIC_BONE_MINERAL_CONTENT_(SPINE)	2.48468	0.10191	0.633721	10	1614	RBMS3;LITAF;SNN;BASP1;SLC35F3;PEPD;PDS5A;ASB7;UBE2K;IZUMO3	rs6784829;rs72781050;rs1344533;rs72738622;rs2045518;rs2376825;rs513434;rs79883704;rs9992910;rs75354225	2.84;2.79;2.67;2.39;2.23;2.10;1.64;1.61;1.41;1.17
GWAS_DIASTOLIC_BLOOD_PRESSURE_X_SMOKING_STATUS_(CURRENT_VS_NON-CURRENT)_INTERACTION_(2DF_TEST)	2.76158	0.102661	0.635544	94	8280	ADRA1A;SLC44A4;EHMT2;MSRA;LDHD;TSPAN18;POC1B;CRTAC1;TNXB;STK19	rs1383914;rs146535109;rs146535109;rs76034192;rs6564212;rs835993;rs770377;rs7919531;rs9296004;rs9296004	5.07;4.74;4.74;3.73;3.49;3.23;3.18;3.17;3.00;3.00
GWAS_RESPONSE_TO_ANTI-RETROVIRAL_THERAPY_(DDI/D4T)_IN_HIV-1_INFECTION_(GRADE_3_PERIPHERAL_NEUROPATHY)	2.90124	0.102682	0.63555	14	1572	LITAF;HDAC9;TPO;CXCL12;CHST9;PTPRB;LRIG1;IL2RA;FSHR;ZNF648	rs72781050;rs2697911;rs13391992;rs55654022;rs151246;rs2717426;rs73836317;rs41295055;rs924819;rs56263832	2.79;2.68;2.37;2.26;2.22;2.19;2.17;2.11;1.96;1.84
GWAS_LYSOPHOSPHATIDYLCHOLINE_20:4_[M+H]1+_LEVELS	1.83578	0.102802	0.635586	12	296	FADS1;FEN1;MYRF;TMEM258;DAGLA;FADS3;FADS2;RAB3IL1;SYT7;BEST1	rs12791843;rs12791843;rs12791843;rs12791843;rs12791843;rs174593;rs174593;rs174593;rs79642799;rs2736596	2.46;2.46;2.46;2.46;2.46;2.18;2.18;2.18;1.68;1.64
GWAS_REVISION_SURGERY_AFTER_TOTAL_JOINT_ARTHROPLASTY	2.76448	0.102833	0.635595	13	1706	CAMTA1;ABO;CWF19L2;ADAM12;CA10;OR5P2;STMND1;SLC6A6;FRMD5;CBLN4	rs1750836;rs517414;rs79062526;rs10901565;rs73987313;rs9794974;rs1408300;rs17309567;rs117842849;rs4389378	3.21;2.22;2.16;2.13;2.07;2.01;1.98;1.92;1.82;1.78
GWAS_QT_DYNAMICS_DURING_EXERCISE	2.93657	0.102846	0.635599	15	1570	ATP1B1;NME7;LITAF;PRKCA;KCNH2;KCNE1;FADS2;KCNQ1;SCN5A;TGM2	rs6675509;rs1200131;rs72781050;rs190139;rs6946598;rs8129272;rs174593;rs234859;rs7373934;rs45437493	3.80;3.70;2.79;2.76;2.50;2.44;2.18;2.07;1.99;1.92
GWAS_PRION_DISEASES	2.64359	0.103184	0.635698	13	1233	ADAMTS14;TBATA;SEMA3A;PXYLP1;ZBTB38;PRNP;RASA2;ATRIP;TMA7;MFHAS1	rs10740357;rs10740357;rs6467973;rs9881024;rs9881024;rs6076708;rs7611234;rs73074378;rs73074378;rs73193910	2.91;2.91;2.72;2.38;2.38;1.90;1.88;1.68;1.68;1.65
GWAS_COGNITIVE_ABILITY,_YEARS_OF_EDUCATIONAL_ATTAINMENT_OR_SCHIZOPHRENIA_(PLEIOTROPY)	2.62077	0.103315	0.635957	184	26460	ZNF638;AP2B1;CAMK1D;SNX29;MAML3;CPEB1;MSRA;NRXN1;CNTN4;PTPRN2	rs4852258;rs4531775;rs11594130;rs201239256;rs795996;rs28593415;rs76034192;rs7569722;rs116791947;rs13234965	4.79;4.36;3.88;3.84;3.79;3.78;3.73;3.64;3.60;3.55
GWAS_X-21470_LEVELS	2.33785	0.10395	0.638266	11	722	CRX;SULT2A1;SLC17A1;ZNF394;SLCO1B1;DNMBP;PCYT1A;SLC51A;ABCC2;CYP3A7	rs8102540;rs8102540;rs62392732;rs138191091;rs71446763;rs7084921;rs13079891;rs13079891;rs4148399;rs2242480	3.16;3.16;2.31;2.01;2.01;1.50;1.17;1.17;1.17;0.96
GWAS_PLASMA_ANTI-THYROID_PEROXIDASE_LEVELS	2.55843	0.104301	0.639065	19	3167	CSMD2;PTPRN2;SLC24A4;SPACA3;LRRTM4;PFKFB3;RBM17;NEBL;CTTNBP2;GRIN3A	rs484731;rs13234965;rs10137612;rs62068262;rs7355718;rs74391212;rs74391212;rs10828186;rs10241351;rs113755405	4.20;3.55;2.89;2.64;2.64;2.50;2.50;2.42;2.42;2.40
GWAS_ATTENTION_DEFICIT_HYPERACTIVITY_DISORDER_(MTAG)	2.03228	0.104735	0.640366	12	2056	POC1B;SEMA6D;PCDH7;PTPRF;FOXP2;DCC;SPAG16;DUSP6;SORCS3;TFAP2D	rs770377;rs78424241;rs7662263;rs10732843;rs73208648;rs62081903;rs11900486;rs11105255;rs1490182;rs2857482	3.18;3.11;3.07;2.98;2.69;2.32;2.30;2.07;1.90;1.74
GWAS_AIRWAY_IMAGING_PHENOTYPES	2.47047	0.105794	0.643552	10	1287	ATIC;AZIN1;GRM7;RPA1;HIVEP3;ATG10;APTX;CTSF;CCDC87;GJA5	rs1561301;rs4734668;rs712793;rs11868677;rs393441;rs10474049;rs12375585;rs77239910;rs77239910;rs7551148	3.27;3.23;3.22;2.53;2.18;1.70;1.47;1.42;1.42;1.25
GWAS_ELECTROENCEPHALOGRAM_TRAITS	3.05382	0.105948	0.643989	24	2436	DEFA6;DEFA4;PCDH7;PPP2R2C;TFB1M;TNS3;CD99L2;TRIO;PACS1;MSH2	rs2741676;rs2741676;rs7662263;rs34330982;rs6933060;rs79377949;rs5925420;rs2463803;rs57893926;rs147724458	3.29;3.29;3.07;3.06;2.97;2.87;2.45;2.40;2.21;1.98
GWAS_SERUM_THYROID-STIMULATING_HORMONE_LEVELS	2.60841	0.105979	0.644062	19	4025	WWOX;THBS4;NRG1;ITGA1;CREB5;MAF;PDE8B;DUSP10;NBL1;CDK14	rs59903179;rs16877468;rs12674974;rs4865540;rs73086412;rs12597560;rs6883469;rs58180570;rs3790741;rs705358	4.17;3.49;3.44;3.33;2.83;2.73;2.70;2.57;2.43;2.27
GWAS_ALCOHOL-ASSOCIATED_LIVER_DISEASE_IN_HEAVY_DRINKERS	2.65428	0.106389	0.645026	13	2151	ABCG2;DHX15;MACROD2;GLDC;PGM2;BIN3;UGCG;GGT1;C1orf115;NANOS1	rs2725254;rs56798539;rs200781;rs2297442;rs13144660;rs34899511;rs315696;rs5760488;rs700036;rs10787900	3.73;2.94;2.89;2.74;2.60;2.43;2.17;2.11;1.83;1.77
GWAS_MAJOR_DEPRESSIVE_DISORDER_(MTAG)	2.4993	0.106622	0.645084	46	8326	GRM5;FHIT;ERBB4;TMEM106B;NCAM1;ACVR1B;BNC2;SEMA6D;RBMS3;FOXP2	rs308804;rs114578503;rs2165098;rs10479756;rs12574998;rs7139320;rs41313973;rs78424241;rs6784829;rs73208648	4.01;3.97;3.96;3.55;3.52;3.27;3.26;3.11;2.84;2.69
GWAS_FREE_THYROXINE_CONCENTRATION	2.75632	0.107002	0.646033	27	2633	SNX29;CA8;GLIS3;QSOX2;LHX3;B4GALT6;SLC17A4;ACMSD;BEND7;SIM1	rs201239256;rs34607844;rs11790321;rs7032172;rs7032172;rs77137848;rs62392673;rs74317006;rs11258374;rs59503250	3.84;3.16;2.98;2.74;2.74;2.71;2.71;2.36;2.22;2.13
GWAS_URINARY_METABOLITE_MODULES_(EIGENMETABOLITES)_IN_CHRONIC_KIDNEY_DISEASE	2.76991	0.107374	0.64693	30	1974	PSD3;COMT;SLC7A9;SLC17A4;SLC44A5;SLC17A1;PYROXD2;NAT8;ALMS1;GGT1	rs6586750;rs34776119;rs11084679;rs62392673;rs1343520;rs62392732;rs2296435;rs4444558;rs4444558;rs5760488	3.26;3.15;2.74;2.71;2.63;2.31;2.16;2.14;2.14;2.11
GWAS_ESOPHAGEAL_CANCER	2.27556	0.107797	0.648129	18	1522	PDE4D;SEMA5B;PLCE1;RUNX1;ADH6;ANP32A;ARNTL;TBL1XR1;ADH1B;CSNK1A1	rs112162527;rs9859701;rs6583934;rs2834620;rs13113095;rs67817743;rs7924494;rs73185560;rs34761493;rs149615512	4.08;2.73;2.60;2.37;1.98;1.97;1.92;1.70;1.51;1.26
GWAS_TREPONEMATACEAE_ABUNDANCE_IN_STOOL	3.32614	0.109995	0.658004	10	1737	PTPRN2;C3orf20;LPCAT1;MLPH;BUD13;COL6A3;JPH3;DHRS9;ADAM2;KRTAP4-5	rs13234965;rs1873915;rs10056572;rs12463763;rs180364;rs74428365;rs60136277;rs7574148;rs62511203;rs11869385	3.55;2.58;2.43;2.17;2.01;1.93;1.79;1.39;1.39;1.17
GWAS_ACTIVATED_PARTIAL_THROMBOPLASTIN_TIME	2.97106	0.110178	0.658817	33	2047	F5;PLXDC2;SELP;APOH;AGBL1;FETUB;AHSG;HRG;ABO;KLKB1	rs35337011;rs11011698;rs13306344;rs8178870;rs8042152;rs75828796;rs75828796;rs75828796;rs517414;rs13145616	5.48;3.64;2.80;2.79;2.57;2.44;2.44;2.44;2.22;1.97
GWAS_PRESENCE_OF_ANTIPHOSPHOLIPID_ANTIBODIES	1.94446	0.11044	0.659769	20	3406	PDE1C;MYO16;MACROD2;COL23A1;CACNA1E;APOH;CEP112;SGIP1;MICAL3;SESTD1	rs11979163;rs3929748;rs200781;rs2910120;rs549210;rs8178870;rs8178870;rs4393126;rs2111546;rs6742739	3.43;2.92;2.89;2.83;2.83;2.79;2.79;2.65;2.44;2.30
GWAS_GLAUCOMA_(HIGH_INTRAOCULAR_PRESSURE)	2.36853	0.110575	0.660167	13	1992	ME3;ANGPT1;AFAP1;GAS7;ARHGEF12;LMX1B;PMM2;ABCA1;GMDS;TMCO1	rs666646;rs67029862;rs4689835;rs35384557;rs7952113;rs10987361;rs254950;rs1175293;rs3800121;rs4657466	3.48;2.88;2.86;2.58;2.55;2.16;2.07;2.02;1.93;1.77
GWAS_ATTENTION_DEFICIT_HYPERACTIVITY_DISORDER_OR_AUTISM_SPECTRUM_DISORDER_OR_INTELLIGENCE_(PLEIOTROPY)	2.54716	0.111879	0.663983	223	23172	PKD1L3;DYSF;ZNF638;SNX29;MAPT;SRPK2;MAML3;CPEB1;FOXP1;PDE1C	rs78308858;rs4852258;rs4852258;rs201239256;rs17763658;rs73186022;rs795996;rs28593415;rs1522171;rs11979163	4.79;4.79;4.79;3.84;3.81;3.79;3.79;3.78;3.54;3.43
GWAS_CHRONOTYPE	1.55866	0.111953	0.664197	469	54986	DOCK1;EHMT2;ERC2;AP2B1;TAT;HDAC4;SOX5;ASIC2;MARVELD3;MSRA	rs111255454;rs146535109;rs56242225;rs4531775;rs148582489;rs592695;rs61923848;rs113351607;rs8053677;rs76034192	5.52;4.74;4.45;4.36;3.94;3.86;3.78;3.76;3.76;3.73
GWAS_EJECTION_FRACTION_IN_TRIPANOSOMA_CRUZI_SEROPOSITIVITY	2.47905	0.112088	0.664504	19	3198	GPR158;ADARB2;DLGAP1;CADPS2;GNG7;LZTS2;ATXN1;SMAP2;PPP3CA;PTGER2	rs7075252;rs12572245;rs9789189;rs67175722;rs12462119;rs118166648;rs236946;rs5020002;rs114560945;rs1254607	3.77;3.75;3.24;2.75;2.72;2.59;2.35;2.05;2.00;1.82
GWAS_SPONTANEOUS_PRETERM_BIRTH_WITHOUT_PREMATURE_RUPTURE_OF_MEMBRANES	2.45611	0.112515	0.665426	18	2856	NFIA;HSPA12B;GABRB3;KLHL1;DSCAM;SLC7A14;STK32C;NHSL1;SVEP1;GRID1	rs6684051;rs4815597;rs78167470;rs55705420;rs9975383;rs56226070;rs55708186;rs60173254;rs10739303;rs76425624	3.39;3.19;3.06;3.03;2.84;2.37;2.25;2.22;2.19;1.99
GWAS_GRANULOCYTE-COLONY_STIMULATING_FACTOR_LEVELS	2.54988	0.113641	0.670711	16	1927	ANK1;ALK;ZNF428;PPP2R2B;AFAP1;FAM205A;MAP1B;VGLL4;LYPD3;LGI2	rs13269907;rs116016471;rs3213239;rs28813131;rs4689835;rs577442;rs111403617;rs62245824;rs2682543;rs13130781	3.84;3.59;3.32;3.17;2.86;2.81;2.69;2.68;2.67;2.62
GWAS_ANTINEUTROPHIL_CYTOPLASMIC_ANTIBODY-ASSOCIATED_VASCULITIS	2.87022	0.116626	0.684487	21	1856	TGIF2LX;PCDH11X;ARHGAP18;PRTN3;FMR1;MAGEC2;KATNAL1;SERPINA1;SERPINA11;CPXCR1	rs12008948;rs2023888;rs6900079;rs184978907;rs25726;rs2223456;rs673477;rs7144888;rs7144888;rs73249346	2.48;2.38;2.29;2.22;2.21;2.21;2.07;2.07;2.07;1.84
GWAS_LIVER_IRON_CONTENT	2.44464	0.116678	0.684722	12	553	SCGN;TMPRSS6;KCTD17;SLC40A1;ASNSD1;TRIM27;SLC17A2;BTN2A2;BTN1A1;ZBED9	rs62392673;rs113687833;rs113687833;rs11901582;rs11901582;rs3131073;rs1836859;rs41266839;rs72843784;rs4947336	2.71;2.51;2.51;1.94;1.94;1.82;1.65;1.60;1.56;1.54
GWAS_SCHIZOPHRENIA,_BIPOLAR_DISORDER_OR_MAJOR_DEPRESSIVE_DISORDER_X_SEX_INTERACTION_(3DF)	2.33161	0.116723	0.684864	29	2897	NBAS;PI16;C6orf89;CARD11;KLF9;VIPR1;CSRP2;E2F7;NKAIN2;THSD4	rs1963352;rs9296204;rs9296204;rs78723777;rs10868812;rs3836499;rs773487;rs310878;rs4897547;rs1875415	3.49;3.41;3.41;3.25;3.12;3.03;2.67;2.46;2.46;2.35
GWAS_MIGRAINE_WITH_AURA	2.79809	0.117287	0.686629	19	3829	ADARB2;KLF9;VSTM4;EPB41L2;NEDD4L;GFRA1;ACTN4;BPIFC;NBEA;CTIF	rs12572245;rs10868812;rs7912598;rs117376078;rs7243671;rs2530341;rs34960839;rs9609562;rs943683;rs6507873	3.75;3.12;3.09;3.01;2.90;2.71;2.65;2.52;2.31;2.27
GWAS_1-LINOLEOYL-2-LINOLENOYL-GPC_(18:2/18:3)_LEVELS_IN_ELITE_ATHLETES	2.27892	0.117971	0.689235	11	1854	ZNF219;SHANK2;TMEM253;NRG1;PYROXD1;SLCO1A2;ZBTB14;CACNA1A;EPB41L3;KATNAL1	rs1312749;rs61886415;rs12878530;rs12674974;rs28446944;rs28446944;rs117180861;rs12975522;rs28725247;rs673477	3.73;3.65;3.50;3.44;2.89;2.89;2.37;2.37;2.19;2.07
GWAS_HERNIA_(ANY_SUBTYPES)	1.54851	0.118364	0.690136	19	1404	ADAMTS16;POC1B;VGLL2;CRISPLD2;CWC27;ELN;DUSP6;CRTC1;EBF2;EFEMP1	rs10056386;rs770377;rs4946246;rs1874014;rs13165926;rs150863;rs11105255;rs140933077;rs77177524;rs113252931	3.66;3.18;2.78;2.66;2.31;2.13;2.07;1.83;1.77;1.75
GWAS_CEREBROSPINAL_T-TAU_LEVELS	3.11944	0.119413	0.690934	33	4636	DTWD2;CNTNAP4;NRG1;PABPC4L;GLIS3;NRXN3;CDH4;TTC28;NR5A2;MARCO	rs299199;rs6564353;rs12674974;rs56195598;rs11790321;rs8012341;rs67455685;rs5762478;rs12088130;rs10200695	3.65;3.58;3.44;3.15;2.98;2.78;2.75;2.70;2.68;2.62
GWAS_GUT_MICROBIOTA_RELATIVE_ABUNDANCE_(UNCLASSIFIED_GENUS_BELONGING_TO_FAMILY_ERYSIPELOTRICHACEAE)	2.43233	0.119665	0.691124	11	1358	ANKFN1;ARNT2;MYO16;KCNN4;SMG9;C2CD2;RAD51B;TEAD1;FGF18;UBXN2B	rs741128;rs62006385;rs3929748;rs141251757;rs141251757;rs75892511;rs8008333;rs10766010;rs11744734;rs76720357	3.38;3.01;2.92;2.56;2.56;2.12;1.97;1.77;1.76;1.23
GWAS_ENERGY_EXPENDITURE_(24H)	3.24103	0.119801	0.691227	10	1650	GPR158;ESRRG;CACNA2D1;PCLO;MBNL2;HTR5A;INSIG1;GPATCH2;OXGR1;AGPAT4	rs7075252;rs7523966;rs1990071;rs6975538;rs6491345;rs62474484;rs36136485;rs889972;rs1007175;rs3798944	3.77;2.97;2.46;2.36;2.28;1.90;1.90;1.85;1.82;1.43
GWAS_LYSINE_LEVELS	2.02276	0.120099	0.691452	11	544	SLC7A2;SLC7A9;MPST;TST;ARG1;AASS;NADK2;SPRYD4;SLC7A6;SLC7A6OS	rs2517253;rs11084679;rs113687833;rs113687833;rs73778009;rs2268076;rs7731023;rs774029;rs113518480;rs113518480	3.18;2.74;2.51;2.51;2.08;1.60;1.38;1.06;0.99;0.99
GWAS_CHIN_DIMPLES	2.52386	0.120765	0.691953	65	6810	SPCS3;ZHX2;NRG1;DRD1;BNC2;GLIS3;CRB1;ZNF536;CNTLN;MOGAT1	rs72641708;rs16897456;rs12674974;rs267373;rs41313973;rs11790321;rs2821132;rs16964255;rs1318162;rs76542044	4.57;3.63;3.44;3.32;3.26;2.98;2.96;2.95;2.83;2.80
GWAS_DEPRESSIVE_SYMPTOMS_(MTAG)	1.98163	0.120834	0.692005	75	11806	GRM5;MAML3;SOX5;NAALADL2;PCDH9;TMEM106B;NCAM1;DENND1B;RBFOX1;CNTN5	rs308804;rs795996;rs61923848;rs79562073;rs61959203;rs10479756;rs12574998;rs2488395;rs17144654;rs11827261	4.01;3.79;3.78;3.61;3.57;3.55;3.52;3.35;3.25;3.12
GWAS_TRIGLYCERIDE_LEVELS_X_ALCOHOL_CONSUMPTION_(REGULAR_VS_NON-REGULAR_DRINKERS)_INTERACTION_(2DF)	2.39164	0.121097	0.692185	81	6236	SLC44A4;FSTL4;INSR;HGFAC;FOSL2;PSD3;MSL2;PCCB;SNX17;HPR	rs146535109;rs256240;rs75392157;rs2857988;rs6547849;rs6586750;rs13065565;rs35970307;rs11684134;rs8052408	4.74;4.44;4.24;4.13;3.60;3.26;3.21;3.12;2.99;2.85
GWAS_MYOPIA_(PATHOLOGICAL)	2.22915	0.12113	0.692196	58	10169	FHIT;SRPK2;MSRA;ASPA;PTPRN2;DENND1A;PTPRD;CNTN5;DNAH9;ZNF536	rs114578503;rs73186022;rs76034192;rs9905037;rs13234965;rs7044210;rs62539614;rs11827261;rs3744587;rs16964255	3.97;3.79;3.73;3.56;3.55;3.47;3.38;3.12;2.98;2.95
GWAS_TRIGLYCERIDE_LEVELS_X_LONG_TOTAL_SLEEP_TIME_INTERACTION_(2DF_TEST)	2.03542	0.121152	0.692203	49	4234	PSD3;SULT2A1;PCCB;STAG1;OSBPL10;ADAMTS17;GCKR;GALNT2;FADS1;TMEM258	rs6586750;rs8102540;rs35970307;rs13069695;rs1597666;rs2585222;rs12464368;rs2983376;rs12791843;rs12791843	3.26;3.16;3.12;3.04;2.70;2.68;2.57;2.54;2.46;2.46
GWAS_COMMON_CAROTID_INTIMA-MEDIA_THICKNESS_IN_HIV_NEGATIVE_INDIVIDUALS	2.03804	0.121525	0.692324	13	2388	CNTNAP2;ACAA1;DLEC1;NOC3L;EPB41L4A;SPON1;NCL;CCDC126;FAR1;COL25A1	rs71530751;rs28830532;rs28830532;rs6583934;rs4246010;rs7928910;rs13035106;rs62467156;rs61881702;rs12502540	3.53;2.64;2.64;2.60;2.15;2.14;2.00;1.96;1.79;1.72
GWAS_DIASTOLIC_BLOOD_PRESSURE_X_SMOKING_STATUS_(EVER_VS_NEVER)_INTERACTION_(2DF_TEST)	2.52202	0.121751	0.692398	85	7224	ADRA1A;SLC44A4;EHMT2;MSRA;LDHD;POC1B;ADAMTSL1;STK19;CYP21A2;TNXB	rs1383914;rs146535109;rs146535109;rs76034192;rs6564212;rs770377;rs7847724;rs9296004;rs9296004;rs9296004	5.07;4.74;4.74;3.73;3.49;3.18;3.05;3.00;3.00;3.00
GWAS_TPE_INTERVAL_(RESTING)	2.4433	0.12196	0.692466	35	3576	ZMIZ1;STRN;MSRA;AZIN1;SCN10A;CREB5;LITAF;SGIP1;IGF1R;KCNH2	rs704016;rs62132521;rs76034192;rs4734668;rs73064572;rs73086412;rs72781050;rs4393126;rs951715;rs6946598	4.83;3.90;3.73;3.23;3.09;2.83;2.79;2.65;2.51;2.50
GWAS_URATE_LEVELS_(BMI_INTERACTION)	2.79857	0.122112	0.692515	16	2157	RFTN1;TRIM9;PABPC4L;WIPF1;ANKH;EPHA5;RBFOX3;RNF6;GPR155;TNFRSF1B	rs55992248;rs4595717;rs56195598;rs145039586;rs9790982;rs4406062;rs12603748;rs9553765;rs13031216;rs12402147	4.11;3.67;3.15;3.12;2.90;2.80;2.51;2.41;2.20;1.80
GWAS_RESPONSE_TO_STATIN_THERAPY	1.58473	0.122277	0.692569	46	4712	SOX5;ABCB5;GLIS1;NSMCE2;SLC28A3;DISC1;ACVR2A;FADS1;GRB14;ZNF736	rs61923848;rs34472934;rs1173589;rs10108110;rs17087204;rs1331056;rs17742573;rs12791843;rs671689;rs623142	3.78;3.33;3.29;2.82;2.74;2.63;2.57;2.46;2.45;2.40
GWAS_COVID-19_(COVID_RESPIRATORY_SUPPORT_VS_POPULATION)	2.16462	0.122303	0.692577	64	9810	MALRD1;SV2C;CLYBL;GRM7;HS3ST4;IMMP2L;GLIS3;PIEZO2;ZNF423;LDLRAD3	rs11008507;rs2937715;rs9554631;rs712793;rs4387605;rs17158597;rs11790321;rs72976744;rs35717002;rs7931134	4.14;3.93;3.33;3.22;3.11;3.03;2.98;2.98;2.83;2.79
GWAS_MYRINGOTOMY	2.19985	0.122745	0.69272	26	5483	FHIT;FOXP1;SIL1;HECW2;TENM2;GHR;NUP210;CTNNA2;CTNND2;EPHA6	rs114578503;rs1522171;rs13436761;rs74419956;rs6898153;rs72753100;rs354473;rs9678631;rs1379902;rs72932235	3.97;3.54;3.18;2.90;2.85;2.84;2.57;2.52;2.44;2.36
GWAS_RECTAL_CANCER	2.30134	0.123061	0.692822	20	2778	NIN;WDFY4;SLC24A3;PYGL;ABHD12B;KLF14;LRP1B;EIF3H;SMAD7;INPP4B	rs10137363;rs75050862;rs11697561;rs34277216;rs34277216;rs56234747;rs4643470;rs72681699;rs6507873;rs3775696	3.55;3.01;2.79;2.59;2.59;2.41;2.41;2.27;2.27;2.23
GWAS_NON-HDL_CHOLESTEROL_LEVELS	1.81406	0.123335	0.693146	457	35717	C2;EHBP1;HGFAC;DYM;CAMKMT;TPM1;PLXDC2;USP34;DAB1;FN1	rs146535109;rs75758126;rs2857988;rs62104613;rs698794;rs2899687;rs11011698;rs6709112;rs72912422;rs1250244	4.74;4.23;4.13;3.88;3.72;3.68;3.64;3.61;3.59;3.55
GWAS_PHOSPHOLIPID_LEVELS_IN_MEDIUM_LDL	2.21163	0.123403	0.693328	48	4235	CEACAM20;HGFAC;ITGA1;ST3GAL4;RELB;PCSK9;TXNL4B;HPR;KLRG1;GCKR	rs10416748;rs2857988;rs4865540;rs79152678;rs16979595;rs11810371;rs8052408;rs8052408;rs7132930;rs12464368	4.33;4.13;3.33;3.24;2.92;2.88;2.85;2.85;2.74;2.57
GWAS_GLAUCOMA_(MULTI-TRAIT_ANALYSIS)	2.56683	0.123626	0.693915	21	2674	LMO7;POU6F2;TXNRD2;AFAP1;GAS7;ARHGEF12;PDE7B;LMX1B;CAV1;CAV2	rs7324230;rs4339541;rs7288631;rs4689835;rs35384557;rs7952113;rs3823160;rs10987361;rs1049337;rs768108	3.80;3.27;3.22;2.86;2.58;2.55;2.27;2.16;2.16;2.10
GWAS_CORONARY_ARTERY_DISEASE_IN_DYSLIPIDEMIA	2.01383	0.12443	0.69604	14	1416	TBCD;HOMER2;CHST12;LRRFIP1;F13A1;STK3;HCN4;CYP1B1;FBXO21;CEP135	rs11077950;rs77885195;rs28663449;rs61424791;rs4416719;rs62535380;rs9972455;rs1800440;rs61938666;rs73238397	3.08;3.07;3.02;2.88;2.67;2.60;2.39;2.13;2.04;1.74
GWAS_TOTAL_BONE_MINERAL_DENSITY_X_GUT_MICROBIOTA_(ÔªøGENUS_DIALISTER)_INTERACTION	2.7103	0.125184	0.698904	12	2137	DOCK1;PTPRM;NPS;EMCN;ACKR3;DCC;GSG1L;SORCS3;PLD1;LRRC30	rs111255454;rs898203;rs10765137;rs168571;rs71402704;rs62081903;rs772968;rs1490182;rs4321551;rs62089733	5.52;3.55;2.83;2.71;2.44;2.32;2.27;1.90;1.62;1.43
GWAS_VAGINAL_MICROBIOME_METACYC_PATHWAY_(PWY-6397|MYCOLYL-ARABINOGALACTAN-PEPTIDOGLYCAN_COMPLEX_BIOSYNTHESIS)	1.99212	0.125638	0.699622	21	3056	SLIT3;ADAMTS17;KCNH5;TMCC3;PDGFC;GTDC1;ZNF521;ZEB2;SLCO1C1;CDK18	rs7733805;rs2585222;rs9652353;rs11107649;rs79810934;rs13000747;rs34331761;rs62169201;rs11045480;rs2297836	3.44;2.68;2.61;2.60;2.51;2.51;2.42;2.41;2.34;2.14
GWAS_COGNITIVE_PERFORMANCE	2.12445	0.125823	0.699783	251	32889	PKD1L3;ZNF638;PLCB1;PDE4D;ERBB4;GRIP2;MAP4K5;SRPK2;MAML3;SLC24A2	rs78308858;rs4852258;rs75234999;rs112162527;rs2165098;rs34951957;rs12890895;rs73186022;rs795996;rs2891134	4.79;4.79;4.33;4.08;3.96;3.95;3.85;3.79;3.79;3.74
GWAS_EXPLORATORY_EYE_MOVEMENT_DYSFUNCTION_IN_SCHIZOPHRENIA_(COGNITIVE_SEARCH_SCORE)	2.36194	0.126375	0.699863	13	1623	MAN2A1;CCAR2;TMEM200A;ANTXR2;CACNA1C;BIN3;HS3ST1;GALNT18;TAF8;CCND3	rs2033463;rs2469762;rs3813359;rs144240230;rs34621387;rs34899511;rs13115919;rs11021850;rs9394852;rs9394852	3.97;3.53;3.04;2.93;2.57;2.43;2.39;2.38;1.87;1.87
GWAS_QRS_INTERVAL_(SULFONYLUREA_TREATMENT_INTERACTION)	2.08836	0.126607	0.699897	15	4111	ZNF638;PAIP2B;CSMD1;UQCC1;PLAC8;CNTLN;SETBP1;LRRC63;ARHGEF12;COQ2	rs4852258;rs113903407;rs17070105;rs78070351;rs58120464;rs1318162;rs7243221;rs2209090;rs7952113;rs28862062	4.79;4.34;3.40;3.20;2.96;2.83;2.73;2.55;2.55;2.12
GWAS_VAGINAL_MICROBIOME_METACYC_PATHWAY_(PWY-7007|METHYL_KETONE_BIOSYNTHESIS)	1.25959	0.126813	0.699942	11	1579	XXYLT1;CNTN3;INPP5A;GRID2;CCDC149;RAP1A;CHRNA9;ARHGAP20;MGA;WNT7B	rs6797160;rs41152;rs2767434;rs17274136;rs13130781;rs1890548;rs17440690;rs12785660;rs150379976;rs28794238	3.21;2.81;2.76;2.67;2.62;2.29;1.85;1.84;1.77;1.75
GWAS_LATERAL_VENTRICLE_VOLUME	2.53668	0.126941	0.699994	14	2080	SLC4A4;COL4A1;SEMA5A;CDRT4;GRIK4;ABTB2;LNX1;OLIG2;ZNF804B;SLCO5A1	rs59660339;rs4773140;rs1012963;rs17775172;rs7952113;rs11032644;rs3215224;rs6517138;rs62461861;rs17664872	4.16;3.39;2.63;2.57;2.55;2.45;2.37;2.23;2.13;2.02
GWAS_HISTIDINE_LEVELS	2.86425	0.12706	0.700043	26	1490	ATP1B1;NDRG2;TPPP2;NME7;CP;HPS3;CCDC38;GCKR;AMDHD1;ABO	rs6675509;rs1312749;rs1312749;rs1200131;rs701749;rs701749;rs11108301;rs12464368;rs10859976;rs517414	3.80;3.73;3.73;3.70;3.01;3.01;2.61;2.57;2.33;2.22
GWAS_COGNITIVE_TRAITS_(MTAG)	1.82341	0.127576	0.700255	21	2704	KCNJ3;AKAP6;STAB1;APOC1;DCC;CACNA1I;SLC39A8;NSF;SLC4A10;FOXO3	rs11895478;rs10133229;rs34736619;rs147901416;rs62081903;rs5757759;rs13103835;rs199496;rs62188967;rs11966962	3.29;3.00;2.43;2.32;2.32;2.29;2.27;2.20;2.12;2.04
GWAS_SPINAL_CANAL_STENOSIS	2.52474	0.127661	0.700289	11	1299	DYNC1I1;ELMOD2;ASTN2;TRAPPC3L;SMAD3;PDE3A;AGMO;NASP;MGAT4D;MRPS28	rs76604671;rs145179175;rs10759872;rs10457307;rs750766;rs10743378;rs6957466;rs6680019;rs143597387;rs35205064	3.23;2.65;2.51;2.33;2.08;1.76;1.57;1.50;1.25;1.05
GWAS_EATING_DISORDERS	1.80213	0.127856	0.700486	17	3138	ADH7;C4orf17;CAMK1D;SEMA6D;MACROD2;SAYSD1;RASGRF2;ATP8A2;CCNL1;RUFY1	rs77324539;rs77324539;rs11594130;rs78424241;rs200781;rs10305532;rs61085512;rs4770861;rs532542821;rs6875133	3.98;3.98;3.88;3.11;2.89;2.67;2.40;2.16;2.11;2.00
GWAS_ISCHEMIC_STROKE_(LARGE_ARTERY_ATHEROSCLEROSIS)	2.25993	0.128453	0.701167	15	1671	MMP12;MMP3;HDAC9;EDNRA;TM4SF1;FARP1;SLCO1B1;TM4SF4;TWIST1;PLG	rs61493282;rs61493282;rs2697911;rs6852395;rs1526789;rs7331625;rs71446763;rs79608984;rs28595434;rs1367210	4.91;4.91;2.68;2.36;2.35;2.26;2.01;1.88;1.75;1.74
GWAS_NONSYNDROMIC_CLEFT_LIP_WITH_CLEFT_PALATE	1.85617	0.128623	0.701369	57	4528	SLC25A21;MYH9;GIGYF2;FGFR1;PAX7;GNB1L;CRTAC1;NTN1;DLC1;ADCY9	rs4368077;rs11089788;rs73999704;rs2956726;rs742078;rs7288631;rs7919531;rs62068228;rs80288017;rs2532004	5.01;3.62;3.53;3.32;3.24;3.22;3.17;3.09;2.94;2.93
GWAS_DRINKS_USUALLY_WITH_MEALS_IN_CURRENT_DRINKERS_(YES_VS_NO)_(UKB_DATA_FIELD_1618)	2.67931	0.128775	0.701823	10	1022	FOXP2;TTLL11;KMT2E;LONRF1;LONRF2;FAT3;HEATR1;LINGO1;TDRD7;LRFN5	rs73208648;rs4240472;rs35418021;rs75535882;rs6707358;rs11020092;rs17753447;rs79727669;rs4567164;rs12883698	2.69;2.56;2.54;2.11;1.99;1.94;1.62;1.33;1.30;1.14
GWAS_MEAN_SPHERED_CELL_VOLUME	1.86079	0.129499	0.70397	20	1247	ANK1;E2F8;NPRL3;CA1;CAD;NKX2-3;CHTF18;TF;SLC4A1;TNFRSF13B	rs13269907;rs7102888;rs9924289;rs1809820;rs11126950;rs2494660;rs117784914;rs147634092;rs2074108;rs11654088	3.84;3.22;3.03;2.86;2.48;2.22;2.02;2.00;1.85;1.83
GWAS_C-REACTIVE_PROTEIN_LEVELS_OR_TRIGLYCERIDE_LEVELS_(PLEIOTROPY)	1.93728	0.130044	0.705607	22	1266	MSL2;PCCB;HPN;ADAR;CABP1;GCKR;FADS1;APOC1;FADS2;CRP	rs13065565;rs35970307;rs28365105;rs4845657;rs73222802;rs12464368;rs12791843;rs147901416;rs174593;rs12094103	3.21;3.12;2.90;2.79;2.63;2.57;2.46;2.32;2.18;2.14
GWAS_ALCOHOL_CONSUMPTION_X_EXPERIENCES_IN_CHILDHOOD_(FELT_LOVED_BY_FAMILY_MEMBER)_INTERACTION	2.62341	0.130838	0.708582	41	5702	CCDC3;AREG;PABPC4L;NTN1;AKAP6;MYO16;RELB;CMYA5;SLC35F4;RBMS3	rs6602628;rs79026983;rs56195598;rs62068228;rs10133229;rs3929748;rs16979595;rs16877147;rs2662685;rs6784829	3.41;3.17;3.15;3.09;3.00;2.92;2.92;2.88;2.84;2.84
GWAS_3-HYDROXY-1-METHYLPROPYLMERCAPTURIC_ACID_LEVELS_IN_SMOKERS	2.52783	0.131346	0.710007	149	24575	DOCK1;EFHC2;PLCB1;EHBP1;WWOX;SLCO3A1;C6orf58;CAMK1D;ASIC2;NFATC1	rs111255454;rs287778;rs75234999;rs75758126;rs59903179;rs4778032;rs9491846;rs11594130;rs113351607;rs7235273	5.52;4.70;4.33;4.23;4.17;4.17;4.08;3.88;3.76;3.73
GWAS_TANNING	2.91204	0.131956	0.710802	17	1877	GRM5;DENND1B;CRB1;PPARGC1B;KIAA1217;TYR;PRDM15;HERC2;EXOC2;IRF4	rs308804;rs2488395;rs2821132;rs26119;rs11014001;rs10830219;rs75892511;rs35946704;rs6906847;rs111427366	4.01;3.35;2.96;2.43;2.38;2.18;2.12;2.09;1.97;1.84
GWAS_ACCELERATED_COGNITIVE_DECLINE_AFTER_CONVERSION_OF_MILD_COGNITIVE_IMPAIRMENT_TO_ALZHEIMER'S_DISEASE_(ALZHIEMER'S_DIAGNOSIS_TRAJECTORY_INTERACTION)	2.41124	0.132228	0.711062	10	1448	ADARB2;BDH1;TIAM2;SPSB1;LIN28B;ST6GAL1;RAB20;TOP1;PDS5B;TXNL1	rs12572245;rs9325394;rs6933060;rs4356074;rs77566078;rs10937276;rs331601;rs4812474;rs7981943;rs34903736	3.75;3.43;2.97;2.36;2.25;2.01;1.83;1.73;1.37;0.82
GWAS_POST_BRONCHODILATOR_PERCENT_PREDICTED_FEV1_IN_SMOKING	2.09722	0.132279	0.711063	10	1199	SLCO1A2;GPR39;NBL1;SERPINA1;SLCO1B1;MYH3;LPIN1;HHAT;TMEM229A;ETV1	rs28446944;rs35951706;rs3790741;rs7144888;rs71446763;rs9904211;rs3842560;rs12138848;rs10254660;rs13235744	2.89;2.53;2.43;2.07;2.01;1.90;1.85;1.83;1.60;1.50
GWAS_ANGIOEDEMA_IN_RESPONSE_TO_ANGIOTENSIN-CONVERTING_ENZYME_INHIBITOR_AND/OR_ANGIOTENSIN_RECEPTOR_BLOCKER	2.45393	0.132544	0.711069	10	2241	PDE4D;ADAMTSL1;KCNMA1;FGF12;KCNQ5;TRPM1;DCLK1;POM121L2;PSEN2;KDM2A	rs112162527;rs7847724;rs10762742;rs1830089;rs7747411;rs8038969;rs9545186;rs72839477;rs16846677;rs77360881	4.08;3.05;2.94;2.80;2.65;2.29;1.99;1.78;1.39;1.05
GWAS_LONELINESS_(MTAG)	1.9525	0.132773	0.711542	59	2983	ERBB4;EPB41L2;MBD5;ADTRP;TCF4;NMRK1;ACVR2A;ORC4;OSTF1;C9orf40	rs2165098;rs117376078;rs2382210;rs12211506;rs624244;rs773161;rs17742573;rs17742573;rs773141;rs1539732	3.96;3.01;2.99;2.82;2.62;2.59;2.57;2.57;2.56;2.38
GWAS_HDL_CHOLESTEROL	2.37332	0.134195	0.717359	446	37529	DOCK1;ZMIZ1;FSTL4;INSR;SESN3;ADH7;AP1G1;DYM;MAPT;TPM1	rs111255454;rs704016;rs256240;rs75392157;rs558288;rs77324539;rs79489472;rs62104613;rs17763658;rs2899687	5.52;4.83;4.44;4.24;4.20;3.98;3.89;3.88;3.81;3.68
GWAS_PHOSPHATIDYLETHANOLAMINE_38:5_[M-H]1-_LEVELS	1.76159	0.13463	0.718357	11	494	FADS1;MYRF;FEN1;TMEM258;LIPC;FADS3;FADS2;RAB3IL1;ELOVL2;SMIM13	rs12791843;rs12791843;rs12791843;rs12791843;rs4774304;rs174593;rs174593;rs174593;rs7773173;rs12529005	2.46;2.46;2.46;2.46;2.29;2.18;2.18;2.18;2.12;1.99
GWAS_L-SELECTIN_LEVELS	2.03877	0.135549	0.72193	23	1226	GPR156;PSMD3;SULF2;ZNF513;SELP;FLT3;MRPL33;GCKR;KCNE1;KIFAP3	rs9841122;rs8080734;rs872111;rs11684134;rs13306344;rs73445060;rs4465729;rs12464368;rs8129272;rs12130246	3.40;3.40;3.16;2.99;2.80;2.78;2.72;2.57;2.44;2.16
GWAS_BIPOLAR_DISORDER_X_SEX_INTERACTION	2.58659	0.136289	0.724537	11	1629	SPDL1;TUSC1;SLIT3;TLE4;SIPA1L2;NKAIN2;CWC27;TTC39B;TACR1;FHL2	rs264869;rs4144934;rs7733805;rs10867417;rs2225938;rs4897547;rs13165926;rs1590349;rs17010664;rs60968240	4.75;3.69;3.44;2.64;2.54;2.46;2.31;2.20;2.20;1.51
GWAS_FEELING_FED-UP	2.7473	0.13703	0.725225	49	4686	DAZL;ERBB4;CPEB1;MVD;CTU2;DPY19L3;FOLH1;TCF4;CADM2;IP6K2	rs12107037;rs2165098;rs28593415;rs13334987;rs13334987;rs12460248;rs11040253;rs624244;rs35228298;rs6442130	5.56;3.96;3.78;3.14;3.14;2.79;2.67;2.62;2.55;2.45
GWAS_BMI_AT_2_YEARS_OLD	2.28533	0.137646	0.725796	12	798	SAYSD1;PLCE1;KLF14;CAST;MIR129-1;LEP;KCNK5;ADCY3;LEPR;LCORL	rs10305532;rs6583934;rs56234747;rs56214211;rs41457646;rs41457646;rs112517282;rs1529897;rs7555604;rs73242142	2.67;2.60;2.41;2.26;2.18;2.18;1.79;1.70;1.51;1.11
GWAS_DUPUYTREN'S_DISEASE	2.85169	0.137647	0.725796	39	4103	TAB2;MAP4K5;ATL1;SAV1;SDK1;CARD11;SULF1;C8orf34;ISG20;AEN	rs9404025;rs12890895;rs3920549;rs871643;rs55961125;rs78723777;rs73683988;rs76607844;rs41276928;rs41276928	4.13;3.85;3.74;3.53;3.37;3.25;2.87;2.80;2.66;2.66
GWAS_SUBCORTICAL_VOLUME_(MIN-P)	2.26332	0.137827	0.725952	351	19313	IQCJ-SCHIP1;SMARCA2;STRN;VIT;ABCG2;DTWD2;DAB1;ROBO1;FOXP1;MITF	rs73170511;rs10738602;rs62132521;rs62132521;rs2725254;rs299199;rs72912422;rs6807427;rs1522171;rs11711047	4.25;3.94;3.90;3.90;3.73;3.65;3.59;3.55;3.54;3.47
GWAS_RESPONSE_TO_PALIPERIDONE_IN_SCHIZOPHRENIA_(PANSS_SCORE)	2.40188	0.137885	0.725975	34	3624	CALD1;TUSC3;PSD3;JDP2;PHF20;NFS1;KCNIP1;ARHGEF28;CA12;SLC5A10	rs78694204;rs2604376;rs6586750;rs175721;rs113760088;rs112041905;rs11744421;rs2973548;rs12908499;rs2428378	3.94;3.29;3.26;3.16;3.02;2.81;2.65;2.63;2.59;2.55
GWAS_COMPLEMENT_C4B_LEVELS	1.83695	0.13829	0.726139	11	2997	HSPA1B;HSPA1A;C2;MSH5;TNXB;ATF6B;POU5F1;HLA-DOB;HLA-DQB2;HLA-DRB1	rs146535109;rs146535109;rs146535109;rs7757496;rs9296004;rs9296004;rs2027937;rs2621320;rs719656;rs9271489	4.74;4.74;4.74;3.46;3.00;3.00;2.30;2.29;2.17;1.68
GWAS_C-X-C_MOTIF_CHEMOKINE_16_LEVELS	2.62778	0.138311	0.726148	19	1480	ZMIZ1;TOX2;KLF2;ZMYND15;CXCL16;TM4SF5;MED11;CCR3;CDH23;ACOXL	rs704016;rs11086911;rs8101504;rs12946532;rs12946532;rs12946532;rs12946532;rs4513489;rs9415055;rs10210955	4.83;2.82;2.70;2.50;2.50;2.50;2.50;2.33;2.33;2.26
GWAS_PSYCHOSIS_IN_ALZHEIMER'S_DISEASE	2.39941	0.138648	0.726284	27	4614	CAMK1D;SNX29;DAB1;RNASE4;DIP2C;LRRC4C;XKR4;STK11;WDFY4;COL28A1	rs11594130;rs201239256;rs72912422;rs61976905;rs11253327;rs368776606;rs2658895;rs34427398;rs75050862;rs59789360	3.88;3.84;3.59;3.50;3.41;3.30;3.24;3.21;3.01;2.93
GWAS_CONGENITAL_SOLITARY_FUNCTIONING_KIDNEY	2.09761	0.138887	0.726658	28	2645	SESN3;TXNDC15;C5orf24;CYYR1;TBC1D4;ISG20;SYN3;TSHZ2;DCC;CAST	rs558288;rs111839413;rs111839413;rs201396157;rs12876647;rs41276928;rs9609562;rs6097333;rs62081903;rs56214211	4.20;2.97;2.97;2.81;2.74;2.66;2.52;2.33;2.32;2.26
GWAS_NONSYNDROMIC_CLEFT_PALATE	1.9962	0.139539	0.728423	25	2273	SLC25A21;LRPAP1;FOXL1;FOXC2;SCAPER;PAX4;ELMOD1;ATP8A2;PAX9;HSD17B3	rs4368077;rs2857988;rs34505475;rs34505475;rs55817928;rs806217;rs7116032;rs4770861;rs10162353;rs74662342	5.01;4.13;2.73;2.73;2.41;2.37;2.36;2.16;2.14;2.04
GWAS_MIGRAINE_WITHOUT_AURA	2.08027	0.14019	0.730503	32	4916	DLG2;PHACTR1;TBC1D7;GFRA1;POU4F3;TBXAS1;HPSE2;TSC1;CTNNA3;ASTN2	rs10898145;rs202077;rs202077;rs2530341;rs6896980;rs1107952;rs10748733;rs615667;rs10822843;rs10759872	3.93;3.12;3.12;2.71;2.67;2.67;2.61;2.53;2.53;2.51
GWAS_MEDICATION_USE_(ANTITHROMBOTIC_AGENTS)	1.93166	0.140502	0.730814	33	3292	F5;COL4A2;PHACTR1;PCSK9;HDAC9;BCAR1;LDLR;TRIB1;EDNRA;FLT1	rs35337011;rs4773140;rs202077;rs11810371;rs2697911;rs11641308;rs379309;rs2980864;rs6852395;rs7987649	5.48;3.39;3.12;2.88;2.68;2.44;2.42;2.38;2.36;2.26
GWAS_GLYCOSPHINGOLIPIDS_(D42:1)_LEVELS	1.79683	0.141173	0.732056	12	1456	ASTN2;ATP6V1G1;PAPPA;COL27A1;SLC46A2;RGS3;ZNF618;TLR4;BRINP1;ALAD	rs10759872;rs12554462;rs11389532;rs4979351;rs16917540;rs4979267;rs10817531;rs11536889;rs140844785;rs16932806	2.51;2.44;2.36;2.22;2.12;1.78;1.67;1.52;1.52;1.44
GWAS_ALCOHOL_CONSUMPTION_X_PLAYING_COMPUTER_GAMES_INTERACTION	1.69017	0.141523	0.732702	21	2903	VWF;DENND1A;GSDMA;ASAP1;FAM180A;FSTL5;KIF6;ADCY8;DAAM2;ELK3	rs111443469;rs7044210;rs8080734;rs10103805;rs4602829;rs13126840;rs115180293;rs191736;rs56293199;rs61938838	3.54;3.47;3.40;2.99;2.84;2.68;2.60;2.60;2.54;2.46
GWAS_ESTIMATED_GLOMERULAR_FILTRATION_RATE_IN_NON-DIABETICS	2.84572	0.141705	0.73295	101	8657	NFATC1;TPM1;INO80;LARP4B;TFEB;PTPN14;C9;DAB2;CEP89;MAF	rs7235273;rs2899687;rs61648937;rs59502232;rs35846682;rs4655358;rs111481858;rs111481858;rs11084679;rs12597560	3.73;3.68;2.99;2.95;2.95;2.81;2.81;2.81;2.74;2.73
GWAS_FREE_CHOLESTEROL_LEVELS_IN_LDL	2.17968	0.141897	0.733174	53	3024	CEACAM20;ITGA1;ST3GAL4;RELB;PCSK9;TXNL4B;HPR;APOH;KLRG1;NFE2L3	rs10416748;rs4865540;rs79152678;rs16979595;rs11810371;rs8052408;rs8052408;rs8178870;rs7132930;rs117947396	4.33;3.33;3.24;2.92;2.88;2.85;2.85;2.79;2.74;2.67
GWAS_TOTAL_LIPID_LEVELS_IN_MEDIUM_LDL	1.48474	0.142485	0.733859	50	4252	CEACAM20;HGFAC;ITGA1;ST3GAL4;RELB;PCSK9;HPR;TXNL4B;KLRG1;GCKR	rs10416748;rs2857988;rs4865540;rs79152678;rs16979595;rs11810371;rs8052408;rs8052408;rs7132930;rs12464368	4.33;4.13;3.33;3.24;2.92;2.88;2.85;2.85;2.74;2.57
GWAS_CIRRHOSIS_(ALCOHOL_RELATED)	1.73265	0.142776	0.734141	13	1428	MBOAT7;TMC4;HSD17B13;MAGI1;PDE7B;SERPINA1;PNPLA3;TM6SF2;SUGP1;FUT8	rs11883211;rs11883211;rs80263421;rs9880270;rs3823160;rs7144888;rs6006573;rs74695215;rs74695215;rs61315421	2.67;2.67;2.44;2.37;2.27;2.07;1.86;1.80;1.80;1.75
GWAS_TOTAL_CONCENTRATION_OF_BRANCHED-CHAIN_AMINO_ACIDS_(LEUCINE_+_ISOLEUCINE_+_VALINE)	2.07301	0.142919	0.734146	20	1683	ABCG2;STAG1;PMFBP1;GCKR;GRB14;MLXIP;MAPK10;BCAT2;PRODH;SLC2A4	rs2725254;rs13069695;rs8052408;rs12464368;rs671689;rs149143326;rs28870188;rs11883129;rs11914070;rs9652835	3.73;3.04;2.85;2.57;2.45;2.21;2.02;1.93;1.82;1.73
GWAS_LYSOPHOSPHATIDYLCHOLINE_LEVELS	1.79847	0.143175	0.734154	10	566	MAF;COL26A1;FADS1;FADS2;RAB3IL1;CTAGE1;MIB1;ROCK1;ABHD3;ESCO1	rs12597560;rs10226836;rs12791843;rs174593;rs174593;rs12458941;rs55714019;rs35996865;rs4599003;rs72882851	2.73;2.63;2.46;2.18;2.18;1.94;1.00;0.99;0.71;0.58
GWAS_POLYMYOSITIS	1.45164	0.143811	0.734809	13	996	SDK2;BLK;SLC26A1;DGKQ;IDUA;MMAB;RPL38;LRP5;FAM167A;UBE3B	rs35931417;rs936550;rs3733346;rs3733346;rs3733346;rs12318133;rs75443985;rs17848266;rs17799348;rs73194266	3.08;2.42;2.20;2.20;2.20;1.94;1.75;1.64;1.61;1.40
GWAS_INSULIN-LIKE_GROWTH_FACTOR_1_LEVELS	1.52188	0.143811	0.73481	275	23915	SLC4A4;PDE4D;GRM5;OSTM1;TBX3;FAM210B;SLIT3;SORCS2;PLCXD3;FNDC3B	rs59660339;rs112162527;rs308804;rs2071946;rs2384406;rs59173918;rs7733805;rs2285790;rs318036;rs4295191	4.16;4.08;4.01;3.88;3.78;3.73;3.44;3.39;3.38;3.25
GWAS_CORONARY_ARTERY_DISEASE_OR_LARGE_ARTERY_STROKE	2.29696	0.144236	0.735189	24	1798	PHACTR1;HDAC9;LDLR;EDNRA;ABO;CELSR2;SLC22A3;PSRC1;ADAMTS7;TWIST1	rs202077;rs2697911;rs379309;rs6852395;rs517414;rs17034466;rs36081009;rs600711;rs11856903;rs28595434	3.12;2.68;2.42;2.36;2.22;2.14;2.03;1.92;1.83;1.75
GWAS_LDL_CHOLESTEROL_LEVELS_X_ALCOHOL_CONSUMPTION_(DRINKERS_VS_NON-DRINKERS)_INTERACTION_(2DF)	2.12325	0.144409	0.73545	84	6029	SLC44A4;EHBP1;HGFAC;PSD3;ST3GAL4;MSL2;PCCB;SNX17;PCSK5;PCSK9	rs146535109;rs75758126;rs2857988;rs6586750;rs79152678;rs13065565;rs35970307;rs11684134;rs7048715;rs11810371	4.74;4.23;4.13;3.26;3.24;3.21;3.12;2.99;2.88;2.88
GWAS_URINARY_METABOLITES	2.27692	0.145483	0.737704	25	1747	PSD3;CEP89;SLC7A9;SLC6A19;BCL7A;PYROXD2;NAT8;ALMS1;XYLB;SLC6A13	rs6586750;rs11084679;rs11084679;rs56738155;rs149143326;rs2296435;rs4444558;rs4444558;rs169044;rs10848594	3.26;2.74;2.74;2.46;2.21;2.16;2.14;2.14;2.10;2.09
GWAS_CHOLESTERYL_ESTER_LEVELS_IN_MEDIUM_VLDL	2.12808	0.145574	0.737895	54	3148	CEACAM20;ITGA1;ST3GAL4;RELB;CLPTM1;PCSK9;BSND;DHX38;APOH;KLRG1	rs10416748;rs4865540;rs79152678;rs16979595;rs16979595;rs11810371;rs11810371;rs8052408;rs8178870;rs7132930	4.33;3.33;3.24;2.92;2.92;2.88;2.88;2.85;2.79;2.74
GWAS_NEUROTICISM_CONDITIONED_ON_COGNITIVE_PERFORMANCE_(MULTI-TRAIT_CONDITIONING_AND_JOINT_ANALYSIS)	1.16519	0.145695	0.738119	78	13363	IPO11;ARHGEF10L;C2orf74;CSMD1;DENND1B;RBFOX1;CNTN5;NTN1;CDCA7L;SMLR1	rs34496659;rs3753379;rs4671398;rs17070105;rs2488395;rs17144654;rs11827261;rs62068228;rs4439015;rs117376078	4.47;3.69;3.52;3.40;3.35;3.25;3.12;3.09;3.03;3.01
GWAS_ESTRADIOL_PLASMA_LEVELS_(BREAST_CANCER)	2.54824	0.146157	0.738962	10	1745	PLCB1;DSCAM;PDLIM5;TSPYL5;PHC2;PLXNC1;RFX8;RPUSD4;JAK1;WASF2	rs75234999;rs9975383;rs2452553;rs2451108;rs67559165;rs4761574;rs68011315;rs11220426;rs1553022;rs111871083	4.33;2.84;2.47;2.38;2.16;2.09;2.00;2.00;1.80;1.19
GWAS_ISCHEMIC_STROKE_OR_VON_WILLEBRAND_FACTOR_LEVELS_(PLEIOTROPY)	3.00341	0.146664	0.73942	25	2714	KIRREL3;VWF;ST3GAL4;STK19;SCARA5;STAB2;HDAC9;DDX31;CLEC4M;TAB1	rs12364722;rs111443469;rs79152678;rs9296004;rs2727005;rs79956596;rs2697911;rs12005514;rs62125080;rs8136980	3.57;3.54;3.24;3.00;2.84;2.78;2.68;2.65;2.38;2.32
GWAS_KERATOCONUS	1.90975	0.147309	0.739993	59	5269	SESN3;TMEM212;ATP1B1;FNDC3B;MAML2;MTRF1;RORA;RAB11FIP4;HOXB3;HOXB2	rs558288;rs4494959;rs6675509;rs4295191;rs7111540;rs507491;rs2140441;rs138269586;rs187831436;rs187831436	4.20;3.88;3.80;3.25;3.12;3.06;2.73;2.70;2.60;2.60
GWAS_LINOLEOYL-ARACHIDONOYL-GLYCEROL_(18:2/20:4)_[2]_LEVELS	1.87973	0.147399	0.740045	10	538	PDZD2;FADS1;MYRF;TMEM258;APOC1;APOE;FADS2;TM6SF2;NCAN;NR2C2AP	rs11749275;rs12791843;rs12791843;rs12791843;rs147901416;rs10419086;rs174593;rs74695215;rs74695215;rs34799779	3.29;2.46;2.46;2.46;2.32;2.22;2.18;1.80;1.80;1.73
GWAS_CHAGAS_CARDIOMYOPATHY_IN_TRIPANOSOMA_CRUZI_SEROPOSITIVITY	2.21657	0.147408	0.74005	12	2191	MITF;TIAM1;NRG1;PDGFRL;SYT9;KAZN;KLF4;CAPN11;SPTB;SLCO1B1	rs11711047;rs9977559;rs12674974;rs2517253;rs11820326;rs12123637;rs12685369;rs1057985;rs170680;rs71446763	3.47;3.44;3.44;3.18;2.80;2.71;2.55;2.24;2.21;2.01
GWAS_ALCOHOL_CONSUMPTION	2.37139	0.147638	0.740181	105	10761	MAPT;TLR1;CRTAC1;TSPAN5;ESRRG;DPP6;TXNL4B;PMFBP1;HPR;TENM2	rs17763658;rs7659256;rs7919531;rs35914931;rs7523966;rs7783446;rs8052408;rs8052408;rs8052408;rs6898153	3.81;3.25;3.17;3.09;2.97;2.91;2.85;2.85;2.85;2.85
GWAS_FREE_CHOLESTEROL_LEVELS_IN_IDL	1.78682	0.147972	0.740372	61	3586	CEACAM20;ITGA1;ST3GAL4;RELB;PCSK9;BSND;TXNL4B;APOH;KLRG1;NFE2L3	rs10416748;rs4865540;rs79152678;rs16979595;rs11810371;rs11810371;rs8052408;rs8178870;rs7132930;rs117947396	4.33;3.33;3.24;2.92;2.88;2.88;2.85;2.79;2.74;2.67
GWAS_SCARLET_FEVER	1.36105	0.148523	0.74076	40	8262	SLC44A4;PTPRN2;PPP2R3A;SDK2;PPP2R2C;CYP21A2;CDH13;CELSR1;SUCLA2;GDA	rs146535109;rs13234965;rs13065565;rs35931417;rs34330982;rs9296004;rs8055921;rs75801019;rs7996580;rs74346620	4.74;3.55;3.21;3.08;3.06;3.00;2.92;2.69;2.57;2.55
GWAS_PANCREAS_VOLUME	1.92368	0.148565	0.740838	14	1136	ZFP1;ADCYAP1;CTRB2;RNLS;PHC2;FRMPD2;FGF21;GRP;WNT7B;CBFA2T3	rs6564212;rs72854816;rs7193344;rs286489;rs67559165;rs7898026;rs11883129;rs9949796;rs28794238;rs574397	3.49;2.79;2.78;2.73;2.16;1.94;1.93;1.77;1.75;1.70
GWAS_ANTI-THYROID_PEROXIDASE_(TPOAB)_AND_ANTI-THYROGLOBULIN_(TGAB)_LEVELS_IN_HASHIMOTO'S_THYROIDITIS	1.67056	0.149695	0.744261	10	822	TRPM6;HS3ST3A1;CA10;FSHR;NUDT12;TRIM61;TIMM23;NCOA4;RORB;TRIM60	rs1176817;rs61139351;rs73987313;rs924819;rs78601530;rs6854988;rs72795888;rs72795888;rs13296950;rs13129288	2.19;2.14;2.07;1.96;1.78;1.50;1.44;1.44;1.38;0.63
GWAS_CHOLESTEROL_LEVELS_IN_LARGE_LDL	1.65133	0.149815	0.744476	54	3273	CEACAM20;ITGA1;ST3GAL4;RELB;PCSK9;TXNL4B;HPR;KLRG1;GCKR;DMRT1	rs10416748;rs4865540;rs79152678;rs16979595;rs11810371;rs8052408;rs8052408;rs7132930;rs12464368;rs1885779	4.33;3.33;3.24;2.92;2.88;2.85;2.85;2.74;2.57;2.54
GWAS_SEX_HORMONE_LEVELS	1.91703	0.150279	0.744734	11	793	ARL14EP;SULT2A1;BSPH1;FSHB;ANO2;ZNF394;ZKSCAN5;SHBG;TP53;CYP3A7	rs11031037;rs8102540;rs11878324;rs601681;rs10849292;rs138191091;rs138191091;rs62062581;rs62062581;rs2242480	3.64;3.16;2.97;2.82;2.75;2.01;2.01;1.59;1.59;0.96
GWAS_CORONARY_ARTERY_CALCIFIED_ATHEROSCLEROTIC_PLAQUE_SCORE_IN_TYPE_2_DIABETES	2.29161	0.150395	0.744862	46	6599	FSTL4;GRM5;ANKFN1;TLR1;RAMP1;OLA1;ABL1;FSTL5;POU2F1;ATXN7L1	rs256240;rs308804;rs741128;rs7659256;rs11694043;rs73037863;rs113585858;rs13126840;rs10918651;rs7777200	4.44;4.01;3.38;3.25;2.95;2.76;2.73;2.68;2.66;2.58
GWAS_COMPLEMENT_C3_AND_C4_LEVELS	2.08369	0.150999	0.745848	10	2208	HSPA1L;TNXB;KCNT2;TAP2;HLA-DOB;C3;HLA-DQB2;GTF2H4;HLA-DRA;CFHR1	rs146535109;rs9296004;rs76962463;rs2621320;rs2621320;rs2279623;rs719656;rs2394447;rs9268830;rs10754207	4.74;3.00;2.79;2.29;2.29;2.26;2.17;1.83;1.10;0.59
GWAS_PARKINSON'S_DISEASE_(AGE_OF_ONSET)	2.19228	0.151255	0.746251	11	812	SNCA;DSG3;GAK;APOE;TMEM175;NDN;PRRG4;QSER1;OCA2;ATF6	rs200955273;rs6506920;rs2279175;rs10419086;rs3733346;rs1640500;rs77167246;rs1923119;rs72710556;rs16856590	2.58;2.55;2.52;2.22;2.20;2.12;2.11;2.10;1.91;1.85
GWAS_CONCENTRATION_OF_LDL_PARTICLES	1.62746	0.151468	0.746371	58	3509	CEACAM20;ITGA1;ST3GAL4;RELB;PCSK9;HPR;TXNL4B;GCKR;GALNT2;GAS6	rs10416748;rs4865540;rs79152678;rs16979595;rs11810371;rs8052408;rs8052408;rs12464368;rs2983376;rs7399961	4.33;3.33;3.24;2.92;2.88;2.85;2.85;2.57;2.54;2.51
GWAS_WATER_CONSUMPTION_(GLASSES_PER_DAY)_(UKB_DATA_FIELD_1528)	1.61042	0.151934	0.746634	25	4734	RBFOX1;IMMP2L;MACROD2;GATB;RYR2;ZNF143;DOCK4;GABRB1;SCLT1;ERGIC3	rs17144654;rs17158597;rs200781;rs9631757;rs3817436;rs12363816;rs7808636;rs1992455;rs62317925;rs11167267	3.25;3.03;2.89;2.87;2.69;2.59;2.27;2.26;2.23;2.16
GWAS_6-MONTH_CREATININE_CLEARANCE_CHANGE_RESPONSE_TO_TENOFOVIR_TREATMENT_IN_HIV_INFECTION_(TREATMENT_ARM_INTERACTION)	1.99854	0.152144	0.746752	25	2772	ERC2;ARHGAP26;SEMA3A;GRID2;FGD5;NRP1;OLFM1;IGSF11;SYT4;OR5M8	rs56242225;rs246606;rs6467973;rs17274136;rs1873915;rs11009260;rs491271;rs75000884;rs72902415;rs17150677	4.45;2.73;2.72;2.67;2.58;2.48;2.42;2.37;2.28;2.06
GWAS_COGNITIVE_PERFORMANCE_(ATTENTION)	2.21508	0.152381	0.746985	10	3586	PTPRD;KLHL1;CDH4;PHTF2;KIAA1217;CRADD;PLIN2;P3H2;CLIC4;MAP2K6	rs62539614;rs55705420;rs67455685;rs76533497;rs11014001;rs10777545;rs10738528;rs116390184;rs12124858;rs2715822	3.38;3.03;2.75;2.67;2.38;2.24;2.15;1.92;1.62;1.45
GWAS_NOSE_MORPHOLOGY	2.4184	0.152618	0.747327	21	2929	DENND1A;HS3ST4;ZNF787;SEMA3A;VPS13B;MAN1C1;GPR12;RNASE2;EHF;SEMA3E	rs7044210;rs4387605;rs8101585;rs6467973;rs62534593;rs11247735;rs9507771;rs6571594;rs12362128;rs117638711	3.47;3.11;3.06;2.72;2.59;2.48;2.45;2.25;2.24;2.23
GWAS_RIGHT_UNILATERAL_CLEFT_LIP	2.26588	0.153468	0.748552	11	1269	KCNA5;CCDC85A;CNTN2;DST;GNG2;LIPC;CDK10;KCNE4;HDLBP;ALDH1A2	rs9919705;rs9967877;rs4951158;rs623582;rs1253690;rs4774304;rs4785591;rs10183367;rs55729724;rs79943822	5.81;3.86;2.54;2.34;2.32;2.29;2.04;2.02;1.90;1.51
GWAS_SENSE_OF_SMELL	2.23474	0.153493	0.748584	13	1818	ERC2;PCDH9;NCAM1;STAB2;TOMM40;NSF;SPON1;PPM1H;ADRA1D;PTCHD4	rs56242225;rs61959203;rs12574998;rs79956596;rs10419086;rs199496;rs7928910;rs77643350;rs8122223;rs9395322	4.45;3.57;3.52;2.78;2.22;2.20;2.14;1.95;1.88;1.84
GWAS_RATIO_OF_LINOLEIC_ACID_TO_TOTAL_FATTY_ACIDS	1.61244	0.154075	0.749248	38	3487	CCDC171;GCKR;MYRF;TMEM258;UVRAG;PRKAG3;TRIB1;RUNX1;APOC1;ABO	rs28648431;rs12464368;rs12791843;rs12791843;rs12798387;rs7558440;rs2980864;rs2834620;rs147901416;rs517414	2.62;2.57;2.46;2.46;2.44;2.42;2.38;2.37;2.32;2.22
GWAS_CALCIUM_LEVELS	1.55221	0.154211	0.749403	393	30893	ZMIZ1;RGS12;DOK7;HGFAC;EPHA1;C12orf4;CAMK1D;HDAC4;MAP4K5;ATL1	rs704016;rs2857988;rs2857988;rs2857988;rs10226669;rs7133999;rs11594130;rs592695;rs12890895;rs3920549	4.83;4.13;4.13;4.13;3.91;3.90;3.88;3.86;3.85;3.74
GWAS_ALZHEIMER'S_DISEASE_BIOMARKERS	2.22299	0.154449	0.749558	17	1739	C12orf75;ITGA1;CCDC66;GLIS3;NFIB;NUAK1;APOC1;APOE;TOMM40;CCDC50	rs9645790;rs4865540;rs6805474;rs11790321;rs72700585;rs2434081;rs147901416;rs10419086;rs10419086;rs67794767	3.55;3.33;3.07;2.98;2.62;2.42;2.32;2.22;2.22;2.19
GWAS_SERUM_ARSENIC_LEVELS	1.69866	0.155062	0.749908	10	1127	TMEM100;FGD5;NKAIN2;PLOD1;HAVCR2;HAVCR1;ZNF280D;TCF12;CCDC91;FAR2	rs1820496;rs1873915;rs4897547;rs79893269;rs61159436;rs61159436;rs10518870;rs8037322;rs36097532;rs1561128	2.60;2.58;2.46;1.94;1.91;1.91;1.88;1.36;1.36;1.32
GWAS_PROGRESSION_FREE_SURVIVAL_IN_SEROUS_EPITHELIAL_OVARIAN_CANCER_TREATED_WITH_CARBOPLATIN_AND_PACLITAXEL	1.70949	0.155064	0.749913	32	5243	PDE4D;CAMKMT;ROBO2;CSGALNACT1;ADAMTS17;CD44;CTNNA2;IQGAP2;LURAP1L;TTC7A	rs112162527;rs698794;rs13090400;rs28671342;rs2585222;rs61881625;rs9678631;rs4326119;rs480254;rs35110183	4.08;3.72;3.01;2.89;2.68;2.58;2.52;2.33;2.30;2.23
GWAS_CUTANEOUS_MALIGNANT_MELANOMA	1.65489	0.157179	0.758869	73	6721	MITF;TMCC2;DSTYK;CDH1;BACH2;FMN1;KLF4;PPARGC1B;CDKAL1;GPRC5A	rs11711047;rs61823976;rs61823976;rs72785161;rs9451317;rs11633925;rs12685369;rs26119;rs7775526;rs113720939	3.47;3.27;3.27;3.19;3.01;2.67;2.55;2.43;2.41;2.38
GWAS_HDL_CHOLESTEROL_AND_TRIGLYCERIDE_LEVELS	1.87331	0.157863	0.760898	11	1160	TENM4;BIN3;SULT1C2;SERPINA1;SERPINA11;ANXA10;HTR2A;TPTE2;SYT14;ICOS	rs598792;rs34899511;rs13385082;rs7144888;rs7144888;rs148052017;rs61948313;rs9512916;rs7543674;rs13031642	2.78;2.43;2.13;2.07;2.07;2.06;1.96;1.94;1.80;1.60
GWAS_FAMILIAL_COMBINED_HYPERLIPIDEMIA_DEFINED_BY_MEXICO_CRITERIA	1.99272	0.158512	0.762061	44	3213	HGFAC;RELB;CSGALNACT1;PCSK9;GCKR;LDLR;KLF14;TRIB1;VEGFA;APOC1	rs2857988;rs16979595;rs28671342;rs11810371;rs12464368;rs379309;rs56234747;rs2980864;rs699946;rs147901416	4.13;2.92;2.89;2.88;2.57;2.42;2.41;2.38;2.33;2.32
GWAS_DIACYLGLYCEROL_(18:1_20:4)_LEVELS	1.45447	0.158995	0.762684	10	237	MYRF;TMEM258;FADS1;FEN1;APOE;RAB3IL1;FADS3;FADS2;BEST1;FTH1	rs12791843;rs12791843;rs12791843;rs12791843;rs10419086;rs174593;rs174593;rs174593;rs2736596;rs2736596	2.46;2.46;2.46;2.46;2.22;2.18;2.18;2.18;1.64;1.64
GWAS_X-24309_LEVELS	1.4697	0.159017	0.762689	13	896	ADRA1A;TMEM108;DPF3;EPHX2;CHRNA2;DNAJC13;CYP4A11;ACAD11;FBF1;ACP6	rs1383914;rs1402455;rs10130313;rs68012375;rs28840432;rs13083626;rs12408955;rs11925495;rs35863579;rs79372002	5.07;3.09;3.05;2.09;2.06;2.04;1.74;1.58;1.57;1.55
GWAS_IRON_STATUS_BIOMARKERS_(TRANSFERRIN_LEVELS)	2.12852	0.159465	0.762785	10	991	PSD3;TMPRSS6;FADS2;TF;SLC40A1;WDR75;ARNTL;NAT2;TFRC;HFE	rs6586750;rs113687833;rs174593;rs147634092;rs11901582;rs2119069;rs7924494;rs17642859;rs58642435;rs2032447	3.26;2.51;2.18;2.00;1.94;1.93;1.92;1.77;1.66;1.23
GWAS_GLYCOSPHINGOLIPIDS_(D42:2)_LEVELS	1.86057	0.159576	0.76283	13	1507	ASTN2;ATP6V1G1;PAPPA;COL27A1;RGS3;TNFSF15;ZNF618;TLR4;BRINP1;HDHD3	rs10759872;rs12554462;rs11389532;rs4979351;rs4979267;rs10817674;rs10817531;rs11536889;rs140844785;rs16932806	2.51;2.44;2.36;2.22;1.78;1.72;1.67;1.52;1.52;1.44
GWAS_HYPERTHYROIDISM	1.76032	0.159884	0.763012	24	3539	BACH2;TSHR;PDE8B;PDE10A;VEGFA;PSMB8;TAP2;TG;FOXE1;CAPZB	rs9451317;rs200309262;rs6883469;rs479273;rs699946;rs2621320;rs2621320;rs16904781;rs12002967;rs7532744	3.01;2.89;2.70;2.50;2.33;2.29;2.29;2.19;2.19;2.12
GWAS_ALCOHOL_CONSUMPTION_(DRINKS_PER_MONTH)_(UKB_DATA_FIELD_1578,_4424)	1.9592	0.162557	0.770681	34	4012	CAMTA1;SERGEF;PHACTR1;DHX15;BAHCC1;PAX2;PTPRJ;TCF4;AGBL1;GCKR	rs1750836;rs2237938;rs202077;rs56798539;rs62072956;rs11190710;rs35711693;rs624244;rs8042152;rs12464368	3.21;3.15;3.12;2.94;2.86;2.63;2.62;2.62;2.57;2.57
GWAS_DENTAL_CARIES_(DECAYED,_MISSING_AND_FILLED_TOOTH_SURFACES)	1.86	0.162819	0.771429	24	2335	POLD1;SNX10;HS3ST4;AFAP1;KLK4;SNORA47;C3orf20;CEP104;KLK1;KLK15	rs73054474;rs6967109;rs4387605;rs4689835;rs2242670;rs72765114;rs1873915;rs12135894;rs114306290;rs114306290	4.34;3.46;3.11;2.86;2.85;2.72;2.58;2.51;2.51;2.51
GWAS_RISK-TAKING_BEHAVIOR_(MULTIVARIATE_ANALYSIS)	1.30879	0.162894	0.771642	168	25590	PKD1L3;EHBP1;GRM5;AP1G1;MAPT;REST;NRXN1;FOXP1;NCAM1;DENND1A	rs78308858;rs75758126;rs308804;rs79489472;rs17763658;rs150310611;rs7569722;rs1522171;rs12574998;rs7044210	4.79;4.23;4.01;3.89;3.81;3.68;3.64;3.54;3.52;3.47
GWAS_FATTY_ACID(20:4)_[M-H]1-_LEVELS	1.59589	0.163784	0.773726	10	188	MYRF;DAGLA;TMEM258;FEN1;FADS1;RAB3IL1;FADS2;FADS3;FTH1;BEST1	rs12791843;rs12791843;rs12791843;rs12791843;rs12791843;rs174593;rs174593;rs174593;rs2736596;rs2736596	2.46;2.46;2.46;2.46;2.46;2.18;2.18;2.18;1.64;1.64
GWAS_CATHEPSIN_L1_LEVELS	2.30365	0.163821	0.773769	11	2152	PLXDC2;GRM1;HLA-DRB1;SERPINA3;C9orf72;ADGB;LRRK2;TNFAIP2;PIK3R2;IFI30	rs11011698;rs362842;rs9271489;rs17091191;rs615849;rs28516782;rs1491923;rs12882253;rs113840745;rs113840745	3.64;3.44;1.68;1.64;1.61;1.58;1.54;1.32;1.22;1.22
GWAS_HAIR_CURVATURE_(QUANTITATIVE)	1.5774	0.163941	0.773905	27	5279	WWOX;ADARB2;KIRREL3;KANK1;KLF7;MCTP1;SSPN;KRT71;FRMD4A;AOAH	rs59903179;rs12572245;rs12364722;rs7023525;rs1124215;rs62365751;rs7979429;rs687751;rs17631794;rs62447215	4.17;3.75;3.57;2.80;2.74;2.70;2.56;2.38;2.29;2.25
GWAS_CORONARY_ARTERY_CALCIFIED_ATHEROSCLEROTIC_PLAQUE_(130_HU_THRESHOLD)_IN_TYPE_2_DIABETES	1.6282	0.164161	0.774154	68	10044	ASPDH;MSRA;TRIM9;PTPRN2;ANKFN1;LRRC4B;GABRG3;WDR27;MAGI2;GIMAP1-GIMAP5	rs73054474;rs76034192;rs4595717;rs13234965;rs741128;rs112592570;rs1470954;rs17860628;rs4730151;rs36108479	4.34;3.73;3.67;3.55;3.38;3.37;3.27;3.23;2.78;2.76
GWAS_BLOOD_OSMOLALITY_(TRANSFORMED_SODIUM)	1.66472	0.164207	0.774206	36	4719	NAALADL2;XXYLT1;NEDD4L;GRIK2;SCUBE1;NAV2;RHPN1;CTBP2;PARVA;PKHD1	rs79562073;rs6797160;rs7243671;rs2629977;rs138952;rs894556;rs35096181;rs9664044;rs903212;rs59413186	3.61;3.21;2.90;2.90;2.70;2.63;2.48;2.41;2.38;2.19
GWAS_FACIAL_MORPHOLOGY_(FACTOR_18)	2.18303	0.164776	0.77485	12	1526	ARHGAP6;EMCN;ATXN10;CD34;BTBD11;CTU1;KLK14;BCR;BNIP3L;FMOD	rs112813258;rs168571;rs916286;rs12029239;rs10861724;rs76913418;rs76913418;rs78635061;rs35892365;rs73072176	3.00;2.71;2.28;2.18;1.99;1.96;1.96;1.96;1.72;1.64
GWAS_DEPRESSION_(AGE_OF_ONSET)	2.93295	0.165301	0.775175	20	3278	PAIP2B;FARS2;SNX10;DCLK3;RPS6KA2;FAT1;NEDD4L;PHC1;SAMD3;SGCZ	rs113903407;rs4530910;rs6967109;rs73054245;rs73259074;rs7682593;rs7243671;rs7132930;rs4897420;rs62502010	4.34;3.58;3.46;3.26;3.18;3.18;2.90;2.74;2.54;2.20
GWAS_CEREBRAL_AMYLOID_ANGIOPATHY	2.12506	0.165628	0.775359	11	1667	SLC28A1;SNX29;SLC7A2;NCALD;SH3RF1;MCC;APOE;KCTD12;PRR16;CPPED1	rs34757170;rs201239256;rs2517253;rs34708022;rs79122457;rs10064483;rs10419086;rs1069769;rs4895160;rs11075123	4.09;3.84;3.18;2.96;2.87;2.62;2.22;1.78;1.61;1.58
GWAS_HEPCIDIN/TRANSFERRIN_SATURATION_RATIO	1.87288	0.165681	0.775381	12	1494	MUC16;PAN3;NELL1;NR5A2;FOXI2;TMPRSS6;KCTD17;EML6;SLITRK1;KCTD6	rs62118937;rs73445060;rs61886263;rs12088130;rs10830161;rs113687833;rs113687833;rs10746530;rs72636340;rs28886311	3.31;2.78;2.68;2.68;2.62;2.51;2.51;2.23;1.93;1.24
GWAS_TOTAL_CEREBELLAR_VOLUME_(EXCLUDING_CRUS_I_VERMIS)	1.76875	0.166185	0.775592	22	2136	ABCG2;EBF1;ASTN2;PAPPA;USP4;SLC39A8;IGF1;FGFR2;FOXO3;PAX3	rs2725254;rs7736443;rs10759872;rs11389532;rs4955432;rs13103835;rs5742643;rs36048667;rs11966962;rs1367415	3.73;3.27;2.51;2.36;2.29;2.27;2.17;2.07;2.04;2.03
GWAS_TRIGLYCERIDE_LEVELS_(MTAG)	1.72975	0.16695	0.775911	307	20785	FSTL4;INSR;HGFAC;DOK7;STRN;MSRA;TPM1;VCAN;FOSL2;SNX10	rs256240;rs75392157;rs2857988;rs2857988;rs62132521;rs76034192;rs2899687;rs310522;rs6547849;rs6967109	4.44;4.24;4.13;4.13;3.90;3.73;3.68;3.61;3.60;3.46
GWAS_CORONARY_ARTERY_DISEASE_IN_HYPERTENSION	2.18265	0.167018	0.77594	13	1931	HGFAC;ADARB2;TMEM132D;NPR3;AMBN;ENAM;PTPRO;CHD2;EMP1;OR52B6	rs2857988;rs12572245;rs11060214;rs1862523;rs28705174;rs28705174;rs10846206;rs60127556;rs10772644;rs11037989	4.13;3.75;2.92;2.73;2.62;2.62;2.26;1.88;1.65;1.52
GWAS_BARRETT'S_ESOPHAGUS__OR_ESOPHAGEAL_ADENOCARCINOMA	1.69382	0.167261	0.776041	22	2288	MSRA;FOXP1;TBX5;RP1L1;PRSS55;TPPP;CEP72;MGST1;LMO3;BLK	rs76034192;rs1522171;rs17731569;rs10089537;rs10089537;rs1697965;rs1697965;rs80320929;rs10082885;rs936550	3.73;3.54;2.81;2.63;2.63;2.50;2.50;2.48;2.43;2.42
GWAS_SCHIZOPHRENIA_VS_AUTISM_SPECTRUM_DISORDER_(ORDINARY_LEAST_SQUARES_(OLS))	2.19982	0.167812	0.776363	33	3219	MSRA;ARL14EP;GIGYF2;CALN1;STAG1;ZNF536;FSHB;TCF4;CUL3;CACNA1C	rs76034192;rs11031037;rs73999704;rs151028660;rs13069695;rs16964255;rs601681;rs624244;rs940319;rs34621387	3.73;3.64;3.53;3.05;3.04;2.95;2.82;2.62;2.58;2.57
GWAS_FACIAL_MORPHOLOGY_(FACTOR_4,_FACIAL_HEIGHT_RELATED_TO_VERTICAL_POSITION_OF_GNATHION)	2.32985	0.167891	0.776421	12	1107	DENND1B;GSK3B;CRB1;RFX3;SLC7A5;MED13;SCN5A;KLHDC4;TERF1;SBSPON	rs2488395;rs334549;rs2821132;rs4740718;rs7194757;rs9897212;rs7373934;rs60136277;rs10957638;rs10957638	3.35;3.32;2.96;2.76;2.56;2.15;1.99;1.79;1.64;1.64
GWAS_HIPPOCAMPAL_TAIL_VOLUME	1.88085	0.168092	0.776567	12	990	MAST4;LHPP;FAM53B;SLC4A10;TESC;NEUROD6;ENPP6;RNFT2;DPP4;STOX2	rs2561452;rs12411439;rs12411439;rs62188967;rs61938666;rs67380630;rs6826232;rs117503496;rs2075340;rs4397039	2.28;2.18;2.18;2.12;2.04;1.96;1.91;1.69;1.58;1.54
GWAS_IRON_STATUS_BIOMARKERS_(FERRITIN_LEVELS)	1.79467	0.168174	0.776628	49	3159	F5;FN1;RP1L1;OTOP3;GLP2R;GCKR;CDH5;TMPRSS6;KCTD17;STAB1	rs35337011;rs1250244;rs10089537;rs3744199;rs35384557;rs12464368;rs76152549;rs113687833;rs113687833;rs34736619	5.48;3.55;2.63;2.59;2.58;2.57;2.55;2.51;2.51;2.43
GWAS_SURGICAL_HIP_OSTEOARTHRITIS	1.47277	0.168273	0.776699	29	3455	PIEZO1;HDAC9;TGFA;ASTN2;PTHLH;LMX1B;SMO;BMP5;PLCL2;CHST3	rs13334987;rs2697911;rs6731345;rs10759872;rs10843030;rs10987361;rs76198027;rs17677530;rs113723919;rs874692	3.14;2.68;2.54;2.51;2.41;2.16;2.14;2.12;2.08;2.07
GWAS_AGE_RELATED_HEARING_LOSS-RELATED_REGIONAL_GLUCOSE_METABOLISM_(BILATERAL_HESCHL‚ÄôS_GYRUS)	1.84237	0.168832	0.777107	10	1779	RAMP1;UBE2F;PCSK5;INPP5A;NTM;ATP9A;DPY19L4;DAB2IP;NFATC2;RNF165	rs11694043;rs11694043;rs7048715;rs2767434;rs34745492;rs17802729;rs6992360;rs67775116;rs6013219;rs3861809	2.95;2.95;2.88;2.76;2.60;2.12;2.11;1.89;1.71;1.34
GWAS_RESISTANT_HYPERTENSION	1.88095	0.169058	0.777271	24	4944	CHST1;PTPRD;BNC2;DLGAP1;CDH18;BRI3BP;CACNA1D;TCF4;MSX2;GBX1	rs11038605;rs62539614;rs41313973;rs9789189;rs770298;rs10161214;rs740756;rs624244;rs28676880;rs62490310	3.54;3.38;3.26;3.24;3.21;2.98;2.62;2.62;2.61;2.45
GWAS_LIPID_TRAITS_(PLEIOTROPY)_(HIPO_COMPONENT_1)	1.53238	0.169325	0.777466	30	2138	DNM3;PIGC;ADCY5;SSPN;PDGFC;ITPR2;ZNF652;ZC3H4;FLRT1;MACROD1	rs72725208;rs72725208;rs11927367;rs7979429;rs79810934;rs1000335;rs12950511;rs10404135;rs117675939;rs117675939	3.17;3.17;2.77;2.56;2.51;2.51;2.49;2.34;2.14;2.14
GWAS_ELECTROCARDIOGRAPHIC_TRAITS_(MULTIVARIATE)	2.31167	0.16976	0.777784	57	5416	ARHGAP24;ATP1B1;NME7;NFIA;KLF12;PDZRN3;SCN10A;PRDM6;SEC11A;ZNF592	rs1466488;rs6675509;rs1200131;rs6684051;rs1977315;rs72886020;rs73064572;rs17391210;rs150079613;rs16974510	3.83;3.80;3.70;3.39;3.37;3.28;3.09;3.06;3.03;3.00
GWAS_POST-TRAUMATIC_STRESS_DISORDER	1.72761	0.170216	0.77832	29	6692	CSMD1;ZDHHC14;DPP6;UNC13C;KAZN;FOXP2;GJD2;ACTC1;ADCY8;SIPA1L2	rs17070105;rs9505841;rs7783446;rs11633610;rs12123637;rs73208648;rs589759;rs589759;rs191736;rs2225938	3.40;3.28;2.91;2.80;2.71;2.69;2.68;2.68;2.60;2.54
GWAS_GAMMA_GLUTAMYL_TRANSFERASE_LEVELS	1.28242	0.170294	0.778501	308	24275	HGFAC;CALD1;ZYX;FOSL2;ROBO1;PGM1;C4orf19;ITGA1;ST3GAL4;CDK6	rs2857988;rs78694204;rs10226669;rs6547849;rs6807427;rs2284997;rs56211462;rs4865540;rs79152678;rs11974095	4.13;3.94;3.91;3.60;3.55;3.36;3.35;3.33;3.24;3.23
GWAS_CAFFEINE_CONSUMPTION_FROM_COFFEE_OR_TEA	2.81105	0.171555	0.781439	45	2934	ABCG2;NCAM1;PDE1C;REEP3;RORA;PTPRJ;GCKR;NPAS1;TMEM160;ZC3H4	rs2725254;rs12574998;rs11979163;rs10995566;rs2140441;rs35711693;rs12464368;rs10404135;rs10404135;rs10404135	3.73;3.52;3.43;2.83;2.73;2.62;2.57;2.34;2.34;2.34
GWAS_5ALPHA-ANDROSTAN-3ALPHA,17BETA-DIOL_MONOSULFATE_(1)_LEVELS_IN_ELITE_ATHLETES	1.78816	0.171704	0.781784	10	1605	SULT2A1;SCN10A;BSPH1;DPP6;NTRK3;ZKSCAN5;TMPRSS11E;ALDH1A2;CYP3A4;CYP3A7	rs8102540;rs73064572;rs11878324;rs7783446;rs141611207;rs138191091;rs2331420;rs79943822;rs2242480;rs2242480	3.16;3.09;2.97;2.91;2.17;2.01;1.58;1.51;0.96;0.96
GWAS_SPONTANEOUS_PRETERM_BIRTH_(PRETERM_BIRTH)	1.85229	0.171943	0.781894	15	3860	DLG2;SLIT2;DLGAP1;HSPA12B;DLC1;ADAMTS14;DSCAM;NCKAP5;PFKFB3;RBM17	rs10898145;rs13149337;rs9789189;rs4815597;rs80288017;rs10740357;rs9975383;rs116609659;rs74391212;rs74391212	3.93;3.32;3.24;3.19;2.94;2.91;2.84;2.58;2.50;2.50
GWAS_MIGRAINE_OR_TYPE_2_DIABETES	2.06972	0.172389	0.781979	37	3833	CIT;WEE1;DENND1A;EBF1;AFAP1;SLC28A3;ZNF143;CREB3;MAD1L1;RANBP17	rs11064955;rs10840273;rs7044210;rs7736443;rs4689835;rs17087204;rs12363816;rs41277065;rs35596463;rs6555938	4.49;3.50;3.47;3.27;2.86;2.74;2.59;2.55;2.36;2.34
GWAS_LOBE_ATTACHMENT_(RATER_SCORED)	1.92369	0.172661	0.782026	13	1484	SLC25A21;MYO3B;KIAA1217;SEMA3E;NKX2-8;PAX9;SIK3;FOXL2;ARHGAP21;SP5	rs4368077;rs151228144;rs11014001;rs117638711;rs10148553;rs10162353;rs3863307;rs4894329;rs1556398;rs13005266	5.01;2.55;2.38;2.23;2.17;2.14;1.98;1.46;1.33;1.20
GWAS_ANTIPSYCHOTIC_DRUG_DOSAGE_IN_SCHIZOPHRENIA_OR_SCHIZOAFFECTIVE_DISORDER	1.78294	0.172791	0.782036	17	1997	CAMKMT;PREPL;SLC3A1;STX8;RGS6;NRG3;PWWP2A;LSG1;FABP6;SNTB1	rs698794;rs79537401;rs79537401;rs11078803;rs36736;rs4606432;rs4386764;rs73195053;rs13174320;rs10099729	3.72;3.43;3.43;3.36;3.33;3.25;2.78;2.11;2.03;2.01
GWAS_SWITCH_TO_NON-STIMULANT_TREATMENT_IN_ADHD	2.47335	0.173319	0.782079	18	3218	NBAS;ZDHHC14;ASAP1;DLC1;CDH13;RB1;ADCY8;VSNL1;TMEM170B;ATP13A4	rs1963352;rs9505841;rs10103805;rs80288017;rs8055921;rs7329938;rs191736;rs35785334;rs58143213;rs76444399	3.49;3.28;2.99;2.94;2.92;2.73;2.60;2.19;2.17;2.08
GWAS_PEDIATRIC_BONE_MINERAL_DENSITY_(FEMORAL_NECK)	2.08239	0.17355	0.782097	11	2420	SPCS3;ARMC12;MACROD2;HPSE2;CTNNA2;TBPL2;ZBTB7C;CD300E;CLDN5;RAB37	rs72641708;rs9470090;rs200781;rs10748733;rs9678631;rs9323285;rs34380210;rs520129;rs112135032;rs11651835	4.57;3.35;2.89;2.61;2.52;2.43;2.17;1.77;1.69;1.63
GWAS_GLOBAL_COGNITION_(MINI_MENTAL_STATE_EXAMINATION)	1.82817	0.173669	0.782107	41	6233	ADRA1A;MIPOL1;GRM8;PIEZO1;CNTN5;C8orf34;MAF;SGSM1;LDLRAD4;GPM6A	rs1383914;rs4368077;rs10269816;rs13334987;rs11827261;rs76607844;rs12597560;rs7287595;rs3887193;rs4690634	5.07;5.01;3.55;3.14;3.12;2.80;2.73;2.66;2.63;2.61
GWAS_AXIAL_LENGTH	2.27653	0.174115	0.782143	50	2846	ERLIN2;BRF2;LAMA2;CDH4;ACTC1;GJD2;CACNA1D;BMP2;TECRL;TPRG1	rs113510358;rs113510358;rs6936981;rs67455685;rs589759;rs589759;rs740756;rs1973922;rs10033337;rs13088628	3.11;3.11;2.87;2.75;2.68;2.68;2.62;2.39;2.35;2.30
GWAS_DEGRADED_STIMULUS_CONTINUOUS_PERFORMANCE_TEST_SCORE	1.77227	0.17457	0.782212	11	1053	METTL17;IL2RA;PTPN3;LAMC3;PDE3A;C16orf95;EPB41L4B;EMP1;VWC2L;FIBCD1	rs1312749;rs41295055;rs117527665;rs12555246;rs10743378;rs13330947;rs920473;rs10772644;rs7600216;rs10121727	3.73;2.11;1.89;1.84;1.76;1.72;1.66;1.65;1.46;1.45
GWAS_PUTAMEN_VOLUME	2.83415	0.174911	0.782276	14	2657	DLG2;GRB10;DSCAML1;RTN1;DCC;KTN1;SLC2A13;FAT3;ASCC3;JPH3	rs10898145;rs7799091;rs2298766;rs12435660;rs62081903;rs10148123;rs76567435;rs11020092;rs10485300;rs60136277	3.93;3.42;3.23;3.20;2.32;2.25;2.08;1.94;1.81;1.79
GWAS_OSTEOARTHRITIS_(WITH_TOTAL_HIP_REPLACEMENT)	1.78889	0.174945	0.782282	26	2716	C8orf34;VGLL4;ASTN2;MVB12B;PTHLH;ERG;LMX1B;SMO;BMP5;CHST3	rs76607844;rs62245824;rs10759872;rs4529551;rs10843030;rs76622165;rs10987361;rs76198027;rs17677530;rs874692	2.80;2.68;2.51;2.50;2.41;2.21;2.16;2.14;2.12;2.07
GWAS_HEART_RATE_RESPONSE_TO_RECOVERY_POST_EXERCISE_(10_SEC)	2.24961	0.174984	0.782289	21	1429	TRIP6;ACHE;SRRT;TTN;PAX2;MED13L;NDUFA11;SYT10;CCDC141;NEGR1	rs4729621;rs4729621;rs4729621;rs76465131;rs11190710;rs6490044;rs34304528;rs74237202;rs76280783;rs1486087	3.42;3.42;3.42;2.74;2.63;2.32;2.30;2.23;2.18;2.17
GWAS_LIFE_SATISFACTION	0.814998	0.175848	0.78245	117	20561	GRM5;FHIT;ERBB4;CELF2;SOX5;KIRREL3;GRM8;NCAM1;MSH5;SDK1	rs308804;rs114578503;rs2165098;rs11594733;rs61923848;rs12364722;rs10269816;rs12574998;rs7757496;rs55961125	4.01;3.97;3.96;3.88;3.78;3.57;3.55;3.52;3.46;3.37
GWAS_DEPRESSION,_COGNITION_AND_MEMORY_(MULTIVARIATE_ANALYSIS)	1.31465	0.176124	0.782501	12	2421	CNTN4;ST6GALNAC5;KIAA0319;GPC5;TRAPPC8;CPXCR1;TNFRSF13B;TET1;RNF39;TRIM31	rs116791947;rs12093439;rs2251547;rs16947580;rs1811331;rs73249346;rs11654088;rs10823240;rs2517664;rs2517664	3.60;2.85;2.64;2.56;1.96;1.84;1.83;1.75;1.57;1.57
GWAS_BONE_MINERAL_DENSITY_(TOTAL_HIP)	1.56571	0.176137	0.782503	23	1955	SHISA9;PPM1G;TBX5;RBM19;CRIM1;UHMK1;ZBTB40;NRBP1;TTC21B;JADE1	rs2202077;rs11684134;rs17731569;rs73390877;rs6757374;rs164161;rs10799748;rs12464368;rs34701755;rs11940135	3.06;2.99;2.81;2.77;2.75;2.73;2.63;2.57;2.50;2.47
GWAS_CEREBROSPINAL_FLUID_T-TAU_LEVELS	1.64424	0.176516	0.782573	18	625	MRPS15;OSCP1;CSF3R;RELB;APOC4;APOC4-APOC2;CLPTM1;CXCL14;SLC25A48;APOC1	rs3917984;rs3917984;rs3917984;rs16979595;rs16979595;rs16979595;rs16979595;rs11950696;rs10070559;rs147901416	3.62;3.62;3.62;2.92;2.92;2.92;2.92;2.85;2.45;2.32
GWAS_SYSTOLIC_BLOOD_PRESSURE_CHANGE_TRAJECTORY	1.89362	0.176697	0.782607	14	1236	GABBR2;PLEKHA7;PDIA5;IFNGR1;TGFBR3;VEGFA;OGDH;FBXO5;SHBG;ATP1B2	rs11790707;rs4141194;rs150704490;rs4896242;rs77665972;rs699946;rs2268310;rs650018;rs62062581;rs62062581	4.28;2.97;2.67;2.36;2.33;2.33;1.92;1.69;1.59;1.59
GWAS_COFFEE_CONSUMPTION_(CUPS_PER_DAY)	1.69975	0.17684	0.782661	46	2961	SLC44A4;ABCG2;UBE2Q2;DENND1B;PPCDC;SSH2;EFCAB5;GCKR;FNDC4;PPM1K	rs146535109;rs2725254;rs7176788;rs2488395;rs7162900;rs77672559;rs11652593;rs12464368;rs12464368;rs6846256	4.74;3.73;3.39;3.35;2.81;2.76;2.73;2.57;2.57;2.49
GWAS_COGNITIVE_PERFORMANCE_(LANGUAGE_ABILITY)_(LONGITUDINAL)	1.0967	0.177217	0.783038	21	2534	ST6GALNAC3;SLIT3;NEDD4L;NCOA3;COL26A1;SUMF1;MAG;HAMP;RAB31;LSM14A	rs71656896;rs7733805;rs7243671;rs4507151;rs10226836;rs894013;rs73031717;rs73031717;rs72955957;rs570643	4.10;3.44;2.90;2.81;2.63;2.51;2.23;2.23;2.21;2.15
GWAS_SLEEP_DURATION_(SHORT_SLEEP)	1.40066	0.177299	0.783121	67	3512	SHISA6;SEMA6D;GJB5;LAMA2;FOXP2;RASGEF1B;PTPRJ;TCF4;DPYD;MAD1L1	rs72809013;rs78424241;rs565935;rs6936981;rs73208648;rs882044;rs35711693;rs624244;rs61790066;rs35596463	3.21;3.11;3.08;2.87;2.69;2.68;2.62;2.62;2.40;2.36
GWAS_VAGINAL_MICROBIOME_RELATIVE_ABUNDANCE_(S_AEROCOCCUS_CHRISTENSENII)	3.08097	0.1776	0.783421	19	2720	KIRREL3;NDC80;ROBO2;IQUB;GATB;TENM2;ATP11B;GCNT1;GAS7;RARB	rs12364722;rs28601731;rs13090400;rs62483330;rs9631757;rs6898153;rs73050692;rs117152666;rs35384557;rs1561033	3.57;3.44;3.01;2.93;2.87;2.85;2.65;2.63;2.58;2.31
GWAS_SYSTEMIC_LUPUS_ERYTHEMATOSUS_OR_RHEUMATOID_ARTHRITIS	2.01109	0.177796	0.783618	11	638	PTTG1;BLK;ATG5;COG6;TNPO3;TYK2;FAM167A;TNFAIP3;IRF5;UBE2L3	rs4921289;rs936550;rs557444;rs11618516;rs117236301;rs149993211;rs17799348;rs57163170;rs10237395;rs9284515	4.50;2.42;2.31;1.94;1.65;1.61;1.61;1.53;1.53;1.30
GWAS_NODE-LEVEL_BRAIN_CONNECTIVITY_(MULTIVARIATE_ANALYSIS)	2.23317	0.178438	0.784258	105	11043	DYSF;STRN;VCAN;ELAC2;SOX11;VSTM4;DPYSL5;ANGPT1;GFAP;DEPDC1B	rs4852258;rs62132521;rs310522;rs12950148;rs76251724;rs7912598;rs72804810;rs67029862;rs8072356;rs11739724	4.79;3.90;3.61;3.31;3.27;3.09;2.99;2.88;2.86;2.81
GWAS_NONSYNDROMIC_CLEFT_LIP	1.86815	0.179892	0.787229	13	1354	GRM5;ATP8A2;IRF2;ZFP36L1;MAFB;DLK1;FGFR4;MYCN;VAX1;NSD1	rs308804;rs4770861;rs13115095;rs72731537;rs17243177;rs11160595;rs251846;rs17467679;rs10787760;rs72813153	4.01;2.16;1.95;1.80;1.66;1.65;1.63;1.60;1.38;1.25
GWAS_NEUTROPHIL_PERCENTAGE_OF_WHITE_CELLS	1.3578	0.179917	0.78728	395	35001	ZMIZ1;NEU1;SLC44A4;PLCB1;ANK1;MAPT;NFATC1;CD244;CSF3R;FOXP1	rs704016;rs146535109;rs146535109;rs75234999;rs13269907;rs17763658;rs7235273;rs61804400;rs3917984;rs1522171	4.83;4.74;4.74;4.33;3.84;3.81;3.73;3.67;3.62;3.54
GWAS_HERNIA	1.86089	0.179942	0.787316	20	2180	ERC2;CALD1;ADAMTS16;FOXP1;POC1B;BARX1;CRISPLD2;CWC27;ELN;MAP2K4	rs56242225;rs78694204;rs10056386;rs1522171;rs770377;rs12685500;rs1874014;rs13165926;rs150863;rs142419110	4.45;3.94;3.66;3.54;3.18;2.97;2.66;2.31;2.13;2.08
GWAS_MULTIPLE_SCLEROSIS_(SEVERITY)	1.56019	0.180958	0.788801	10	859	MGAT5;ZNF627;ACP5;JARID2;BUD13;ZFHX3;C1GALT1;MET;LEKR1;CBLN2	rs1257210;rs4804617;rs4804617;rs12523678;rs180364;rs6499600;rs6951671;rs75339723;rs142627056;rs35609091	4.69;2.83;2.83;2.44;2.01;1.97;1.82;1.27;1.26;0.92
GWAS_FOOD_ALLERGY	1.31256	0.181114	0.789028	14	1354	EMCN;SSBP3;SKAP1;LRRC32;ANGPT4;ITGA6;ACOT11;TMEM243;EXOC4;CHCHD3	rs168571;rs2317386;rs75424702;rs7930785;rs114035391;rs12476677;rs627226;rs377528081;rs17167267;rs6976665	2.71;2.27;2.13;2.11;2.02;1.90;1.89;1.80;1.69;1.31
GWAS_ENDOMETRIAL_ENDOMETRIOID_CARCINOMA	2.37875	0.181146	0.789074	10	839	KLF12;EIF2AK4;MYC;SIVA1;AKT1;HNF1B;NCOA7;CYP19A1;BMF;HEY2	rs1977315;rs2291627;rs78648670;rs12433350;rs12433350;rs1859212;rs9491540;rs4774587;rs1106508;rs17779343	3.37;2.36;2.35;2.20;2.20;2.17;1.79;1.50;1.42;0.56
GWAS_PHOSPHATIDYLCHOLINE_(38:5)_(B)_LEVELS	1.31412	0.181998	0.790303	10	241	FADS1;MYRF;FEN1;TMEM258;FADS3;FADS2;RAB3IL1;FTH1;BEST1;PDXDC1	rs12791843;rs12791843;rs12791843;rs12791843;rs174593;rs174593;rs174593;rs2736596;rs2736596;rs7404621	2.46;2.46;2.46;2.46;2.18;2.18;2.18;1.64;1.64;1.45
GWAS_INFERIOR_PARIETAL_CORTEX_VOLUME	1.63764	0.181999	0.790307	11	775	CPXM2;TBC1D15;CRYGB;PRICKLE1;OR51I2;GREB1;CLDN17;FRK;CRYGC;HBE1	rs4980230;rs61924152;rs6435425;rs7953091;rs4432052;rs3842560;rs74388310;rs72950150;rs4613256;rs10837620	2.86;2.19;2.18;1.94;1.90;1.85;1.81;1.80;1.57;1.37
GWAS_AGE_OF_SMOKING_INITIATION_(MTAG)	1.46637	0.18286	0.792852	135	17274	IQCJ-SCHIP1;MAML3;PCDH9;FOXP1;NCAM1;SDK1;CLYBL;FGFR1;LRRC4C;KCNJ3	rs73170511;rs795996;rs61959203;rs1522171;rs12574998;rs55961125;rs9554631;rs2956726;rs368776606;rs11895478	4.25;3.79;3.57;3.54;3.52;3.37;3.33;3.32;3.30;3.29
GWAS_GUT_MICROBIOTA_RELATIVE_ABUNDANCE_(BLAUTIA)	1.7018	0.183618	0.794944	12	2735	ADARB2;ZHX2;BRI3BP;CDH13;ANGPT1;DGKB;CDCA7;DERL1;ERG;AACS	rs12572245;rs16897456;rs10161214;rs8055921;rs67029862;rs2215038;rs1372931;rs4342601;rs76622165;rs7301269	3.75;3.63;2.98;2.92;2.88;2.78;2.47;2.27;2.21;2.06
GWAS_MOTION_SICKNESS	1.2442	0.18481	0.796584	31	5285	CELF2;TUSC1;FOXP1;SDK1;POU6F2;ACO1;TLE4;HOXB3;MAP2K5;LRP1B	rs11594733;rs4144934;rs1522171;rs55961125;rs4339541;rs10813811;rs10867417;rs187831436;rs12917587;rs4643470	3.88;3.69;3.54;3.37;3.27;3.01;2.64;2.60;2.56;2.41
GWAS_MALE_PUBERTY_TIMING_(AGE_AT_VOICE_BREAKING_MTAG)	1.60529	0.185005	0.796852	58	7180	SESN3;ASIC2;ADARB2;FNDC3B;DLGAP1;JADE2;ZNF536;PDGFA;ALX4;MSI2	rs558288;rs113351607;rs12572245;rs4295191;rs9789189;rs112802858;rs16964255;rs141909074;rs10769030;rs10468553	4.20;3.76;3.75;3.25;3.24;3.21;2.95;2.93;2.77;2.76
GWAS_HOARDING_SYMPTOMS	2.24475	0.185299	0.797255	20	2811	SOX5;TPM1;DAB1;SEMA6D;NEK10;FOXP2;MRC2;MDFIC;OMA1;PTPRN	rs61923848;rs2899687;rs72912422;rs78424241;rs2087760;rs73208648;rs28674786;rs2709478;rs849470;rs6757398	3.78;3.68;3.59;3.11;2.83;2.69;2.43;2.32;2.27;2.14
GWAS_TRIGLYCERIDE_LEVELS_IN_CURRENT_DRINKERS	1.79939	0.185708	0.797816	73	5635	SLC44A4;FSTL4;INSR;HGFAC;FOSL2;PSD3;MSL2;PCCB;SNX17;HPR	rs146535109;rs256240;rs75392157;rs2857988;rs6547849;rs6586750;rs13065565;rs35970307;rs11684134;rs8052408	4.74;4.44;4.24;4.13;3.60;3.26;3.21;3.12;2.99;2.85
GWAS_ALCOHOL_CONSUMPTION_X_HOURS_SPENT_WATCHING_TELEVISION_INTERACTION	0.882925	0.186112	0.798338	26	3993	CSMD2;SNX29;RGS6;ACSF2;CHAD;PPP2R2C;PIEZO2;GRIK2;KCNQ3;SLC9A9	rs484731;rs201239256;rs36736;rs56134783;rs56134783;rs34330982;rs72976744;rs2629977;rs7819140;rs13058809	4.20;3.84;3.33;3.13;3.13;3.06;2.98;2.90;2.83;2.70
GWAS_SCHIZOPHRENIA_(MTAG)	0.823684	0.186481	0.798406	109	11128	CNTN4;NGEF;GIGYF2;ANKS1B;RGS6;FGFR1;PSD3;STAG1;IMMP2L;ROBO2	rs116791947;rs73999704;rs73999704;rs4472982;rs36736;rs2956726;rs6586750;rs13069695;rs17158597;rs13090400	3.60;3.53;3.53;3.49;3.33;3.32;3.26;3.04;3.03;3.01
GWAS_NON-GLIOBLASTOMA_GLIOMA	1.34707	0.186576	0.798424	22	2657	MAML2;RHBDF1;AKAP6;HPSE2;MYC;EGFR;GOLGA3;C2orf80;LRIG1;VTI1A	rs7111540;rs9924289;rs10133229;rs10748733;rs78648670;rs2330948;rs139465823;rs6435425;rs73836317;rs78564717	3.12;3.03;3.00;2.61;2.35;2.21;2.18;2.18;2.17;2.15
GWAS_CHOLESTERYL_ESTER_LEVELS_IN_MEDIUM_LDL	1.97551	0.186773	0.79846	50	4178	CEACAM20;HGFAC;ITGA1;ST3GAL4;PCSK9;HPR;TXNL4B;KLRG1;GCKR;GALNT2	rs10416748;rs2857988;rs4865540;rs79152678;rs11810371;rs8052408;rs8052408;rs7132930;rs12464368;rs2983376	4.33;4.13;3.33;3.24;2.88;2.85;2.85;2.74;2.57;2.54
GWAS_CONCENTRATION_OF_IDL_PARTICLES	0.83128	0.18695	0.798493	49	2601	CEACAM20;ITGA1;CLPTM1;RELB;PCSK9;TXNL4B;APOH;TMEM258;LDLR;TRIB1	rs10416748;rs4865540;rs16979595;rs16979595;rs11810371;rs8052408;rs8178870;rs12791843;rs379309;rs2980864	4.33;3.33;2.92;2.92;2.88;2.85;2.79;2.46;2.42;2.38
GWAS_TOTAL_LIPID_LEVELS_IN_LARGE_LDL	1.93768	0.187161	0.798531	52	3198	CEACAM20;ITGA1;ST3GAL4;RELB;PCSK9;HPR;TXNL4B;KLRG1;GCKR;DMRT1	rs10416748;rs4865540;rs79152678;rs16979595;rs11810371;rs8052408;rs8052408;rs7132930;rs12464368;rs1885779	4.33;3.33;3.24;2.92;2.88;2.85;2.85;2.74;2.57;2.54
GWAS_INGUINAL_HERNIA	1.76909	0.188157	0.798714	109	14148	HSPA1B;NEU1;SLC44A4;HSPA1A;HSPA1L;LSM2;C2;ERC2;HDAC4;CCDC85A	rs146535109;rs146535109;rs146535109;rs146535109;rs146535109;rs146535109;rs146535109;rs56242225;rs592695;rs9967877	4.74;4.74;4.74;4.74;4.74;4.74;4.74;4.45;3.86;3.86
GWAS_DENTAL_CARIES_(DECAYED_AND_FILLED_DECIDUOUS_TOOTH_SURFACES)	1.97137	0.188325	0.798745	17	3709	PTPRD;RBMS3;RARB;CPNE4;GRID1;FAT3;MTNR1B;CD300E;KCTD15;IRX4	rs62539614;rs6784829;rs1561033;rs13060490;rs76425624;rs11020092;rs34497534;rs520129;rs7245799;rs62335823	3.38;2.84;2.31;2.28;1.99;1.94;1.93;1.77;1.76;1.73
GWAS_SCHIZOPHRENIA_X_SEX_INTERACTION	1.68091	0.188547	0.798786	35	4323	IGFBP7;DLG2;PI16;C6orf89;DSCAM;KAZN;IDO2;SPSB4;PMAIP1;SH3BP4	rs1718874;rs10898145;rs9296204;rs9296204;rs9975383;rs12123637;rs78587687;rs55813223;rs9636096;rs6732999	4.47;3.93;3.41;3.41;2.84;2.71;2.64;2.42;2.41;2.27
GWAS_QTC_INTERVAL	1.83991	0.188575	0.798791	33	3223	SLC4A4;ATP1B1;KLF12;NOS1AP;LITAF;PRKCA;TCEA3;KCNH2;KCNE1;SLC8A1	rs59660339;rs6675509;rs1977315;rs6427667;rs72781050;rs190139;rs55964453;rs6946598;rs8129272;rs12465274	4.16;3.80;3.37;2.82;2.79;2.76;2.61;2.50;2.44;2.43
GWAS_MOUTH_ULCERS	1.21197	0.189165	0.799159	61	5117	EHMT2;IQCJ-SCHIP1;SCHIP1;PDE4D;IRF8;TNXB;CRB1;NSMCE2;FEM1A;TICAM1	rs146535109;rs73170511;rs73170511;rs112162527;rs12598785;rs9296004;rs2821132;rs10108110;rs7252263;rs7252263	4.74;4.25;4.25;4.08;3.06;3.00;2.96;2.82;2.60;2.60
GWAS_UTERINE_LEIOMYOMA_OR_BREAST_CANCER_(PLEIOTROPY)	1.90165	0.189216	0.799213	23	2205	FSTL4;EXO1;SLC1A2;ASTN2;CDKN1A;TERT;MLLT10;DLEU7;GREB1;CCND1	rs256240;rs2995542;rs11033098;rs10759872;rs9380584;rs115500493;rs1243191;rs2812234;rs3842560;rs518418	4.44;2.82;2.70;2.51;2.46;2.02;1.95;1.92;1.85;1.84
GWAS_MULTISITE_CHRONIC_PAIN	1.73805	0.189464	0.799475	58	7468	MAML3;SOX5;SDK1;SOX11;DYNC1I1;STAG1;ITPR3;ANAPC4;ZCCHC4;PPCDC	rs795996;rs61923848;rs55961125;rs76251724;rs76604671;rs13069695;rs55774724;rs16877127;rs79418298;rs7162900	3.79;3.78;3.37;3.27;3.23;3.04;2.99;2.93;2.85;2.81
GWAS_DENTATE_GYRUS_MOLECULAR_LAYER_VOLUME	1.50116	0.189491	0.799503	10	491	WIF1;FAM53B;SLC4A10;TESC;LEMD3;RNFT2;DPP4;HRK;FBXW8;MSRB3	rs61922631;rs12411439;rs62188967;rs61938666;rs59157544;rs117503496;rs2075340;rs1032529;rs1032529;rs7314741	2.27;2.18;2.12;2.04;1.84;1.69;1.58;1.53;1.53;1.22
GWAS_TREPONEMA_D_ABUNDANCE_IN_STOOL	2.13199	0.190068	0.800111	11	1073	C3orf20;MLPH;CA10;BUD13;ARHGAP29;JPH3;HEATR3;KIAA0040;DHRS9;METTL16	rs1873915;rs12463763;rs73987313;rs180364;rs34163648;rs60136277;rs75859969;rs4625241;rs7574148;rs1381247	2.58;2.17;2.07;2.01;1.87;1.79;1.59;1.54;1.39;1.29
GWAS_NON-LOBAR_INTRACEREBRAL_HEMORRHAGE_(MTAG)	1.18299	0.19083	0.802152	30	3640	PTPRN2;COL4A2;COL4A1;PTPRF;CACNB1;CCDC60;RARB;FRMD4A;ITGB8;MYO18B	rs13234965;rs4773140;rs4773140;rs10732843;rs74649011;rs1426628;rs1561033;rs17631794;rs4141372;rs76686664	3.55;3.39;3.39;2.98;2.81;2.48;2.31;2.29;2.28;2.19
GWAS_CHRONIC_OBSTRUCTIVE_PULMONARY_DISEASE_LIABILITY_(MACHINE_LEARNING-BASED_SCORE)	0.737514	0.192368	0.80393	291	36103	ERC2;EHBP1;WWOX;CALD1;HDAC4;MAML3;ATL1;MYH9;IFT43;FOXP1	rs56242225;rs75758126;rs59903179;rs78694204;rs592695;rs795996;rs3920549;rs11089788;rs741516;rs1522171	4.45;4.23;4.17;3.94;3.86;3.79;3.74;3.62;3.59;3.54
GWAS_FEMORAL_NECK_BONE_MINERAL_DENSITY	1.76445	0.192467	0.804044	73	6824	NFATC1;GRB10;RPS6KA5;DNM3;MACROD2;FUBP3;FOXL1;TMCO5A;ZBTB40;XKR9	rs7235273;rs7799091;rs12897149;rs72725208;rs200781;rs113585858;rs34505475;rs10520067;rs10799748;rs58293390	3.73;3.42;3.37;3.17;2.89;2.73;2.73;2.69;2.63;2.52
GWAS_SCHIZOPHRENIA_VS_ANOREXIA_NERVOSA_(ORDINARY_LEAST_SQUARES_(OLS))	1.745	0.192608	0.804206	33	4553	DLG2;SRPK2;CNTN4;GIGYF2;SEMA6D;IMMP2L;ZNF592;CREB5;CUL3;CACNA1C	rs10898145;rs73186022;rs116791947;rs73999704;rs78424241;rs17158597;rs16974510;rs73086412;rs940319;rs34621387	3.93;3.79;3.60;3.53;3.11;3.03;3.00;2.83;2.58;2.57
GWAS_PLASMA_OMEGA-3_POLYUNSATURATED_FATTY_ACID_LEVELS_(DOCOSAPENTAENOIC_ACID)	1.8224	0.192674	0.804282	19	703	TNXB;GCKR;TMEM258;FEN1;FADS1;MYRF;DAGLA;SLC10A2;SYCP2L;FADS2	rs9296004;rs12464368;rs12791843;rs12791843;rs12791843;rs12791843;rs12791843;rs7332530;rs10484891;rs174593	3.00;2.57;2.46;2.46;2.46;2.46;2.46;2.33;2.25;2.18
GWAS_COGNITIVE_PERFORMANCE_(ATTENTION)_(LONGITUDINAL)	1.77445	0.192967	0.804617	18	4023	CSMD2;WWOX;ALK;GRIP1;SORCS2;E2F7;GABRA2;LNX1;DENND5B;TPH2	rs484731;rs59903179;rs116016471;rs7294923;rs2285790;rs310878;rs74812360;rs3215224;rs2625878;rs61924152	4.20;4.17;3.59;3.54;3.39;2.46;2.43;2.37;2.33;2.19
GWAS_FACTOR_VII_ACTIVITY	1.3469	0.193394	0.804999	27	3230	L3MBTL4;CCDC3;CNTN5;REEP3;PROCR;TRPC4AP;GCKR;F7;PRKCQ;MCF2L	rs56247434;rs6602628;rs11827261;rs10995566;rs6060308;rs11908681;rs12464368;rs12858483;rs78098098;rs474810	3.79;3.41;3.12;2.83;2.73;2.61;2.57;2.46;2.35;2.28
GWAS_IMMUNE_REPONSE_TO_SMALLPOX_(SECRETED_IL-2)	2.12409	0.193535	0.805125	11	1816	CNTN5;NGFR;DAGLA;RFT1;ITIH4;LYPD6B;GRIN2B;P2RY1;ITIH3;BCAS3	rs11827261;rs77047989;rs12791843;rs71301811;rs3796352;rs229334;rs11055647;rs1975882;rs34131802;rs4968548	3.12;2.48;2.46;1.92;1.76;1.75;1.67;1.45;1.44;1.41
GWAS_PYRUVATE_LEVELS	1.30673	0.19364	0.805219	28	2065	PFKP;ARHGEF3;GCKR;SLC7A5;GFI1B;CR1;IKZF1;ABO;ITGA6;HYDIN	rs12355901;rs9682671;rs12464368;rs7194757;rs615667;rs11118209;rs10230193;rs517414;rs12476677;rs3785417	3.91;2.75;2.57;2.56;2.53;2.32;2.31;2.22;1.90;1.86
GWAS_DIACYLGLYCEROL_(16:0_20:4)_LEVELS	1.43361	0.19481	0.806263	10	201	FEN1;FADS1;MYRF;TMEM258;RAB3IL1;FADS3;FADS2;SYT7;FTH1;BEST1	rs12791843;rs12791843;rs12791843;rs12791843;rs174593;rs174593;rs174593;rs79642799;rs2736596;rs2736596	2.46;2.46;2.46;2.46;2.18;2.18;2.18;1.68;1.64;1.64
GWAS_DIACYLGLYCEROL_(18:1_20:3)_LEVELS	1.47946	0.19518	0.806592	13	626	CPEB3;FADS1;MYRF;APOC1;LIPC;APOE;FADS2;FADS3;RAB3IL1;SUGP1	rs701844;rs12791843;rs12791843;rs147901416;rs4774304;rs10419086;rs174593;rs174593;rs174593;rs74695215	3.27;2.46;2.46;2.32;2.29;2.22;2.18;2.18;2.18;1.80
GWAS_RESPONSE_TO_ESKETAMINE_IN_TREATMENT_RESISTANT_DEPRESSION	1.10027	0.195261	0.806736	31	4154	SNX29;DAB1;SLIT2;PDZD2;SCN11A;SORCS1;PNISR;CRMP1;EVC;SLC35F4	rs201239256;rs72912422;rs13149337;rs11749275;rs73064572;rs56211503;rs6924993;rs75710701;rs75710701;rs2662685	3.84;3.59;3.32;3.29;3.09;2.95;2.94;2.92;2.92;2.84
GWAS_PHOSPHATIDYLCHOLINE_(17:0_20:4)_LEVELS	1.19412	0.195378	0.807118	10	337	MYRF;FADS1;TMEM258;FADS3;FADS2;RAB3IL1;BEST1;FTH1;CEP162;PTK2	rs12791843;rs12791843;rs12791843;rs174593;rs174593;rs174593;rs2736596;rs2736596;rs12190867;rs12544802	2.46;2.46;2.46;2.18;2.18;2.18;1.64;1.64;1.35;1.35
GWAS_COENZYME_Q10_LEVELS	1.83685	0.195523	0.807591	20	2820	KLF12;GRIK2;AGGF1;DCC;TTC39B;COLEC12;NEGR1;MSGN1;BCR;HNF4A	rs1977315;rs2629977;rs72765114;rs62081903;rs1590349;rs687656;rs1486087;rs6713888;rs78635061;rs3092370	3.37;2.90;2.72;2.32;2.20;2.19;2.17;2.06;1.96;1.85
GWAS_FREE_CHOLESTEROL_LEVELS_IN_SMALL_LDL	1.68496	0.197927	0.815393	52	2891	CEACAM20;ITGA1;ST3GAL4;RELB;PCSK9;BSND;TXNL4B;HPR;APOH;KLRG1	rs10416748;rs4865540;rs79152678;rs16979595;rs11810371;rs11810371;rs8052408;rs8052408;rs8178870;rs7132930	4.33;3.33;3.24;2.92;2.88;2.88;2.85;2.85;2.79;2.74
GWAS_GLYCEMIC_TRAITS_(PLEIOTROPY)	1.02725	0.199038	0.818803	17	1522	CELF2;DGKB;ADCY5;CD44;GCKR;TMEM258;MYRF;SLC30A8;GATA3;TCF7L2	rs11594733;rs2215038;rs11927367;rs61881625;rs12464368;rs12791843;rs12791843;rs2921720;rs374641;rs11196168	3.88;2.78;2.77;2.58;2.57;2.46;2.46;2.15;2.06;2.05
GWAS_TRAIL_LEVELS	1.42968	0.199472	0.81942	39	4805	SPATA16;FNDC3B;PCSK6;TNFSF10;MACROD2;TFPT;NDUFA3;B4GALT6;TNFRSF10B;KIF26B	rs12638484;rs4295191;rs8043284;rs3136583;rs200781;rs66900966;rs66900966;rs77137848;rs3739377;rs6666644	3.85;3.25;3.19;3.07;2.89;2.86;2.86;2.71;2.63;2.58
GWAS_CHOLESTEROL_LEVELS_IN_MEDIUM_LDL	1.82675	0.201532	0.826711	50	3965	CEACAM20;HGFAC;ITGA1;ST3GAL4;RELB;PCSK9;HPR;TXNL4B;KLRG1;GCKR	rs10416748;rs2857988;rs4865540;rs79152678;rs16979595;rs11810371;rs8052408;rs8052408;rs7132930;rs12464368	4.33;4.13;3.33;3.24;2.92;2.88;2.85;2.85;2.74;2.57
GWAS_RENAL_OVERLOAD_GOUT	2.54676	0.201862	0.826892	11	898	ABCG2;GCKR;NRXN2;SLC22A12;PKD2;GRID1;CUX2;SLC2A9;CNPY4;ACAD10	rs2725254;rs12464368;rs12801784;rs12801784;rs2622622;rs76425624;rs73197964;rs77870747;rs73156698;rs1419586	3.73;2.57;2.17;2.17;2.03;1.99;1.87;1.51;1.15;0.67
GWAS_RESPONSE_TO_TREATMENT_IN_IRRITABLE_BOWEL_SYNDROME_(PAIN_FREQUENCY)	0.824729	0.202286	0.827455	10	1973	L3MBTL4;NELL1;NFIB;RAP1GAP2;ARID1B;CHRNA7;HAGH;TRPM2;ACTR3B;TLE3	rs56247434;rs61886263;rs72700585;rs34252006;rs9406306;rs6494249;rs2076455;rs73233027;rs7792217;rs74364396	3.79;2.68;2.62;2.05;2.00;1.87;1.74;1.71;1.61;1.47
GWAS_VAGINAL_MICROBIOME_METACYC_PATHWAY_(PROTOCATECHUATE-ORTHO-CLEAVAGE-PWY|PROTOCATECHUATE_DEGRADATION_II_(ORTHO-CLEAVAGE_PATHWAY))	1.2946	0.203405	0.830857	20	3391	ABCB5;DLC1;TMEM132D;DSCAM;GDPD5;USP32;MICAL3;SLIT1;RARB;LRP2	rs34472934;rs80288017;rs11060214;rs9975383;rs55669825;rs72843537;rs2111546;rs7907994;rs1561033;rs831014	3.33;2.94;2.92;2.84;2.63;2.55;2.44;2.43;2.31;2.20
GWAS_PIT-AND-FISSURE_CARIES	0.671788	0.203862	0.831549	18	4927	FHIT;CNTN4;MPPED2;PTPRD;INHBA;CHM;FAM110B;OC90;SIK3;EXOC2	rs114578503;rs116791947;rs6484482;rs62539614;rs17638240;rs6617172;rs4237024;rs7014088;rs3863307;rs6906847	3.97;3.60;3.49;3.38;2.19;2.09;1.99;1.99;1.98;1.97
GWAS_FASTING_BLOOD_GLUCOSE_(BMI_INTERACTION)	1.53579	0.204719	0.831649	34	2828	GRB10;DPYSL5;GLIS3;IGF2BP2;DGKB;ADCY5;MRPL33;GCKR;FADS1;FOXA2	rs7799091;rs72804810;rs11790321;rs77583130;rs2215038;rs11927367;rs4465729;rs12464368;rs12791843;rs1209523	3.42;2.99;2.98;2.89;2.78;2.77;2.72;2.57;2.46;2.41
GWAS_RETINOPATHY_IN_NON-DIABETICS	1.36846	0.20479	0.831657	10	1372	TENM4;HDAC9;KLHL22;SRC;PCDH18;OR12D3;OR5V1;SLC30A1;RD3;CYP7B1	rs598792;rs2697911;rs1771144;rs79302174;rs9759752;rs3749971;rs3749971;rs7547635;rs784838;rs13251633	2.78;2.68;2.15;2.04;1.51;1.44;1.44;1.31;1.25;1.00
GWAS_IGG_GLYCOSYLATION	0.846165	0.204806	0.831659	260	39599	TENM3;DOCK2;IGFBP7;SORBS1;GPR158;CPNE5;TMEM106B;FOXP1;CNTNAP2;CSMD1	rs10034371;rs264869;rs1718874;rs12358530;rs7075252;rs6920224;rs10479756;rs1522171;rs71530751;rs17070105	4.78;4.75;4.47;4.08;3.77;3.62;3.55;3.54;3.53;3.40
GWAS_COLORECTAL_OR_ENDOMETRIAL_CANCER	0.964495	0.20515	0.831798	30	3551	MALRD1;NPAS3;LITAF;NCAM2;GDPD5;SERPINH1;HOXB2;HOXB1;FBP1;RNGTT	rs11008507;rs4517701;rs72781050;rs60300245;rs55669825;rs55669825;rs187831436;rs187831436;rs558526;rs35099696	4.14;2.84;2.79;2.71;2.63;2.63;2.60;2.60;2.44;2.21
GWAS_PHOSPHOLIPIDS_TO_TOTAL_LIPIDS_RATIO_IN_SMALL_HDL	2.15785	0.205331	0.831912	62	5135	PKD1L3;CEACAM20;ASIC2;ITGA1;PSD3;ST3GAL4;PCSK6;SULF2;RELB;APOC4-APOC2	rs78308858;rs10416748;rs113351607;rs4865540;rs6586750;rs79152678;rs8043284;rs872111;rs16979595;rs16979595	4.79;4.33;3.76;3.33;3.26;3.24;3.19;3.16;2.92;2.92
GWAS_HEMATOLOGY_TRAITS	1.93107	0.205976	0.83232	24	2217	ZBTB12;NPRL3;STK19;CFB;MECOM;GALNT2;LUC7L;TMPRSS6;FADS1;CCHCR1	rs146535109;rs9924289;rs9296004;rs9296004;rs16853376;rs2983376;rs11641876;rs113687833;rs12791843;rs2027937	4.74;3.03;3.00;3.00;2.59;2.54;2.51;2.51;2.46;2.30
GWAS_DEPRESSION	0.929261	0.206073	0.832489	231	38174	ZNF638;SPCS3;KIF2A;GRM5;FHIT;ERBB4;SMARCA2;MAML3;SOX5;ADARB2	rs4852258;rs72641708;rs17382217;rs308804;rs114578503;rs2165098;rs10738602;rs795996;rs61923848;rs12572245	4.79;4.57;4.47;4.01;3.97;3.96;3.94;3.79;3.78;3.75
GWAS_LYSOPHOSPHATIDYLETHANOLAMINE_22:4_[M-H]1-_LEVELS	1.59589	0.207176	0.835639	10	188	FADS1;FEN1;MYRF;DAGLA;TMEM258;RAB3IL1;FADS2;FADS3;BEST1;FTH1	rs12791843;rs12791843;rs12791843;rs12791843;rs12791843;rs174593;rs174593;rs174593;rs2736596;rs2736596	2.46;2.46;2.46;2.46;2.46;2.18;2.18;2.18;1.64;1.64
GWAS_ETHYLMALONATE_LEVELS	1.11622	0.208705	0.83977	10	779	LYPLAL1;UNC119B;ACSF3;SOGA3;ACADS;SPPL3;CBFA2T3;KIAA0408;ETFA;HIBCH	rs10863439;rs73222802;rs7202014;rs7746873;rs73225023;rs112345317;rs574397;rs9491793;rs2456045;rs785209	2.92;2.63;2.21;2.12;1.86;1.85;1.70;1.61;1.53;1.45
GWAS_AFP_LEVELS	1.54437	0.20882	0.839955	62	3922	RGS12;USP34;NEU3;SETDB2;RAD18;POLQ;EXO1;TCEA3;GCKR;STXBP5L	rs2857988;rs6709112;rs544115;rs9568236;rs57386891;rs571217;rs2995542;rs55964453;rs12464368;rs58491832	4.13;3.61;3.58;3.47;3.42;2.98;2.82;2.61;2.57;2.52
GWAS_PERCEIVED_INTENSITY_OF_NEOHESPERIDIN_DIHYDROCHALCONE	1.10011	0.209512	0.840317	10	1149	C4orf19;KCNQ2;AKAP13;ANO3;DMKN;SPAM1;TMEM229A;TMEM14A;ALS2;TMEM18	rs56211462;rs11699830;rs11073401;rs7129590;rs7247310;rs79595947;rs10254660;rs6458856;rs16837959;rs10180960	3.35;2.64;2.37;2.09;2.01;1.64;1.60;1.52;1.33;1.10
GWAS_RIGHT_HIPPOCAMPAL_VOLUME	1.67513	0.210087	0.840616	17	3736	FRMD3;DYM;ABCG2;IPMK;PTPRD;CRTAC1;DIDO1;KIAA1217;PDE11A;SMAD7	rs1359166;rs62104613;rs2725254;rs2790199;rs62539614;rs7919531;rs6011434;rs11014001;rs58408943;rs6507873	3.91;3.88;3.73;3.45;3.38;3.17;2.51;2.38;2.31;2.27
GWAS_DECLINING_HEMOGLOBIN_TRAJECTORY_IN_BLOOD_DONORS	1.32809	0.210213	0.840682	11	2990	IFT43;CDH13;GAS7;AUTS2;MAGI1;PPP2R2A;GPATCH2L;CTH;BFSP1;AGR2	rs741516;rs8055921;rs35384557;rs11773370;rs9880270;rs34220779;rs61979245;rs672203;rs6044848;rs12538159	3.59;2.92;2.58;2.39;2.37;2.23;2.08;1.92;1.78;1.54
GWAS_TRIACYLGLYCEROL_56:6_[M+NH4]1+_LEVELS	1.01614	0.210947	0.841064	11	330	TMEM258;FEN1;MYRF;FADS1;APOC1;APOE;FADS3;FADS2;RAB3IL1;PNPLA3	rs12791843;rs12791843;rs12791843;rs12791843;rs147901416;rs10419086;rs174593;rs174593;rs174593;rs6006573	2.46;2.46;2.46;2.46;2.32;2.22;2.18;2.18;2.18;1.86
GWAS_SPATIAL_MEMORY	1.76599	0.211532	0.841367	16	4999	CSMD1;CFAP46;PDGFRL;CNTN5;DPPA2;NKX6-2;TSHZ2;HIVEP3;TFF3;BANK1	rs17070105;rs4880285;rs2517253;rs11827261;rs80326714;rs2767434;rs6097333;rs393441;rs482303;rs73834559	3.40;3.38;3.18;3.12;3.00;2.76;2.33;2.18;2.07;1.99
GWAS_WAIST-TO-HIP_RATIO_ADJUSTED_FOR_BMI_(AGE_>50)	1.46197	0.211677	0.841443	178	7438	DTWD2;SNX10;EIF6;FAM83C;MMP24;PLXND1;TMCC1;PLCG2;LYPLAL1;ADAMTS9	rs299199;rs6967109;rs78070351;rs78070351;rs78070351;rs9832275;rs9832275;rs9924890;rs10863439;rs7613753	3.65;3.46;3.20;3.20;3.20;3.13;3.13;3.02;2.92;2.90
GWAS_VAGINAL_MICROBIOME_RELATIVE_ABUNDANCE_(S_DIALISTER_PROPIONICIFACIENS)	1.98463	0.211731	0.841471	20	4744	PTPRN2;RBFOX1;LRRFIP1;ARHGAP32;HDAC9;DDHD1;SPATA5;PLA2G4E;DPY19L2;KRT20	rs13234965;rs17144654;rs61424791;rs4245083;rs2697911;rs17626495;rs7665637;rs4924595;rs12829777;rs2428555	3.55;3.25;2.88;2.71;2.68;2.65;2.20;2.17;2.09;1.95
GWAS_BMI-ADJUSTED_WAIST-HIP_RATIO	1.21697	0.21211	0.841734	11	802	INSR;PLXND1;CALCRL;ACVR1C;FGF1;INHBE;GH1;AIFM2;PDE3B;PLIN4	rs75392157;rs9832275;rs17463994;rs2509902;rs2052006;rs145477125;rs3785569;rs10999115;rs147468430;rs12971909	4.24;3.13;2.63;2.52;2.15;2.00;1.69;1.61;1.58;1.54
GWAS_EPSTEIN-BARR_VIRUS_COPY_NUMBER_IN_LYMPHOBLASTOID_CELL_LINES	1.74256	0.21234	0.841899	38	8043	WWOX;PTPRN2;DKK2;MTCH1;FGD2;NRG3;DLC1;MACROD2;TTN;PCDH15	rs59903179;rs13234965;rs419783;rs9296204;rs9296204;rs4606432;rs80288017;rs200781;rs76465131;rs2384371	4.17;3.55;3.54;3.41;3.41;3.25;2.94;2.89;2.74;2.65
GWAS_CHILDHOOD_EAR_INFECTION	1.51693	0.212445	0.841974	64	8104	GAS2L2;DACH2;SLCO1A2;STK3;VPS13B;PRKCE;SEPSECS;ASB13;CTNNA2;GBX1	rs35672532;rs13441218;rs28446944;rs62535380;rs62534593;rs7562746;rs16876798;rs58218801;rs9678631;rs62490310	4.20;3.20;2.89;2.60;2.59;2.58;2.53;2.53;2.52;2.45
GWAS_TRIGLYCERIDE_LEVELS_X_ALCOHOL_CONSUMPTION_(DRINKERS_VS_NON-DRINKERS)_INTERACTION_(2DF)	1.42103	0.212635	0.842111	79	6187	SLC44A4;FSTL4;INSR;HGFAC;FOSL2;PSD3;MSL2;PCCB;SNX17;HPR	rs146535109;rs256240;rs75392157;rs2857988;rs6547849;rs6586750;rs13065565;rs35970307;rs11684134;rs8052408	4.74;4.44;4.24;4.13;3.60;3.26;3.21;3.12;2.99;2.85
GWAS_INFLAMMATORY_BIOMARKERS	1.02114	0.213104	0.842447	27	2656	IL18;BCO2;TEX12;NPAS3;SLC30A6;NLRC4;DRGX;CR1;ABO;CRP	rs111936049;rs111936049;rs111936049;rs4517701;rs72798713;rs72798713;rs11101102;rs11118209;rs517414;rs12094103	2.92;2.92;2.92;2.84;2.80;2.80;2.44;2.32;2.22;2.14
GWAS_GUT_MICROBIOTA_ALPHA_DIVERSITY_(PD_WHOLE_TREE_INDEX)	1.23814	0.213265	0.842563	17	3304	NRG1;ROBO2;TENM4;PGBD5;GSAP;CD163;OSBPL6;FRMD4A;NTRK3;CHN2	rs12674974;rs13090400;rs598792;rs78980876;rs62476192;rs7484601;rs62176091;rs17631794;rs141611207;rs3729621	3.44;3.01;2.78;2.71;2.55;2.44;2.33;2.29;2.17;2.04
GWAS_S-6-HYDROXYWARFARIN_TO_S-WARFARIN_RATIO	0.621606	0.213283	0.842575	46	7478	MAN2A1;ASIC2;DLGAP1;SERGEF;ZBP1;PCK1;ABLIM2;ANKRD42;PRDM9;KIF26B	rs2033463;rs113351607;rs9789189;rs2237938;rs4810087;rs4810087;rs79883273;rs11233509;rs115611954;rs6666644	3.97;3.76;3.24;3.15;2.90;2.90;2.69;2.61;2.61;2.58
GWAS_PERIODONTAL_MICROBIOTA	1.94936	0.213974	0.84307	27	3318	CAMTA1;JDP2;TPD52L3;HTR4;IL33;TENM2;UHRF2;GLDC;FOS;TTLL11	rs1750836;rs175721;rs62568155;rs113620918;rs16924291;rs6898153;rs2297442;rs2297442;rs8021070;rs4240472	3.21;3.16;3.01;3.00;2.99;2.85;2.74;2.74;2.61;2.56
GWAS_S-7-HYDROXYWARFARIN_TO_S-WARFARIN_RATIO	1.20827	0.214334	0.843337	40	7643	WWOX;FHIT;TIAM1;GLCE;PPP2R2B;BACH2;MAGI2;PTPRT;POU4F3;LPCAT1	rs59903179;rs114578503;rs9977559;rs871505;rs28813131;rs9451317;rs4730151;rs11696961;rs6896980;rs10056572	4.17;3.97;3.44;3.34;3.17;3.01;2.78;2.69;2.67;2.43
GWAS_CHOLESTEROL_TO_TOTAL_LIPIDS_RATIO_IN_VERY_LARGE_HDL	0.818841	0.214801	0.843519	42	3425	ITGA1;ST3GAL4;PCSK6;PCCB;APOC4;APOA2;TOMM40L;PMFBP1;SCARB1;GALNT2	rs4865540;rs79152678;rs8043284;rs35970307;rs16979595;rs2502809;rs2502809;rs8052408;rs1031605;rs2983376	3.33;3.24;3.19;3.12;2.92;2.88;2.88;2.85;2.85;2.54
GWAS_PHOSPHATIDYLCHOLINE_(18:0_20:4)_LEVELS	1.2585	0.214972	0.843671	12	397	ZNF219;DAGLA;TMEM258;MYRF;FADS1;FADS2;RAB3IL1;FADS3;SYT7;FTH1	rs1312749;rs12791843;rs12791843;rs12791843;rs12791843;rs174593;rs174593;rs174593;rs79642799;rs2736596	3.73;2.46;2.46;2.46;2.46;2.18;2.18;2.18;1.68;1.64
GWAS_DECAFFEINATED_COFFEE_CONSUMPTION_OR_MAJOR_DEPRESSION_DISORDER	0.963316	0.215724	0.844717	15	2120	NCAM1;BNC2;CNTLN;SGIP1;TCF4;HTT;IGSF11;SLC39A8;INPP4B;CELF4	rs12574998;rs41313973;rs1318162;rs4393126;rs624244;rs113928896;rs75000884;rs13103835;rs3775696;rs11659809	3.52;3.26;2.83;2.65;2.62;2.50;2.37;2.27;2.23;1.81
GWAS_VAGINAL_MICROBIOME_METACYC_PATHWAY_(PWY-5896|SUPERPATHWAY_OF_MENAQUINOL-10_BIOSYNTHESIS)	0.98361	0.21588	0.844896	12	2745	SOX5;XXYLT1;SPOCK1;RAB3C;CTBP2;LRP1B;KALRN;ACSBG2;RFX2;RERG	rs61923848;rs6797160;rs6898797;rs55695437;rs9664044;rs4643470;rs6438841;rs73544818;rs73544818;rs12300674	3.78;3.21;3.05;2.57;2.41;2.41;1.92;1.85;1.85;1.48
GWAS_DISRUPTIVE_BEHAVIOR_(MULTIVARIATE_ANALYSIS)	1.29832	0.216284	0.845263	37	5172	GRM5;MSRA;POC1B;PCDH7;FOXP2;TCF4;BIRC6;MAD1L1;DCC;MDGA2	rs308804;rs76034192;rs770377;rs7662263;rs73208648;rs624244;rs2038537;rs35596463;rs62081903;rs72680207	4.01;3.73;3.18;3.07;2.69;2.62;2.53;2.36;2.32;2.23
GWAS_DIASTOLIC_BLOOD_PRESSURE_(BASELINE)	0.305451	0.217554	0.847346	14	1563	ALOX5AP;LRRFIP1;KLK5;ORC4;AMOTL2;SPACA7;WDR70;ULK4;TUBGCP3;HOXA3	rs7999073;rs61424791;rs2242670;rs17742573;rs16841638;rs1278010;rs62358883;rs9839855;rs9550088;rs12700794	3.14;2.88;2.85;2.57;2.51;2.46;2.25;1.99;1.86;1.77
GWAS_INTERLEUKIN-10_LEVELS	2.20475	0.218111	0.8482	38	5530	DYNC2H1;SORCS2;MACROD2;DSCAM;F13A1;PDIA5;IPO7;ALG5;OLFM1;NEBL	rs1913462;rs2285790;rs200781;rs9975383;rs4416719;rs150704490;rs12363816;rs181870552;rs491271;rs10828186	4.13;3.39;2.89;2.84;2.67;2.67;2.59;2.43;2.42;2.42
GWAS_RBC_LEVELS_OF_SPHINGOSINE_1-PHOSPHATE	1.57759	0.218118	0.848209	10	3748	DAB1;SORCS2;DMD;ITPR1;MARCO;KDM6A;C1QL2;FTO;EDARADD;MON1B	rs72912422;rs2285790;rs2685895;rs6765702;rs10200695;rs12559916;rs12466015;rs9932411;rs17753447;rs8046429	3.59;3.39;3.26;2.73;2.62;2.58;2.46;1.89;1.62;1.20
GWAS_LOW_VWF_LEVELS	1.12321	0.218172	0.848273	10	1264	VWF;SCARA5;STAB2;CARD10;ABO;TSPAN9;EPB41L4B;STXBP5;CDC42EP1;UFM1	rs111443469;rs2727005;rs79956596;rs2097454;rs517414;rs3825342;rs920473;rs544180;rs62235973;rs61947649	3.54;2.84;2.78;2.35;2.22;1.92;1.66;1.43;1.32;1.20
GWAS_BLOOD_PRESSURE_(PLEIOTROPY_MODEL_1_DBP_ADJUSTED_FOR_ESTIMATED_CAUSAL_EFFECTS_X_SBP)	0.516899	0.218673	0.848864	366	37692	CCDC30;MALRD1;HGFAC;DOK7;DYNC2H1;PDE4D;CALD1;HDAC4;PLXDC2;FN1	rs116128797;rs11008507;rs2857988;rs2857988;rs1913462;rs112162527;rs78694204;rs592695;rs11011698;rs1250244	4.29;4.14;4.13;4.13;4.13;4.08;3.94;3.86;3.64;3.55
GWAS_ACUTE_LYMPHOBLASTIC_LEUKEMIA_(CHILDHOOD)	1.75337	0.219944	0.851003	41	5435	ERC2;SLCO3A1;ST6GALNAC3;TP63;GRB10;CSGALNACT1;MAGI2;ARID5B;RYR2;TBXAS1	rs56242225;rs4778032;rs71656896;rs60599136;rs7799091;rs28671342;rs4730151;rs77968426;rs3817436;rs1107952	4.45;4.17;4.10;3.74;3.42;2.89;2.78;2.70;2.69;2.67
GWAS_CUTANEOUS_SQUAMOUS_CELL_CARCINOMA	1.81988	0.220402	0.851745	30	3071	FOXP1;LPP;WEE1;BNC2;BACH2;CNTLN;ZNF143;EIF4E3;KRT6A;KRT5	rs1522171;rs74768531;rs10840273;rs41313973;rs9451317;rs1318162;rs12363816;rs860512;rs687751;rs687751	3.54;3.54;3.50;3.26;3.01;2.83;2.59;2.51;2.38;2.38
GWAS_UTERINE_LEIOMYOMA_OR_ER_POSITIVE_BREAST_CANCER_(PLEIOTROPY)	1.56699	0.220527	0.851862	14	1554	NEK10;EXO1;ASTN2;CDKN1A;TERT;ADAP2;MLLT10;ZFPM2;ESR1;TP53	rs2087760;rs2995542;rs10759872;rs9380584;rs115500493;rs2232281;rs1243191;rs6994884;rs2982712;rs62062581	2.83;2.82;2.51;2.46;2.02;1.98;1.95;1.74;1.60;1.59
GWAS_LEFT_VENTRICULAR_GLOBAL_CIRCUMFERENTIAL_STRAIN	0.865272	0.220584	0.851916	11	1102	TTN;MTSS1;ALPK3;CDKN1A;SERPINB9;CWC27;CCDC141;SMARCB1;CLCNKA;SERPINB6	rs76465131;rs4871512;rs7162722;rs9380584;rs446208;rs13165926;rs76280783;rs6519476;rs113087464;rs10900932	2.74;2.55;2.50;2.46;2.45;2.31;2.18;1.98;1.78;1.60
GWAS_EPITHELIAL_OVARIAN_CANCER	0.891602	0.221044	0.852345	100	14729	ERBB4;ADARB2;PTPRN2;TIAM1;CHMP4C;GABRG3;BNC2;CARD11;PPARA;GLIS3	rs2165098;rs12572245;rs13234965;rs9977559;rs3202419;rs1470954;rs41313973;rs78723777;rs873492;rs11790321	3.96;3.75;3.55;3.44;3.40;3.27;3.26;3.25;3.10;2.98
GWAS_GUT_MICROBIOTA_RELATIVE_ABUNDANCE_(FAECALIBACTERIUM)	0.956928	0.221639	0.85308	11	3080	WWOX;SLC4A4;CAMK1D;HS3ST4;KCNMA1;MTCL1;HSPA13;TIGD4;ABI3BP;MCPH1	rs59903179;rs59660339;rs11594130;rs4387605;rs10762742;rs3744975;rs8130225;rs6850467;rs2713781;rs71525730	4.17;4.16;3.88;3.11;2.94;2.93;2.29;1.89;1.79;1.57
GWAS_AMYOTROPHIC_LATERAL_SCLEROSIS_(SPORADIC)	1.17134	0.22186	0.853241	91	14585	ST6GALNAC3;ERBB4;SMARCA2;ASIC2;RGS6;PDGFRL;ADAMTSL1;CALN1;C5orf15;TMEM132B	rs71656896;rs2165098;rs10738602;rs113351607;rs36736;rs2517253;rs7847724;rs151028660;rs12657299;rs10773173	4.10;3.96;3.94;3.76;3.33;3.18;3.05;3.05;3.03;3.03
GWAS_SYSTOLIC_BLOOD_PRESSURE_(BASELINE)	2.31895	0.223037	0.853501	25	3428	ALOX5AP;ASAP1;TIAM2;RUFY4;ANO2;ARHGAP26;ADAMTS12;AK8;PDGFC;GALNT10	rs7999073;rs10103805;rs6933060;rs6759925;rs10849292;rs246606;rs256651;rs12005514;rs79810934;rs6896601	3.14;2.99;2.97;2.86;2.75;2.73;2.68;2.65;2.51;2.50
GWAS_ASTHMA_AND_MAJOR_DEPRESSIVE_DISORDER	1.24589	0.223079	0.85351	34	6583	HSPA1B;SNORD48;NEU1;SNORD52;SLC44A4;HSPA1A;HSPA1L;LSM2;MSH5;CLIC1	rs146535109;rs146535109;rs146535109;rs146535109;rs146535109;rs146535109;rs146535109;rs146535109;rs7757496;rs7757496	4.74;4.74;4.74;4.74;4.74;4.74;4.74;4.74;3.46;3.46
GWAS_CHOLESTERYL_ESTER_LEVELS_IN_LDL	1.07626	0.223436	0.853589	53	4443	CEACAM20;HGFAC;ITGA1;ST3GAL4;RELB;PCSK9;HPR;TXNL4B;KLRG1;GCKR	rs10416748;rs2857988;rs4865540;rs79152678;rs16979595;rs11810371;rs8052408;rs8052408;rs7132930;rs12464368	4.33;4.13;3.33;3.24;2.92;2.88;2.85;2.85;2.74;2.57
GWAS_PHOSPHOLIPID_LEVELS_IN_LARGE_LDL	1.76418	0.223637	0.853633	52	3243	CEACAM20;ITGA1;ST3GAL4;RELB;PCSK9;TXNL4B;HPR;KLRG1;GCKR;TMEM258	rs10416748;rs4865540;rs79152678;rs16979595;rs11810371;rs8052408;rs8052408;rs7132930;rs12464368;rs12791843	4.33;3.33;3.24;2.92;2.88;2.85;2.85;2.74;2.57;2.46
GWAS_UPPER_EYELID_SAGGING_SEVERITY	1.08294	0.223922	0.853695	20	3590	DLGAP1;SIAH2;EPHB3;PJA2;KCNQ5;CTNND2;COL13A1;ARSB;CCL15;ATP8A1	rs9789189;rs73869296;rs62287373;rs9326769;rs7747411;rs1379902;rs11527219;rs7727110;rs71381488;rs6834799	3.24;3.08;2.77;2.73;2.65;2.44;2.38;2.32;2.30;2.27
GWAS_IDP_SWI_T2STAR_LEFT_PUTAMEN	2.13303	0.224471	0.853816	18	1134	CC2D2A;SLC39A12;KCTD17;MPST;DENND4C;STAM;PLIN2;TF;SLC40A1;TFCP2	rs6811445;rs7893618;rs113687833;rs113687833;rs10125976;rs11591711;rs10738528;rs147634092;rs11901582;rs1126905	3.16;2.60;2.51;2.51;2.32;2.18;2.15;2.00;1.94;1.90
GWAS_CORONARY_ARTERY_DISEASE_(MYOCARDIAL_INFARCTION,_PERCUTANEOUS_TRANSLUMINAL_CORONARY_ANGIOPLASTY,_CORONARY_ARTERY_BYPASS_GRAFTING,_ANGINA_OR_CHROMIC_ISCHEMIC_HEART_DISEASE)	1.21559	0.22511	0.854426	97	7803	C2;DYNC2H1;REST;NOA1;FN1;GIGYF2;SWAP70;COL4A2;COL4A1;PHACTR1	rs146535109;rs1913462;rs150310611;rs150310611;rs1250244;rs73999704;rs10840273;rs4773140;rs4773140;rs202077	4.74;4.13;3.68;3.68;3.55;3.53;3.50;3.39;3.39;3.12
GWAS_BODY_SURFACE_AREA	0.582403	0.225149	0.854474	401	42664	ZMIZ1;OSBPL5;INSR;FHIT;DYM;GTF3A;SOX5;ARHGEF40;CAMKMT;ZHX2	rs704016;rs10833460;rs75392157;rs114578503;rs62104613;rs1759857;rs61923848;rs1312749;rs698794;rs16897456	4.83;4.41;4.24;3.97;3.88;3.80;3.78;3.73;3.72;3.63
GWAS_OSTEOARTHRITIS_OF_THE_HIP_OR_KNEE_(WITH_TOTAL_JOINT_REPLACEMENT)	1.29201	0.225544	0.854952	15	1894	MAML2;TACC3;GLIS3;KCNMA1;FGFR3;CUX1;NCOR2;SERPINA1;COLGALT2;C17orf67	rs7111540;rs55888408;rs11790321;rs10762742;rs3135890;rs149220912;rs1243000;rs7144888;rs12753441;rs7209599	3.12;3.00;2.98;2.94;2.63;2.45;2.38;2.07;2.05;1.84
GWAS_VAGINAL_MICROBIOME_METACYC_PATHWAY_(PWY-5863|SUPERPATHWAY_OF_PHYLLOQUINOL_BIOSYNTHESIS)	1.61002	0.225547	0.854955	15	1435	XXYLT1;NPEPL1;TRABD2B;ISG20;GRM4;RAB3C;OVCH2;CTBP2;HS3ST3B1;CCDC71L	rs6797160;rs16982218;rs3850880;rs41276928;rs2499714;rs55695437;rs4284388;rs9664044;rs4792473;rs342189	3.21;2.85;2.66;2.66;2.62;2.57;2.42;2.41;2.01;1.94
GWAS_FEMUR_TOTAL_BONE_MINERAL_DENSITY_X_GUT_MICROBIOTA_(ÔªøGENUS_LACTOCOCCUS)_INTERACTION	1.59946	0.22571	0.855153	22	3549	DOCK1;DLG2;TUSC3;DHX15;SLC24A3;SLC44A5;IGSF11;CCDC141;PPARGC1A;GRID1	rs111255454;rs10898145;rs2604376;rs56798539;rs11697561;rs1343520;rs75000884;rs76280783;rs74286765;rs76425624	5.52;3.93;3.29;2.94;2.79;2.63;2.37;2.18;2.10;1.99
GWAS_GLYCOSPHINGOLIPIDS_(D40:1)_LEVELS	1.40402	0.225781	0.855238	12	1530	ASTN2;ATP6V1G1;PAPPA;COL27A1;ATP10D;RGS3;ZNF618;TLR4;BRINP1;ALAD	rs10759872;rs12554462;rs11389532;rs4979351;rs11724538;rs4979267;rs10817531;rs11536889;rs140844785;rs16932806	2.51;2.44;2.36;2.22;1.80;1.78;1.67;1.52;1.52;1.44
GWAS_GLYCINE_LEVELS	1.45618	0.225863	0.855338	72	7356	INSR;ERBB4;PTPRD;MSL2;PDGFRL;PCCB;TPD52L3;REEP3;GLDC;UHRF2	rs75392157;rs2165098;rs62539614;rs13065565;rs2517253;rs35970307;rs62568155;rs10995566;rs2297442;rs2297442	4.24;3.96;3.38;3.21;3.18;3.12;3.01;2.83;2.74;2.74
GWAS_OBSTRUCTIVE_SLEEP_APNEA_TRAIT_(APNEA_HYPOPNEA_INDEX)	0.882351	0.227288	0.857056	20	2768	HDAC4;STX8;LMX1A;DEFB128;HS3ST4;DLC1;NPS;DENND4C;NBEA;DEFB127	rs592695;rs11078803;rs77557846;rs12479794;rs4387605;rs80288017;rs10765137;rs10125976;rs943683;rs73600379	3.86;3.36;3.33;3.32;3.11;2.94;2.83;2.32;2.31;2.17
GWAS_COGNITIVE_EMPATHY	0.960651	0.227534	0.857307	62	8742	DYSF;FSTL4;MYH9;RBFOX1;BACH2;SPZ1;RBMS3;CYYR1;ABR;MAP3K5	rs4852258;rs256240;rs11089788;rs17144654;rs9451317;rs141346918;rs6784829;rs201396157;rs2245292;rs59560822	4.79;4.44;3.62;3.25;3.01;3.00;2.84;2.81;2.74;2.70
GWAS_CORTICAL_SURFACE_AREA_(MOSTEST)	0.744242	0.227666	0.85731	446	26694	ERC2;PDE4D;STRN;VIT;BBS9;SOX5;MSRA;ABCG2;VCAN;DAB1	rs56242225;rs112162527;rs62132521;rs62132521;rs7793759;rs61923848;rs76034192;rs2725254;rs310522;rs72912422	4.45;4.08;3.90;3.90;3.79;3.78;3.73;3.73;3.61;3.59
GWAS_REGULAR_ATTENDANCE_AT_A_PUB_OR_SOCIAL_CLUB	1.68066	0.228612	0.857331	37	2690	ADH7;C4orf17;DPP6;PAX2;SEMA4G;PDZD7;LZTS2;MRPL43;SFXN3;KAZALD1	rs77324539;rs77324539;rs7783446;rs11190710;rs118166648;rs118166648;rs118166648;rs118166648;rs967201;rs967201	3.98;3.98;2.91;2.63;2.59;2.59;2.59;2.59;2.42;2.42
GWAS_TYPE_1_DIABETES_AND_AUTOIMMUNE_THYROID_DISEASES	0.71357	0.228706	0.857334	15	2632	HSPA1L;IER3;CFB;TNXB;TAP2;DDR1;QRFPR;MICA;MAGI3;TRIM31	rs146535109;rs6911628;rs9296004;rs9296004;rs2621320;rs2394447;rs79396800;rs9266029;rs72685702;rs2517664	4.74;3.15;3.00;3.00;2.29;1.83;1.70;1.69;1.68;1.57
GWAS_RESTING-STATE_ELECTROENCEPHALOGRAM_VIGILANCE	0.627097	0.22981	0.857359	27	5437	TMEM212;DKK2;PTPRD;FNDC3B;PPARA;MYO16;ANXA5;CPM;SNTN;HDAC9	rs4494959;rs419783;rs62539614;rs4295191;rs873492;rs3929748;rs11725913;rs7132654;rs80304372;rs2697911	3.88;3.54;3.38;3.25;3.10;2.92;2.82;2.75;2.71;2.68
GWAS_CHILDHOOD_ALL/LBL_(ACUTE_LYMPHOBLASTIC_LEUKEMIA/LYMPHOBLASTIC_LYMPHOMA)_TREATMENT-RELATED_VENOUS_THROMBOEMBOLISM	2.08871	0.230027	0.857363	18	2484	CNTN5;NCALD;ANTXR2;SLC24A4;RIN3;USP54;CEP41;SRFBP1;OVCH2;FTMT	rs11827261;rs34708022;rs144240230;rs10137612;rs10137612;rs112540608;rs11560388;rs140629182;rs4284388;rs61449876	3.12;2.96;2.93;2.89;2.89;2.71;2.53;2.43;2.42;2.33
GWAS_COGNITIVE_FUNCTION_(IMMEDIATE_MEMORY)	1.70995	0.230135	0.857366	20	1935	GRIK2;TMEM161B;UNC13C;MSI2;BPIFB4;BPIFB3;SYT4;MSGN1;UCN3;EXOC2	rs2629977;rs2410760;rs11633610;rs10468553;rs76187809;rs76187809;rs72902415;rs6713888;rs9423411;rs6906847	2.90;2.86;2.80;2.76;2.31;2.31;2.28;2.06;2.02;1.97
GWAS_JT_INTERVAL_(SULFONYLUREA_TREATMENT_INTERACTION)	1.7651	0.230375	0.857371	13	1924	FARS2;ME3;NFIA;NRXN3;KCNN2;HSD17B4;STAT1;SNTB1;DCLK1;TM2D1	rs4530910;rs666646;rs6684051;rs8012341;rs36954;rs68126620;rs62179913;rs10099729;rs9545186;rs12085463	3.58;3.48;3.39;2.78;2.52;2.13;2.06;2.01;1.99;1.66
GWAS_PROPROTEIN_CONVERTASE_SUBTILISIN/KEXIN_TYPE_7_LEVELS	1.07141	0.2305	0.857374	14	429	CEP164;DSCAML1;BACE1;RNF214;BUD13;SIK3;APOA4;APOC3;APOA1;TAGLN	rs2298766;rs2298766;rs1784045;rs1784045;rs180364;rs3863307;rs518547;rs518547;rs518547;rs12271743	3.23;3.23;2.38;2.38;2.01;1.98;1.74;1.74;1.74;1.69
GWAS_CHOLESTEROL_LEVELS_IN_IDL	1.13677	0.230728	0.857379	60	3544	CEACAM20;ITGA1;ST3GAL4;RELB;PCSK9;TXNL4B;APOH;KLRG1;NFE2L3;TMEM258	rs10416748;rs4865540;rs79152678;rs16979595;rs11810371;rs8052408;rs8178870;rs7132930;rs117947396;rs12791843	4.33;3.33;3.24;2.92;2.88;2.85;2.79;2.74;2.67;2.46
GWAS_LIPOPROTEIN-ASSOCIATED_PHOSPHOLIPASE_A2_ACTIVITY_AND_MASS	0.856375	0.230967	0.857385	14	731	SCARB1;GCKR;LDLR;HERPUD1;APOC1;APOE;CELSR2;PLA2G7;PSRC1;MS4A4A	rs1031605;rs12464368;rs379309;rs172337;rs147901416;rs10419086;rs17034466;rs10948303;rs600711;rs77984124	2.85;2.57;2.42;2.33;2.32;2.22;2.14;1.93;1.92;1.74
GWAS_IDIOPATHIC_DILATED_CARDIOMYOPATHY	1.92534	0.231312	0.857392	45	6077	WWOX;TBX3;TMEM106B;PHACTR1;FGF12;KCNT2;ARHGEF3;DNAH17;DSPP;SPARCL1	rs59903179;rs2384406;rs10479756;rs202077;rs1830089;rs76962463;rs9682671;rs74889218;rs28703720;rs28703720	4.17;3.78;3.55;3.12;2.80;2.79;2.75;2.74;2.63;2.63
GWAS_OBSESSIVE-COMPULSIVE_DISORDER_OR_AUTISM_SPECTRUM_DISORDER	2.32641	0.231751	0.857402	14	1071	DDAH1;IMPA2;DRAXIN;BCL10;FUT9;FBXW12;DEF8;TUBB3;PCDH18;PTH2R	rs4949914;rs11545506;rs76462530;rs61769480;rs7757344;rs73074378;rs9931888;rs7203948;rs9759752;rs1370372	3.27;2.53;2.27;1.85;1.69;1.68;1.58;1.57;1.51;1.45
GWAS_CEREBROSPINAL_P-TAU181P_LEVELS	0.748588	0.231782	0.857403	37	6177	NFATC1;DTWD2;NRG1;PTPRD;GLIS3;ZNF536;UNC5C;DGKB;TTC28;BMP7	rs7235273;rs299199;rs12674974;rs62539614;rs11790321;rs16964255;rs13141728;rs2215038;rs5762478;rs57966055	3.73;3.65;3.44;3.38;2.98;2.95;2.91;2.78;2.70;2.49
GWAS_CIRCULATING_LEPTIN_LEVELS_ADJUSTED_FOR_BMI	0.896208	0.232494	0.85742	12	751	ARHGAP40;ZNF800;KLHL31;GCKR;KLF14;ACTL9;LEP;MIR129-1;CCNL1;SLC32A1	rs113787109;rs10243337;rs9370225;rs12464368;rs56234747;rs60357057;rs41457646;rs41457646;rs532542821;rs6015721	3.42;3.08;3.03;2.57;2.41;2.34;2.18;2.18;2.11;1.68
GWAS_ANDROSTERONE_SULFATE_LEVELS_IN_ELITE_ATHLETES	1.1795	0.232689	0.857451	11	1795	ALK;CPXM2;DCC;NTRK3;ZKSCAN5;MAP2K2;TMPRSS11E;ZBTB7A;CYP3A7;CYP3A4	rs116016471;rs4980230;rs62081903;rs141611207;rs138191091;rs62132157;rs2331420;rs60505738;rs2242480;rs2242480	3.59;2.86;2.32;2.17;2.01;1.64;1.58;1.56;0.96;0.96
GWAS_GLUCOSE-DEPENDENT_INSULINOTROPIC_PEPTIDE_LEVELS	1.33086	0.233419	0.857567	17	2828	DTWD2;TBCD;PYROXD1;SLCO1A2;SLC24A4;RPH3AL;NCOR2;NBEA;CACNA2D3;SLC13A3	rs299199;rs11077950;rs28446944;rs28446944;rs10137612;rs11150889;rs1243000;rs943683;rs9851733;rs202391	3.65;3.08;2.89;2.89;2.89;2.66;2.38;2.31;2.23;2.06
GWAS_IMMUNE_RESPONSE_TO_MEASLES-MUMPS-RUBELLA_VACCINE	0.986785	0.233689	0.85761	11	2490	CNTNAP4;PTPRD;ACO1;DNAH9;RNASE10;RNASE9;CDK8;STK35;NR2F2;PDYN	rs6564353;rs62539614;rs10813811;rs3744587;rs7161172;rs55979816;rs12869996;rs6082283;rs3743462;rs3790341	3.58;3.38;3.01;2.98;2.15;2.13;2.03;1.61;1.33;1.29
GWAS_SQUAMOUS_CELL_LUNG_CARCINOMA	1.72871	0.234125	0.85768	86	9010	NEU1;TP63;MSH5;CDCA7L;KCNN3;TNXB;GLIS3;NPAS3;ADAR;TRPC3	rs146535109;rs60599136;rs7757496;rs4439015;rs4845658;rs9296004;rs11790321;rs4517701;rs4845657;rs3805161	4.74;3.74;3.46;3.03;3.01;3.00;2.98;2.84;2.79;2.75
GWAS_CHRONIC_OBSTRUCTIVE_PULMONARY_DISEASE_X_CURRENT_SMOKER_INTERACTION_(MAIN_EFFECT)	1.05965	0.23426	0.857701	50	6690	EHMT2;HDAC4;ITPK1;FLOT1;HTR4;GLIS3;MTCL1;GYPE;ADCY5;EFCAB5	rs146535109;rs592695;rs60140952;rs6911628;rs113620918;rs11790321;rs3744975;rs28734503;rs11927367;rs11652593	4.74;3.86;3.34;3.15;3.00;2.98;2.93;2.91;2.77;2.73
GWAS_SKIN_COLOR_(FITZPATRICK_SCALE)	0.872822	0.234415	0.857725	13	1509	GRM5;ADAMTS12;TYR;HERC2;ZNF276;NOX4;SPIRE2;OCA2;TYRP1;ANKRD11	rs308804;rs256651;rs10830219;rs35946704;rs4785591;rs4598673;rs13331995;rs72710556;rs76389901;rs55637757	4.01;2.68;2.18;2.09;2.04;2.02;2.00;1.91;1.82;1.58
GWAS_DIRECT_BILIRUBIN_LEVELS	2.30235	0.234708	0.857772	75	5070	ANK1;GIGYF2;NGEF;PIEZO1;STAG1;GLIS3;NR1I2;APOC4;APOC4-APOC2;SLCO1A2	rs13269907;rs73999704;rs73999704;rs13334987;rs13069695;rs11790321;rs2037547;rs16979595;rs16979595;rs28446944	3.84;3.53;3.53;3.14;3.04;2.98;2.96;2.92;2.92;2.89
GWAS_HOMEOSTASIS_MODEL_ASSESSMENT_OF_INSULIN_RESISTANCE	1.6215	0.234738	0.857777	13	4800	MCTP2;CSMD1;NFIA;NCKAP5;GCKR;DUSP10;SPEF2;KIAA1217;RCOR1;DCC	rs12912567;rs17070105;rs6684051;rs116609659;rs12464368;rs58180570;rs10512625;rs11014001;rs35187570;rs62081903	3.54;3.40;3.39;2.58;2.57;2.57;2.38;2.38;2.37;2.32
GWAS_HEMOLYSIS_OF_DONATED_BLOOD_(OSMOTIC)	0.800226	0.234951	0.85781	18	2549	ANK1;SWAP70;PIEZO1;CNTN5;AQP1;MYO9B;IKZF1;ATAD2B;TFB2M;UBTF	rs13269907;rs10840273;rs13334987;rs11827261;rs7782896;rs12463159;rs10230193;rs7579114;rs3129577;rs2074108	3.84;3.50;3.14;3.12;2.87;2.36;2.31;2.26;1.98;1.85
GWAS_PHOSPHOLIPID_LEVELS_IN_CHYLOMICRONS_AND_EXTREMELY_LARGE_VLDL	0.92792	0.234954	0.857811	66	6481	HGFAC;DCT;PSD3;MSL2;CRTAC1;PCCB;CALN1;CSGALNACT1;PMFBP1;APOH	rs2857988;rs12868588;rs6586750;rs13065565;rs7919531;rs35970307;rs151028660;rs28671342;rs8052408;rs8178870	4.13;3.52;3.26;3.21;3.17;3.12;3.05;2.89;2.85;2.79
GWAS_INTERLEUKIN-1-RECEPTOR_ANTAGONIST_LEVELS	1.15808	0.235059	0.857828	25	4374	PSMD3;NLRP12;AKAP6;UBE3C;LDLRAD4;CSF3;KCNIP4;ASTN2;PAPPA;SPAG16	rs8080734;rs7409133;rs10133229;rs28709519;rs3887193;rs4458030;rs17634356;rs10759872;rs11389532;rs11900486	3.40;3.08;3.00;2.97;2.63;2.63;2.60;2.51;2.36;2.30
GWAS_INSULIN-RELATED_TRAITS_(MULTIVARIATE_ANALYSIS)	1.15983	0.235119	0.857837	21	1669	LARP6;GRB10;SGSM1;CDKAL1;ARAP1;IGF1;SLC30A8;EAPP;TCF7L2;MTNR1B	rs11072220;rs7799091;rs7287595;rs7775526;rs35753869;rs5742643;rs2921720;rs8011759;rs11196168;rs34497534	3.45;3.42;2.66;2.41;2.24;2.17;2.15;2.07;2.05;1.93
GWAS_RESPONSE_TO_RADIOTHERAPY_IN_PROSTATE_CANCER_(TOXICITY,_URINARY_FREQUENCY)	1.18784	0.235405	0.857882	13	668	CENPF;KDM3B;CLEC4D;KLHL8;HIVEP1;EDN1;EPG5;PSTPIP2;AFF1;GSTT2B	rs6540853;rs7729723;rs7137878;rs111785841;rs9394604;rs4714350;rs3897646;rs3897646;rs62305644;rs74942981	2.48;2.26;2.25;2.16;2.04;1.86;1.86;1.86;1.62;1.58
GWAS_HIGH-SENSITIVITY_CARDIAC_TROPONIN_I_CONCENTRATION	1.64869	0.235848	0.857952	69	12348	PDE4D;ASIC2;CNTNAP2;PDE1C;VCL;DPP10;ELAC2;TMTC2;POU6F2;MYO10	rs112162527;rs113351607;rs71530751;rs11979163;rs10824063;rs1347502;rs12950148;rs143711543;rs4339541;rs7356599	4.08;3.76;3.53;3.43;3.41;3.33;3.31;3.28;3.27;3.04
GWAS_SIMVASTATIN-INDUCED_MYOPATHY	1.56795	0.236757	0.858936	24	2715	ALK;ERCC1;NUDT7;ADTRP;PWWP2B;CLVS2;EVC2;TBC1D21;RNGTT;CDC123	rs116016471;rs12461621;rs2966032;rs12211506;rs58657353;rs7743052;rs35289286;rs35683018;rs35099696;rs12779647	3.59;3.45;2.87;2.82;2.49;2.38;2.38;2.30;2.21;2.20
GWAS_ENDOMETRIOSIS_(STAGE_3_OR_4)	0.63409	0.237122	0.859331	10	904	ATP1B1;NME7;SYNE1;VEZT;KDR;IGF1;GREB1;CDC42;DMRTA1;RAP2C	rs6675509;rs1200131;rs139696503;rs17024038;rs6842494;rs5742643;rs3842560;rs11800014;rs505447;rs62619099	3.80;3.70;2.74;2.53;2.41;2.17;1.85;1.30;0.98;0.76
GWAS_DIRECT_LOW_DENSITY_LIPOPROTEIN_CHOLESTEROL_LEVELS	1.08846	0.23733	0.85947	10	572	PCSK9;LDLR;A1CF;ASAH2B;SNX8;APOC3;APOB;FGB;DOCK7;ANGPTL3	rs11810371;rs379309;rs10761546;rs10761546;rs532511775;rs518547;rs62122484;rs4557243;rs635897;rs35285100	2.88;2.42;1.82;1.82;1.79;1.74;1.30;0.99;0.64;0.48
GWAS_VAGINAL_MICROBIOME_METACYC_PATHWAY_(ALL-CHORISMATE-PWY|SUPERPATHWAY_OF_CHORISMATE_METABOLISM)	1.22902	0.237426	0.859525	20	1828	XXYLT1;TMEM132B;LOXL4;CA12;CRTAM;ARHGAP10;DAPK1;TMEM170B;PYROXD2;ADCK1	rs6797160;rs10773173;rs4919201;rs12908499;rs3892187;rs74486439;rs35923876;rs58143213;rs2296435;rs10134142	3.21;3.03;2.61;2.59;2.56;2.42;2.19;2.17;2.16;2.03
GWAS_COMPLEMENT_FACTOR_H-RELATED_PROTEIN_2_LEVELS	0.975754	0.238879	0.860367	13	1046	DENND1B;DYNC1I1;CRB1;KCNT2;CHL1;REG1B;REG1A;FGF18;ZBTB41;MFSD8	rs2488395;rs76604671;rs2821132;rs76962463;rs4685713;rs35378870;rs35378870;rs11744734;rs111745045;rs34369372	3.35;3.23;2.96;2.79;2.25;2.08;2.08;1.76;1.32;0.91
GWAS_REMISSION_AFTER_ANTIDEPRESSANT_TREATMENT_IN_MAJOR_DEPRESSIVE_DISORDER	1.05345	0.23896	0.860414	14	2506	ABCG2;ALG14;ENPP1;B4GALNT3;CLSTN2;EGFR;LINGO2;MYT1L;SAMD12;RAD51B	rs2725254;rs6593664;rs4897554;rs12368256;rs189470;rs2330948;rs35554113;rs1687912;rs79181231;rs8008333	3.73;2.70;2.66;2.58;2.35;2.21;2.04;2.02;1.98;1.97
GWAS_A_BODY_SHAPE_INDEX	0.519317	0.239129	0.860512	426	39112	ZMIZ1;NEU1;SLC44A4;EHMT2;C2;ZBTB12;FSTL4;INSR;SLC28A1;MAPT	rs704016;rs146535109;rs146535109;rs146535109;rs146535109;rs146535109;rs256240;rs75392157;rs34757170;rs17763658	4.83;4.74;4.74;4.74;4.74;4.74;4.44;4.24;4.09;3.81
GWAS_PHOSPHOLIPID_LEVELS_IN_SMALL_VLDL	0.902812	0.239198	0.860551	71	5618	EHBP1;HGFAC;ST3GAL4;PCSK9;HPR;PMFBP1;TXNL4B;NCK1;GCKR;GALNT2	rs75758126;rs2857988;rs79152678;rs11810371;rs8052408;rs8052408;rs8052408;rs6773440;rs12464368;rs2983376	4.23;4.13;3.24;2.88;2.85;2.85;2.85;2.58;2.57;2.54
GWAS_EXPLORATORY_EYE_MOVEMENT_DYSFUNCTION_IN_SCHIZOPHRENIA_(RESPONSIVE_SEARCH_SCORE)	1.78644	0.239548	0.860662	16	1833	MAN2A1;CCAR2;TMEM200A;TNFRSF10C;DMRT1;GALNT18;EEA1;MBOAT1;HSBP1L1;TAF8	rs2033463;rs2469762;rs3813359;rs78341389;rs1885779;rs11021850;rs924326;rs476302;rs4799123;rs9394852	3.97;3.53;3.04;2.92;2.54;2.38;2.36;2.06;1.93;1.87
GWAS_HAIR_COLOR	1.39206	0.239764	0.860695	354	37955	ZMIZ1;PKD1L3;PADI3;PDE4D;GRM5;HDAC4;ARHGAP24;SOX5;TP63;NFATC1	rs704016;rs78308858;rs2977290;rs112162527;rs308804;rs592695;rs1466488;rs61923848;rs60599136;rs7235273	4.83;4.79;4.14;4.08;4.01;3.86;3.83;3.78;3.74;3.73
GWAS_CERAMIDE_LEVELS_(C24:0)	1.59151	0.239857	0.860709	13	1974	ZMIZ1;PREPL;SDK1;PLCG2;LEMD1;RDH10;CTIF;ZBTB7C;MICAL2;KIF17	rs704016;rs79537401;rs55961125;rs9924890;rs6681448;rs11779361;rs6507873;rs34380210;rs113900635;rs698054	4.83;3.43;3.37;3.02;2.67;2.47;2.27;2.17;1.81;1.75
GWAS_FASTING_BLOOD_GLUCOSE	1.03621	0.240258	0.86077	50	4989	SERINC5;GRB10;DPYSL5;GLIS3;KANK1;DGKB;ADCY5;MRPL33;HDAC9;GLP1R	rs16877468;rs7799091;rs72804810;rs11790321;rs7023525;rs2215038;rs11927367;rs4465729;rs2697911;rs10305532	3.49;3.42;2.99;2.98;2.80;2.78;2.77;2.72;2.68;2.67
GWAS_P_WAVE_DURATION	1.20317	0.240497	0.860851	14	1100	EPAS1;SCN10A;TBX5;SSBP3;FADS2;CAV1;CAND2;KCND3;XYLB;CAV2	rs13420272;rs73064572;rs17731569;rs2317386;rs174593;rs1049337;rs6795353;rs12403251;rs169044;rs768108	3.28;3.09;2.81;2.27;2.18;2.16;2.13;2.10;2.10;2.10
GWAS_DNA_METHYLATION_PHENOAGE_ACCELERATION	0.926984	0.241127	0.861183	21	1966	ASPA;GIGYF2;DIP2C;LARP4B;SPATA22;CYYR1;MSI2;GOT1;UBASH3B;NHLRC1	rs9905037;rs73999704;rs11253327;rs59502232;rs8080264;rs201396157;rs10468553;rs4919318;rs3892187;rs60513388	3.56;3.53;3.41;2.95;2.86;2.81;2.76;2.63;2.56;2.17
GWAS_HIGH-GRADE_SEROUS_OVARIAN_CANCER	0.626058	0.24124	0.861242	18	2211	MAGEC1;GABRG3;BNC2;TTC28;BABAM1;USHBP1;ACOXL;HNF1B;SKAP1;TERT	rs6636536;rs1470954;rs41313973;rs5762478;rs12463159;rs12463159;rs10210955;rs1859212;rs75424702;rs115500493	3.57;3.27;3.26;2.70;2.36;2.36;2.26;2.17;2.13;2.02
GWAS_URATE_LEVELS_IN_OVERWEIGHT_INDIVIDUALS	1.2988	0.241526	0.86135	36	3568	DYSF;DLG2;TBX3;ABCG2;ZNHIT6;PSD3;SLC17A4;TMCO5A;STC2;GCKR	rs4852258;rs10898145;rs2384406;rs2725254;rs4949914;rs6586750;rs62392673;rs10520067;rs4242172;rs12464368	4.79;3.93;3.78;3.73;3.27;3.26;2.71;2.69;2.64;2.57
GWAS_LOW_AFFINITY_IMMUNOGLOBULIN_GAMMA_FC_REGION_RECEPTOR_II-B_LEVELS	1.44832	0.242348	0.861627	14	678	PCP4L1;NDUFS2;NOS1AP;FCGR2A;FCGR3A;FCGR3B;FCRLB;FCGR2B;ATF6;DUSP12	rs2502809;rs2502809;rs6427667;rs12142755;rs12142755;rs111971126;rs16856590;rs16856590;rs16856590;rs16856590	2.88;2.88;2.82;2.20;2.20;2.01;1.85;1.85;1.85;1.85
GWAS_HOMEOSTASIS_MODEL_ASSESSMENT_OF_BETA-CELL_FUNCTION	1.21899	0.242477	0.861671	12	1144	GLIS3;DGKB;ADCY5;FADS1;FADS2;MTNR1B;ADRA2A;SPC25;G6PC2;PROX1	rs11790321;rs2215038;rs11927367;rs12791843;rs174593;rs34497534;rs76708145;rs114189440;rs114189440;rs340879	2.98;2.78;2.77;2.46;2.18;1.93;1.62;1.49;1.49;1.46
GWAS_IGG_SIALYLATION_PHENOTYPES_(MULTIVARIATE_ANALYSIS)	1.4486	0.24264	0.86171	10	706	MGAT3;TAB1;IKZF1;ST6GAL1;SYNGR1;TMEM121;SMARCB1;DERL3;ELL2;FUT8	rs8136980;rs8136980;rs10230193;rs10937276;rs5750814;rs4983440;rs6519476;rs6519476;rs11738345;rs61315421	2.32;2.32;2.31;2.01;2.01;1.99;1.98;1.98;1.82;1.75
GWAS_RED_BLOOD_CELL_DENSITY_IN_SICKLE_CELL_ANEMIA	1.29131	0.242839	0.861727	13	1762	SORCS2;MUC4;THSD4;VSIG8;KLHL30;PTPN3;TMEM260;OTX2;DEFB121;TSHB	rs2285790;rs75411247;rs1875415;rs4074024;rs13382446;rs117527665;rs111589245;rs8003603;rs6058782;rs6537851	3.39;2.51;2.35;2.17;2.05;1.89;1.74;1.64;1.62;1.42
GWAS_SERUM_COPPER_LEVELS	0.0698262	0.243778	0.861808	20	1886	ERBB4;CP;ITPR3;MAN1C1;AGO4;OPTC;CFAP45;KRT82;ELAVL2;CUX2	rs2165098;rs701749;rs55774724;rs11247735;rs554986339;rs58779304;rs4074024;rs373608;rs3829086;rs73197964	3.96;3.01;2.99;2.48;2.33;2.30;2.17;2.08;1.97;1.87
GWAS_PHOSPHATIDYLETHANOLAMINE_(16:0_20:3)_LEVELS	0.427935	0.244218	0.861846	10	371	FADS1;MYRF;TMEM258;LIPC;FADS2;RAB3IL1;FADS3;SIDT2;BEST1;ALDH1A2	rs12791843;rs12791843;rs12791843;rs4774304;rs174593;rs174593;rs174593;rs12271743;rs2736596;rs79943822	2.46;2.46;2.46;2.29;2.18;2.18;2.18;1.69;1.64;1.51
GWAS_PHOSPHOLIPID_LEVELS_IN_MEDIUM_VLDL	1.16321	0.244485	0.861869	64	4987	MGAT5;HGFAC;ST3GAL4;PCSK9;PMFBP1;HPR;TXNL4B;NCK1;GCKR;GALNT2	rs1257210;rs2857988;rs79152678;rs11810371;rs8052408;rs8052408;rs8052408;rs6773440;rs12464368;rs2983376	4.69;4.13;3.24;2.88;2.85;2.85;2.85;2.58;2.57;2.54
GWAS_GLUCAGON_LEVELS_IN_RESPONSE_TO_ORAL_GLUCOSE_TOLERANCE_TEST_(FASTING)	1.28573	0.244511	0.861877	25	2392	KDM8;TIAM2;CAPN8;MACF1;IGF1R;DRGX;CRYL1;CDH22;SLC35F3;UBE2J1	rs72796420;rs6933060;rs61823521;rs7520721;rs951715;rs11101102;rs9506497;rs6017792;rs2045518;rs7762714	2.99;2.97;2.87;2.61;2.51;2.44;2.30;2.25;2.23;2.14
GWAS_RESPONSE_TO_ANTIDEPRESSANTS_(NON-TREATMENT-RESISTANT_VS_TREATMENT-RESISTANT_DEPRESSION)	0.808927	0.244646	0.861955	14	2032	PDZRN3;ADTRP;OPCML;CCR3;XDH;MAG;CD22;CA10;NT5C3B;RELN	rs72886020;rs12211506;rs11223404;rs4513489;rs2749994;rs73031717;rs73031717;rs73987313;rs35685975;rs11977653	3.28;2.82;2.35;2.33;2.31;2.23;2.23;2.07;2.05;1.74
GWAS_METHOTREXATE_PHARMACOKINETICS_(ACUTE_LYMPHOBLASTIC_LEUKEMIA)	1.48973	0.244889	0.862095	10	1801	GLIS3;SLCO1A2;MTUS2;MTHFD1L;SLCO1B1;GALNT14;RPH3A;LYZL1;UBR4;IFFO2	rs11790321;rs28446944;rs1335656;rs6919680;rs71446763;rs17010732;rs3741982;rs11007526;rs10753508;rs72651876	2.98;2.89;2.52;2.32;2.01;1.78;1.65;1.45;1.31;1.08
GWAS_ASCENDING_AORTA_STRAIN	1.61958	0.244972	0.862143	22	2391	PRDM6;PLCE1;KLHL38;CFDP1;ELL;THSD4;SVIL;ELN;PLEKHA2;FGF3	rs17391210;rs6583934;rs76640213;rs11641308;rs12162221;rs1875415;rs12412168;rs150863;rs75385437;rs4980571	3.06;2.60;2.47;2.44;2.37;2.35;2.26;2.13;2.02;2.01
GWAS_NOSE_SIZE	0.586061	0.245421	0.862401	30	4397	SMARCA2;MSRA;ROBO1;GLIS1;DLC1;MYO16;LYPLAL1;EPHB3;FOXL1;FOXC2	rs10738602;rs76034192;rs6807427;rs1173589;rs80288017;rs3929748;rs10863439;rs62287373;rs34505475;rs34505475	3.94;3.73;3.55;3.29;2.94;2.92;2.92;2.77;2.73;2.73
GWAS_WHOLE_BRAIN_RESTRICTED_DIRECTIONAL_DIFFUSION_(MULTIVARIATE_ANALYSIS)	0.703774	0.245949	0.863211	219	24220	KCNA5;DYSF;SESN3;STRN;BBS9;REST;VCAN;FOXP1;DENND1A;PGM1	rs9919705;rs4852258;rs558288;rs62132521;rs7793759;rs150310611;rs310522;rs1522171;rs7044210;rs2284997	5.81;4.79;4.20;3.90;3.79;3.68;3.61;3.54;3.47;3.36
GWAS_LDL_CHOLESTEROL_LEVELS_X_ALCOHOL_CONSUMPTION_(REGULAR_VS_NON-REGULAR_DRINKERS)_INTERACTION_(2DF)	1.83091	0.247113	0.864868	80	5714	SLC44A4;EHBP1;HGFAC;PSD3;ST3GAL4;MSL2;PCCB;SNX17;PCSK5;PCSK9	rs146535109;rs75758126;rs2857988;rs6586750;rs79152678;rs13065565;rs35970307;rs11684134;rs7048715;rs11810371	4.74;4.23;4.13;3.26;3.24;3.21;3.12;2.99;2.88;2.88
GWAS_PARENTAL_EXTREME_LONGEVITY_(95_YEARS_AND_OLDER)	1.06685	0.247687	0.865684	55	6845	MGAT5;SMARCA2;MPZL2;PSD3;SPOCK1;ROBO2;FAM107B;CDNF;ADCYAP1;PTEN	rs1257210;rs10738602;rs2853005;rs6586750;rs6898797;rs13090400;rs6602765;rs6602765;rs72854816;rs719426	4.69;3.94;3.30;3.26;3.05;3.01;2.90;2.90;2.79;2.75
GWAS_LAMB_CONSUMPTION	0.991198	0.24796	0.865971	34	2853	KIRREL3;RBFOX1;CCDC171;APOC1;APOE;TOMM40;SBK1;BAZ1B;FZD9;MDGA1	rs12364722;rs17144654;rs28648431;rs147901416;rs10419086;rs10419086;rs9939450;rs145178629;rs145178629;rs73413337	3.57;3.25;2.62;2.32;2.22;2.22;1.85;1.83;1.83;1.60
GWAS_PYODERMA_GANGRENOSUM_IN_INFLAMMATORY_BOWEL_DISEASE	0.792341	0.248137	0.866094	16	1277	SERPINB5;SERPINB12;SYN3;SYT4;TNFAIP8;ARPC2;HSD17B4;RIT2;MON2;KDSR	rs9961803;rs9961803;rs9609562;rs72902415;rs7722580;rs11695623;rs68126620;rs72898659;rs11495588;rs2551402	2.89;2.89;2.52;2.28;2.23;2.19;2.13;1.87;1.77;1.69
GWAS_COGNITIVE_ASPECTS_OF_EDUCATIONAL_ATTAINMENT	1.12186	0.248205	0.866141	189	20293	PKD1L3;ZNF638;PDE4D;ERBB4;SRPK2;MAML3;CPEB1;CNTNAP4;PTPRN2;FOXP1	rs78308858;rs4852258;rs112162527;rs2165098;rs73186022;rs795996;rs28593415;rs6564353;rs13234965;rs1522171	4.79;4.79;4.08;3.96;3.79;3.79;3.78;3.58;3.55;3.54
GWAS_SERUM_NICKEL_LEVELS	1.15353	0.248832	0.866576	17	1536	CCDC85A;SLIT2;MYOM1;TMEM92;PLCXD2;KIF13A;PHLDB2;STYK1;YBX3;CCDC102A	rs9967877;rs13149337;rs7227886;rs8082154;rs11914473;rs9367972;rs4411859;rs60367665;rs2168752;rs9926794	3.86;3.32;2.58;2.51;2.26;2.19;2.02;1.87;1.74;1.66
GWAS_LUNG_FUNCTION_(FORCED_VITAL_CAPACITY)	1.28739	0.249068	0.866739	217	27201	SLC25A21;ZMIZ1;WWOX;DOK7;TMEM114;FOXP1;LTBP4;CCAR2;ANTXR1;MPPED2	rs4368077;rs704016;rs59903179;rs2857988;rs78480120;rs1522171;rs41512448;rs2469762;rs75445182;rs6484482	5.01;4.83;4.17;4.13;3.65;3.54;3.54;3.53;3.50;3.49
GWAS_RESPONSE_TO_METHOTREXATE_IN_JUVENILE_IDIOPATHIC_ARTHRITIS	1.98792	0.249356	0.86702	34	6955	ZMIZ1;C12orf75;ANKS1B;TGIF1;CSMD1;SNX16;LMX1A;GABRG3;GABRB3;CHST11	rs704016;rs9645790;rs4472982;rs72868077;rs17070105;rs3202419;rs77557846;rs1470954;rs78167470;rs7974091	4.83;3.55;3.49;3.43;3.40;3.40;3.33;3.27;3.06;2.98
GWAS_TOTAL_LIPID_LEVELS_IN_LDL	0.933677	0.250431	0.868085	54	4403	CEACAM20;HGFAC;ITGA1;ST3GAL4;RELB;PCSK9;TXNL4B;HPR;KLRG1;GCKR	rs10416748;rs2857988;rs4865540;rs79152678;rs16979595;rs11810371;rs8052408;rs8052408;rs7132930;rs12464368	4.33;4.13;3.33;3.24;2.92;2.88;2.85;2.85;2.74;2.57
GWAS_LIVER_FIBROSIS_IN_NON-ALCOHOLIC_FATTY_LIVER_DISEASE	1.77399	0.251091	0.868739	13	2696	ERBB4;SORCS2;CDH3;FABP1;THNSL2;ZFP90;SDC2;TNR;FOXN3;CYP2F1	rs2165098;rs2285790;rs72785161;rs2970895;rs1545223;rs11648534;rs2589189;rs6661958;rs3783855;rs35279446	3.96;3.39;3.19;3.19;2.71;2.51;2.44;2.36;2.19;1.74
GWAS_S-WARFARIN_LEVELS	1.29674	0.251242	0.868856	48	9575	RFTN1;ST6GALNAC3;SMARCA2;SPATA16;ADARB2;ZHX2;RBFOX1;PTPN5;PPARA;SPOCK1	rs55992248;rs71656896;rs10738602;rs12638484;rs12572245;rs16897456;rs17144654;rs56357050;rs873492;rs6898797	4.11;4.10;3.94;3.85;3.75;3.63;3.25;3.11;3.10;3.05
GWAS_TOTAL_LIPID_LEVELS_IN_VLDL	0.916713	0.251426	0.868988	81	6945	HGFAC;PSD3;ST3GAL4;MSL2;CRTAC1;PCCB;CSGALNACT1;PCSK9;TXNL4B;HPR	rs2857988;rs6586750;rs79152678;rs13065565;rs7919531;rs35970307;rs28671342;rs11810371;rs8052408;rs8052408	4.13;3.26;3.24;3.21;3.17;3.12;2.89;2.88;2.85;2.85
GWAS_MENTAL_HEALTH_STUDY_PARTICIPATION_(COMPLETED_SURVEY)	0.929628	0.251439	0.868997	29	4288	RBFOX1;TTLL7;JADE2;TENM2;TCF4;CCDC171;NTM;DIS3L2;APOC1;ELP4	rs17144654;rs12139420;rs112802858;rs6898153;rs624244;rs28648431;rs34745492;rs73995024;rs147901416;rs72892570	3.25;3.23;3.21;2.85;2.62;2.62;2.60;2.50;2.32;2.24
GWAS_VAGINAL_MICROBIOME_METACYC_PATHWAY_(PWY1G-0|MYCOTHIOL_BIOSYNTHESIS)	1.22497	0.252014	0.869407	18	3374	DNAH8;CAMSAP1;LTBP1;KAZN;ADAMTS17;PDGFD;MARCO;GLT1D1;C1QL2;THSD4	rs9462466;rs7853841;rs60166170;rs12123637;rs2585222;rs260815;rs10200695;rs28583964;rs12466015;rs1875415	3.36;2.95;2.84;2.71;2.68;2.65;2.62;2.47;2.46;2.35
GWAS_RED_BLOOD_CELL_FATTY_ACID_LEVELS	0.652123	0.252295	0.869608	17	685	DAGLA;MYRF;FADS1;TMEM258;FEN1;PAQR9;SYCP2L;FADS3;FADS2;RAB3IL1	rs12791843;rs12791843;rs12791843;rs12791843;rs12791843;rs10935476;rs10484891;rs174593;rs174593;rs174593	2.46;2.46;2.46;2.46;2.46;2.40;2.25;2.18;2.18;2.18
GWAS_VAGINAL_MICROBIOME_METACYC_PATHWAY_(PWY-7013|L-1,2-PROPANEDIOL_DEGRADATION)	1.13953	0.252584	0.869619	24	1864	TBX5;USP54;ACVR1C;MSR1;MINPP1;WDR70;CEP128;ELAVL2;MTR;ACTN2	rs17731569;rs112540608;rs2509902;rs11203759;rs185536377;rs62358883;rs77456457;rs3829086;rs2297861;rs2297861	2.81;2.71;2.52;2.37;2.32;2.25;2.17;1.97;1.97;1.97
GWAS_F-FISH_LIKING_(DERIVED_FOOD-LIKING_FACTOR)	1.91239	0.252928	0.86963	16	3973	KIRREL3;GLIS3;CDH13;LRRTM4;TCF4;CCDC171;CADM2;IGSF11;SYT4;ZFHX3	rs12364722;rs11790321;rs8055921;rs7355718;rs624244;rs28648431;rs35228298;rs75000884;rs72902415;rs6499600	3.57;2.98;2.92;2.64;2.62;2.62;2.55;2.37;2.28;1.97
GWAS_PHOSPHATIDYLETHANOLAMINE_38:3_[M-H]1-_LEVELS	1.31412	0.253192	0.869663	10	241	FEN1;TMEM258;FADS1;MYRF;FADS3;RAB3IL1;FADS2;BEST1;FTH1;PDXDC1	rs12791843;rs12791843;rs12791843;rs12791843;rs174593;rs174593;rs174593;rs2736596;rs2736596;rs7404621	2.46;2.46;2.46;2.46;2.18;2.18;2.18;1.64;1.64;1.45
GWAS_SOCIAL_SCIENCE_TRAITS_(PLEIOTROPY)_(HIPO_COMPONENT_1)	1.36058	0.25408	0.869862	13	2261	MAML3;SDK1;ACVR1B;SHISA9;ADTRP;FOXP2;TCF4;STK24;FARP1;COL19A1	rs795996;rs55961125;rs7139320;rs2202077;rs12211506;rs73208648;rs624244;rs117715729;rs7331625;rs642635	3.79;3.37;3.27;3.06;2.82;2.69;2.62;2.27;2.26;1.99
GWAS_QRS_COMPLEX_(CORNELL)	1.11622	0.254515	0.869959	13	852	NFIA;CRIM1;EDEM2;CDKN1A;BMP2;GSS;MYH7B;AMPD3;GOSR2;DKK1	rs6684051;rs6757374;rs11908681;rs9380584;rs1973922;rs7269138;rs7269138;rs7941691;rs11869830;rs139471321	3.39;2.75;2.61;2.46;2.39;2.35;2.35;1.54;1.46;1.35
GWAS_GUT_MICROBIOME_COMPOSITION_(SUMMER)	0.926012	0.254586	0.869975	25	4536	SLCO3A1;ADARB2;TP63;PDGFRL;ESRRG;BTBD16;NKAIN2;MYOF;SCCPDH;ARHGAP18	rs4778032;rs12572245;rs60599136;rs2517253;rs7523966;rs75092311;rs4897547;rs76853531;rs77771978;rs6900079	4.17;3.75;3.74;3.18;2.97;2.64;2.46;2.33;2.31;2.29
GWAS_WELL-BEING_SPECTRUM_(MULTIVARIATE_ANALYSIS)	0.108644	0.254654	0.86999	149	23735	KIF2A;EHBP1;GRM5;FHIT;ERBB4;CELF2;MAML3;SOX5;MSRA;PCDH9	rs17382217;rs75758126;rs308804;rs114578503;rs2165098;rs11594733;rs795996;rs61923848;rs76034192;rs61959203	4.47;4.23;4.01;3.97;3.96;3.88;3.79;3.78;3.73;3.57
GWAS_FREE_CHOLESTEROL_LEVELS_IN_CHYLOMICRONS_AND_EXTREMELY_LARGE_VLDL	0.60161	0.255259	0.870125	70	6657	HGFAC;PSD3;MSL2;CRTAC1;PCCB;CALN1;CSGALNACT1;PMFBP1;APOH;NFE2L3	rs2857988;rs6586750;rs13065565;rs7919531;rs35970307;rs151028660;rs28671342;rs8052408;rs8178870;rs117947396	4.13;3.26;3.21;3.17;3.12;3.05;2.89;2.85;2.79;2.67
GWAS_ERECTILE_DYSFUNCTION	0.337856	0.255584	0.870197	39	4289	USP34;XPO1;NFIA;DOK5;CDH18;CDH13;FOXF2;PEX13;EBF3;PUS10	rs6709112;rs6709112;rs6684051;rs56138015;rs770298;rs8055921;rs114419655;rs13406000;rs11016976;rs62150971	3.61;3.61;3.39;3.38;3.21;2.92;2.75;2.30;2.28;2.20
GWAS_TESTICULAR_CANCER	1.02848	0.255899	0.870268	11	1558	SIM2;MBD5;NELL1;DMRT1;CLDN14;CLPTM1L;C12orf50;PRTG;ALCAM;CENPE	rs73210796;rs2382210;rs61886263;rs1885779;rs97959;rs11954950;rs7963359;rs17819156;rs73179854;rs72666825	4.55;2.99;2.68;2.54;1.63;1.56;1.43;1.39;1.37;1.33
GWAS_AERODIGESTIVE_SQUAMOUS_CELL_CANCER_(PLEIOTROPY)	0.682659	0.256336	0.870365	122	19562	SLC44A4;LRRC38;KCNC4;FHIT;FRMD3;VIT;STRN;CCDC85A;NFATC1;PTPRN2	rs146535109;rs2282185;rs2784150;rs114578503;rs1359166;rs62132521;rs62132521;rs9967877;rs7235273;rs13234965	4.74;4.40;4.02;3.97;3.91;3.90;3.90;3.86;3.73;3.55
GWAS_GALLSTONE_DISEASE	1.36351	0.256527	0.870407	30	2302	SULT2A1;LITAF;GCKR;FADS1;KDELR3;TRAF3;SLC10A2;LRBA;TTC39B;ABCG8	rs8102540;rs72781050;rs12464368;rs12791843;rs138455;rs35187570;rs7332530;rs12499860;rs1590349;rs4148212	3.16;2.79;2.57;2.46;2.43;2.37;2.33;2.22;2.20;2.20
GWAS_RIGHT_COLON_CANCER	2.38023	0.256706	0.870447	15	1648	FGD2;GNG7;NIPAL1;CNGA1;ASTN2;APOL6;GTPBP10;TIGD4;TET2;TSHZ1	rs9296204;rs12462119;rs73244469;rs73244469;rs10759872;rs45523132;rs7777612;rs6850467;rs4698935;rs7243343	3.41;2.72;2.64;2.64;2.51;2.07;1.91;1.89;1.81;1.73
GWAS_TRIACYLGLYCEROL_56:7_[M+NH4]1+_LEVELS	1.08604	0.257031	0.87063	10	302	MYRF;FADS1;TMEM258;FEN1;APOC1;APOE;RAB3IL1;FADS2;FADS3;SAMM50	rs12791843;rs12791843;rs12791843;rs12791843;rs147901416;rs10419086;rs174593;rs174593;rs174593;rs79559467	2.46;2.46;2.46;2.46;2.32;2.22;2.18;2.18;2.18;1.72
GWAS_GLOBAL_ELECTRICAL_HETEROGENEITY_PHENOTYPES	1.12852	0.25753	0.871123	17	1019	TBX3;NFIA;ACTB;IGF1R;NCS1;SCN5A;SLC39A13;PSMC3;SPI1;AGBL2	rs2384406;rs6684051;rs62453415;rs951715;rs73541567;rs7373934;rs3758675;rs3758675;rs3758675;rs11039322	3.78;3.39;3.14;2.51;2.17;1.99;1.84;1.84;1.84;1.79
GWAS_VAGINAL_MICROBIOME_METACYC_PATHWAY_(PWY-5747|2-METHYLCITRATE_CYCLE_II)	1.27182	0.257909	0.871498	17	2325	GABRG3;XXYLT1;TMEM132B;ARHGAP10;BMP2;ACAP2;PPP1R2;ST18;ZFHX3;CCDC71L	rs1470954;rs6797160;rs10773173;rs74486439;rs1973922;rs80046943;rs2280520;rs35988073;rs6499600;rs342189	3.27;3.21;3.03;2.42;2.39;2.32;2.15;2.14;1.97;1.94
GWAS_VAGINAL_MICROBIOME_METACYC_PATHWAY_(PWY-5415|CATECHOL_DEGRADATION_I_(META-CLEAVAGE_PATHWAY))	1.29102	0.257946	0.871534	17	2324	DLGAP1;TMEM132B;TMEM100;GPR39;IFNGR1;ABL2;NDUFAF6;ELAVL2;PVALB;OLIG3	rs9789189;rs10773173;rs1820496;rs35951706;rs4896242;rs7534160;rs10674150;rs3829086;rs730483;rs12200187	3.24;3.03;2.60;2.53;2.36;2.05;1.98;1.97;1.96;1.91
GWAS_TINNITUS_(CHRONIC,_BOTHERSOME)	1.02329	0.258012	0.871599	12	795	EHBP1;APAF1;JAG2;KRT78;KRT79;CAMKK1;SOX4;CTU1;WDPCP;KRT4	rs75758126;rs4472982;rs741859;rs2682304;rs2682304;rs7220264;rs12195821;rs76913418;rs12478736;rs73102420	4.23;3.49;2.33;2.20;2.20;2.11;2.07;1.96;1.83;1.56
GWAS_INTERFERON_GAMMA_LEVELS	0.456861	0.258513	0.872094	21	1945	VPS8;DAB1;PALLD;PIK3CG;PDGFD;ZBTB40;KLF4;EPHB2;ARFGEF1;C1QB	rs10513798;rs72912422;rs6810614;rs56060801;rs260815;rs10799748;rs12685369;rs963113;rs77502869;rs7516258	3.84;3.59;2.93;2.87;2.65;2.63;2.55;2.53;2.40;2.17
GWAS_RETINAL_VASCULAR_FRACTAL_DIMENSION	1.96113	0.258886	0.872462	91	13510	DYSF;ERC2;PLCB1;FHIT;ERBB4;L3MBTL4;SOX5;MPPED2;MITF;TIAM1	rs4852258;rs56242225;rs75234999;rs114578503;rs2165098;rs56247434;rs61923848;rs6484482;rs11711047;rs9977559	4.79;4.45;4.33;3.97;3.96;3.79;3.78;3.49;3.47;3.44
GWAS_PHOSPHATIDYLCHOLINE_(15:0_20:4)_LEVELS	0.332212	0.259059	0.872632	11	708	PLCB1;TMEM258;FADS1;DAGLA;MYRF;RAB3IL1;FADS2;FADS3;BEST1;FTH1	rs75234999;rs12791843;rs12791843;rs12791843;rs12791843;rs174593;rs174593;rs174593;rs2736596;rs2736596	4.33;2.46;2.46;2.46;2.46;2.18;2.18;2.18;1.64;1.64
GWAS_CORNEAL_RESISTANCE_FACTOR	1.25453	0.259305	0.872875	60	6211	MIPOL1;TMEM212;ATP1B1;FOXP1;TGIF1;FNDC3B;LTBP1;ARID5B;ADAMTS17;TCF4	rs4368077;rs4494959;rs6675509;rs1522171;rs72868077;rs4295191;rs60166170;rs77968426;rs2585222;rs624244	5.01;3.88;3.80;3.54;3.43;3.25;2.84;2.70;2.68;2.62
GWAS_PHOSPHATIDYLCHOLINE_(18:1_20:3)_LEVELS	0.545104	0.259461	0.873028	10	320	MYRF;TMEM258;FADS1;FADS2;RAB3IL1;TM6SF2;FTH1;BEST1;INCENP;PDXDC1	rs12791843;rs12791843;rs12791843;rs174593;rs174593;rs74695215;rs2736596;rs2736596;rs1675123;rs7404621	2.46;2.46;2.46;2.18;2.18;1.80;1.64;1.64;1.64;1.45
GWAS_CAROTID_INTIMA_MEDIA_THICKNESS_(MEAN-MAXIMUM)	1.29998	0.262001	0.875524	12	1562	DYNC2H1;NUMBL;COL4A2;KLHL38;APOC1;SVIL;APOE;CBFA2T3;MCPH1;HERPUD2	rs1913462;rs41512448;rs4773140;rs76640213;rs147901416;rs12412168;rs10419086;rs574397;rs71525730;rs2161868	4.13;3.54;3.39;2.47;2.32;2.26;2.22;1.70;1.57;1.51
GWAS_CONCENTRATION_OF_MEDIUM_VLDL_PARTICLES	1.30915	0.262201	0.87572	65	5197	MGAT5;HGFAC;ST3GAL4;PCSK9;HPR;TXNL4B;NCK1;GCKR;GALNT2;GAS6	rs1257210;rs2857988;rs79152678;rs11810371;rs8052408;rs8052408;rs6773440;rs12464368;rs2983376;rs7399961	4.69;4.13;3.24;2.88;2.85;2.85;2.58;2.57;2.54;2.51
GWAS_SULFASALAZINE-INDUCED_AGRANULOCYTOSIS	1.39748	0.262213	0.875732	14	1570	C2;SERINC5;SULF1;RTN4RL1;MROH6;CRYL1;IFT88;GSE1;CHRM3;GNAS	rs146535109;rs16877468;rs73683988;rs11868677;rs6558375;rs9506497;rs41470348;rs7189498;rs6703930;rs62203846	4.74;3.49;2.87;2.53;2.50;2.30;2.08;1.93;1.87;1.70
GWAS_AUTISM_SPECTRUM_DISORDER,_ATTENTION_DEFICIT-HYPERACTIVITY_DISORDER,_BIPOLAR_DISORDER,_MAJOR_DEPRESSIVE_DISORDER,_AND_SCHIZOPHRENIA_(COMBINED)	1.49866	0.262525	0.876072	55	9257	ZMIZ1;SMARCA2;HDAC4;ANKS1B;CSMD1;PPP2R2B;IL1R2;IL1R1;KIF21B;SYNE1	rs704016;rs10738602;rs592695;rs4472982;rs17070105;rs28813131;rs10460490;rs10460490;rs12117995;rs139696503	4.83;3.94;3.86;3.49;3.40;3.17;3.05;3.05;2.84;2.74
GWAS_BISPHOSPHONATE-ASSOCIATED_ATYPICAL_FEMORAL_FRACTURE	0.622379	0.26287	0.876577	23	2540	CNTN4;NTN1;LARP4B;RFX3;SNTN;CPNE8;ALG10B;SPAST;KCNG1;TCL1A	rs116791947;rs62068228;rs59502232;rs4740718;rs80304372;rs115755936;rs35007983;rs6752375;rs1474958;rs12161904	3.60;3.09;2.95;2.76;2.71;2.63;2.28;2.13;1.91;1.84
GWAS_PHOSPHATIDYLCHOLINE_32:0_[M+H]1+/PHOSPHATIDYLETHANOLAMINE_35:0_[M+H]1+/PHOSPHATIDATE_37:1_[M+NH4]1+_LEVELS	1.45437	0.262911	0.876638	13	383	TNXB;PRRT1;FADS1;MYRF;TMEM258;FEN1;FADS2;FADS3;BUD13;APOA4	rs9296004;rs9296004;rs12791843;rs12791843;rs12791843;rs12791843;rs174593;rs174593;rs180364;rs518547	3.00;3.00;2.46;2.46;2.46;2.46;2.18;2.18;2.01;1.74
GWAS_CEREBROSPINAL_AB1-42_LEVELS_IN_ALZHEIMER'S_DISEASE_DEMENTIA	0.560341	0.26381	0.877951	15	491	SUCLG2;APOC4;CLPTM1;APOC4-APOC2;APOC1;ETF1;KDM3B;REEP2;EGR1;TOMM40	rs2772456;rs16979595;rs16979595;rs16979595;rs147901416;rs7729723;rs7729723;rs7729723;rs7729723;rs10419086	3.70;2.92;2.92;2.92;2.32;2.26;2.26;2.26;2.26;2.22
GWAS_METASTASIS_IN_STAGE_I-III_MICROSATELLITE_INSTABILITY_LOW/STABLE_COLORECTAL_CANCER_(TIME_TO_EVENT)	0.626214	0.265213	0.879238	20	5031	FHIT;BBS9;MACROD2;ADRB2;RBFOX3;ASTN2;BRINP3;SP9;CIR1;SCFD2	rs114578503;rs7793759;rs200781;rs1036176;rs12603748;rs10759872;rs61819029;rs11695042;rs13031216;rs2930043	3.97;3.79;2.89;2.68;2.51;2.51;2.42;2.40;2.20;2.04
GWAS_HELP-SEEKING_FROM_A_GP	0.312415	0.265263	0.879284	15	2797	GRM5;TMEM106B;BNC2;DCDC2;ZKSCAN8;TDRD9;PPIL1;SORCS3;CELF4;HLA-DRB1	rs308804;rs10479756;rs41313973;rs9379651;rs72846794;rs747247;rs6919096;rs1490182;rs11659809;rs9271489	4.01;3.55;3.26;2.54;2.18;2.16;2.00;1.90;1.81;1.68
GWAS_TYPE_2_DIABETES_(AGE_OF_ONSET)	0.340853	0.26575	0.879729	39	4742	TMEM132D;GRXCR1;PIGK;RBMS3;ALDH1B1;ODF1;HDAC9;F13A1;CLEC14A;TSHZ2	rs11060214;rs4599447;rs77096504;rs6784829;rs4878199;rs13270853;rs2697911;rs4416719;rs75017257;rs6097333	2.92;2.90;2.87;2.84;2.77;2.68;2.68;2.67;2.61;2.33
GWAS_SUBJECTIVE_WELL-BEING_(MTAG)	1.2592	0.266156	0.880069	30	5013	GRM5;MAML3;RBFOX1;KLHDC8B;SEMA6D;ADTRP;BRINP3;DCC;TMPRSS5;RAB27B	rs308804;rs795996;rs17144654;rs6790914;rs78424241;rs12211506;rs61819029;rs62081903;rs17532674;rs2006985	4.01;3.79;3.25;3.18;3.11;2.82;2.42;2.32;2.20;2.09
GWAS_VAGINAL_MICROBIOME_METACYC_PATHWAY_(PWY-5705|ALLANTOIN_DEGRADATION_TO_GLYOXYLATE_III)	1.14042	0.266241	0.880115	20	4449	MALRD1;NCAM1;RBFOX1;SPOCK1;PRUNE2;KBTBD11;C3orf20;RPA1;LRP2;CMIP	rs11008507;rs12574998;rs17144654;rs6898797;rs1834333;rs6558568;rs1873915;rs11868677;rs831014;rs4889357	4.14;3.52;3.25;3.05;2.70;2.65;2.58;2.53;2.20;2.19
GWAS_PHOSPHATIDYLCHOLINE_36:3_[M+H]1+/PHOSPHATIDYLETHANOLAMINE_39:3_[M+H]1+/PHOSPHATIDATE_41:4_[M+NH4]1+_LEVELS	1.31412	0.266364	0.880183	10	241	TMEM258;FADS1;MYRF;FEN1;FADS3;RAB3IL1;FADS2;BEST1;FTH1;PDXDC1	rs12791843;rs12791843;rs12791843;rs12791843;rs174593;rs174593;rs174593;rs2736596;rs2736596;rs7404621	2.46;2.46;2.46;2.46;2.18;2.18;2.18;1.64;1.64;1.45
GWAS_ASEG_RH_INTENSITY_PUTAMEN	1.44991	0.266716	0.880375	10	912	SLC39A12;DENND4C;SLC39A8;PLIN2;TF;BANK1;SLC39A14;RUNX2;HFE;GAL3ST1	rs7893618;rs10125976;rs13103835;rs10738528;rs147634092;rs73834559;rs76877296;rs602341;rs2032447;rs11704774	2.60;2.32;2.27;2.15;2.00;1.99;1.85;1.80;1.23;1.14
GWAS_ATTENTION_DEFICIT_HYPERACTIVITY_DISORDER	1.14973	0.266867	0.880457	103	16285	CSMD2;GRM5;FHIT;SV2C;SOX5;FOXP1;CLYBL;DPP10;ITGA1;MMP24	rs484731;rs308804;rs114578503;rs2937715;rs61923848;rs1522171;rs9554631;rs1347502;rs4865540;rs78070351	4.20;4.01;3.97;3.93;3.78;3.54;3.33;3.33;3.33;3.20
GWAS_HYPERTRIGLYCERIDEMIA	1.15087	0.268129	0.881145	39	1052	PPM1G;CABLES1;NRBP1;KRTCAP3;GCKR;FNDC4;IFT172;TRIB1;TRPM1;SLC18A1	rs11684134;rs2117243;rs12464368;rs12464368;rs12464368;rs12464368;rs12464368;rs2980864;rs8038969;rs12548222	2.99;2.73;2.57;2.57;2.57;2.57;2.57;2.38;2.29;2.04
GWAS_BETA-HYDROXYISOVALERATE_LEVELS	0.905762	0.268753	0.881484	10	447	PLEKHG5;ACOT7;HPD;MCCC1;PSMD9;THEM5;THEM4;ACSM2B;THUMPD1;ACSM3	rs2274510;rs6680950;rs1471495;rs12637471;rs11043218;rs55980496;rs55980496;rs56034383;rs7189527;rs7189527	2.16;1.97;1.94;1.79;1.54;1.53;1.53;1.16;1.10;1.10
GWAS_LEUCYLGLYCINE_LEVELS_IN_ELITE_ATHLETES	0.746129	0.269055	0.881648	10	1414	SLCO1A2;SCAPER;CACNA2D3;CCNY;RAPGEF4;KLKB1;THRB;GRK6;FMO5;ERICH5	rs28446944;rs55817928;rs9851733;rs7090730;rs35599077;rs13145616;rs74956157;rs6420094;rs1932978;rs72678783	2.89;2.41;2.23;2.10;2.08;1.97;1.86;1.76;1.67;1.29
GWAS_TRIGLYCERIDES_X_PHYSICAL_ACTIVITY_INTERACTION_(2DF_TEST)	0.601664	0.269291	0.881776	23	2052	SLC44A4;HGFAC;PSD3;GCKR;TRIB1;VEGFA;EYA2;MPP3;ARL15;CYP26A1	rs146535109;rs2857988;rs6586750;rs12464368;rs2980864;rs699946;rs6124910;rs28787599;rs61527738;rs117829549	4.74;4.13;3.26;2.57;2.38;2.33;2.13;2.13;2.03;1.91
GWAS_TOTAL_PHF-TAU_(SNP_X_SNP_INTERACTION)	0.249157	0.269357	0.881815	53	7259	DOCK1;SNX29;DAB1;SLIT3;ANK2;LMX1A;CARD11;PAX7;CHST2;ADAMTSL1	rs111255454;rs201239256;rs72912422;rs7733805;rs56896398;rs77557846;rs78723777;rs742078;rs4437106;rs7847724	5.52;3.84;3.59;3.44;3.34;3.33;3.25;3.24;3.19;3.05
GWAS_CREATINE_KINASE_LEVELS	1.59672	0.269564	0.881966	40	3353	PSMD3;NMB;SLITRK4;AKAP6;CEP112;APOH;VGLL2;CSF3;GCKR;CD163	rs8080734;rs150079613;rs5908730;rs10133229;rs8178870;rs8178870;rs4946246;rs4458030;rs12464368;rs7484601	3.40;3.03;3.00;3.00;2.79;2.79;2.78;2.63;2.57;2.44
GWAS_GRANULOCYTE_TELOMERE_LENGTH	0.496545	0.269615	0.882003	10	2294	TENM3;ASIC2;ROBO1;SPOP;FBXL18;C2orf73;SMOC2;CASR;SPTBN1;PIK3R1	rs10034371;rs113351607;rs6807427;rs17712721;rs1474445;rs843729;rs13205533;rs144020044;rs72915032;rs831121	4.78;3.76;3.55;2.69;2.48;2.07;1.58;1.46;1.39;1.33
GWAS_SCHIZOPHRENIA,_BIPOLAR_DISORDER_OR_RECURRENT_MAJOR_DEPRESSIVE_DISORDER_X_SEX_INTERACTION_(3DF)	0.590002	0.270116	0.882367	17	2427	TUSC1;C6orf89;PI16;CARD11;CSRP2;IDO2;E2F7;NKAIN2;ZFAT;THSD4	rs4144934;rs9296204;rs9296204;rs78723777;rs773487;rs78587687;rs310878;rs4897547;rs12541381;rs1875415	3.69;3.41;3.41;3.25;2.67;2.64;2.46;2.46;2.42;2.35
GWAS_PERIODONTITIS	0.955228	0.27015	0.882392	14	1387	VAV1;SHISA9;KCNQ5;HUNK;GLT6D1;EPDR1;NME8;NUDT5;NPY;GPR141	rs4807102;rs2202077;rs7747411;rs7283739;rs10776832;rs12532505;rs12532505;rs140887894;rs17149280;rs6970978	3.47;3.06;2.65;2.58;2.30;1.98;1.98;1.96;1.95;1.94
GWAS_CHRONIC_OBSTRUCTIVE_PULMONARY_DISEASE_IN_EVER_SMOKERS	0.370592	0.271866	0.883635	27	4792	HDAC4;FLOT1;HTR4;GLIS3;ADCY5;MECOM;MICAL3;CFDP1;GALNT12;THSD4	rs592695;rs6911628;rs113620918;rs11790321;rs11927367;rs16853376;rs2111546;rs11641308;rs79107811;rs1875415	3.86;3.15;3.00;2.98;2.77;2.59;2.44;2.44;2.39;2.35
GWAS_ANXIETY_SEVERITY_X_HOURS_SPENT_WATCHING_TELEVISION_INTERACTION	0.882925	0.272123	0.88382	26	3993	CSMD2;SNX29;RGS6;CHAD;ACSF2;PPP2R2C;PIEZO2;GRIK2;KCNQ3;SLC9A9	rs484731;rs201239256;rs36736;rs56134783;rs56134783;rs34330982;rs72976744;rs2629977;rs7819140;rs13058809	4.20;3.84;3.33;3.13;3.13;3.06;2.98;2.90;2.83;2.70
GWAS_FAT_DISTRIBUTION_(HIV)	1.00293	0.272207	0.883875	16	1540	ADAMTSL1;STXBP3;ARRDC4;GPSM2;CLCC1;AKNAD1;UNCX;KATNAL1;MARK1;GFPT2	rs7847724;rs1277018;rs28531668;rs12729728;rs12729728;rs12729728;rs1079443;rs673477;rs700036;rs3111514	3.05;3.01;2.99;2.25;2.25;2.25;2.12;2.07;1.83;1.76
GWAS_RESPONSE_TO_CYTIDINE_ANALOGUES_(GEMCITABINE)	1.00975	0.272217	0.883882	10	1935	DOCK1;CREB5;DOK6;ITIH5;MAPK10;TGFBI;ANGPT2;MCPH1;NIPSNAP3A;CLDN23	rs111255454;rs73086412;rs72963585;rs78355022;rs28870188;rs30740;rs71525730;rs71525730;rs12376920;rs6601729	5.52;2.83;2.81;2.09;2.02;1.78;1.57;1.57;1.42;1.08
GWAS_WHITE_MATTER_HYPERINTENSITY_VOLUME_X_HYPERTENSION_INTERACTION_(2DF)	1.92552	0.272302	0.883935	36	3082	TARBP1;TMEM212;COL4A2;HAAO;EPHB3;FOXL1;FOXC2;CALCRL;DCC;LPAR1	rs538898396;rs4494959;rs4773140;rs1371404;rs62287373;rs34505475;rs34505475;rs17463994;rs62081903;rs10980729	4.05;3.88;3.39;2.82;2.77;2.73;2.73;2.63;2.32;2.30
GWAS_VITAMIN_C_LEVELS	1.09918	0.273042	0.884403	13	780	MAF;SNRPF;FADS1;SLC23A3;AKT1;FADS2;SLC23A1;RGS14;SLC34A1;GSTA5	rs12597560;rs11108301;rs12791843;rs3100776;rs12433350;rs174593;rs74863129;rs6420094;rs6420094;rs72552261	2.73;2.61;2.46;2.21;2.20;2.18;2.08;1.76;1.76;1.72
GWAS_ESSENTIAL_TREMOR	0.893224	0.273093	0.884485	67	11939	SPCS3;EHBP1;SLC24A2;CSMD1;NR4A1;PSD3;DSCAML1;ESRRG;PTGFRN;DHX15	rs72641708;rs75758126;rs2891134;rs17070105;rs7139320;rs6586750;rs2298766;rs7523966;rs12024946;rs56798539	4.57;4.23;3.74;3.40;3.27;3.26;3.23;2.97;2.96;2.94
GWAS_SERUM_LEVELS_OF_PROTEIN_NOG	0.988794	0.276263	0.892639	12	557	GFI1B;RNPEPL1;CCDC71L;DGKE;C17orf67;TRIM25;MEF2C;HNRNPA1;NFE2;MEF2D	rs615667;rs11684114;rs342189;rs7209599;rs7209599;rs3785473;rs302482;rs2071391;rs2071391;rs11806983	2.53;2.19;1.94;1.84;1.84;1.55;1.51;1.48;1.48;1.32
GWAS_FREE_CHOLESTEROL_LEVELS_IN_VERY_SMALL_VLDL	1.46348	0.276488	0.893215	61	3999	EHBP1;ST3GAL4;PPP2R3A;PHF20;PCSK9;DHX38;APOH;GCKR;GAS6;TMEM258	rs75758126;rs79152678;rs13065565;rs113760088;rs11810371;rs8052408;rs8178870;rs12464368;rs7399961;rs12791843	4.23;3.24;3.21;3.02;2.88;2.85;2.79;2.57;2.51;2.46
GWAS_CANNABIS_SMOKING_OR_CIGARETTE_SMOKING_OR_SCHIZOPHRENIA	0.827841	0.276744	0.893247	18	2690	NCAM1;SDK1;SEMA6D;SLC28A3;NTM;IGSF11;DCC;PHC2;TMEM182;POU3F2	rs12574998;rs55961125;rs78424241;rs17087204;rs34745492;rs75000884;rs62081903;rs67559165;rs2732845;rs34047757	3.52;3.37;3.11;2.74;2.60;2.37;2.32;2.16;1.82;1.82
GWAS_CHILDHOOD_BODY_FATNESS	0.706105	0.277224	0.893257	15	1254	SLC52A3;FAM110A;FAIM2;TFAP2B;NEGR1;SEC16B;FTO;ADCY3;GPRC5B;TNNI3K	rs6054733;rs36012842;rs113665947;rs9473932;rs1486087;rs12081230;rs9932411;rs1529897;rs113274210;rs1087091	3.28;3.08;2.41;2.32;2.17;1.98;1.89;1.70;1.67;1.60
GWAS_CAROTID_INTIMA_MEDIA_THICKNESS_(MINIMUM)	0.708124	0.277367	0.893394	28	4257	DYNC2H1;VCAN;LTBP4;COL4A2;MMP24;CDH13;HAPLN1;FBXO32;CFDP1;EDNRA	rs1913462;rs310522;rs41512448;rs4773140;rs78070351;rs8055921;rs1563551;rs72711207;rs11641308;rs6852395	4.13;3.61;3.54;3.39;3.20;2.92;2.67;2.47;2.44;2.36
GWAS_POTASSIUM_LEVELS	0.423392	0.278528	0.895583	20	1664	RGS12;WNT2B;WDR72;EML6;NUP93;PPARG;SH3TC1;LSP1;TAF9B;CYSLTR1	rs2857988;rs72699015;rs689813;rs10746530;rs12934069;rs709163;rs1712292;rs111674386;rs17303413;rs145757740	4.13;2.68;2.57;2.23;2.21;1.89;1.85;1.73;1.72;1.70
GWAS_URINARY_UROMODULIN_LEVELS_(INDEXED_TO_CREATININE)	1.01669	0.278783	0.896069	30	2907	ERC2;PHACTR1;LRRTM4;WDR72;STXBP5L;UMOD;DNAH3;ZNF608;MELK;SNTB1	rs56242225;rs202077;rs7355718;rs689813;rs58491832;rs12922283;rs760032;rs6875262;rs16933492;rs10099729	4.45;3.12;2.64;2.57;2.52;2.31;2.29;2.19;2.01;2.01
GWAS_ALCOHOLIC_CHRONIC_PANCREATITIS	0.78065	0.280969	0.900298	64	3680	RNF128;ZFP1;KCNJ3;SPINK1;JAKMIP2;TBC1D8B;FAM180A;NPAS3;CTRB2;NUP62CL	rs12857597;rs6564212;rs11895478;rs12109943;rs12109943;rs5962747;rs4602829;rs4517701;rs7193344;rs1294085	3.66;3.49;3.29;3.19;3.19;3.10;2.84;2.84;2.78;2.74
GWAS_INVASIVE_BREAST_CANCER	1.06537	0.281049	0.900452	12	1207	TBX3;SLC14A2;ARHGEF12;JMJD1C;RBBP8;MAFB;HORMAD2;TP53;HCN1;NELFA	rs2384406;rs1421201;rs7952113;rs6479881;rs79342110;rs17243177;rs58809221;rs62062581;rs2005147;rs7377981	3.78;2.85;2.55;1.86;1.75;1.66;1.64;1.59;1.56;1.50
GWAS_CHOLESTERYL_ESTER_(20:4)_LEVELS	0.903573	0.281165	0.900616	10	247	MYRF;TMEM258;FADS1;FADS2;RAB3IL1;FADS3;SIDT2;FTH1;BEST1;ALDH1A2	rs12791843;rs12791843;rs12791843;rs174593;rs174593;rs174593;rs12271743;rs2736596;rs2736596;rs79943822	2.46;2.46;2.46;2.18;2.18;2.18;1.69;1.64;1.64;1.51
GWAS_FACE_MEMORY	0.994674	0.281778	0.901441	12	1084	TBC1D30;ANGPT1;RSBN1L;KIF15;DPYD;NEO1;TMPRSS3;ARNTL;BCL11A;EPHA4	rs155950;rs67029862;rs76533497;rs62242566;rs61790066;rs12903656;rs2839517;rs7924494;rs36096877;rs7573758	3.15;2.88;2.67;2.66;2.40;2.24;2.19;1.92;1.77;1.66
GWAS_CYTOKINE_NETWORK_LEVELS_(MULTIVARIATE_ANALYSIS)	1.12143	0.282181	0.901455	11	1089	F5;PCSK6;VEGFA;VLDLR;ABO;PDGFRB;JMJD1C;SERPINE2;ZFPM2;AP1S3	rs35337011;rs8043284;rs699946;rs17656379;rs517414;rs114792;rs6479881;rs6758638;rs6994884;rs592758	5.48;3.19;2.33;2.28;2.22;2.21;1.86;1.84;1.74;1.66
GWAS_RESPONSE_TO_PALIPERIDONE_IN_SCHIZOPHRENIA_(MULTIVARIATE)	0.44226	0.282697	0.901474	19	2272	PLCB1;JDP2;SMC5;KLF9;PHF20;ENOX1;NFS1;COL26A1;IQGAP2;SERPINA1	rs75234999;rs175721;rs10868812;rs10868812;rs113760088;rs34356611;rs112041905;rs10226836;rs4326119;rs7144888	4.33;3.16;3.12;3.12;3.02;2.86;2.81;2.63;2.33;2.07
GWAS_TYPE_1_DIABETES_(AGE_AT_DIAGNOSIS)	1.0303	0.282867	0.90148	26	4559	NFIB;GABRA2;TLL1;C6orf15;POU5F1;TAP2;HECW1;IKZF3;FCGR3A;PHF20L1	rs72700585;rs74812360;rs1503294;rs2027937;rs2027937;rs2621320;rs6463191;rs11657449;rs12142755;rs16904781	2.62;2.43;2.35;2.30;2.30;2.29;2.27;2.24;2.20;2.19
GWAS_HIPPOCAMPAL_VOLUME	0.205392	0.283212	0.901492	73	9193	FRMD3;PTPRM;MCTP2;CDH13;CLPTM1;APOC4;RELB;DPP6;PRKCA;RYR3	rs1359166;rs898203;rs12912567;rs8055921;rs16979595;rs16979595;rs16979595;rs7783446;rs190139;rs62013801	3.91;3.55;3.54;2.92;2.92;2.92;2.92;2.91;2.76;2.73
GWAS_RETICULOCYTE_FRACTION_OF_RED_CELLS	-0.433633	0.284141	0.901525	483	40719	SLC25A21;SLFN14;PEX12;AP2B1;PLCB1;INSR;MMP28;ENDOD1;SESN3;IST1	rs4368077;rs4531775;rs4531775;rs4531775;rs75234999;rs75392157;rs35672532;rs558288;rs558288;rs79169855	5.01;4.36;4.36;4.36;4.33;4.24;4.20;4.20;4.20;4.04
GWAS_IMMUNE_REPONSE_TO_SMALLPOX_(SECRETED_IL-1BETA)	0.726254	0.284334	0.901532	10	889	XKR4;COL28A1;MTHFD2L;EPGN;MECOM;RAB6B;DCHS2;SLC15A1;VPS26A;SUPV3L1	rs2658895;rs59789360;rs16850965;rs16850965;rs16853376;rs62269104;rs62330254;rs11616838;rs12763558;rs72807614	3.24;2.93;2.73;2.73;2.59;2.30;2.28;1.30;1.21;1.19
GWAS_TRIGLYCERIDE_LEVELS_IN_NON-TYPE_2_DIABETES	0.465806	0.285082	0.901558	272	23795	DHODH;HGFAC;STRN;TMEM212;VCAN;LPP;PRKAR2B;MITF;EMILIN2;SMCHD1	rs78308858;rs2857988;rs62132521;rs4494959;rs310522;rs74768531;rs11770475;rs11711047;rs35176958;rs28601731	4.79;4.13;3.90;3.88;3.61;3.54;3.53;3.47;3.45;3.44
GWAS_BONE_PROPERTIES_(HEEL)	0.662718	0.285176	0.901561	11	922	FOXL1;MBL2;TMEM135;CCDC170;ESR1;WNT16;CPED1;GPATCH1;SPTBN1;DKK1	rs34505475;rs11816856;rs61905644;rs78436453;rs2982712;rs12706340;rs73215348;rs77873952;rs72915032;rs139471321	2.73;1.84;1.84;1.67;1.60;1.49;1.47;1.46;1.39;1.35
GWAS_LDL_CHOLESTEROL_LEVELS_X_SHORT_TOTAL_SLEEP_TIME_INTERACTION_(2DF_TEST)	0.601015	0.285366	0.901568	59	4645	DHODH;DOK7;SNX29;PCCB;KLHL31;PCSK9;BSND;USP24;VAT1L;HPR	rs78308858;rs2857988;rs201239256;rs35970307;rs9370225;rs11810371;rs11810371;rs11810371;rs2966032;rs8052408	4.79;4.13;3.84;3.12;3.03;2.88;2.88;2.88;2.87;2.85
GWAS_HIP_BONE_MINERAL_DENSITY_AND_TOTAL_BODY_FAT_MASS_(BIVARIATE_ANALYSIS)	1.37417	0.285373	0.901568	12	1115	C1QL1;HOXB3;MIR10A;MC5R;MC2R;TDRD9;GRID1;NMT1;CCDC170;NEK11	rs8072356;rs187831436;rs187831436;rs7243853;rs7243853;rs747247;rs76425624;rs79811178;rs78436453;rs75089254	2.86;2.60;2.60;2.23;2.23;2.16;1.99;1.74;1.67;1.48
GWAS_EOSINOPHILIC_ESOPHAGITIS	1.0057	0.286271	0.9016	42	4735	HSPA1B;NEU1;SHANK2;GALNT1;WDR36;TSLP;RORA;SEMA6A;TIMP2;PRKG1	rs146535109;rs146535109;rs61886415;rs1791531;rs4957599;rs4957599;rs2140441;rs9327014;rs7211960;rs11001210	4.74;4.74;3.65;3.15;3.04;3.04;2.73;2.67;2.64;2.47
GWAS_RBC_LEVELS_OF_11-HETE.1	1.02124	0.286333	0.901602	19	4541	WWOX;CNTNAP2;NBAS;TUSC3;PIEZO1;ZBTB20;MAP1S;CTNNBL1;DDX25;SGCZ	rs59903179;rs71530751;rs1963352;rs2604376;rs13334987;rs73238043;rs12971354;rs8126174;rs4540843;rs62502010	4.17;3.53;3.49;3.29;3.14;2.64;2.51;2.30;2.23;2.20
GWAS_PHENYLEPHRINE_INFUSION_RATE_DURING_ANESTHESIA	0.771218	0.28656	0.90161	13	1630	SNX29;CLSTN2;IQGAP2;ATP10A;F2RL2;FAM3C;EDN2;PDE4B;WNT16;NEK11	rs201239256;rs189470;rs4326119;rs17643428;rs3797435;rs2950815;rs2483692;rs783042;rs12706340;rs75089254	3.84;2.35;2.33;2.30;2.18;2.12;2.06;1.77;1.49;1.48
GWAS_SKIN_COLOR	0.861781	0.286789	0.901618	14	1652	GRM5;BNC2;ADAMTS12;TYR;HERC2;ZNF276;NOX4;OCA2;HYDIN;IRF4	rs308804;rs41313973;rs256651;rs10830219;rs35946704;rs4785591;rs4598673;rs72710556;rs3785417;rs111427366	4.01;3.26;2.68;2.18;2.09;2.04;2.02;1.91;1.86;1.84
GWAS_CERAMIDE_(D18:1/24:1)_LEVELS	1.07971	0.286832	0.901634	10	832	GRAMD4;CNN2;ABCA7;HERPUD1;FADS2;CYB5R3;A4GALT;HNF1A;MAU2;GATAD2A	rs116484910;rs3829687;rs3829687;rs172337;rs174593;rs6002907;rs6002907;rs10849823;rs4808948;rs4808948	4.55;2.40;2.40;2.33;2.18;2.03;2.03;1.64;1.55;1.55
GWAS_GLUCOCORTICOID-INDUCED_OSTEONECROSIS_(AGE_10_YEARS_AND_OLDER)	0.636087	0.287566	0.901979	11	1691	CDH9;CSGALNACT1;NTM;PPP1R9A;TSGA13;KLF14;CWC27;RAPGEF5;PAG1;ZNF704	rs257802;rs28671342;rs34745492;rs854719;rs56234747;rs56234747;rs13165926;rs16873135;rs12676286;rs1387547	2.94;2.89;2.60;2.51;2.41;2.41;2.31;2.29;2.11;1.75
GWAS_INSULIN_LEVELS_IN_OVERWEIGHT_INDIVIDUALS	1.0911	0.287897	0.902135	10	754	JAKMIP2;WSCD2;MPPED1;SAP130;ASCL4;MICAL2;RERG;STPG2;FAM219B;MPI	rs12109943;rs17320521;rs7349025;rs55718316;rs4964619;rs113900635;rs12300674;rs57396208;rs78324724;rs78324724	3.19;2.86;2.55;2.04;1.93;1.81;1.48;1.33;0.91;0.91
GWAS_HEART_RATE_IN_HEART_FAILURE_WITH_REDUCED_EJECTION_FRACTION	0.548618	0.288074	0.902218	60	12257	CIT;WWOX;LHFPL3;TAS2R16;TP63;NFATC1;CPNE5;ANKS1B;CSMD1;UBE2Q2	rs11064955;rs59903179;rs11972126;rs56826564;rs60599136;rs7235273;rs6920224;rs4472982;rs17070105;rs7176788	4.49;4.17;3.89;3.76;3.74;3.73;3.62;3.49;3.40;3.39
GWAS_AGE-RELATED_MACULAR_DEGENERATION_OR_COVID-19_INFECTION_(MTAG)	1.02811	0.288573	0.902453	35	2758	SRPK2;ZFP1;DENND1B;NELFE;C1orf53;CTRB2;FAM124B;SYN3;CNN2;PDGFB	rs73186022;rs6564212;rs2488395;rs9296004;rs10922306;rs7193344;rs940319;rs9609562;rs3829687;rs56222990	3.79;3.49;3.35;3.00;2.84;2.78;2.58;2.52;2.40;2.35
GWAS_FACIAL_MORPHOLOGY_(FACTOR_17,_HEIGHT_OF_VERMILLION_UPPER_LIP)	1.90652	0.289196	0.902745	14	1990	PPP2R2B;LITAF;FREM1;MUC4;GPR151;MYOF;SYNE3;SPAG16;CHRNA4;SH2D4B	rs28813131;rs72781050;rs3747534;rs75411247;rs11956501;rs76853531;rs3742343;rs11900486;rs35318934;rs17107222	3.17;2.79;2.63;2.51;2.43;2.33;2.33;2.30;2.17;2.00
GWAS_SENSORIMOTOR_DEXTERITY	0.99438	0.289519	0.902897	26	4141	IQCJ-SCHIP1;CNTN4;ZFAND5;ME3;PDE1C;GPM6A;CUL3;CACNA1C;RNF10;C9orf135	rs73170511;rs116791947;rs11143267;rs666646;rs11979163;rs4690634;rs940319;rs34621387;rs1167698;rs7043623	4.25;3.60;3.55;3.48;3.43;2.61;2.58;2.57;2.56;2.45
GWAS_EXPLORATORY_EYE_MOVEMENT_DYSFUNCTION_IN_SCHIZOPHRENIA_(NUMBER_OF_EYE_FIXATIONS)	1.32021	0.289684	0.902974	12	1224	MAN2A1;TMEM200A;ADRB2;EEA1;PLA2R1;CCDC141;ADAM12;CCND3;TAF8;KCNF1	rs2033463;rs3813359;rs1036176;rs924326;rs16844724;rs76280783;rs10901565;rs9394852;rs9394852;rs13386607	3.97;3.04;2.68;2.36;2.25;2.18;2.13;1.87;1.87;1.64
GWAS_PHOSPHATIDYLCHOLINE-O_31:0_[M+H]1+/PHOSPHATIDYLETHANOLAMINE-O_34:0_[M+H]1+_LEVELS	2.14329	0.289745	0.903003	11	352	PPM1G;NRBP1;GCKR;BUD13;LPL;APOA4;APOC3;C2orf16;SYNE2;ZPR1	rs11684134;rs12464368;rs12464368;rs180364;rs35465966;rs518547;rs518547;rs34502053;rs6573551;rs7118999	2.99;2.57;2.57;2.01;1.83;1.74;1.74;1.67;1.65;1.62
GWAS_GENERALIZED_EPILEPSY	0.610766	0.289803	0.90303	31	2196	PCDH7;PADI6;PADI4;TTC21B;GABRA2;ZEB2;SCN1A;MAST4;COPZ2;SNX11	rs7662263;rs1635566;rs1635566;rs34701755;rs74812360;rs62169201;rs487374;rs2561452;rs10853093;rs10853093	3.07;2.53;2.53;2.50;2.43;2.41;2.34;2.28;2.16;2.16
GWAS_CHOLESTERYL_ESTER_LEVELS_IN_IDL	1.245	0.290048	0.903145	57	3440	CEACAM20;ITGA1;ST3GAL4;RELB;PCSK9;TXNL4B;APOH;KLRG1;NFE2L3;TMEM258	rs10416748;rs4865540;rs79152678;rs16979595;rs11810371;rs8052408;rs8178870;rs7132930;rs117947396;rs12791843	4.33;3.33;3.24;2.92;2.88;2.85;2.79;2.74;2.67;2.46
GWAS_VASCULAR_ENDOTHELIAL_FUNCTION	1.10756	0.290148	0.903192	46	5413	EHBP1;TAB2;HDAC4;TNXB;PGC;CPLX2;PTPRZ1;NPS;CDH4;RICTOR	rs75758126;rs9404025;rs592695;rs9296004;rs35846682;rs13174727;rs75847789;rs10765137;rs67455685;rs358505	4.23;4.13;3.86;3.00;2.95;2.91;2.88;2.83;2.75;2.69
GWAS_INTERFERON-RELATED_TRAITS	0.234607	0.290251	0.90324	198	28086	IQCJ-SCHIP1;FHIT;YIPF7;CALD1;HDAC4;ADARB2;MSRA;EN2;NGEF;DENND1A	rs73170511;rs114578503;rs16857127;rs78694204;rs592695;rs12572245;rs76034192;rs12537180;rs73999704;rs7044210	4.25;3.97;3.97;3.94;3.86;3.75;3.73;3.54;3.53;3.47
GWAS_CONTRAST_SENSITIVITY	0.740636	0.291234	0.9037	20	1654	NGEF;CTNNA2;SPAG16;REG1A;REG1B;PDZK1;OR10P1;INPP5D;OR6C68;OR6C2	rs73999704;rs9678631;rs11900486;rs35378870;rs35378870;rs12133834;rs61957840;rs10192579;rs77338658;rs77338658	3.53;2.52;2.30;2.08;2.08;2.05;1.98;1.97;1.84;1.84
GWAS_SYSTEMISING	0.5183	0.29179	0.903755	13	2975	NBAS;ORMDL3;RBFOX1;DSCAM;FATE1;MAP3K8;PIK3CD;LSAMP;FUT8;CNGA2	rs1963352;rs8080734;rs17144654;rs9975383;rs74752133;rs112095188;rs4846192;rs9830559;rs61315421;rs1882713	3.49;3.40;3.25;2.84;2.41;2.21;1.89;1.86;1.75;1.41
GWAS_OVARIAN_CANCER_(MTAG)	1.28253	0.292544	0.903829	12	1568	GABBR2;ADAMTS16;MSI2;ZFP90;FRMPD2;PTCHD1;SMPD3;BRCA1;ASXL3;ADGB	rs11790707;rs10056386;rs10468553;rs11648534;rs7898026;rs6627922;rs8051517;rs8176257;rs4799351;rs28516782	4.28;3.66;2.76;2.51;1.94;1.77;1.77;1.67;1.67;1.58
GWAS_SKIN_PHOTOTYPE_SCORE	0.957295	0.293127	0.903887	17	1552	GRM5;ADAMTS12;TYR;NCOA6;HERC2;ZNF276;NOX4;SPIRE2;OCA2;TYRP1	rs308804;rs256651;rs10830219;rs73106997;rs35946704;rs4785591;rs4598673;rs13331995;rs72710556;rs76389901	4.01;2.68;2.18;2.09;2.09;2.04;2.02;2.00;1.91;1.82
GWAS_PHOSPHATIDYLCHOLINE_35:3_[M+H]1+/PHOSPHATIDYLETHANOLAMINE_38:3_[M+H]1+/PHOSPHATIDATE_40:4_[M+NH4]1+_LEVELS	0.38371	0.29354	0.903927	11	350	FADS1;TMEM258;FEN1;MYRF;LIPC;FADS2;FADS3;RAB3IL1;FTH1;BEST1	rs12791843;rs12791843;rs12791843;rs12791843;rs4774304;rs174593;rs174593;rs174593;rs2736596;rs2736596	2.46;2.46;2.46;2.46;2.29;2.18;2.18;2.18;1.64;1.64
GWAS_CHOLESTERYL_ESTERS_TO_TOTAL_LIPIDS_RATIO_IN_SMALL_VLDL	0.747519	0.293885	0.90416	73	5502	CEACAM20;MSRA;ITGA1;ST3GAL4;PCSK6;CALN1;APOC4;APOC4-APOC2;BSND;PCSK9	rs10416748;rs76034192;rs4865540;rs79152678;rs8043284;rs151028660;rs16979595;rs16979595;rs11810371;rs11810371	4.33;3.73;3.33;3.24;3.19;3.05;2.92;2.92;2.88;2.88
GWAS_CLEFT_PALATE	0.898956	0.293981	0.904235	22	2276	SULT2A1;ARHGAP6;ACVR2A;MMP20;DACH1;TRAPPC9;MMP27;PHEX;YAP1;SCNN1B	rs8102540;rs112813258;rs17742573;rs1711431;rs9542706;rs11166921;rs1276256;rs7065699;rs1894116;rs152737	3.16;3.00;2.57;2.33;2.15;2.13;2.10;2.08;2.00;1.90
GWAS_CHOLINE_PHOSPHATE_LEVELS_IN_ELITE_ATHLETES	1.33148	0.294097	0.904325	10	2125	ERBB4;SLC5A4;ITPR1;FBP1;KATNAL1;TDRD3;CDHR3;LUZP2;ELP3;RFX7	rs2165098;rs5998277;rs6765702;rs558526;rs673477;rs9528113;rs6974742;rs118132005;rs13257057;rs67156824	3.96;3.47;2.73;2.44;2.07;2.07;1.93;1.92;1.68;1.49
GWAS_HDL_CHOLESTEROL_LEVELS_IN_HIV_INFECTION	1.00516	0.294166	0.904379	37	5722	DOK5;TMTC2;GRM7;ADAMTSL1;C8orf34;PTPRT;CTNNA2;CACNA2D1;KMT2D;PCLO	rs56138015;rs143711543;rs712793;rs7847724;rs76607844;rs11696961;rs9678631;rs1990071;rs10875906;rs6975538	3.38;3.28;3.22;3.05;2.80;2.69;2.52;2.46;2.37;2.36
GWAS_RESPONSE_TO_ANTIPSYCHOTIC_TREATMENT_IN_SCHIZOPHRENIA_(REASONING)	0.910282	0.294395	0.904559	10	2637	WWOX;LRRC4C;MAP3K9;HUNK;PID1;ZFP90;ANKRD33;LYZL4;PRKCZ;ZNF706	rs59903179;rs368776606;rs61990558;rs7283739;rs60937332;rs11648534;rs35680116;rs13324412;rs28523336;rs60902688	4.17;3.30;3.21;2.58;2.55;2.51;2.45;1.77;1.44;1.24
GWAS_VAGINAL_MICROBIOME_METACYC_PATHWAY_(P163-PWY|L-LYSINE_FERMENTATION_TO_ACETATE_AND_BUTANOATE)	0.445115	0.294435	0.904589	14	2240	ANK2;DPP6;AFAP1;INPP5A;USP54;ABLIM2;GRM4;TICAM1;FEM1A;SMAD6	rs56896398;rs7783446;rs4689835;rs2767434;rs112540608;rs79883273;rs2499714;rs7252263;rs7252263;rs11071912	3.34;2.91;2.86;2.76;2.71;2.69;2.62;2.60;2.60;2.39
GWAS_UTERINE_FIBROIDS_(MTAG)	0.556986	0.295141	0.905142	25	3142	PCDH7;KLHL1;SLITRK4;FUBP3;NELL1;DYNLT3;TNS1;MYO18B;PSMD13;BET1L	rs7662263;rs55705420;rs5908730;rs113585858;rs61886263;rs5917471;rs2059408;rs76686664;rs4758634;rs513161	3.07;3.03;3.00;2.73;2.68;2.29;2.21;2.19;2.00;1.92
GWAS_SERUM_PLATINUM_LEVELS_AFTER_COMPLETION_OF_CISPLATIN_CHEMOTHERAPY	0.908985	0.296605	0.908666	24	6889	TENM3;NRXN1;PTPRN2;CSMD1;MYH14;ADRA1B;ADARB1;ZC2HC1B;IGF2BP2;NCEH1	rs10034371;rs7569722;rs13234965;rs17070105;rs113635247;rs56269052;rs2877020;rs9373409;rs77583130;rs10804847	4.78;3.64;3.55;3.40;3.14;2.96;2.93;2.92;2.89;2.37
GWAS_ASTHMA_EXACERBATIONS_IN_INHALED_CORTICOSTEROID_TREATMENT	0.675961	0.297325	0.90991	26	4588	LHFPL3;ME3;CNTN5;TBC1D22A;KCNQ3;CACNA1C;TRDN;SPSB1;KCNN1;FGFBP1	rs11972126;rs666646;rs11827261;rs1984405;rs7819140;rs34621387;rs9401643;rs4356074;rs12978072;rs10008478	3.89;3.48;3.12;2.93;2.83;2.57;2.47;2.36;2.28;2.27
GWAS_BLOOD_PRESSURE_(PLEIOTROPY_MODEL_2_SBP_ADJUSTED_FOR_ESTIMATED_CAUSAL_EFFECTS_X_DBP)	0.371488	0.297962	0.910894	350	35888	CCDC30;MALRD1;DOK7;HGFAC;RGS12;DYNC2H1;CALD1;HDAC4;TBX3;PLXDC2	rs116128797;rs11008507;rs2857988;rs2857988;rs2857988;rs1913462;rs78694204;rs592695;rs2384406;rs11011698	4.29;4.14;4.13;4.13;4.13;4.13;3.94;3.86;3.78;3.64
GWAS_THYROID_HORMONE_LEVELS	1.31792	0.298536	0.911685	27	3448	INSR;NRG1;NFIA;ITPK1;GLIS3;LHX3;MAF;PDE8B;NR3C2;PDE10A	rs75392157;rs12674974;rs6684051;rs60140952;rs11790321;rs7032172;rs12597560;rs6883469;rs3857080;rs479273	4.24;3.44;3.39;3.34;2.98;2.74;2.73;2.70;2.65;2.50
GWAS_RECURRENT_MAJOR_DEPRESSIVE_DISORDER	1.16665	0.298967	0.912038	21	2297	GRM7;KIAA1671;SLC22A2;AKNAD1;CLCC1;NALCN;RNF19A;DNAJC10;ENPP6;MS4A12	rs712793;rs2142844;rs199965203;rs12729728;rs12729728;rs71441506;rs997801;rs288257;rs6826232;rs2509516	3.22;2.73;2.67;2.25;2.25;2.14;1.99;1.96;1.91;1.87
GWAS_CALIFORNIA_VERBAL_LEARNING_TEST_SCORE	1.33826	0.300214	0.914876	16	2131	KCNIP1;CCDC149;KDM4C;CTNNBL1;ETF1;NOC2L;ZNF354B;ANO4;SLC5A8;CD83	rs11744421;rs13130781;rs75017251;rs8126174;rs7729723;rs58781670;rs55807848;rs2138256;rs76955497;rs2205983	2.65;2.62;2.33;2.30;2.26;1.98;1.83;1.80;1.80;1.75
GWAS_FACIAL_MORPHOLOGY_(FACTOR_23)	0.737761	0.300947	0.916145	11	1284	DEFA6;RTN4RL1;RPA1;AGAP1;CRADD;USP48;ZFP82;PTPN12;ZFP64;NUF2	rs2741676;rs11868677;rs11868677;rs55801692;rs10777545;rs78811508;rs62112624;rs2109924;rs2208198;rs61812497	3.29;2.53;2.53;2.35;2.24;2.16;2.00;2.00;1.73;1.54
GWAS_CEREBELLUM_WHITE_MATTER_VOLUME_CHANGE_RATE_X_AGE_INTERACTION_(1DF)	0.372413	0.301786	0.916805	10	712	SMLR1;TRHDE;MTHFSD;FOXF1;ADAMTS7;GOT1L1;CHRNB4;ABCA8;TJP2;SYVN1	rs117376078;rs12831974;rs150346657;rs150346657;rs11856903;rs802170;rs16970006;rs4147980;rs12237435;rs76684008	3.01;2.19;1.86;1.86;1.83;1.65;1.54;1.54;1.39;1.24
GWAS_PHOSPHATIDYLETHANOLAMINE_(18:1_18:2)_LEVELS	-0.0407793	0.301799	0.916821	12	425	MYRF;TMEM258;FADS1;LIPC;FADS3;FADS2;RAB3IL1;SIDT2;FTH1;BEST1	rs12791843;rs12791843;rs12791843;rs4774304;rs174593;rs174593;rs174593;rs12271743;rs2736596;rs2736596	2.46;2.46;2.46;2.29;2.18;2.18;2.18;1.69;1.64;1.64
GWAS_DIETARY_MACRONUTRIENT_INTAKE_(MULTI-TRAIT_ANALYSIS)	0.636673	0.304083	0.920591	34	3874	ADH7;SEMA6D;TSPAN5;TMEM108;CCDC171;GCKR;CADM2;CTNNA2;APLF;APOC1	rs77324539;rs78424241;rs35914931;rs1402455;rs28648431;rs12464368;rs35228298;rs9678631;rs7556805;rs147901416	3.98;3.11;3.09;3.09;2.62;2.57;2.55;2.52;2.46;2.32
GWAS_BLOOD_TRACE_ELEMENT_(SE_LEVELS)	0.0110029	0.304629	0.92149	14	1024	LAIR1;MREG;BIRC5;CITED2;SOCS3;TTYH1;DMGDH;BHMT;BHMT2;KCNV2	rs67196648;rs79458728;rs7221620;rs4896450;rs4447485;rs1205317;rs163126;rs3797546;rs3797546;rs73639029	3.57;2.62;2.47;2.17;2.17;2.04;1.71;1.71;1.71;1.57
GWAS_RENAL_UNDEREXCRETION_GOUT	0.960744	0.305228	0.922197	18	1624	SRPK2;ABCG2;MITF;NIPAL1;GCKR;SLC22A12;NRXN2;FRMD4B;ARL4A;SMYD3	rs73186022;rs2725254;rs11711047;rs73244469;rs12464368;rs12801784;rs12801784;rs4407408;rs17166269;rs3129577	3.79;3.73;3.47;2.64;2.57;2.17;2.17;2.17;2.16;1.98
GWAS_EYE_COLOR	1.38041	0.305346	0.922218	28	4006	PDE4D;SOX5;POU6F2;SLC24A4;TULP4;ZBTB20;ETV6;SLC12A9;NUP205;VASH2	rs112162527;rs61923848;rs4339541;rs10137612;rs117061303;rs73238043;rs2723805;rs6465776;rs7782920;rs9429894	4.08;3.78;3.27;2.89;2.83;2.64;2.61;2.47;2.43;2.25
GWAS_VAGINAL_MICROBIOME_RELATIVE_ABUNDANCE_(O_CAMPYLOBACTERALES)	0.822378	0.305469	0.92224	14	2623	CNTN4;SORCS1;MAF;SUCLA2;CCDC141;DPY19L2;HDAC11;GREB1;NTSR2;TRPS1	rs116791947;rs56211503;rs12597560;rs7996580;rs76280783;rs12829777;rs62234369;rs3842560;rs3842560;rs800896	3.60;2.95;2.73;2.57;2.18;2.09;2.01;1.85;1.85;1.80
GWAS_PHOSPHATIDYLCHOLINE-O_32:1_[M+H]1+/PHOSPHATIDYLCHOLINE-P_32:0_[M+H]1+/PHOSPHATIDYLETHANOLAMINE-O_35:1_[M+H]1+_LEVELS	0.807636	0.305475	0.922241	10	393	GCKR;HERPUD1;TMEM229B;BUD13;LPL;APOA4;C2orf16;APOA5;ZPR1;MLXIPL	rs12464368;rs172337;rs77153186;rs180364;rs35465966;rs518547;rs34502053;rs7118999;rs7118999;rs113073831	2.57;2.33;2.05;2.01;1.83;1.74;1.67;1.62;1.62;1.48
GWAS_3-HYDROXYPROPYLMERCAPTURIC_ACID_LEVELS_IN_SMOKERS	0.90829	0.306116	0.922355	150	25337	PLCB1;IQCJ-SCHIP1;DYM;SNX29;NFATC1;CAMKMT;USP34;VWF;CNTNAP2;BDH1	rs75234999;rs73170511;rs62104613;rs201239256;rs7235273;rs698794;rs6709112;rs111443469;rs71530751;rs9325394	4.33;4.25;3.88;3.84;3.73;3.72;3.61;3.54;3.53;3.43
GWAS_BRAIN_VOLUME_IN_INFANTS_(GREY_MATTER)	0.329333	0.306495	0.922423	11	1689	IGFBP7;SLC35F4;CNDP1;OPA1;CACNB2;SEC14L5;CTH;ZMAT4;TOX3;CDK13	rs1718874;rs2662685;rs4892247;rs6771174;rs17681709;rs887853;rs672203;rs4736874;rs4784219;rs585912	4.47;2.84;2.53;2.46;2.08;2.01;1.92;1.83;1.70;0.81
GWAS_CHOLESTERYL_ESTER_20:3_[M+NH4]1+_LEVELS	1.0917	0.307628	0.922625	13	437	TMEM258;FADS1;MYRF;FEN1;APOC1;APOE;TOMM40;RAB3IL1;FADS2;FADS3	rs12791843;rs12791843;rs12791843;rs12791843;rs147901416;rs10419086;rs10419086;rs174593;rs174593;rs174593	2.46;2.46;2.46;2.46;2.32;2.22;2.22;2.18;2.18;2.18
GWAS_VAGINAL_MICROBIOME_METACYC_PATHWAY_(P381-PWY|ADENOSYLCOBALAMIN_BIOSYNTHESIS_II_(LATE_COBALT_INCORPORATION))	1.67766	0.307716	0.92264	11	2200	DPP6;DSCAM;MTA3;USP32;TRDN;ANKRD28;TRPS1;UBE3D;GYPA;ENPP5	rs7783446;rs9975383;rs6544580;rs72843537;rs9401643;rs58020103;rs800896;rs12527873;rs13113957;rs4530856	2.91;2.84;2.68;2.55;2.47;1.86;1.80;1.79;1.40;0.94
GWAS_FREE_CHOLESTEROL_LEVELS_IN_VERY_LARGE_VLDL	-0.152049	0.307722	0.922641	77	6664	HGFAC;PSD3;ST3GAL4;MSL2;CRTAC1;PCCB;CSGALNACT1;TXNL4B;HPR;APOH	rs2857988;rs6586750;rs79152678;rs13065565;rs7919531;rs35970307;rs28671342;rs8052408;rs8052408;rs8178870	4.13;3.26;3.24;3.21;3.17;3.12;2.89;2.85;2.85;2.79
GWAS_ALANINE_AMINOTRANSFERASE_(ALT)_LEVELS_AFTER_REMISSION_INDUCTION_THERAPY_IN_ACTUTE_LYMPHOBLASTIC_LEUKEMIA_(ALL)	0.640966	0.308005	0.922692	45	4238	CSMD2;HDAC4;C2orf81;KLHL40;TMEM132D;TLE4;DCTN1;MSX2;CDKAL1;CPNE4	rs484731;rs592695;rs7556852;rs75589867;rs11060214;rs10867417;rs7571984;rs28676880;rs7775526;rs13060490	4.20;3.86;3.42;3.21;2.92;2.64;2.64;2.61;2.41;2.28
GWAS_SERUM_25-HYDROXYVITAMIN_D_LEVELS	0.659042	0.308242	0.922734	164	12745	NADSYN1;EHBP1;SLC4A4;PADI1;DOK7;ADH7;SOX5;REST;SHANK2;CDKL1	rs61885945;rs75758126;rs59660339;rs2977290;rs2857988;rs77324539;rs61923848;rs150310611;rs61886415;rs1950730	4.53;4.23;4.16;4.14;4.13;3.98;3.78;3.68;3.65;3.50
GWAS_RHEGMATOGENOUS_RETINAL_DETACHMENT	1.12026	0.308329	0.922749	14	511	CERS2;ANXA9;CTSK;CTSS;ARNT;LDB2;ENSA;GOLPH3L;MCL1;TAF4B	rs12033744;rs12033744;rs11806118;rs11806118;rs11806118;rs1566066;rs35118879;rs35118879;rs35118879;rs1530599	2.33;2.33;2.24;2.24;2.24;2.07;1.79;1.79;1.79;1.65
GWAS_REVISION_SURGERY_DUE_TO_ASEPTIC_LOOSENING_AFTER_TOTAL_KNEE_ARTHROPLASTY	0.921597	0.308715	0.923094	18	2925	CAMK1D;KIF2B;CPXM2;XKR5;MED27;CTNNA3;AVP;ANK3;ABO;PSD4	rs11594130;rs7220450;rs4980230;rs2951868;rs12377592;rs10822843;rs3787484;rs4948393;rs517414;rs13007173	3.88;3.21;2.86;2.79;2.71;2.53;2.35;2.25;2.22;2.12
GWAS_LONELINESS_(MULTIVARIATE_ANALYSIS)	1.00838	0.308878	0.923259	17	4300	FRMD3;SLC5A4;PTPRD;CNTN5;MACF1;PRKG1;MBOAT1;PLCL1;ID4;RGMB	rs1359166;rs5998277;rs62539614;rs11827261;rs7520721;rs11001210;rs476302;rs1946645;rs9368128;rs331550	3.91;3.47;3.38;3.12;2.61;2.47;2.06;2.00;1.95;1.72
GWAS_DIACYLGLYCEROL_38:5_[M+H-H2O]1+_LEVELS	1.4557	0.309574	0.92396	15	630	MYRF;FEN1;FADS1;TMEM258;APOC1;LIPC;APOE;FADS3;FADS2;RAB3IL1	rs12791843;rs12791843;rs12791843;rs12791843;rs147901416;rs4774304;rs10419086;rs174593;rs174593;rs174593	2.46;2.46;2.46;2.46;2.32;2.29;2.22;2.18;2.18;2.18
GWAS_RESISTIN_LEVELS	0.960998	0.309677	0.924064	14	1047	PSMD3;CDK6;PABPC4L;PLAGL1;RPN1;EVI5;MCEMP1;RETN;XAB2;THADA	rs8080734;rs11974095;rs56195598;rs9373409;rs60760821;rs41286801;rs8110107;rs8110107;rs794088;rs12476256	3.40;3.23;3.15;2.92;2.32;2.05;1.99;1.99;1.90;1.86
GWAS_MODERATE-TO-VIGOROUS_INTENSITY_PHYSICAL_ACTIVITY_DURING_LEISURE_TIME	0.281673	0.310133	0.924524	10	1008	CADM2;ULK2;AKAP10;SLC39A8;SOX6;CA10;TMEM151A;CD248;PDIA6;MST1R	rs35228298;rs2385963;rs2385963;rs13103835;rs74925216;rs73987313;rs148437476;rs117385910;rs1318011;rs17598137	2.55;2.34;2.34;2.27;2.26;2.07;2.03;1.65;1.58;1.11
GWAS_INFLAMMATORY_BOWEL_DISEASE_(EARLY_ONSET)	1.22587	0.310139	0.92453	13	633	ZMIZ1;SLC7A10;LIF;HORMAD2;CEBPA;CLN3;IL27;NUPR1;SULT1A2;SULT1A1	rs704016;rs929797;rs58809221;rs58809221;rs11084718;rs231976;rs231976;rs231976;rs11401;rs11401	4.83;1.69;1.64;1.64;1.54;1.34;1.34;1.34;1.33;1.33
GWAS_BREASTFEEDING_DURATION	1.47139	0.312099	0.926501	12	1227	CELF2;RCBTB1;PHF11;TMEM181;HAAO;MTA3;FAM126A;FBN2;SLC27A6;SNORD93	rs11594733;rs9568236;rs9568236;rs117061303;rs1371404;rs6544580;rs7779074;rs10063362;rs35491353;rs10226018	3.88;3.47;3.47;2.83;2.82;2.68;2.03;2.00;1.61;1.53
GWAS_PLATELET_REACTIVITY_IN_RESPONSE_TO_CLOPIDOGREL_TREATMENT	1.03436	0.312294	0.926697	15	2197	GRM7;NR3C2;PLCE1;PDE10A;SYT4;MBNL2;LINGO2;TLL2;PLEKHA5;MN1	rs712793;rs3857080;rs6583934;rs479273;rs72902415;rs6491345;rs35554113;rs2154202;rs1567946;rs384770	3.22;2.65;2.60;2.50;2.28;2.28;2.04;1.98;1.83;1.73
GWAS_METABOLONIC_LACTONE_SULFATE_LEVELS	1.54276	0.312415	0.92682	102	11833	KCNA5;SIM2;ASIC2;FNDC3B;DLGAP1;EPHB4;SIL1;SULT2A1;PABPC4L;ZSCAN2	rs9919705;rs73210796;rs113351607;rs4295191;rs9789189;rs2553023;rs13436761;rs8102540;rs56195598;rs138567963	5.81;4.55;3.76;3.25;3.24;3.19;3.18;3.16;3.15;3.01
GWAS_MACROPHAGE_MIGRATION_INHIBITORY_FACTOR_LEVELS	0.230767	0.313598	0.92802	14	1986	ST6GALNAC3;NLRP12;KLF7;SGSM1;TIGD5;MDC1;MDGA2;USP7;CHN2;PIWIL4	rs71656896;rs7409133;rs1124215;rs7287595;rs6558375;rs3095339;rs72680207;rs254950;rs3729621;rs1939142	4.10;3.08;2.74;2.66;2.50;2.40;2.23;2.07;2.04;1.82
GWAS_INVASIVE_EPITHELIAL_OVARIAN_CANCER	0.460571	0.313609	0.928031	13	1965	BNC2;TTC28;BABAM1;USHBP1;ACOXL;SKAP1;SYNPO2;TERT;MLLT10;HOXD3	rs41313973;rs5762478;rs12463159;rs12463159;rs10210955;rs75424702;rs62327844;rs115500493;rs1243191;rs2592394	3.26;2.70;2.36;2.36;2.26;2.13;2.03;2.02;1.95;1.86
GWAS_RESPONSE_TO_ZILEUTON_TREATMENT_IN_ASTHMA_(FEV1_CHANGE_INTERACTION)	1.78265	0.313957	0.928452	15	2859	NRXN1;GRB10;SLC7A2;SDK2;RBMS3;PRKCE;GLT1D1;FAM13C;EPHX2;CHRNA2	rs7569722;rs7799091;rs2517253;rs35931417;rs6784829;rs7562746;rs28583964;rs11006461;rs68012375;rs28840432	3.64;3.42;3.18;3.08;2.84;2.58;2.47;2.22;2.09;2.06
GWAS_SERUM_CALCIUM_LEVELS	0.701459	0.31424	0.928923	12	2169	ASIC2;CREB5;HPSE2;EEF1D;GNG2;AEBP2;CGNL1;SLC22A8;FGF18;MYZAP	rs113351607;rs73086412;rs10748733;rs6558375;rs1253690;rs11044667;rs1511951;rs12791406;rs11744734;rs28416404	3.76;2.83;2.61;2.50;2.32;1.97;1.82;1.82;1.76;1.57
GWAS_TOTAL_LIPID_LEVELS_IN_MEDIUM_VLDL	0.342917	0.315928	0.931729	69	5182	MGAT5;HGFAC;ST3GAL4;PCSK9;HPR;TXNL4B;DBP;NCK1;GCKR;GALNT2	rs1257210;rs2857988;rs79152678;rs11810371;rs8052408;rs8052408;rs2665582;rs6773440;rs12464368;rs2983376	4.69;4.13;3.24;2.88;2.85;2.85;2.69;2.58;2.57;2.54
GWAS_GUT_MICROBIOTA_ABUNDANCE_(CLASS_ACTINOBACTERIA_ID.419)	0.678993	0.31627	0.932267	10	683	PLCG2;MAP3K19;MCM6;TMEM163;UBXN4;CXCR4;R3HDM1;IL19;RAB3GAP1;ZRANB3	rs9924890;rs16831203;rs309151;rs1108035;rs79633114;rs11679328;rs12469551;rs908704;rs6740541;rs148577362	3.02;2.54;2.17;1.86;1.81;1.32;1.26;1.19;0.87;0.72
GWAS_METABOLITE_LEVELS_(HVA)	0.403432	0.316558	0.932268	14	1998	KIF13B;RBMS3;VGLL4;OTOF;DENND4C;ERG;PLIN2;NDUFAF6;CCSER1;DRC1	rs62502853;rs6784829;rs62245824;rs56246466;rs10125976;rs76622165;rs10738528;rs10674150;rs17017439;rs11690462	2.89;2.84;2.68;2.41;2.32;2.21;2.15;1.98;1.98;1.82
GWAS_PNEUMONIA	0.526542	0.317125	0.93227	60	10532	F5;SLC19A2;LSM2;C2;MALRD1;ASIC2;ITGA1;CYP21A2;ARHGAP6;UNC5C	rs35337011;rs35337011;rs146535109;rs146535109;rs11008507;rs113351607;rs4865540;rs9296004;rs112813258;rs13141728	5.48;5.48;4.74;4.74;4.14;3.76;3.33;3.00;3.00;2.91
GWAS_ANOREXIA_NERVOSA	1.12179	0.317353	0.932271	56	7881	WWOX;CAMK1D;NTNG1;TMEM106B;FOXP1;SORCS2;SYTL5;QSOX1;CEP350;AKAP6	rs59903179;rs11594130;rs12354155;rs10479756;rs1522171;rs2285790;rs62586975;rs12745791;rs12745791;rs10133229	4.17;3.88;3.80;3.55;3.54;3.39;3.12;3.04;3.04;3.00
GWAS_FRONTOTEMPORAL_DEMENTIA_WITH_GRN_MUTATION	0.739587	0.318561	0.932274	12	1205	TMEM106B;BDH1;PJA2;ATP9B;GFRA2;SFRP4;GATA4;NEIL2;STARD3NL;ACTN3	rs10479756;rs9325394;rs9326769;rs76247824;rs17141511;rs12532505;rs13278982;rs13278982;rs78374482;rs77239910	3.55;3.43;2.73;2.56;2.32;1.98;1.82;1.82;1.73;1.42
GWAS_SLEEP_(1/2-DAY_PERIODICITY)	0.400229	0.319053	0.932276	13	1563	UBE2F;RAMP1;TMEM132D;MPPED1;BRINP3;TNR;MLYCD;HSBP1;ERCC2;KIAA0040	rs11694043;rs11694043;rs11060214;rs7349025;rs61819029;rs6661958;rs11646859;rs247403;rs12983944;rs4625241	2.95;2.95;2.92;2.55;2.42;2.36;2.05;1.68;1.57;1.54
GWAS_FASTING_TRIGLYCERIDE_LEVELS	0.865169	0.319054	0.932276	12	310	GCKR;APOC1;APOE;LPL;SUGP1;APOA4;APOA1;APOC3;APOA5;ZPR1	rs12464368;rs147901416;rs10419086;rs35465966;rs74695215;rs518547;rs518547;rs518547;rs7118999;rs7118999	2.57;2.32;2.22;1.83;1.80;1.74;1.74;1.74;1.62;1.62
GWAS_SERUM_METABOLITE_RATIOS_IN_CHRONIC_KIDNEY_DISEASE	0.599087	0.319274	0.932277	19	1349	SLC44A5;FADS1;TMEM258;FEN1;MYRF;FADS2;ELOVL2;TMEM229B;CERS4;ACADS	rs1343520;rs12791843;rs12791843;rs12791843;rs12791843;rs174593;rs7773173;rs77153186;rs11666913;rs73225023	2.63;2.46;2.46;2.46;2.46;2.18;2.12;2.05;1.94;1.86
GWAS_VAGINAL_MICROBIOME_METACYC_PATHWAY_(PWY-1622|FORMALDEHYDE_ASSIMILATION_I_(SERINE_PATHWAY))	0.516819	0.319879	0.932279	30	2521	PCDH9;PABPC4L;MYO10;HECW2;SYT2;MICAL3;VPS13C;LIPC;SVEP1;SPACA1	rs61959203;rs56195598;rs7356599;rs74419956;rs10920436;rs2111546;rs10851701;rs4774304;rs10739303;rs10455477	3.57;3.15;3.04;2.90;2.82;2.44;2.36;2.29;2.19;2.11
GWAS_CHRONIC_OBSTRUCTIVE_PULMONARY_DISEASE_X_CURRENT_SMOKER_INTERACTION_(2DF)	0.886302	0.32057	0.932281	52	6771	EHMT2;HDAC4;ITPK1;FLOT1;HTR4;GLIS3;MTCL1;GYPE;ADCY5;EFCAB5	rs146535109;rs592695;rs60140952;rs6911628;rs113620918;rs11790321;rs3744975;rs28734503;rs11927367;rs11652593	4.74;3.86;3.34;3.15;3.00;2.98;2.93;2.91;2.77;2.73
GWAS_CONCENTRATION_OF_VERY_LARGE_VLDL_PARTICLES	0.582835	0.320652	0.932281	81	6984	INSR;HGFAC;PSD3;MSL2;CRTAC1;PCCB;CSGALNACT1;TXNL4B;HPR;APOH	rs75392157;rs2857988;rs6586750;rs13065565;rs7919531;rs35970307;rs28671342;rs8052408;rs8052408;rs8178870	4.24;4.13;3.26;3.21;3.17;3.12;2.89;2.85;2.85;2.79
GWAS_HDL_CHOLESTEROL_X_PHYSICAL_ACTIVITY_INTERACTION_(2DF_TEST)	0.693684	0.32075	0.932282	42	3041	LILRA5;SCARB1;SEMA3C;FOLH1;GALNT2;HCAR3;HCAR2;DGAT2;KLF14;HERPUD1	rs67196648;rs1031605;rs10243928;rs11040253;rs2983376;rs10466884;rs10466884;rs12798387;rs56234747;rs172337	3.57;2.85;2.80;2.67;2.54;2.48;2.48;2.44;2.41;2.33
GWAS_ANGINA_PECTORIS	0.716369	0.321332	0.932283	49	5489	DYNC2H1;COL4A2;PHACTR1;CDH13;UNC5C;PCSK9;DHX38;PHACTR2;HDAC9;KCNE2	rs1913462;rs4773140;rs202077;rs8055921;rs13141728;rs11810371;rs8052408;rs9390139;rs2697911;rs9985125	4.13;3.39;3.12;2.92;2.91;2.88;2.85;2.74;2.68;2.57
GWAS_FAMILIAL_SQUAMOUS_CELL_LUNG_CARCINOMA	0.313453	0.322078	0.932286	48	7194	WWOX;DLG2;NBAS;SNTG2;UBE3C;NPAS3;GHR;GALNTL6;SLC22A2;FAM124B	rs59903179;rs10898145;rs1963352;rs35847752;rs28709519;rs4517701;rs72753100;rs77612319;rs199965203;rs940319	4.17;3.93;3.49;3.37;2.97;2.84;2.84;2.68;2.67;2.58
GWAS_VAGINAL_MICROBIOME_METACYC_PATHWAY_(ENTBACSYN-PWY|ENTEROBACTIN_BIOSYNTHESIS)	1.05707	0.322649	0.932322	18	2033	XXYLT1;DPP6;MACF1;LPAR1;FAM181B;SCN7A;MKKS;MEGF11;MN1;BCOR	rs6797160;rs7783446;rs7520721;rs10980729;rs11233289;rs13030273;rs4813934;rs333574;rs384770;rs184356553	3.21;2.91;2.61;2.30;2.06;2.05;1.99;1.83;1.73;1.70
GWAS_COGNITIVE_FUNCTION_(MIXED_LINEAR_MODEL)	0.563484	0.322823	0.932377	10	665	ST6GALNAC5;MINPP1;VAV3;UGT8;MAP2K4;RAB2A;CHD7;TEX26;GIPC2;SLC25A16	rs12093439;rs185536377;rs113350003;rs11098258;rs142419110;rs62510241;rs3735828;rs9526167;rs4631748;rs10998191	2.85;2.32;2.19;2.11;2.08;2.04;1.85;1.56;1.27;1.00
GWAS_CTACK_LEVELS	0.703026	0.323156	0.932483	39	4395	F5;FHIT;PPARA;SLC4A7;NEK10;RORA;ARMC9;PBRM1;NT5DC2;SLCO1C1	rs35337011;rs114578503;rs873492;rs2087760;rs2087760;rs2140441;rs1729084;rs34736619;rs34736619;rs11045480	5.48;3.97;3.10;2.83;2.83;2.73;2.56;2.43;2.43;2.34
GWAS_FASTING_PLASMA_GLUCOSE	0.293392	0.323514	0.932597	86	12064	NFATC1;LIN9;CNTNAP4;KIRREL3;VWA7;GRB10;CSMD1;GLIS3;IGF2BP2;DSCAM	rs7235273;rs2927354;rs6564353;rs12364722;rs7757496;rs7799091;rs17070105;rs11790321;rs77583130;rs9975383	3.73;3.66;3.58;3.57;3.46;3.42;3.40;2.98;2.89;2.84
GWAS_ALANINE_AMINOTRANSFERASE_LEVELS_IN_NON-ALCOHOLIC_FATTY_LIVER_DISEASE	0.860728	0.324335	0.932858	11	1440	CREB5;NOS1AP;DISC1;XDH;SEMA3E;SRD5A2;PNPLA3;GRIK3;SDC1;PADI2	rs73086412;rs6427667;rs1331056;rs2749994;rs117638711;rs138946679;rs6006573;rs11580817;rs11692531;rs2076616	2.83;2.82;2.63;2.31;2.23;2.12;1.86;1.83;1.80;1.73
GWAS_CORONARY_ATHEROSCLEROSIS_(INCREASED_NUMBER_OF_DISEASED_VESSELS)_(TRAFFIC_EXPOSURE_INTERACTION)	1.06714	0.324544	0.932925	11	1062	DOCK1;NPS;NEBL;STEAP1B;C1orf116;RARS2;SAMSN1;MEGF10;CAPRIN1;FCAMR	rs111255454;rs10765137;rs10828186;rs59902935;rs17258746;rs4254968;rs56185490;rs11960775;rs4755357;rs901107	5.52;2.83;2.42;2.12;2.07;2.07;1.68;1.50;1.44;1.06
GWAS_STEM_CELL_FACTOR_LEVELS	-0.242458	0.324694	0.932972	36	3193	F5;LILRA5;NRG1;GLIS1;PPP2R2C;DPF3;PLCG2;ADRB2;GTF3C5;MYRF	rs35337011;rs67196648;rs12674974;rs1173589;rs34330982;rs10130313;rs9924890;rs1036176;rs615667;rs12791843	5.48;3.57;3.44;3.29;3.06;3.05;3.02;2.68;2.53;2.46
GWAS_PHOSPHOLIPID_LEVELS_(PLASMA)	0.398038	0.324749	0.93299	33	5004	KCNH7;DLG2;KLF12;RBFOX1;SYT9;ALG14;GCKR;TMEM258;FADS1;ILKAP	rs17731478;rs10898145;rs1977315;rs17144654;rs11820326;rs6593664;rs12464368;rs12791843;rs12791843;rs1665283	4.22;3.93;3.37;3.25;2.80;2.70;2.57;2.46;2.46;2.42
GWAS_TOTAL_LIPID_LEVELS_IN_VERY_LARGE_VLDL	1.00716	0.324756	0.932992	81	7265	INSR;HGFAC;DCT;PSD3;MSL2;CRTAC1;PCCB;CALN1;CSGALNACT1;HPR	rs75392157;rs2857988;rs12868588;rs6586750;rs13065565;rs7919531;rs35970307;rs151028660;rs28671342;rs8052408	4.24;4.13;3.52;3.26;3.21;3.17;3.12;3.05;2.89;2.85
GWAS_VARICOSE_VEINS	0.97369	0.324824	0.933014	100	10150	EBF1;PCSK6;TUBB;FLOT1;PIEZO1;DXO;ARHGAP6;PRKAR1B;CMYA5;SORBS2	rs7736443;rs8043284;rs6911628;rs6911628;rs13334987;rs9296004;rs112813258;rs141909074;rs16877147;rs12649789	3.27;3.19;3.15;3.15;3.14;3.00;3.00;2.93;2.88;2.81
GWAS_ABDOMINAL_AORTIC_ANEURYSM	1.81662	0.325013	0.933074	43	2808	PCSK9;ALDH1B1;CRISPLD2;CDKN1A;LDLR;MEPE;TRIB1;BABAM1;USHBP1;LRP1	rs11810371;rs4878199;rs1874014;rs9380584;rs379309;rs7683897;rs2980864;rs12463159;rs12463159;rs117267420	2.88;2.77;2.66;2.46;2.42;2.40;2.38;2.36;2.36;2.35
GWAS_CHOLESTEROL,_TOTAL	0.615593	0.325137	0.933113	141	8320	DHODH;PKD1L3;DOK7;HGFAC;LRPAP1;FN1;PSD3;ST3GAL4;PPARA;RELB	rs78308858;rs78308858;rs2857988;rs2857988;rs2857988;rs1250244;rs6586750;rs79152678;rs873492;rs16979595	4.79;4.79;4.13;4.13;4.13;3.55;3.26;3.24;3.10;2.92
GWAS_ABDOMINAL_FAT_CELL_NUMBER	0.79148	0.325212	0.933137	92	10803	SESN3;C4orf17;ADH7;CCDC85A;ADARB2;FARS2;PDE1C;COL4A1;PAX7;KCMF1	rs558288;rs77324539;rs77324539;rs9967877;rs12572245;rs4530910;rs11979163;rs4773140;rs742078;rs12618058	4.20;3.98;3.98;3.86;3.75;3.58;3.43;3.39;3.24;3.10
GWAS_HYPERTROPHIC_CARDIOMYOPATHY_(SARCOMERE_NEGATIVE)	0.468592	0.325377	0.933189	28	2749	STRN;MITF;FNDC3B;ZSCAN2;PRKCA;TTN;HP;SSPN;ALPK3;TRDN	rs62132521;rs11711047;rs4295191;rs138567963;rs190139;rs76465131;rs5467;rs7979429;rs7162722;rs9401643	3.90;3.47;3.25;3.01;2.76;2.74;2.68;2.56;2.50;2.47
GWAS_MODERATE-TO-LATE_SPONTANEOUS_PRETERM_BIRTH	0.408187	0.325609	0.933263	20	6069	ROBO1;PTPRD;SDK1;TBCD;ADAMTS14;NPAS3;SLC28A3;KAZN;VGLL4;HDAC9	rs6807427;rs62539614;rs55961125;rs11077950;rs10740357;rs4517701;rs17087204;rs12123637;rs62245824;rs2697911	3.55;3.38;3.37;3.08;2.91;2.84;2.74;2.71;2.68;2.68
GWAS_THALAMUS_VOLUME	0.287959	0.325877	0.933348	16	2149	DPP6;NFASC;SDC3;NPTX1;EGFR;SNTB1;PLEKHA5;RFX7;SPOCK3;MNS1	rs7783446;rs7520507;rs6943;rs4072745;rs2330948;rs10099729;rs1567946;rs67156824;rs10018183;rs72742658	2.91;2.65;2.38;2.29;2.21;2.01;1.83;1.49;1.33;1.30
GWAS_GOUT_(NORMAL_TYPE)	0.585416	0.325914	0.93336	13	1300	ABCG2;PTGFRN;MED27;CLIC5;DST;NTNG2;GABPA;SV2B;HGF;RUNX2	rs2725254;rs12024946;rs12377592;rs3777585;rs623582;rs6597546;rs13048428;rs144330731;rs1029567;rs602341	3.73;2.96;2.71;2.39;2.34;2.06;1.94;1.87;1.85;1.80
GWAS_AUTOIMMUNE_THYROID_DISEASES_(GRAVES_DISEASE_OR_HASHIMOTO'S_THYROIDITIS)	0.401187	0.326698	0.933609	13	1196	SESN3;LPP;TRIB2;BACH2;IL2RA;PRICKLE1;FAM76B;MMEL1;ICOS;PRSS36	rs558288;rs74768531;rs58275953;rs9451317;rs41295055;rs7953091;rs571413;rs11589185;rs13031642;rs17708472	4.20;3.54;3.10;3.01;2.11;1.94;1.81;1.76;1.60;1.28
GWAS_TOTAL_LIPID_LEVELS_IN_VERY_SMALL_VLDL	0.572644	0.327949	0.934356	65	4383	ST3GAL4;PPP2R3A;PCSK9;DHX38;RBM12;CPNE1;APOH;GCKR;GAS6;TMEM258	rs79152678;rs13065565;rs11810371;rs8052408;rs112041905;rs112041905;rs8178870;rs12464368;rs7399961;rs12791843	3.24;3.21;2.88;2.85;2.81;2.81;2.79;2.57;2.51;2.46
GWAS_TOTAL_LIPID_LEVELS_IN_LARGE_HDL	0.450526	0.328311	0.934572	91	6437	LHFPL5;ST3GAL4;SULF2;APOC4;APOC4-APOC2;CSGALNACT1;APOA2;TOMM40L;SCARB1;REEP3	rs9470090;rs79152678;rs872111;rs16979595;rs16979595;rs28671342;rs2502809;rs2502809;rs1031605;rs10995566	3.35;3.24;3.16;2.92;2.92;2.89;2.88;2.88;2.85;2.83
GWAS_COVID-19_(HOSPITALIZED_VS_POPULATION)	0.529031	0.328318	0.934577	119	21725	MALRD1;ERBB4;CELF2;GPR158;ASIC2;PCDH9;FN1;PTPRN2;ANKS1B;ITGA1	rs11008507;rs2165098;rs11594733;rs7075252;rs113351607;rs61959203;rs1250244;rs13234965;rs4472982;rs4865540	4.14;3.96;3.88;3.77;3.76;3.57;3.55;3.55;3.49;3.33
GWAS_TELOMERE_LENGTH	0.251774	0.328785	0.934856	76	6578	SLC25A21;SLC44A4;HSPA1A;HSPA1L;DKK2;KBTBD6;GRM7;MYLK4;CSNK2A2;CABLES1	rs4368077;rs146535109;rs146535109;rs146535109;rs419783;rs7987408;rs712793;rs876132;rs2731768;rs2117243	5.01;4.74;4.74;4.74;3.54;3.37;3.22;3.07;2.77;2.73
GWAS_CHOLESTEROL_TO_TOTAL_LIPIDS_RATIO_IN_SMALL_VLDL	0.906834	0.329534	0.935193	68	5320	CEACAM20;MSRA;ITGA1;PSD3;ST3GAL4;PCSK6;CALN1;RELB;PCSK9;BSND	rs10416748;rs76034192;rs4865540;rs6586750;rs79152678;rs8043284;rs151028660;rs16979595;rs11810371;rs11810371	4.33;3.73;3.33;3.26;3.24;3.19;3.05;2.92;2.88;2.88
GWAS_RENAL_FUNCTION-RELATED_TRAITS_(EGRFCREA)	0.4836	0.329591	0.935199	12	1351	MPPED2;GRIK2;WDR72;MICALL2;PDILT;UMOD;UNCX;SHROOM3;RGS14;SCAF8	rs6484482;rs2629977;rs689813;rs79678179;rs12922283;rs12922283;rs1079443;rs3796494;rs6420094;rs141788487	3.49;2.90;2.57;2.47;2.31;2.31;2.12;1.79;1.76;1.74
GWAS_SUBJECTIVE_RESPONSE_TO_LITHIUM_TREATMENT	0.15567	0.329593	0.935199	11	648	ATP11B;DCUN1D1;LRRFIP2;GOLGA4;EGFR;FGGY;TRANK1;MCCC1;EPM2AIP1;MLH1	rs73050692;rs16833596;rs60160555;rs60160555;rs2330948;rs7520470;rs9849555;rs12637471;rs76307598;rs76307598	2.65;2.53;2.22;2.22;2.21;1.88;1.87;1.79;1.22;1.22
GWAS_FORNS_INDEX_IN_HIGH_ALCOHOL_INTAKE	0.865904	0.330099	0.935249	34	2826	DNM3;ITPR3;PCSK9;ARHGEF3;NLRP6;LDLR;IQGAP2;APOE;KLHL8;CELSR2	rs72725208;rs55774724;rs11810371;rs9682671;rs6598046;rs379309;rs4326119;rs10419086;rs111785841;rs17034466	3.17;2.99;2.88;2.75;2.49;2.42;2.33;2.22;2.16;2.14
GWAS_STROKE	0.23766	0.330474	0.935287	86	8427	MMP12;CTTNBP2NL;NIN;FAT2;COL4A1;ANK2;CDK6;PRPF8;TSPAN5;TMEM108	rs61493282;rs2492497;rs10137363;rs35241949;rs4773140;rs56896398;rs11974095;rs35871069;rs35914931;rs1402455	4.91;4.19;3.55;3.40;3.39;3.34;3.23;3.20;3.09;3.09
GWAS_SELECTIVE_IGA_DEFICIENCY	0.274312	0.330479	0.935287	39	3910	FOXP1;ORMDL3;NCKAP5;DMRT1;RBM17;PFKFB3;PRKG1;CD86;ZCCHC24;MYO9B	rs1522171;rs8080734;rs116609659;rs1885779;rs74391212;rs74391212;rs11001210;rs36226874;rs3997799;rs12463159	3.54;3.40;2.58;2.54;2.50;2.50;2.47;2.37;2.36;2.36
GWAS_TOURETTE'S_SYNDROME_OR_OBSESSIVE-COMPULSIVE_DISORDER	-0.046365	0.331007	0.93534	16	1276	CAMTA1;FBXL3;CLN5;WDR7;ATP9A;SALL4;DMP1;MYCBP2;LSAMP;KCTD12	rs1750836;rs9573967;rs9573967;rs1657421;rs17802729;rs17802729;rs11727162;rs201564332;rs9830559;rs1069769	3.21;2.49;2.49;2.40;2.12;2.12;2.11;2.03;1.86;1.78
GWAS_SERUM_METABOLITE_LEVELS	0.0197755	0.3318	0.935419	339	24568	ST6GALNAC3;SLC28A1;PHLPP2;MSRA;ABCG2;DDAH1;PSD3;TSPAN18;SULT2A1;CDA	rs71656896;rs34757170;rs76788735;rs76034192;rs2725254;rs4949914;rs6586750;rs835993;rs8102540;rs12401770	4.10;4.09;3.85;3.73;3.73;3.27;3.26;3.23;3.16;3.16
GWAS_FREE_CHOLESTEROL_LEVELS_IN_SMALL_HDL	0.935233	0.331933	0.935455	49	3118	HGFAC;GSK3B;APOC4;APOC4-APOC2;APOA2;TOMM40L;CCND2;ASAP3;GCKR;DGAT2	rs2857988;rs334549;rs16979595;rs16979595;rs2502809;rs2502809;rs3217867;rs55964453;rs12464368;rs12798387	4.13;3.32;2.92;2.92;2.88;2.88;2.66;2.61;2.57;2.44
GWAS_VAGINAL_MICROBIOME_METACYC_PATHWAY_(UBISYN-PWY|SUPERPATHWAY_OF_UBIQUINOL-8_BIOSYNTHESIS_(PROKARYOTIC))	0.632475	0.332124	0.935509	10	1080	CMYA5;IDO1;RBM17;PTHLH;VTI1A;SMOC2;WNK3;COL11A1;ADAM2;CCDC91	rs16877147;rs78587687;rs74391212;rs10843030;rs78564717;rs13205533;rs140274746;rs1337195;rs62511203;rs36097532	2.88;2.64;2.50;2.41;2.15;1.58;1.41;1.40;1.39;1.36
GWAS_RESPONSE_TO_PALIPERIDONE_IN_SCHIZOPHRENIA_(CGI-S_SCORE)	0.682899	0.332184	0.935526	15	2099	TCERG1L;RASGRF2;CLIC5;LNX1;ZFAND6;SPTLC2;ADCK1;ANO4;SGCD;EVL	rs11594799;rs61085512;rs3777585;rs3215224;rs8030103;rs12878099;rs10134142;rs2138256;rs17053465;rs55993653	2.57;2.40;2.39;2.37;2.06;2.05;2.03;1.80;1.76;1.72
GWAS_TRIGLYCERIDE_CHANGE_IN_RESPONSE_TO_FENOFIBRATE_IN_STATIN-TREATED_TYPE_2_DIABETES	0.794296	0.33318	0.935806	15	2005	CCL8;GLIS3;BEST3;SERTM1;CCDC149;SLC7A5;LRFN2;WNT9A;LINGO2;BCL9	rs73288064;rs11790321;rs776176;rs608039;rs13130781;rs7194757;rs16863;rs673726;rs35554113;rs4950328	3.48;2.98;2.83;2.70;2.62;2.56;2.25;2.05;2.04;1.91
GWAS_SUFFERING_FROM_NERVES	0.326019	0.333268	0.935831	11	888	DENND1A;PTPRJ;CADM2;MADD;CELF4;AGBL2;NUP160;FNBP4;YLPM1;ARHGAP1	rs7044210;rs35711693;rs35228298;rs3758675;rs11659809;rs11039322;rs113978400;rs79408863;rs45617140;rs3136487	3.47;2.62;2.55;1.84;1.81;1.79;1.66;1.47;1.37;1.18
GWAS_CONCENTRATION_OF_VERY_SMALL_VLDL_PARTICLES	1.15983	0.333615	0.935917	63	4333	EHBP1;ST3GAL4;PPP2R3A;PCSK9;DHX38;APOH;GCKR;GAS6;TMEM258;LDLR	rs75758126;rs79152678;rs13065565;rs11810371;rs8052408;rs8178870;rs12464368;rs7399961;rs12791843;rs379309	4.23;3.24;3.21;2.88;2.85;2.79;2.57;2.51;2.46;2.42
GWAS_ENDOMETRIOSIS_OR_MIGRAINE	0.420387	0.333793	0.935928	34	7038	ERBB4;CAMK1D;FOXP1;SNX16;GRM7;CMTM8;ROBO2;DPP6;KIF18B;FSHB	rs2165098;rs11594130;rs1522171;rs3202419;rs712793;rs115227044;rs13090400;rs7783446;rs8072356;rs601681	3.96;3.88;3.54;3.40;3.22;3.06;3.01;2.91;2.86;2.82
GWAS_COGNITIVE_FUNCTION_(DELAYED_MEMORY)	-0.152623	0.333978	0.935938	26	3172	EHBP1;ZHX2;TUSC3;TLCD2;PRPF8;CBLB;RGS7;DERL1;SH3BP4;SGCZ	rs75758126;rs16897456;rs2604376;rs35871069;rs35871069;rs58631873;rs6673077;rs4342601;rs6732999;rs62502010	4.23;3.63;3.29;3.20;3.20;3.08;2.44;2.27;2.27;2.20
GWAS_ALCOHOL_DEPENDENCE	0.616173	0.334775	0.935984	65	8251	ERC2;ADH7;MAP3K9;CAMTA1;PPP2R2B;CNTN5;CMTM8;GNAL;PRSS54;MREG	rs56242225;rs77324539;rs61990558;rs1750836;rs28813131;rs11827261;rs115227044;rs59700035;rs2731768;rs79458728	4.45;3.98;3.21;3.21;3.17;3.12;3.06;2.83;2.77;2.62
GWAS_MYOCARDIAL_INFARCTION_(EARLY_ONSET)	0.764255	0.334826	0.935987	15	879	PHACTR1;BSND;PCSK9;KCNE2;LDLR;CXCL12;CELSR2;PSRC1;SLC5A3;MRPS6	rs202077;rs11810371;rs11810371;rs9985125;rs379309;rs55654022;rs17034466;rs600711;rs4817614;rs4817614	3.12;2.88;2.88;2.57;2.42;2.26;2.14;1.92;1.92;1.92
GWAS_NOGGIN_LEVELS	-0.673099	0.334975	0.936123	12	662	GFI1B;SKI;CCDC71L;CSRNP1;C17orf67;MEF2C;HNRNPA1;NFE2;HIVEP2;MEF2D	rs615667;rs150121003;rs342189;rs9880479;rs7209599;rs302482;rs2071391;rs2071391;rs17071978;rs11806983	2.53;2.32;1.94;1.85;1.84;1.51;1.48;1.48;1.37;1.32
GWAS_BEANS_LIKING	1.57764	0.335611	0.93686	10	846	TAS2R16;CADPS2;A4GALT;RASIP1;PBX3;MAPKAP1;ARL17B;CPPED1;PCDH17;KCNH3	rs56826564;rs67175722;rs6002907;rs11883129;rs2095867;rs2095867;rs2696531;rs11075123;rs9597584;rs1150058	3.76;2.75;2.03;1.93;1.77;1.77;1.62;1.58;1.48;1.33
GWAS_LEWY_BODY_DISEASE	1.21461	0.336666	0.938898	16	1624	FRMD3;ANK1;HPS5;PDLIM5;CTNND2;SSTR1;HMX3;ACADSB;VPS36;APOE	rs1359166;rs13269907;rs1520887;rs2452553;rs1379902;rs1028930;rs7083071;rs7083071;rs9536085;rs10419086	3.91;3.84;3.09;2.47;2.44;2.27;2.26;2.26;2.25;2.22
GWAS_HORSERADISH_LIKING	-0.412251	0.337286	0.939723	10	2987	FOXP1;CDH13;MAGI2;GFRA1;OR2J2;FGF21;MGAM;CPPED1;TAS2R38;ADO	rs1522171;rs8055921;rs4730151;rs2530341;rs3130807;rs11883129;rs77447549;rs11075123;rs12703415;rs7067850	3.54;2.92;2.78;2.71;2.03;1.93;1.75;1.58;1.52;0.83
GWAS_PHOSPHATIDYLCHOLINE_32:2_[M+H]1+/PHOSPHATIDYLETHANOLAMINE_35:2_[M+H]1+/PHOSPHATIDATE_37:3_[M+NH4]1+_LEVELS	1.15803	0.338063	0.940221	11	196	FADS1;TMEM258;FEN1;MYRF;RAB3IL1;FADS2;FADS3;GREB1L;ABHD3;ESCO1	rs12791843;rs12791843;rs12791843;rs12791843;rs174593;rs174593;rs174593;rs12964299;rs4599003;rs72882851	2.46;2.46;2.46;2.46;2.18;2.18;2.18;1.02;0.71;0.58
GWAS_VAGINAL_MICROBIOME_METACYC_PATHWAY_(P125-PWY|SUPERPATHWAY_OF_(R,R)-BUTANEDIOL_BIOSYNTHESIS)	1.22196	0.338195	0.940306	20	2987	ZMIZ1;CLYBL;CNTN5;RSBN1L;NXPH1;TLE1;WDR72;FASTKD1;KCNN2;GRB14	rs704016;rs9554631;rs11827261;rs76533497;rs10282568;rs3814534;rs689813;rs2353196;rs36954;rs671689	4.83;3.33;3.12;2.67;2.62;2.61;2.57;2.54;2.52;2.45
GWAS_RATIO_OF_POLYUNSATURATED_FATTY_ACIDS_TO_TOTAL_FATTY_ACIDS	0.543934	0.338483	0.940527	52	4353	PSD3;STAG1;CSGALNACT1;SLC28A3;SLC22A2;MACF1;GCKR;GALNT2;FADS1;PRKAG3	rs6586750;rs13069695;rs28671342;rs17087204;rs199965203;rs7520721;rs12464368;rs2983376;rs12791843;rs7558440	3.26;3.04;2.89;2.74;2.67;2.61;2.57;2.54;2.46;2.42
GWAS_MICROALBUMINURIA	0.0175755	0.339035	0.940968	52	5750	SLAMF7;CAMTA1;SNX17;NCALD;SPATA13;COMMD4;PTPRT;NR3C2;ABHD4;OSMR	rs61804400;rs1750836;rs11684134;rs34708022;rs7333742;rs11631300;rs11696961;rs3857080;rs60923239;rs56319810	3.67;3.21;2.99;2.96;2.91;2.83;2.69;2.65;2.48;2.43
GWAS_RESPONSE_TO_CYTADINE_ANALOGUES_(CYTOSINE_ARABINOSIDE)	0.364389	0.339449	0.940974	22	2823	TUSC3;NELL1;MCC;CTNNA2;FGF23;FGF6;SLC6A5;SNPH;RAD21L1;CGREF1	rs2604376;rs61886263;rs10064483;rs9678631;rs6650208;rs6650208;rs11025684;rs11697413;rs11697413;rs7588926	3.29;2.68;2.62;2.52;2.44;2.44;2.41;2.24;2.24;2.23
GWAS_INTERLEUKIN-8_LEVELS	0.723547	0.339688	0.941002	13	2787	SNRPN;ZFP1;TMEM132D;KCNQ3;CTRB2;GAS7;AUTS2;SLC6A13;MYT1L;EPHA8	rs4906694;rs6564212;rs11060214;rs7819140;rs7193344;rs35384557;rs11773370;rs10848594;rs1687912;rs12127853	3.68;3.49;2.92;2.83;2.78;2.58;2.39;2.09;2.02;1.75
GWAS_APOLIPOPROTEIN_B_LEVELS	0.708256	0.340519	0.941184	453	29561	PKD1L3;IGFBP7;ZNF180;CEACAM20;EHBP1;HGFAC;RGS12;IST1;ZNF821;CHST4	rs78308858;rs1718874;rs10416748;rs10416748;rs75758126;rs2857988;rs2857988;rs79169855;rs79169855;rs148582489	4.79;4.47;4.33;4.33;4.23;4.13;4.13;4.04;4.04;3.94
GWAS_FACIAL_MORPHOLOGY_(FACTOR_13,_VERTICAL_POSITION_OF_ALAR_CURVATURE_RELATIVE_TO_UPPER_LIP)	0.693954	0.341073	0.941305	12	1095	KCNK10;GDPGP1;SUGCT;KCNQ1;CD40;RFC3;ANO4;SPATA7;OR4D5;OR8D4	rs1977212;rs36034702;rs73324068;rs234859;rs6032653;rs17749200;rs2138256;rs78027317;rs78677464;rs78677464	4.58;2.46;2.36;2.07;1.96;1.93;1.80;1.79;1.72;1.72
GWAS_HALLUX_VALGUS	0.719117	0.341264	0.941347	20	3303	L3MBTL4;SLIT3;ANKFN1;WDR27;CMTM7;TSHR;DSCAM;WASF3;OPCML;CDK8	rs56247434;rs7733805;rs741128;rs17860628;rs9841116;rs200309262;rs9975383;rs9507771;rs11223404;rs12869996	3.79;3.44;3.38;3.23;2.96;2.89;2.84;2.45;2.35;2.03
GWAS_PHOSPHATIDYLCHOLINES_(37:4)_LEVELS	0.193399	0.341601	0.941421	12	452	MYRF;FADS1;TMEM258;DAGLA;FADS2;NRXN2;TUT1;FTH1;VPS37C;NAA40	rs12791843;rs12791843;rs12791843;rs12791843;rs174593;rs12801784;rs7949030;rs2736596;rs7933051;rs12280970	2.46;2.46;2.46;2.46;2.18;2.17;1.90;1.64;1.42;1.25
GWAS_FRESH_FRUIT_CONSUMPTION	0.0802007	0.342235	0.941559	34	3804	SMARCA2;FARS2;NRXN3;RFX3;GPATCH8;CPNE8;KCTD1;NUBPL;SND1;NUP210L	rs10738602;rs4530910;rs8012341;rs4740718;rs6503376;rs115755936;rs75835475;rs1367315;rs10281790;rs4845596	3.94;3.58;2.78;2.76;2.71;2.63;2.60;2.59;2.52;2.36
GWAS_LIFETIME_SMOKING_INDEX	0.107784	0.342376	0.94159	91	9909	PCDH9;NCAM1;PDE1C;SDK1;CLYBL;CAMTA1;JADE2;SEMA6D;IMMP2L;ROBO2	rs61959203;rs12574998;rs11979163;rs55961125;rs9554631;rs1750836;rs112802858;rs78424241;rs17158597;rs13090400	3.57;3.52;3.43;3.37;3.33;3.21;3.21;3.11;3.03;3.01
GWAS_NEONATAL_ABSTINENCE_SYNDROME	-0.0685231	0.342771	0.941676	39	4616	DOCK1;ACBD3;ZDHHC14;SLC7A2;PPP2R2C;ESRRB;COL23A1;NOS1AP;FMNL2;C6orf118	rs111255454;rs2927354;rs9505841;rs2517253;rs34330982;rs11625043;rs2910120;rs6427667;rs7559217;rs479273	5.52;3.66;3.28;3.18;3.06;2.84;2.83;2.82;2.77;2.50
GWAS_ULTRADISTAL_FOREARM_BONE_MINERAL_DENSITY	-0.59346	0.342958	0.941717	20	1691	AQP1;FMN2;MARCO;SLC8A1;MEPE;IDUA;FGFRL1;SFRP4;SPP1;TMEM135	rs7782896;rs2355833;rs10200695;rs12465274;rs7683897;rs3733346;rs13137144;rs12532505;rs7679391;rs61905644	2.87;2.71;2.62;2.43;2.40;2.20;2.06;1.98;1.84;1.84
GWAS_PROPORTION_OF_ACTIVATED_MICROGLIA_(INFERIOR_TEMPORAL_CORTEX)	-0.134711	0.343684	0.94189	28	2682	RPS6KA5;CDA;PINK1;MTRF1;SUCLA2;MED4;NUDT15;CTNNA2;SLC8A1;ITGB6	rs12897149;rs12401770;rs12401770;rs507491;rs7996580;rs7996580;rs7996580;rs9678631;rs12465274;rs16844724	3.37;3.16;3.16;3.06;2.57;2.57;2.57;2.52;2.43;2.25
GWAS_NEUROTICISM_CONDITIONED_ON_EDUCATIONAL_ATTAINMENT_(MULTI-TRAIT_CONDITIONING_AND_JOINT_ANALYSIS)	0.808677	0.344045	0.942317	64	11337	TENM3;IPO11;C2orf74;CSMD1;DENND1B;ACVR1B;RBFOX1;NTN1;CDCA7L;EPB41L2	rs10034371;rs34496659;rs4671398;rs17070105;rs2488395;rs7139320;rs17144654;rs62068228;rs4439015;rs117376078	4.78;4.47;3.52;3.40;3.35;3.27;3.25;3.09;3.03;3.01
GWAS_ALCOHOL_CONSUMPTION_(DRINKERS_VS_NON-DRINKERS)	0.568889	0.344045	0.942318	10	481	ALDH1B1;GCKR;CUX2;OAS3;MYL2;ADH1B;SPIN2B;ALDH1A1;HECTD4;ALDH2	rs4878199;rs12464368;rs73197964;rs3741982;rs10849918;rs34761493;rs138988087;rs1469167;rs146488625;rs112425375	2.77;2.57;1.87;1.65;1.52;1.51;1.31;1.11;1.09;0.64
GWAS_RANTES_LEVELS	0.312437	0.344129	0.942417	18	2504	CNTN4;SYNE1;NPPC;DIS3L2;KCNH2;ATXN10;CACNA2D3;UTRN;RDM1;GRK6	rs116791947;rs139696503;rs73995024;rs73995024;rs6946598;rs916286;rs9851733;rs12197654;rs1734975;rs6420094	3.60;2.74;2.50;2.50;2.50;2.28;2.23;1.97;1.80;1.76
GWAS_PHOSPHATIDYLCHOLINE_(16:0_20:4)_LEVELS	0.544793	0.344278	0.942593	11	297	FADS1;TMEM258;DAGLA;MYRF;FADS2;FADS3;RAB3IL1;SYT7;FTH1;BEST1	rs12791843;rs12791843;rs12791843;rs12791843;rs174593;rs174593;rs174593;rs79642799;rs2736596;rs2736596	2.46;2.46;2.46;2.46;2.18;2.18;2.18;1.68;1.64;1.64
GWAS_ARGININE_LEVELS	0.133997	0.345471	0.944002	13	712	SLC7A2;GYPE;HPS1;PYROXD2;MED23;ARG1;PRMT7;CPS1;VIL1;HBS1L	rs2517253;rs28734503;rs10748733;rs2296435;rs73778009;rs73778009;rs8051517;rs715;rs62182122;rs61738492	3.18;2.91;2.61;2.16;2.08;2.08;1.77;1.54;1.39;1.37
GWAS_LOW_SUSCEPTIBILITY_TO_HEPATITIS_C_INFECTION	0.591292	0.345485	0.944018	10	2639	PTPRD;PTGFRN;NAV2;C7orf31;RARB;NDFIP1;NPVF;SH2D7;SPRY4;PSTK	rs62539614;rs12024946;rs894556;rs57410053;rs1561033;rs60862442;rs79037587;rs1561807;rs4912830;rs117081774	3.38;2.96;2.63;2.60;2.31;2.22;2.01;1.76;1.55;1.30
GWAS_BONE_ULTRASOUND_MEASUREMENT_(VELOCITY_OF_SOUND)	0.521426	0.345488	0.944021	14	1455	PSD3;SETBP1;MARCO;MBL2;TMEM135;CCDC170;ESR1;WNT16;CPED1;GPATCH1	rs6586750;rs7243221;rs10200695;rs11816856;rs61905644;rs78436453;rs2982712;rs12706340;rs73215348;rs77873952	3.26;2.73;2.62;1.84;1.84;1.67;1.60;1.49;1.47;1.46
GWAS_PERCEIVED_SWEETNESS_OF_SUCROSE	0.358522	0.345995	0.944619	10	1558	DIP2C;NCALD;LARP4B;PHACTR2;GRB14;OLIG1;UBL3;XYLT1;WNK2;ARHGAP15	rs11253327;rs34708022;rs59502232;rs9390139;rs671689;rs6517138;rs4580011;rs11644173;rs7857116;rs10928182	3.41;2.96;2.95;2.74;2.45;2.23;1.84;1.82;1.80;1.75
GWAS_SEVERE_INSULIN-DEFICIENT_TYPE_2_DIABETES	-0.213731	0.346107	0.944752	21	2571	SERPINF2;IRF8;EPCAM;ARHGEF39;CCDC107;LBP;CDKAL1;CSNK1G2;FGFBP1;CRACR2A	rs35871069;rs12598785;rs115321698;rs41277065;rs41277065;rs6069757;rs7775526;rs74432830;rs10008478;rs11062787	3.20;3.06;2.62;2.55;2.55;2.50;2.41;2.38;2.27;2.22
GWAS_INTERNET_ADDICTION_DISORDER	0.14064	0.3462	0.944861	27	4357	KCNH7;ERBB4;ANK1;NRXN1;NRG1;COMT;FOXP2;DISC1;NXPH1;PRKG1	rs17731478;rs2165098;rs13269907;rs7569722;rs12674974;rs34776119;rs73208648;rs1331056;rs10282568;rs11001210	4.22;3.96;3.84;3.64;3.44;3.15;2.69;2.63;2.62;2.47
GWAS_CIRCULATING_LEPTIN_LEVELS	0.322276	0.348714	0.947822	12	772	ARHGAP40;ZNF800;GCKR;KLF14;LEP;MIR129-1;CCNL1;FTO;SLC32A1;RBM28	rs113787109;rs10243337;rs12464368;rs56234747;rs41457646;rs41457646;rs532542821;rs9932411;rs6015721;rs6467176	3.42;3.08;2.57;2.41;2.18;2.18;2.11;1.89;1.68;1.35
GWAS_SERUM_DIMETHYLARGININE_LEVELS_(ASYMMETRIC/SYMETRIC_RATIO)	1.14549	0.350366	0.949232	16	2203	SNX29;DDAH1;ARHGAP25;ZCCHC24;SYCP2L;GPC6;TCF7L2;ENPP6;TBC1D1;C1GALT1	rs201239256;rs4949914;rs2280246;rs3997799;rs10484891;rs11619421;rs11196168;rs6826232;rs56108943;rs6951671	3.84;3.27;2.91;2.36;2.25;2.09;2.05;1.91;1.89;1.82
GWAS_F-SAVOURY_FOOD_LIKING_(DERIVED_FOOD-LIKING_FACTOR)	0.480902	0.350718	0.949532	11	3210	CDH13;LRRTM4;CCDC171;CADM2;APOC1;RARB;ELAVL2;FGF21;FTO;GRIA1	rs8055921;rs7355718;rs28648431;rs35228298;rs147901416;rs1561033;rs3829086;rs11883129;rs9932411;rs79663791	2.92;2.64;2.62;2.55;2.32;2.31;1.97;1.93;1.89;1.77
GWAS_ULCERATIVE_COLITIS	-0.831257	0.350934	0.949716	360	27742	HSPA1B;NEU1;SLC44A4;HSPA1A;HSPA1L;EHMT2;LSM2;C2;ZBTB12;CIT	rs146535109;rs146535109;rs146535109;rs146535109;rs146535109;rs146535109;rs146535109;rs146535109;rs146535109;rs11064955	4.74;4.74;4.74;4.74;4.74;4.74;4.74;4.74;4.74;4.49
GWAS_RESPONSE_TO_SELENIUM_SUPPLEMENTATION_(CHANGE_IN_PLASMA_SELENIUM_CONCENTRATION)	0.0755868	0.351417	0.950128	13	1731	MSRA;GPR156;IPO8;TRIO;LRRC8B;EFNA2;CNTN6;SLC18A1;DNAH5;LMO1	rs76034192;rs9841122;rs11050992;rs2463803;rs359920;rs72979542;rs17038365;rs12548222;rs2166337;rs4758321	3.73;3.40;2.45;2.40;2.20;2.11;2.06;2.04;1.94;1.85
GWAS_VLDL_CHOLESTEROL_LEVELS	1.37513	0.3526	0.951078	63	5124	MGAT5;HGFAC;ST3GAL4;PPP2R3A;PCSK9;PMFBP1;HPR;TXNL4B;GCKR;GALNT2	rs1257210;rs2857988;rs79152678;rs13065565;rs11810371;rs8052408;rs8052408;rs8052408;rs12464368;rs2983376	4.69;4.13;3.24;3.21;2.88;2.85;2.85;2.85;2.57;2.54
GWAS_ANOREXIA_NERVOSA,_ATTENTION-DEFICIT/HYPERACTIVITY_DISORDER,_AUTISM_SPECTRUM_DISORDER,_BIPOLAR_DISORDER,_MAJOR_DEPRESSION,_OBSESSIVE-COMPULSIVE_DISORDER,_SCHIZOPHRENIA,_OR_TOURETTE_SYNDROME_(PLEIOTROPY)	-0.228129	0.352878	0.951202	154	19018	SRPK2;SOX5;CNTN4;PTGIS;NGEF;ANKS1B;CSMD1;RGS6;LETM2;FGFR1	rs73186022;rs61923848;rs116791947;rs6125670;rs73999704;rs4472982;rs17070105;rs36736;rs2956726;rs2956726	3.79;3.78;3.60;3.58;3.53;3.49;3.40;3.33;3.32;3.32
GWAS_RESPONSE_TO_ANTI-DEPRESSANT_TREATMENT_IN_MAJOR_DEPRESSIVE_DISORDER	1.15466	0.35315	0.951324	15	4173	ZDHHC14;DMD;WDFY4;MAGI2;AGBL1;CHL1;POU5F1B;FOXD2;USP44;GGA1	rs9505841;rs2685895;rs75050862;rs4730151;rs8042152;rs4685713;rs10956364;rs41290152;rs7974458;rs142215919	3.28;3.26;3.01;2.78;2.57;2.25;2.15;1.92;1.74;1.45
GWAS_BODY_MASS_INDEX_(ADULT)	0.693954	0.353155	0.951326	22	1838	MFAP3;GALNT10;TFAP2B;GNPDA2;KLHL32;PKHD1;DGKG;SEC16B;MC4R;FTO	rs2250995;rs6896601;rs9473932;rs13112967;rs946121;rs59413186;rs9815931;rs12081230;rs72973937;rs9932411	2.76;2.50;2.32;2.26;2.25;2.19;2.04;1.98;1.90;1.89
GWAS_STABLE_ANGINA_PECTORIS	0.284055	0.353337	0.951408	46	5338	DYNC2H1;PHACTR1;CDH13;HDAC9;KCNE2;PID1;ARHGEF12;ZNF652;BCAR1;LDLR	rs1913462;rs202077;rs8055921;rs2697911;rs9985125;rs60937332;rs7952113;rs12950511;rs11641308;rs379309	4.13;3.12;2.92;2.68;2.57;2.55;2.55;2.49;2.44;2.42
GWAS_ISCHEMIC_STROKE_OR_TISSUE_PLASMINOGEN_ACTIVATOR_LEVELS_(PLEIOTROPY)	0.150636	0.353557	0.951506	10	830	HDAC9;JPH3;TWIST1;STXBP5;PMF1-BGLAP;PMF1;HECTD4;FGB;ATXN2;SH2B3	rs2697911;rs60136277;rs28595434;rs544180;rs114417629;rs114417629;rs146488625;rs4557243;rs2339827;rs78209549	2.68;1.79;1.75;1.43;1.35;1.35;1.09;0.99;0.69;0.66
GWAS_NON-OILY_FISH_CONSUMPTION	0.306025	0.353559	0.951507	31	876	EIF2B4;SNX17;ZNF513;PPM1G;FAM83E;SPACA4;SPHK2;RPL18;DBP;SULT2B1	rs11684134;rs11684134;rs11684134;rs11684134;rs2665582;rs2665582;rs2665582;rs2665582;rs2665582;rs2665582	2.99;2.99;2.99;2.99;2.69;2.69;2.69;2.69;2.69;2.69
GWAS_GLOBAL_COGNITION_(MINI_MENTAL_STATE_EXAMINATION)_(LONGITUDINAL)	0.119394	0.353835	0.951631	25	3892	NAALADL2;CAPN8;FMN1;ARHGEF10;CACNA1C;RBM46;DCC;ATG5;FRMD4A;TNKS	rs79562073;rs61823521;rs11633925;rs6558568;rs34621387;rs35344629;rs62081903;rs557444;rs17631794;rs73207111	3.61;2.87;2.67;2.65;2.57;2.53;2.32;2.31;2.29;2.24
GWAS_VAGINAL_MICROBIOME_METACYC_PATHWAY_(PWY-7332|SUPERPATHWAY_OF_UDP-N-ACETYLGLUCOSAMINE-DERIVED_O-ANTIGEN_BUILDING_BLOCKS_BIOSYNTHESIS)	-0.57621	0.355202	0.952242	11	1304	KLHL23;PRUNE2;SLC35F3;GPCPD1;NTSR2;GREB1;KCNK1;OBSCN;COL25A1;PEX14	rs13382386;rs1834333;rs2045518;rs74882708;rs3842560;rs3842560;rs6424216;rs4065229;rs12502540;rs61776290	2.73;2.70;2.23;2.14;1.85;1.85;1.82;1.78;1.72;1.15
GWAS_CORONARY_ARTERY_CALCIFIED_ATHEROSCLEROTIC_PLAQUE_(90_OR_130_HU_THRESHOLD)_IN_TYPE_2_DIABETES	0.982162	0.355691	0.95246	39	6937	MSRA;PTPRM;FAXC;GABRG3;PSD3;GRM7;ARNT2;POFUT2;CNTLN;TBX5	rs76034192;rs898203;rs62423986;rs1470954;rs6586750;rs712793;rs62006385;rs2877020;rs1318162;rs17731569	3.73;3.55;3.48;3.27;3.26;3.22;3.01;2.93;2.83;2.81
GWAS_INTERLEUKIN-27_LEVELS	0.311229	0.356047	0.952619	10	639	MGAT5;CPN2;SARM1;VTN;ANKRD24;EBI3;ASGR1;CPN1;ERGIC2;IL27	rs1257210;rs138128236;rs1981512;rs1981512;rs428253;rs428253;rs76790571;rs7084921;rs77506230;rs231976	4.69;2.79;1.94;1.94;1.86;1.86;1.70;1.50;1.49;1.34
GWAS_TOTAL_BILIRUBIN_LEVELS	0.138767	0.356471	0.952809	206	17479	OSBPL5;MAP4K5;ANK1;L3MBTL4;TBX3;SOX5;SHKBP1;GIGYF2;NGEF;SWAP70	rs10833460;rs12890895;rs13269907;rs56247434;rs2384406;rs61923848;rs41512448;rs73999704;rs73999704;rs10840273	4.41;3.85;3.84;3.79;3.78;3.78;3.54;3.53;3.53;3.50
GWAS_GUT_MICROBIOTA_(BETA_DIVERSITY)	-0.000896888	0.357206	0.953017	49	9533	GPR158;PTPRN2;CSMD1;RBFOX1;RNF114;FAM98A;XKR5;ZSWIM5;PRKAG2;CACNA1D	rs7075252;rs13234965;rs17070105;rs17144654;rs77090490;rs1349119;rs2951868;rs264025;rs2536084;rs740756	3.77;3.55;3.40;3.25;2.91;2.85;2.79;2.69;2.66;2.62
GWAS_ATRIAL_FIBRILLATION/ATRIAL_FLUTTER	-0.0618565	0.357264	0.95302	81	8181	POLD1;TAB2;C2orf74;WIPF1;SCN10A;PRDM6;DPF3;ARNT2;KCNN3;AKAP6	rs73054474;rs9404025;rs4671398;rs145039586;rs73064572;rs17391210;rs10130313;rs62006385;rs4845658;rs10133229	4.34;4.13;3.52;3.12;3.09;3.06;3.05;3.01;3.01;3.00
GWAS_URINARY_ALBUMIN_EXCRETION	0.241069	0.357672	0.953047	64	7723	NRXN1;GRM7;SNX17;TSHR;BAHCC1;CCT2;RYR3;SERTM1;NR5A2;FMN1	rs7569722;rs712793;rs11684134;rs200309262;rs62072956;rs776176;rs62013801;rs608039;rs12088130;rs11633925	3.64;3.22;2.99;2.89;2.86;2.83;2.73;2.70;2.68;2.67
GWAS_PLASMA_NICKEL_LEVELS	0.429918	0.357691	0.953048	10	1895	FAT2;TSPAN18;MACROD2;SPARC;ITGB2;PRICKLE2;DMKN;WWC1;ZDHHC2;SLC12A1	rs35241949;rs835993;rs200781;rs4496700;rs35963032;rs17666399;rs7247310;rs113783161;rs7004047;rs16960712	3.40;3.23;2.89;2.68;2.15;2.12;2.01;1.83;1.30;1.11
GWAS_CHOLESTEROL_TO_TOTAL_LIPIDS_RATIO_IN_VERY_SMALL_VLDL	-0.0839966	0.357811	0.953056	78	7331	CEACAM20;HGFAC;PSD3;MSL2;PCCB;TNFSF10;CALN1;RELB;CSGALNACT1;PCSK9	rs10416748;rs2857988;rs6586750;rs13065565;rs35970307;rs3136583;rs151028660;rs16979595;rs28671342;rs11810371	4.33;4.13;3.26;3.21;3.12;3.07;3.05;2.92;2.89;2.88
GWAS_ESTIMATED_GLOMERULAR_FILTRATION_RATE_IN_DIABETES	0.68811	0.357868	0.95306	28	3257	C2;NFATC1;UBE2Q2;DAB2;C9;SLC22A2;PRKAG2;WDR72;TPPP;MICALL2	rs146535109;rs7235273;rs7176788;rs111481858;rs111481858;rs199965203;rs2536084;rs689813;rs1697965;rs79678179	4.74;3.73;3.39;2.81;2.81;2.67;2.66;2.57;2.50;2.47
GWAS_ATOPIC_DERMATITIS_(MODERATE_TO_SEVERE)	0.164546	0.358651	0.953111	20	4501	RCBTB1;CDH13;CSGALNACT1;RBMS3;CREB5;NCKAP5;CTNNA2;KCTD8;DCHS2;GOLGA4	rs9568236;rs8055921;rs28671342;rs6784829;rs73086412;rs116609659;rs9678631;rs13129857;rs62330254;rs60160555	3.47;2.92;2.89;2.84;2.83;2.58;2.52;2.50;2.28;2.22
GWAS_FASTING_GLUCOSE_ADJUSTED_FOR_BMI	0.464325	0.359307	0.953154	13	810	ADCY5;GCKR;FADS1;FOXA2;FADS2;SLC30A8;TCF7L2;MTNR1B;AGMO;G6PC2	rs11927367;rs12464368;rs12791843;rs1209523;rs174593;rs2921720;rs11196168;rs34497534;rs6957466;rs114189440	2.77;2.57;2.46;2.41;2.18;2.15;2.05;1.93;1.57;1.49
GWAS_RESTING_HEART_RATE	1.34676	0.359571	0.953275	130	11603	SOX5;ARHGEF40;ZNF219;NDRG2;CPNE5;SRRT;UFSP1;ACHE;CSMD1;RGS6	rs61923848;rs1312749;rs1312749;rs1312749;rs6920224;rs4729621;rs4729621;rs4729621;rs17070105;rs36736	3.78;3.73;3.73;3.73;3.62;3.42;3.42;3.42;3.40;3.33
GWAS_ATYPICAL_FEMORAL_FRACTURE_IN_PHOSPHONATE_TREATMENT	0.366056	0.359662	0.953388	12	4914	CNTN4;CSMD1;INPP5A;ATP11B;CACNA1C;PSAP;AOAH;IGSF21;CHST3;GALNS	rs116791947;rs17070105;rs2767434;rs73050692;rs34621387;rs9415055;rs62447215;rs1004218;rs874692;rs111731198	3.60;3.40;2.76;2.65;2.57;2.33;2.25;2.15;2.07;1.37
GWAS_TESTOSTERONE_LEVELS_IN_POSTMENOPAUSAL_WOMEN	0.249111	0.359797	0.953555	44	4068	C2;PPARA;PDE8A;RORA;PDE8B;FGF9;GCKR;CYB5A;CMIP;USP48	rs146535109;rs873492;rs113715684;rs2140441;rs6883469;rs263932;rs12464368;rs1788561;rs4889357;rs78811508	4.74;3.10;2.81;2.73;2.70;2.68;2.57;2.48;2.19;2.16
GWAS_OBESE_VS._THIN	0.51294	0.359909	0.953693	15	930	FAIM2;TFAP2B;SLC39A8;GNPDA2;SEMA3B;PIK3C3;SEC16B;MC4R;FTO;ADCY3	rs113665947;rs9473932;rs13103835;rs13112967;rs2236950;rs62082912;rs12081230;rs72973937;rs9932411;rs1529897	2.41;2.32;2.27;2.26;2.05;2.03;1.98;1.90;1.89;1.70
GWAS_LOW_TAN_RESPONSE	1.08339	0.360904	0.954925	62	4345	GRM5;DCT;DLGAP4;BNC2;MMP24;UQCC1;RNF166;SLC24A4;CPNE1;TRPC4AP	rs308804;rs12868588;rs146661634;rs41313973;rs78070351;rs78070351;rs13334987;rs10137612;rs112041905;rs11908681	4.01;3.52;3.38;3.26;3.20;3.20;3.14;2.89;2.81;2.61
GWAS_TAKAYASU_ARTERITIS	0.313467	0.361691	0.955146	80	13532	ZMIZ1;EHMT2;KCNK10;VPS8;TMEM114;LILRA5;LILRB3;ROBO1;MSH5;VWA7	rs704016;rs146535109;rs1977212;rs10513798;rs78480120;rs67196648;rs67196648;rs6807427;rs7757496;rs7757496	4.83;4.74;4.58;3.84;3.65;3.57;3.57;3.55;3.46;3.46
GWAS_COLON_POLYP	0.368737	0.362316	0.955321	33	2852	TBX3;XRRA1;CDH1;CDH3;TNS3;PIK3C2B;EIF3H;SMAD7;ABO;FADS2	rs2384406;rs544115;rs72785161;rs72785161;rs79377949;rs10736846;rs72681699;rs6507873;rs517414;rs174593	3.78;3.58;3.19;3.19;2.87;2.41;2.27;2.27;2.22;2.18
GWAS_NEUROTICISM_CONDITIONED_ON_HIGHEST_MATH_CLASS_(MULTI-TRAIT_CONDITIONING_AND_JOINT_ANALYSIS)	0.138657	0.362913	0.955489	69	12548	TENM3;ARHGEF10L;C2orf74;CSMD1;DENND1B;RBFOX1;PPP2R3A;CNTN5;NTN1;CDCA7L	rs10034371;rs3753379;rs4671398;rs17070105;rs2488395;rs17144654;rs13065565;rs11827261;rs62068228;rs4439015	4.78;3.69;3.52;3.40;3.35;3.25;3.21;3.12;3.09;3.03
GWAS_ANTIBODY_STATUS_IN_TRIPANOSOMA_CRUZI_SEROPOSITIVITY	0.472511	0.363925	0.955772	16	3303	PTPRD;RGS6;F13A1;THSD4;LRIG1;PTPN9;ZFYVE28;PLSCR5;TGM2;RDX	rs62539614;rs36736;rs4416719;rs1875415;rs73836317;rs75000175;rs28402846;rs9814319;rs45437493;rs55808598	3.38;3.33;2.67;2.35;2.17;2.16;2.16;1.92;1.92;1.82
GWAS_PROTEIN_LEVELS_IN_OBESITY	0.0249334	0.36398	0.955788	47	3564	EN2;CNTN5;CFB;IL16;HPR;TXNL4B;PTDSS2;MYCBP;CCL23;CHL1	rs12537180;rs11827261;rs9296004;rs11631809;rs8052408;rs8052408;rs61877776;rs6692254;rs71381488;rs4685713	3.54;3.12;3.00;2.91;2.85;2.85;2.58;2.38;2.30;2.25
GWAS_VAGINAL_MICROBIOME_RELATIVE_ABUNDANCE_(S_LACTOBACILLUS_JENSENII)	-0.00874296	0.36417	0.955841	23	2873	SESN3;NRXN1;PAX7;SGK1;DPH5;SLC6A9;ARHGEF28;GPC5;MGLL;TMEM174	rs558288;rs7569722;rs742078;rs400097;rs7523594;rs12138281;rs2973548;rs16947580;rs73859592;rs12651896	4.20;3.64;3.24;2.84;2.78;2.69;2.63;2.56;2.48;2.43
GWAS_TRIGLYCERIDES_TO_TOTAL_LIPIDS_RATIO_IN_MEDIUM_VLDL	0.374979	0.364196	0.955848	84	6264	CEACAM20;RGS12;MSRA;PSD3;CALN1;RELB;CSGALNACT1;PCSK9;BSND;APOH	rs10416748;rs2857988;rs76034192;rs6586750;rs151028660;rs16979595;rs28671342;rs11810371;rs11810371;rs8178870	4.33;4.13;3.73;3.26;3.05;2.92;2.89;2.88;2.88;2.79
GWAS_CHOLESTERYL_ESTER_LEVELS_IN_HDL	0.416137	0.364472	0.955925	92	6332	LILRA5;ST3GAL4;MSL2;SULF2;APOC4;APOC4-APOC2;CSGALNACT1;SCARB1;GALNT2;DHRS1	rs67196648;rs79152678;rs13065565;rs872111;rs16979595;rs16979595;rs28671342;rs1031605;rs2983376;rs17256902	3.57;3.24;3.21;3.16;2.92;2.92;2.89;2.85;2.54;2.48
GWAS_WG_LH_INTENSITY-CONTRAST_PRECUNEUS	0.0975828	0.364714	0.955993	10	813	VCAN;WNT7A;STX6;SLC39A8;CREB3L4;KLF3;ROR2;KDM4B;NINL;GAL3ST1	rs310522;rs12635960;rs7538053;rs13103835;rs11264824;rs4833088;rs17514885;rs73546209;rs4815431;rs11704774	3.61;2.97;2.29;2.27;2.25;2.01;2.01;1.65;1.27;1.14
GWAS_POST-TRAUMATIC_STRESS_DISORDER_(ASJUSTED_FOR_RELATEDNESS)	0.590048	0.365432	0.956212	11	1763	GABBR2;PRKCA;TLL1;TECRL;GRIN1;OTOR;GRID1;SLC4A5;AKT3;NDRG1	rs11790707;rs190139;rs1503294;rs10033337;rs4880209;rs6044290;rs76425624;rs740277;rs10927028;rs2272646	4.28;2.76;2.35;2.35;2.34;2.09;1.99;1.94;1.55;1.45
GWAS_CORONARY_ARTERY_DISEASE_OR_FIBRINOGEN_LEVELS_(PLEIOTROPY)	0.576476	0.36552	0.956243	96	8336	DHODH;HGFAC;DOK7;DYNC2H1;ATP1B1;NME7;FN1;SWAP70;LY6G6C;COL4A1	rs78308858;rs2857988;rs2857988;rs1913462;rs6675509;rs1200131;rs1250244;rs10840273;rs7757496;rs4773140	4.79;4.13;4.13;4.13;3.80;3.70;3.55;3.50;3.46;3.39
GWAS_IDP_SWI_T2STAR_RIGHT_PUTAMEN	0.870347	0.365953	0.956396	13	989	MAF;SLC39A12;DENND4C;STAM;PLIN2;TF;SLC40A1;MRC1;ABLIM1;SLC25A37	rs12597560;rs7893618;rs10125976;rs11591711;rs10738528;rs147634092;rs11901582;rs181303263;rs2497724;rs6992783	2.73;2.60;2.32;2.18;2.15;2.00;1.94;1.86;1.81;1.43
GWAS_CHOLESTERYL_ESTER_LEVELS_IN_SMALL_VLDL	0.112365	0.366294	0.956516	71	5758	EHBP1;HGFAC;ST3GAL4;PPP2R3A;PCSK9;HPR;TXNL4B;PMFBP1;GCKR;GALNT2	rs75758126;rs2857988;rs79152678;rs13065565;rs11810371;rs8052408;rs8052408;rs8052408;rs12464368;rs2983376	4.23;4.13;3.24;3.21;2.88;2.85;2.85;2.85;2.57;2.54
GWAS_GUT_MICROBIOTA_BETA_DIVERSITY_(WEIGHTED_UNIFRAC_DISTANCE)	0.673479	0.366809	0.956698	10	1128	SLC4A4;LIN9;DISC1;PTPRR;RALBP1;CHRM3;C17orf67;SDR9C7;TWSG1;HSD17B6	rs59660339;rs2927354;rs1331056;rs2717426;rs34277269;rs6703930;rs7209599;rs140808234;rs80230236;rs112581520	4.16;3.66;2.63;2.19;2.00;1.87;1.84;1.66;1.43;0.87
GWAS_HEART_RATE_RESPONSE_TO_EXERCISE	0.233909	0.366862	0.956717	23	3811	SOX5;ARHGEF40;NDRG2;CPNE5;MCTP2;RGS6;SCN10A;PAX2;RP1L1;TCF4	rs61923848;rs1312749;rs1312749;rs6920224;rs12912567;rs36736;rs73064572;rs11190710;rs10089537;rs624244	3.78;3.73;3.73;3.62;3.54;3.33;3.09;2.63;2.63;2.62
GWAS_DISC_DEGENERATION_(LUMBAR)	0.0872394	0.36688	0.956723	13	4779	ARL8B;PFKP;CSMD1;MYH14;SUMF1;PIGQ;RAB40C;PSMB9;GPC6;CHST3	rs341981;rs12355901;rs17070105;rs113635247;rs894013;rs8058327;rs8058327;rs2621320;rs11619421;rs874692	3.94;3.91;3.40;3.14;2.51;2.37;2.37;2.29;2.09;2.07
GWAS_OPTIC_CUP_AREA	-0.96008	0.367241	0.95685	32	3218	TRIB2;DHRS3;DDHD1;PLCE1;BMP2;FLNB;ENO4;AOAH;ABO;DCLK1	rs58275953;rs3000893;rs17626495;rs6583934;rs1973922;rs7617711;rs78873931;rs62447215;rs517414;rs9545186	3.10;2.74;2.65;2.60;2.39;2.26;2.25;2.25;2.22;1.99
GWAS_ASYMMETRICAL_DIMETHYLARGININE_LEVELS	0.27818	0.367613	0.956981	16	1892	TMEM26;CAMK1D;DDAH1;CDH3;ZNF536;CACNA2D1;WFDC1;HAVCR1;HAVCR2;RNF103-CHMP3	rs2787726;rs11594130;rs4949914;rs72785161;rs16964255;rs1990071;rs16963162;rs61159436;rs61159436;rs308920	3.89;3.88;3.27;3.19;2.95;2.46;2.38;1.91;1.91;1.73
GWAS_OLEOYL-ARACHIDONOYL-GLYCEROL_(18:1/20:4)_[2]_LEVELS	0.593078	0.367639	0.956991	11	328	FADS1;MYRF;TMEM258;APOC1;APOE;FADS2;RAB3IL1;FADS3;TM6SF2;SUGP1	rs12791843;rs12791843;rs12791843;rs147901416;rs10419086;rs174593;rs174593;rs174593;rs74695215;rs74695215	2.46;2.46;2.46;2.32;2.22;2.18;2.18;2.18;1.80;1.80
GWAS_PELVIC_ORGAN_PROLAPSE_(MODERATE/SEVERE)	0.575508	0.368647	0.957346	34	5232	SOX5;PTPRD;CDH9;SGK1;PGBD5;FOXP2;DISC1;RNF7;TRAPPC3L;GFRA2	rs61923848;rs62539614;rs257802;rs400097;rs78980876;rs73208648;rs1331056;rs77870385;rs10457307;rs17141511	3.78;3.38;2.94;2.84;2.71;2.69;2.63;2.49;2.33;2.32
GWAS_FREE_CHOLESTEROL_LEVELS_IN_MEDIUM_VLDL	0.0977703	0.36942	0.957618	63	4874	MGAT5;EHBP1;HGFAC;ST3GAL4;PCSK9;TXNL4B;PMFBP1;HPR;NCK1;GCKR	rs1257210;rs75758126;rs2857988;rs79152678;rs11810371;rs8052408;rs8052408;rs8052408;rs6773440;rs12464368	4.69;4.23;4.13;3.24;2.88;2.85;2.85;2.85;2.58;2.57
GWAS_RESPONSE_TO_FENOFIBRATE_(ADIPONECTIN_LEVELS)	0.459808	0.369702	0.957717	13	1730	SHANK2;PCSK5;SCUBE1;C6;KDM4C;TPCN1;DDX54;OAS1;OAS3;SLC30A4	rs61886415;rs7048715;rs138952;rs920908;rs75017251;rs61941443;rs61941443;rs3741982;rs3741982;rs139478892	3.65;2.88;2.70;2.61;2.33;1.79;1.79;1.65;1.65;1.34
GWAS_AGE-RELATED_MACULAR_DEGENERATION_OR_COVID-19_HOSPITALIZATION_(MTAG)	1.02811	0.370006	0.957826	35	2758	SRPK2;ZFP1;DENND1B;NELFE;C1orf53;CTRB2;FAM124B;SYN3;CNN2;PDGFB	rs73186022;rs6564212;rs2488395;rs9296004;rs10922306;rs7193344;rs940319;rs9609562;rs3829687;rs56222990	3.79;3.49;3.35;3.00;2.84;2.78;2.58;2.52;2.40;2.35
GWAS_PRESCHOOL_INTERNALIZING_PROBLEMS	0.391007	0.370132	0.957872	12	1984	TENM3;SPATA16;PDE6C;KANK1;DMRT1;NKX2-6;PCSK2;LEFTY1;PEBP4;STC1	rs10034371;rs12638484;rs10786120;rs7023525;rs1885779;rs17089603;rs6044848;rs3820238;rs6989664;rs76700802	4.78;3.85;2.90;2.80;2.54;1.95;1.78;1.74;1.60;1.49
GWAS_PLASMA_OMEGA-6_POLYUNSATURATED_FATTY_ACID_LEVELS_(LINOLEIC_ACID)	0.0329341	0.370564	0.95803	31	2173	FGD2;MTCH1;REEP3;LRRTM4;MGLL;FADS1;FEN1;DAGLA;C10orf71;MAST4	rs9296204;rs9296204;rs10995566;rs7355718;rs73859592;rs12791843;rs12791843;rs12791843;rs11101081;rs2561452	3.41;3.41;2.83;2.64;2.48;2.46;2.46;2.46;2.46;2.28
GWAS_WAIST-TO-HIP_RATIO_ADJUSTED_FOR_BMI_X_SEX_X_AGE_INTERACTION_(4DF_TEST)	-0.400663	0.370591	0.958039	306	15196	DTWD2;SNX10;RPS6KA5;ABCB5;FAM83C;EIF6;UQCC1;MMP24;PIGC;DNM3	rs299199;rs6967109;rs12897149;rs34472934;rs78070351;rs78070351;rs78070351;rs78070351;rs72725208;rs72725208	3.65;3.46;3.37;3.33;3.20;3.20;3.20;3.20;3.17;3.17
GWAS_VAGINAL_MICROBIOME_METACYC_PATHWAY_(PWY-5850|SUPERPATHWAY_OF_MENAQUINOL-6_BIOSYNTHESIS_I)	-0.386557	0.371427	0.958344	12	2813	SOX5;BNC2;XXYLT1;LRP1B;ABCD2;NLGN1;CCDC71L;ADRA1D;RFX2;ACSBG2	rs61923848;rs41313973;rs6797160;rs4643470;rs6581208;rs1565196;rs342189;rs8122223;rs73544818;rs73544818	3.78;3.26;3.21;2.41;2.40;2.33;1.94;1.88;1.85;1.85
GWAS_AGE-RELATED_MACULAR_DEGENERATION_OR_COVID-19_CRITICAL_ILLNESS_(MTAG)	1.02811	0.371478	0.958375	35	2758	SRPK2;ZFP1;DENND1B;NELFE;C1orf53;CTRB2;FAM124B;SYN3;CNN2;PDGFB	rs73186022;rs6564212;rs2488395;rs9296004;rs10922306;rs7193344;rs940319;rs9609562;rs3829687;rs56222990	3.79;3.49;3.35;3.00;2.84;2.78;2.58;2.52;2.40;2.35
GWAS_TOTAL_LIPID_LEVELS_IN_SMALL_HDL	-0.16297	0.371996	0.958835	53	5218	ZMIZ1;HGFAC;MSRA;GSK3B;PSD3;APOC4;APOC4-APOC2;APOA2;TOMM40L;RORA	rs704016;rs2857988;rs76034192;rs334549;rs6586750;rs16979595;rs16979595;rs2502809;rs2502809;rs2140441	4.83;4.13;3.73;3.32;3.26;2.92;2.92;2.88;2.88;2.73
GWAS_NICOTINE_DEPENDENCE_AND_MAJOR_DEPRESSION_(SEVERITY_OF_COMORBIDITY)	1.11282	0.372701	0.959285	43	5290	KCNK10;C6orf58;PLXDC2;ANKFN1;SULF2;IGF2BP2;SLC24A3;FSTL5;ADRB2;CORO2B	rs1977212;rs9491846;rs11011698;rs741128;rs872111;rs77583130;rs11697561;rs13126840;rs1036176;rs17279860	4.58;4.08;3.64;3.38;3.16;2.89;2.79;2.68;2.68;2.67
GWAS_RECURRENCE-FREE_SURVIVAL_IN_NON-MUSCLE-INVASIVE_BLADDER_CANCER	0.229381	0.373121	0.959564	12	2083	MAD1L1;DCC;G2E3;SFMBT2;MYT1L;TFF1;DCLK1;GRIN2B;ADAP1;ARHGAP17	rs35596463;rs62081903;rs424739;rs6602233;rs1687912;rs2277802;rs9545186;rs11055647;rs12531413;rs62033313	2.36;2.32;2.15;2.14;2.02;2.00;1.99;1.67;1.67;1.50
GWAS_RBC_LEVELS_OF_PYRUVATE_(UM)	-0.284914	0.373245	0.959657	99	14757	RGS12;SMARCA2;ASIC2;DPP10;RBFOX1;XXYLT1;RPS6KA2;SMPX;CDH20;OTUD7A	rs2857988;rs10738602;rs113351607;rs1347502;rs17144654;rs6797160;rs73259074;rs191400014;rs3931682;rs147761575	4.13;3.94;3.76;3.33;3.25;3.21;3.18;3.15;3.14;3.12
GWAS_CHOLESTEROL_TO_TOTAL_LIPIDS_RATIO_IN_MEDIUM_VLDL	0.0483798	0.373807	0.960079	83	6308	CEACAM20;RGS12;MSRA;PSD3;CALN1;RELB;CSGALNACT1;PCSK9;BSND;APOH	rs10416748;rs2857988;rs76034192;rs6586750;rs151028660;rs16979595;rs28671342;rs11810371;rs11810371;rs8178870	4.33;4.13;3.73;3.26;3.05;2.92;2.89;2.88;2.88;2.79
GWAS_PURSUIT_MAINTENANCE_GAIN	-0.0176363	0.374605	0.961276	61	11614	NGEF;CSMD1;PTPRD;LMX1A;SDK2;TBATA;GRIK2;PCSK5;DOK6;ADCYAP1	rs73999704;rs17070105;rs62539614;rs77557846;rs35931417;rs10740357;rs2629977;rs7048715;rs72963585;rs72854816	3.53;3.40;3.38;3.33;3.08;2.91;2.90;2.88;2.81;2.79
GWAS_CHILDHOOD_GENDER_NONCONFORMITY	0.716603	0.375793	0.963469	24	2675	SIM2;SMARCA2;FOSL2;NAV2;SND1;TMPRSS2;JUN;SSBP3;DPT;XCL1	rs73210796;rs10738602;rs6547849;rs894556;rs10281790;rs77812224;rs2760495;rs2317386;rs6427149;rs12046540	4.55;3.94;3.60;2.63;2.52;2.50;2.38;2.27;2.24;2.23
GWAS_TOTAL_LIPID_LEVELS_IN_SMALL_VLDL	0.010664	0.376872	0.96538	85	7285	HGFAC;PSD3;ST3GAL4;PPP2R3A;CRTAC1;PCSK9;HPR;TXNL4B;DBP;GCKR	rs2857988;rs6586750;rs79152678;rs13065565;rs7919531;rs11810371;rs8052408;rs8052408;rs2665582;rs12464368	4.13;3.26;3.24;3.21;3.17;2.88;2.85;2.85;2.69;2.57
GWAS_SKIN_PIGMENTATION	-0.247342	0.377805	0.966913	43	4076	GRM5;SLC24A2;TUSC3;MAML2;SLC24A4;CADPS2;ADAMTS2;PROZ;PLEKHA6;MLLT3	rs308804;rs2891134;rs2604376;rs7111540;rs10137612;rs67175722;rs153131;rs12858483;rs10736846;rs224008	4.01;3.74;3.29;3.12;2.89;2.75;2.49;2.46;2.41;2.32
GWAS_VENOUS_THROMBOEMBOLISM_OR_VON_WILLEBRAND_FACTOR_LEVELS_(PLEIOTROPY)	1.47143	0.379145	0.967279	33	4335	F5;KIRREL3;VWF;GRK5;ST3GAL4;PLCG2;SCARA5;STAB2;PROCR;DDX31	rs35337011;rs12364722;rs111443469;rs78286160;rs79152678;rs9924890;rs2727005;rs79956596;rs6060308;rs12005514	5.48;3.57;3.54;3.46;3.24;3.02;2.84;2.78;2.73;2.65
GWAS_SERUM_URIC_ACID_LEVELS_IN_RESPONSE_TO_ALLOPURINOL_IN_GOUT	-0.0373873	0.380136	0.967549	24	2888	KCNA5;WWOX;ABCG2;ANO2;BAIAP2;KCNA1;PKNOX2;NALCN;RAB27B;MYH11	rs9919705;rs59903179;rs2725254;rs10849292;rs9913477;rs10735041;rs55670697;rs71441506;rs2006985;rs11644635	5.81;4.17;3.73;2.75;2.42;2.16;2.14;2.14;2.09;2.04
GWAS_INTERFERON_ALPHA_LEVELS_IN_SYSTEMIC_LUPUS_ERYTHEMATOSUS	0.164858	0.380316	0.967598	12	1501	GRXCR1;CHIA;PRKG1;DLL1;ATP8A1;TMPRSS5;PNP;ANKRD44;A1CF;DRD2	rs4599447;rs10857866;rs11001210;rs9459987;rs6834799;rs17532674;rs7161172;rs9283513;rs10761546;rs2734841	2.90;2.69;2.47;2.43;2.27;2.20;2.15;2.01;1.82;1.73
GWAS_VAGINAL_MICROBIOME_RELATIVE_ABUNDANCE_(O_FUSOBACTERIALES)	-0.24377	0.38033	0.967602	17	2241	RBMS3;CDH4;FEM1A;AUTS2;TNFRSF11A;SLC30A8;TNFRSF1B;MAPKBP1;MTPAP;RGL3	rs6784829;rs67455685;rs7252263;rs11773370;rs6567276;rs2921720;rs12402147;rs58030013;rs2480282;rs35063798	2.84;2.75;2.60;2.39;2.30;2.15;1.80;1.76;1.69;1.62
GWAS_BLOOD_UREA_NITROGEN_LEVELS	-0.00433332	0.381769	0.967994	316	29613	MIPOL1;PLCB1;INSR;TBX3;NFATC1;ROBO1;PRKAR2B;MPPED2;SNX10;NRG1	rs4368077;rs75234999;rs75392157;rs2384406;rs7235273;rs6807427;rs11770475;rs6484482;rs6967109;rs12674974	5.01;4.33;4.24;3.78;3.73;3.55;3.53;3.49;3.46;3.44
GWAS_ASPARTATE_AMINOTRANSFERASE_LEVELS_IN_LOW_ALCOHOL_CONSUMPTION	-0.107222	0.382067	0.968075	27	7024	CSMD1;PIEZO1;CDH20;VEPH1;TMEM132D;RBMS3;SLC25A3;ABCA4;NLRC5;ABTB2	rs17070105;rs13334987;rs3931682;rs1838142;rs11060214;rs6784829;rs11611871;rs4847278;rs4783966;rs11032644	3.40;3.14;3.14;3.03;2.92;2.84;2.70;2.55;2.45;2.45
GWAS_NEUROPATHOLOGIC_TRAITS_(PLEIOTROPY)	0.0891635	0.382202	0.968112	10	3585	PTPRD;HS3ST4;SGK1;KAZN;ABTB2;CDKAL1;ATP10A;APOE;SLC29A4;RAG1	rs62539614;rs4387605;rs400097;rs12123637;rs11032644;rs7775526;rs17643428;rs10419086;rs4573160;rs6416085	3.38;3.11;2.84;2.71;2.45;2.41;2.30;2.22;1.69;1.05
GWAS_WAIST-TO-HIP_RATIO_ADJUSTED_FOR_BMI_(JOINT_ANALYSIS_FOR_MAIN_EFFECT_AND_PHYSICAL_ACTIVITY_INTERACTION)	-1.05774	0.382246	0.968124	58	5283	UQCC1;PIGC;DNM3;PLXND1;TMCC1;LYPLAL1;ADAMTS9;CTRB2;NFE2L3;GORAB	rs78070351;rs72725208;rs72725208;rs9832275;rs9832275;rs10863439;rs7613753;rs7193344;rs117947396;rs68174929	3.20;3.17;3.17;3.13;3.13;2.92;2.90;2.78;2.67;2.67
GWAS_PARKINSON'S_DISEASE_PROGRESSION_(COGNITIVE)	0.596058	0.382425	0.968173	18	3464	IQCJ-SCHIP1;WWOX;TMEM108;SLC28A3;RYR3;PET117;SLCO1B3;APOE;CWF19L2;IQCJ	rs73170511;rs59903179;rs1402455;rs17087204;rs62013801;rs4813300;rs11045480;rs10419086;rs79062526;rs7639579	4.25;4.17;3.09;2.74;2.73;2.50;2.34;2.22;2.16;2.14
GWAS_PHOSPHATIDYLETHANOLAMINE_(18:0_18:2)_LEVELS	0.140924	0.384453	0.968724	10	394	FADS1;DAGLA;LIPC;FADS2;RAB3IL1;FADS3;SIDT2;FTH1;BEST1;ALDH1A2	rs12791843;rs12791843;rs4774304;rs174593;rs174593;rs174593;rs12271743;rs2736596;rs2736596;rs79943822	2.46;2.46;2.29;2.18;2.18;2.18;1.69;1.64;1.64;1.51
GWAS_CHRONIC_WIDESPREAD_MUSCULOSKELETAL_PAIN	0.615354	0.385507	0.968843	12	1488	PLCG2;KAZN;WDR70;CDON;SNX13;CD226;DIP2B;LARP4;CASR;ASB18	rs9924890;rs12123637;rs62358883;rs4540843;rs9969319;rs1610555;rs12581494;rs12581494;rs144020044;rs191078200	3.02;2.71;2.25;2.23;2.20;1.80;1.55;1.55;1.46;1.23
GWAS_CHRONIC_OBSTRUCTIVE_PULMONARY_DISEASE_IN_NON-CURRENT_SMOKERS	1.05965	0.385582	0.968851	50	6690	EHMT2;HDAC4;ITPK1;FLOT1;HTR4;GLIS3;MTCL1;GYPE;ADCY5;EFCAB5	rs146535109;rs592695;rs60140952;rs6911628;rs113620918;rs11790321;rs3744975;rs28734503;rs11927367;rs11652593	4.74;3.86;3.34;3.15;3.00;2.98;2.93;2.91;2.77;2.73
GWAS_IGG_GALACTOSYLATION_PHENOTYPES_(MULTIVARIATE_ANALYSIS)	0.927763	0.385629	0.968856	11	846	MGAT3;TAB1;IKZF1;B4GALT1;ST6GAL1;SYNGR1;TMEM121;SMARCB1;DERL3;FUT8	rs8136980;rs8136980;rs10230193;rs72723005;rs10937276;rs5750814;rs4983440;rs6519476;rs6519476;rs61315421	2.32;2.32;2.31;2.28;2.01;2.01;1.99;1.98;1.98;1.75
GWAS_WAIST_CIRCUMFERENCE_ADJUSTED_FOR_BMI_IN_NON-SMOKERS	0.352399	0.385713	0.968864	76	6462	FNDC3B;CDK6;ADAMTS9;PCSK5;LTBP1;ZNF423;CABLES1;DOCK3;NFE2L3;TRIP11	rs4295191;rs11974095;rs7613753;rs7048715;rs60166170;rs35717002;rs2117243;rs4560329;rs117947396;rs35865969	3.25;3.23;2.90;2.88;2.84;2.83;2.73;2.70;2.67;2.53
GWAS_HEART_RATE	0.236992	0.385903	0.968884	40	5406	CPNE5;ACHE;RGS6;FNDC3B;RBFOX1;FLRT2;TMEM132D;RFX4;ACTN4;CPNE8	rs6920224;rs4729621;rs36736;rs4295191;rs17144654;rs67558286;rs11060214;rs10861630;rs34960839;rs115755936	3.62;3.42;3.33;3.25;3.25;2.96;2.92;2.83;2.65;2.63
GWAS_QT_INTERVAL_(DRUG_INTERACTION)	0.66267	0.385925	0.968886	13	3040	CAMK1D;CNTNAP2;ADAMTSL1;FASTKD2;GNAL;DPH5;CCND2;DDX10;CREBBP;POU3F2	rs11594130;rs71530751;rs7847724;rs57562572;rs59700035;rs7523594;rs3217867;rs4753855;rs2530890;rs34047757	3.88;3.53;3.05;2.92;2.83;2.78;2.66;2.04;1.93;1.82
GWAS_BASOPHIL_PERCENTAGE_OF_GRANULOCYTES	-0.664628	0.386115	0.968905	44	4165	CNTN4;GRIP1;LARP4B;ACVR2A;LMO4;SLC7A8;RBBP5;GFI1B;SLC45A3;ZFPM1	rs116791947;rs7294923;rs59502232;rs17742573;rs11161976;rs10144491;rs4951158;rs615667;rs11240546;rs8062370	3.60;3.54;2.95;2.57;2.56;2.54;2.54;2.53;2.52;2.40
GWAS_AGE-RELATED_COGNITIVE_DECLINE_(LANGUAGE)_(SLOPE_OF_Z-SCORES)	0.866915	0.386405	0.968935	20	3776	PTPRD;ANXA5;STAC;ZBTB40;SALL3;NEBL;RUNX1;SVIL;TNS1;CWF19L2	rs62539614;rs11725913;rs55812122;rs10799748;rs4030862;rs10828186;rs2834620;rs12412168;rs2059408;rs79062526	3.38;2.82;2.64;2.63;2.59;2.42;2.37;2.26;2.21;2.16
GWAS_PERIODONTITIS_(DPAL)	0.164094	0.386766	0.968972	12	1668	SNRPN;TGIF1;CCDC13;SUMF1;LBP;IQSEC1;NLGN1;GRIK1;ZFPM2;SCN2A	rs4906694;rs72868077;rs75589867;rs894013;rs6069757;rs17037535;rs1565196;rs34454050;rs6994884;rs78469166	3.68;3.43;3.21;2.51;2.50;2.35;2.33;1.97;1.74;1.74
GWAS_OPIOID_ADDICTION	-0.516334	0.386817	0.968977	110	18409	MGAT5;KCNH7;ST6GALNAC3;CACNG6;SMARCA2;SOX5;GP6;DENND1A;CSMD1;NWD2	rs1257210;rs17731478;rs71656896;rs2433724;rs10738602;rs61923848;rs12609974;rs7044210;rs17070105;rs56211462	4.69;4.22;4.10;4.01;3.94;3.78;3.50;3.47;3.40;3.35
GWAS_ISCHEMIC_STROKE_OR_FIBRINOGEN_LEVELS_(PLEIOTROPY)	1.03334	0.386822	0.968978	38	2769	DHODH;HGFAC;PPP2R3A;IL1R1;STAG1;HDAC9;SNX13;GIMAP6;GIMAP4;HDLBP	rs78308858;rs2857988;rs13065565;rs10460490;rs13069695;rs2697911;rs9969319;rs56194807;rs56194807;rs55729724	4.79;4.13;3.21;3.05;3.04;2.68;2.20;1.92;1.92;1.90
GWAS_UROLITHIASIS	-0.136866	0.386831	0.968979	44	4999	MIPOL1;ABCG2;EPB41L2;INMT;MRPL33;SAYSD1;SLC22A2;STK3;VPS13B;WDR72	rs4368077;rs2725254;rs117376078;rs10254554;rs4465729;rs10305532;rs199965203;rs62535380;rs62534593;rs689813	5.01;3.73;3.01;2.74;2.72;2.67;2.67;2.60;2.59;2.57
GWAS_FERRITIN_LEVELS	-0.172252	0.386913	0.968987	23	3989	TENM3;LHFPL3;SETD7;CNTNAP2;MYO16;DHX38;TXNL4B;CREB5;DACT2;ZBTB7C	rs10034371;rs11972126;rs12511883;rs71530751;rs3929748;rs8052408;rs8052408;rs73086412;rs73036386;rs34380210	4.78;3.89;3.85;3.53;2.92;2.85;2.85;2.83;2.46;2.17
GWAS_AUTOIMMUNE_TRAITS_(PLEIOTROPY)	-0.0308291	0.387101	0.969006	43	3254	ZMIZ1;ORMDL3;BACH2;ITGA4;FAM205A;RBPJ;PADI4;RBM17;AFF3;PRKCQ	rs704016;rs8080734;rs9451317;rs13408615;rs577442;rs716075;rs1635566;rs74391212;rs62154537;rs78098098	4.83;3.40;3.01;2.89;2.81;2.60;2.53;2.50;2.43;2.35
GWAS_SERUM_BILIRUBIN_LEVELS_X_MEDITERRANEAN_DIET_ADHERENCE_INTERACTION_IN_METABOLIC_SYNDROME	0.623084	0.387223	0.969019	14	1833	LAMA2;AADACL4;PTPRT;IL17B;EDNRA;AADACL3;CACHD1;GRAMD1B;MED9;NAT1	rs6936981;rs3000893;rs11696961;rs10515627;rs6852395;rs3010873;rs146405445;rs1533392;rs8075087;rs4921866	2.87;2.74;2.69;2.56;2.36;2.27;2.26;1.98;1.81;1.76
GWAS_AGE_RELATED_HEARING_LOSS-RELATED_REGIONAL_GLUCOSE_METABOLISM_(COCHLEAR_NUCLEUS)	-0.379564	0.387229	0.969019	11	2432	WWOX;TRIM9;TMEM114;TMX1;SMAD3;NAV3;THSD7A;PRDM5;ZNF469;PHOX2B	rs59903179;rs4595717;rs78480120;rs11157805;rs750766;rs11107918;rs118134876;rs6838858;rs4782512;rs6822112	4.17;3.67;3.65;3.44;2.08;1.95;1.85;1.85;1.84;1.84
GWAS_VAGINAL_MICROBIOME_METACYC_PATHWAY_(PWY-6708|UBIQUINOL-8_BIOSYNTHESIS_(PROKARYOTIC))	0.440228	0.388346	0.969133	10	1645	GRM8;PRKCA;IDO1;GDPD5;HPSE2;MAD1L1;ELFN1;SMOC2;COL11A1;ADAM2	rs10269816;rs190139;rs78587687;rs55669825;rs10748733;rs35596463;rs12666498;rs13205533;rs1337195;rs62511203	3.55;2.76;2.64;2.63;2.61;2.36;2.24;1.58;1.40;1.39
GWAS_VERY_LONG-CHAIN_SATURATED_FATTY_ACID_LEVELS_(FATTY_ACID_22:0)	0.239944	0.388504	0.969149	11	1129	PIGC;DNM3;PCDH7;ADCYAP1;ZNF516;C1QL2;CERS4;SLC26A9;RAB7B;STEAP3	rs72725208;rs72725208;rs7662263;rs72854816;rs79333508;rs12466015;rs11666913;rs4951030;rs4951030;rs35888074	3.17;3.17;3.07;2.79;2.73;2.46;1.94;1.60;1.60;1.35
GWAS_FIBROMUSCULAR_DYSPLASIA	0.792346	0.388538	0.96916	23	2750	FRMD3;PHACTR1;SLC24A3;MTUS2;LNX1;LRP1;RERGL;SVIL;NSF;ZNF827	rs1359166;rs202077;rs11697561;rs1335656;rs3215224;rs117267420;rs11043838;rs12412168;rs199496;rs11100901	3.91;3.12;2.79;2.52;2.37;2.35;2.30;2.26;2.20;2.18
GWAS_SHINGLES	-0.231954	0.388733	0.96937	34	6938	C2;PDE4D;ROBO2;TNXB;CMTM7;NFASC;MYRIP;TPK1;RBFOX3;PRKG1	rs146535109;rs112162527;rs13090400;rs9296004;rs9841116;rs7520507;rs77684431;rs73729639;rs12603748;rs11001210	4.74;4.08;3.01;3.00;2.96;2.65;2.64;2.63;2.51;2.47
GWAS_PHOSPHATIDYLETHANOLAMINE_34:2_[M-H]1-_LEVELS	0.170693	0.389477	0.97017	10	363	MYRF;DAGLA;FEN1;TMEM258;FADS1;LIPC;FADS3;RAB3IL1;FADS2;ALDH1A2	rs12791843;rs12791843;rs12791843;rs12791843;rs12791843;rs4774304;rs174593;rs174593;rs174593;rs79943822	2.46;2.46;2.46;2.46;2.46;2.29;2.18;2.18;2.18;1.51
GWAS_DHEAS_LEVELS	0.782656	0.390136	0.970976	39	5758	PTPRD;CAMTA1;CRX;SULT2A1;NEURL1B;BSPH1;FGF9;RPH3AL;R3HCC1;EIF2AK4	rs62539614;rs1750836;rs8102540;rs8102540;rs56056505;rs11878324;rs263932;rs11150889;rs11776328;rs2291627	3.38;3.21;3.16;3.16;3.11;2.97;2.68;2.66;2.40;2.36
GWAS_RESPONSE_TO_PALIPERIDONE_IN_SCHIZOPHRENIA_(POSITIVE_MARDER_SCORE)	-0.0784299	0.391491	0.973509	32	8024	CSMD1;TUSC3;RBFOX1;JDP2;USP24;CACNA1S;PHACTR2;EIF3F;KCNIP1;SLC5A10	rs17070105;rs2604376;rs17144654;rs175721;rs11810371;rs12127882;rs9390139;rs9666920;rs11744421;rs2428378	3.40;3.29;3.25;3.16;2.88;2.76;2.74;2.66;2.65;2.55
GWAS_PALMITOLEIC_ACID_(16:1N-7)_LEVELS	1.41221	0.391986	0.973904	20	1356	SHISA9;ANXA4;GCKR;MYO3B;ABCA4;TMEM258;FEN1;FADS1;PLEKHA6;FADS2	rs2202077;rs11890955;rs12464368;rs151228144;rs4847278;rs12791843;rs12791843;rs12791843;rs10736846;rs174593	3.06;2.61;2.57;2.55;2.55;2.46;2.46;2.46;2.41;2.18
GWAS_FREE_CHOLESTEROL_LEVELS_IN_LARGE_HDL	0.0265734	0.393043	0.974431	99	7692	SNX29;ST3GAL4;SULF2;APOC4;APOC4-APOC2;CSGALNACT1;APOA2;TOMM40L;SCARB1;REEP3	rs201239256;rs79152678;rs872111;rs16979595;rs16979595;rs28671342;rs2502809;rs2502809;rs1031605;rs10995566	3.84;3.24;3.16;2.92;2.92;2.89;2.88;2.88;2.85;2.83
GWAS_WEGENER'S_GRANULOMATOSIS	1.01316	0.393158	0.974484	10	1754	TENM3;DCTD;SEMA6A;WSCD1;HLA-DOA;COBL;COMMD10;CCDC86;HSD17B8;RXRB	rs10034371;rs5016499;rs9327014;rs13342249;rs206786;rs10269269;rs72804879;rs112935028;rs2855433;rs2855433	4.78;3.13;2.67;2.38;2.17;1.82;1.53;1.48;1.42;1.42
GWAS_GLYCATED_HEMOGLOBIN_HBA1C_LEVELS	0.0161671	0.393229	0.974498	27	2703	PIEZO1;GLIS3;IGF2BP2;GLP1R;LUC7L;GRB14;CDKAL1;MYO9B;CDC123;MIR129-1	rs13334987;rs11790321;rs77583130;rs10305532;rs11641876;rs671689;rs7775526;rs12463159;rs12779647;rs41457646	3.14;2.98;2.89;2.67;2.51;2.45;2.41;2.36;2.20;2.18
GWAS_WHITE_MATTER_INTEGRITY_(FRACTIONAL_ANISOTROPY)	0.748029	0.393797	0.974608	14	811	VCAN;SMARCAL1;HAPLN1;RPL37A;OR2J2;SPIRE2;TCF25;WDR12;ICA1L;CARF	rs310522;rs2666287;rs1563551;rs8179823;rs3130807;rs13331995;rs13331995;rs188409771;rs188409771;rs188409771	3.61;3.13;2.67;2.42;2.03;2.00;2.00;1.37;1.37;1.37
GWAS_BIOLOGICAL_SEX	-0.736498	0.393961	0.974634	110	19705	DAZL;FHIT;SMARCA2;SRPK2;SOX5;DAB1;FOXP1;SDK1;DENND1B;CLYBL	rs12107037;rs114578503;rs10738602;rs73186022;rs61923848;rs72912422;rs1522171;rs55961125;rs2488395;rs9554631	5.56;3.97;3.94;3.79;3.78;3.59;3.54;3.37;3.35;3.33
GWAS_TRIGLYCERIDES_TO_TOTAL_LIPIDS_RATIO_IN_SMALL_VLDL	0.217415	0.39432	0.974677	73	5718	CEACAM20;MSRA;PSD3;ST3GAL4;PCSK6;CALN1;RELB;PCSK9;BSND;APOH	rs10416748;rs76034192;rs6586750;rs79152678;rs8043284;rs151028660;rs16979595;rs11810371;rs11810371;rs8178870	4.33;3.73;3.26;3.24;3.19;3.05;2.92;2.88;2.88;2.79
GWAS_IMMATURE_FRACTION_OF_RETICULOCYTES	0.876802	0.394912	0.975309	325	25758	AP2B1;SLFN14;SESN3;STRN;ANK1;MAPT;REST;USP34;LHFPL5;ITGA1	rs4531775;rs4531775;rs558288;rs62132521;rs13269907;rs17763658;rs150310611;rs6709112;rs9470090;rs4865540	4.36;4.36;4.20;3.90;3.84;3.81;3.68;3.61;3.35;3.33
GWAS_PARACENTRAL_LOBULE_VOLUME	0.0519336	0.395505	0.975938	10	1114	STXBP5L;FAM120B;PACRG;ITGAV;KRAS;DOCK9;C7;SLC15A1;CARD6;ZC3H15	rs58491832;rs9459987;rs12530312;rs3768777;rs11047930;rs9554544;rs2675982;rs11616838;rs3805486;rs6742523	2.52;2.43;2.13;2.03;1.84;1.40;1.36;1.30;1.19;0.93
GWAS_GLOMERULAR_FILTRATION_RATE_IN_CHRONIC_KIDNEY_DISEASE	-0.536779	0.396163	0.976428	23	2465	RBM19;FBXL18;GRB14;LRP1B;TLL1;LHX5;MSRB1;TMEM229B;HSD17B3;PROM1	rs73390877;rs1474445;rs671689;rs4643470;rs1503294;rs7297053;rs28396225;rs77153186;rs74662342;rs67506035	2.77;2.48;2.45;2.41;2.35;2.26;2.05;2.05;2.04;2.03
GWAS_MEDICATION_USE_(GLUCOCORTICOIDS)	0.412047	0.396417	0.976719	22	2079	TSLP;BACH2;IL33;RORA;ZNF652;PHB;RANBP6;ITGB8;SMAD3;D2HGDH	rs4957599;rs9451317;rs16924291;rs2140441;rs12950511;rs77047989;rs7036427;rs4141372;rs750766;rs35435997	3.04;3.01;2.99;2.73;2.49;2.48;2.29;2.28;2.08;2.08
GWAS_URINARY_POTASSIUM_EXCRETION	0.541739	0.397545	0.978467	15	1140	PCDH9;NEK10;SLC4A7;TCF4;CEP72;FKBP8;PPP3R1;ADRA2C;VAMP2;TMEM107	rs61959203;rs2087760;rs2087760;rs624244;rs1697965;rs12162221;rs12465178;rs2857978;rs12950678;rs12950678	3.57;2.83;2.83;2.62;2.50;2.37;2.05;1.84;1.45;1.45
GWAS_TRIGLYCERIDE_LEVELS_IN_VLDL	0.0922912	0.398645	0.980341	79	7167	INSR;HGFAC;PSD3;MSL2;CRTAC1;PCCB;CALN1;CSGALNACT1;TXNL4B;HPR	rs75392157;rs2857988;rs6586750;rs13065565;rs7919531;rs35970307;rs151028660;rs28671342;rs8052408;rs8052408	4.24;4.13;3.26;3.21;3.17;3.12;3.05;2.89;2.85;2.85
GWAS_PHOSPHATIDYLETHANOLAMINE_(15-MHDA_18:2)_LEVELS	0.140924	0.399688	0.980405	10	394	DAGLA;TMEM258;FADS1;LIPC;RAB3IL1;FADS2;SIDT2;BEST1;FTH1;ALDH1A2	rs12791843;rs12791843;rs12791843;rs4774304;rs174593;rs174593;rs12271743;rs2736596;rs2736596;rs79943822	2.46;2.46;2.46;2.29;2.18;2.18;1.69;1.64;1.64;1.51
GWAS_INTERLEUKIN-18_LEVELS	0.222902	0.39977	0.98041	37	2997	MEMO1;SCN10A;SCN11A;NLRP12;BCO2;SDHD;IL18;YIPF4;NLRC4;SLC30A6	rs79030701;rs73064572;rs73064572;rs7409133;rs111936049;rs111936049;rs111936049;rs72798713;rs72798713;rs72798713	3.14;3.09;3.09;3.08;2.92;2.92;2.92;2.80;2.80;2.80
GWAS_CARDIO-CEREBROVASCULAR_DISEASE_IN_DYSLIPIDEMIA	0.398225	0.400016	0.980425	12	1184	NLRP5;HTR4;SORBS2;SEMA3C;CYP1B1;MMP7;TMEM123;USP46;TMEM14A;CD36	rs8101585;rs113620918;rs12649789;rs10243928;rs1800440;rs12792880;rs61895428;rs4865388;rs6458856;rs148083940	3.06;3.00;2.81;2.80;2.13;1.82;1.61;1.57;1.52;1.32
GWAS_SPONTANEOUS_PRETERM_BIRTH_WITH_PREMATURE_RUPTURE_OF_MEMBRANES	-0.415945	0.400556	0.980463	19	2832	SUCLG2;ADAMTS14;MSI2;VGLL4;FSTL5;TMEM45B;KSR2;TTC21B;NKAIN2;UBTD1	rs2772456;rs10740357;rs10468553;rs62245824;rs13126840;rs2323771;rs61939865;rs34701755;rs4897547;rs933057	3.70;2.91;2.76;2.68;2.68;2.64;2.59;2.50;2.46;2.12
GWAS_VERY_LOW_DENSITY_LIPOPROTEIN_CHOLESTEROL_LEVELS	0.481773	0.400685	0.980507	33	2710	RGS12;DSCAML1;CNTN5;GCKR;FADS1;TRIB1;HERPUD1;APOC1;LIPC;APOE	rs2857988;rs2298766;rs11827261;rs12464368;rs12791843;rs2980864;rs172337;rs147901416;rs4774304;rs10419086	4.13;3.23;3.12;2.57;2.46;2.38;2.33;2.32;2.29;2.22
GWAS_THYROID_STIMULATING_HORMONE_LEVELS	0.039472	0.400878	0.980574	97	12417	INSR;PDE4D;LPP;NRG1;NFIA;ITPK1;DNAJC5B;GLIS3;ADCY9;SPATA13	rs75392157;rs112162527;rs74768531;rs12674974;rs6684051;rs60140952;rs7011042;rs11790321;rs2532004;rs7333742	4.24;4.08;3.54;3.44;3.39;3.34;3.23;2.98;2.93;2.91
GWAS_TOTAL_CHOLESTEROL_MINUS_HDL-C_LEVELS	0.227418	0.401319	0.980726	54	4270	CEACAM20;ITGA1;ST3GAL4;RELB;PCSK9;TXNL4B;HPR;KLRG1;GCKR;TMEM258	rs10416748;rs4865540;rs79152678;rs16979595;rs11810371;rs8052408;rs8052408;rs7132930;rs12464368;rs12791843	4.33;3.33;3.24;2.92;2.88;2.85;2.85;2.74;2.57;2.46
GWAS_GASTROESOPHAGEAL_REFLUX_DISEASE,_PEPTIC_ULCER_DISEASE_AND/OR_CORRESPONDING_MEDICATIONS_AND_TREATMENT	0.288358	0.401404	0.980755	14	2836	MAML3;FOXP1;CNTNAP2;CCKBR;DPYD;MAD1L1;ELFN1;CA10;DEPDC5;PDE4B	rs795996;rs1522171;rs71530751;rs4758407;rs61790066;rs35596463;rs12666498;rs73987313;rs7364274;rs783042	3.79;3.54;3.53;2.56;2.40;2.36;2.24;2.07;2.03;1.77
GWAS_RR_INTERVAL_(HEART_RATE)	-0.366058	0.402267	0.981053	12	1314	SRRT;RASGRF1;FRMD4A;SYT10;CD34;TOX;GALR1;KIAA1755;AKT3;MYH6	rs4729621;rs4778628;rs17631794;rs74237202;rs12029239;rs826596;rs2849291;rs62201519;rs10927028;rs3759609	3.42;2.63;2.29;2.23;2.18;1.92;1.79;1.66;1.55;1.53
GWAS_NONSYNDROMIC_CLEFT_LIP_WITH_OR_WITHOUT_CLEFT_PALATE	0.566715	0.402429	0.981109	43	5021	EHBP1;TPM1;TMX1;PAX7;NTN1;PPP2R2C;ADCY9;STK3;RBFOX3;EGFLAM	rs75758126;rs2899687;rs11157805;rs742078;rs62068228;rs34330982;rs2532004;rs62535380;rs12603748;rs4869584	4.23;3.68;3.44;3.24;3.09;3.06;2.93;2.60;2.51;2.49
GWAS_DAYTIME_SLEEP_PHENOTYPES	0.0688254	0.40279	0.981234	138	13504	ERC2;PLCB1;WWOX;CNTN4;DPP10;CARD11;GRM7;SHISA6;PIGC;C1orf105	rs56242225;rs75234999;rs59903179;rs116791947;rs1347502;rs78723777;rs712793;rs72809013;rs72725208;rs72725208	4.45;4.33;4.17;3.60;3.33;3.25;3.22;3.21;3.17;3.17
GWAS_VAGINAL_MICROBIOME_RELATIVE_ABUNDANCE_(F_LACHNOSPIRACEAE)	0.654039	0.403146	0.981377	10	1115	LTBP1;NOS1AP;GPA33;GPR101;PERP;IRS2;OLFML2B;SCPEP1;TESPA1;ATF7IP2	rs60166170;rs6427667;rs74431987;rs187694201;rs2327876;rs117110418;rs12120347;rs2080238;rs10876657;rs12930861	2.84;2.82;2.17;2.06;2.02;1.74;1.70;1.29;1.27;1.25
GWAS_INFLUENZA_A_(H1N1)_INFECTION	0.0347327	0.403421	0.98149	15	4629	DLG2;DMD;PCDH7;LRP1B;B4GALT1;L3MBTL3;ATAD2B;ARAP2;PTPRR;LINGO2	rs10898145;rs2685895;rs7662263;rs4643470;rs72723005;rs4130903;rs7579114;rs7667582;rs2717426;rs35554113	3.93;3.26;3.07;2.41;2.28;2.27;2.26;2.25;2.19;2.04
GWAS_FREE_CHOLESTEROL_LEVELS_IN_LARGE_VLDL	-0.0319555	0.403953	0.981707	80	6651	HGFAC;PSD3;ST3GAL4;MSL2;CRTAC1;PCCB;CSGALNACT1;PCSK9;TXNL4B;HPR	rs2857988;rs6586750;rs79152678;rs13065565;rs7919531;rs35970307;rs28671342;rs11810371;rs8052408;rs8052408	4.13;3.26;3.24;3.21;3.17;3.12;2.89;2.88;2.85;2.85
GWAS_RATIO_OF_OMEGA-6_FATTY_ACIDS_TO_TOTAL_FATTY_ACIDS	0.524091	0.406046	0.985964	54	5509	PSD3;MSL2;PCCB;CSGALNACT1;APOH;SLC22A2;CCDC171;GCKR;GALNT2;MYRF	rs6586750;rs13065565;rs35970307;rs28671342;rs8178870;rs199965203;rs28648431;rs12464368;rs2983376;rs12791843	3.26;3.21;3.12;2.89;2.79;2.67;2.62;2.57;2.54;2.46
GWAS_COMMON_CAROTID_INTIMA-MEDIA_THICKNESS_IN_HIV_INFECTION	1.68863	0.406832	0.98623	12	2055	SESN3;DTWD2;MACROD2;KLHL23;PHOSPHO2;BMP2K;TMCC3;CTNND2;CD180;EXT1	rs558288;rs299199;rs200781;rs13382386;rs13382386;rs10015978;rs11107649;rs1379902;rs5744482;rs10091500	4.20;3.65;2.89;2.73;2.73;2.73;2.60;2.44;2.18;1.86
GWAS_PHOSPHOLIPID_LEVELS_IN_IDL	0.674022	0.407341	0.986428	56	3584	CEACAM20;ITGA1;RELB;PCSK9;TXNL4B;APOH;KLRG1;TMEM258;LDLR;CSNK1G3	rs10416748;rs4865540;rs16979595;rs11810371;rs8052408;rs8178870;rs7132930;rs12791843;rs379309;rs17477351	4.33;3.33;2.92;2.88;2.85;2.79;2.74;2.46;2.42;2.40
GWAS_RHEUMATOID_ARTHRITIS_(RHEUMATOID_FACTOR_AND/OR_ANTI-CYCLIC_CITRULLINATED_PEPTIDE_SEROPOSITIVE)	-0.558536	0.407501	0.986641	133	11797	SESN3;TP63;KSR1;DLGAP1;CDK6;BATF;JDP2;STAG1;BACH2;WDFY4	rs558288;rs60599136;rs5819816;rs9789189;rs11974095;rs175721;rs175721;rs13069695;rs9451317;rs75050862	4.20;3.74;3.68;3.24;3.23;3.16;3.16;3.04;3.01;3.01
GWAS_CELIAC_DISEASE	0.580055	0.407586	0.986755	131	10722	ZMIZ1;SCHIP1;C4orf17;LPP;NFIA;DOK5;ANKFN1;CCT8L2;TLR7;TLR8	rs704016;rs73170511;rs77324539;rs74768531;rs6684051;rs56138015;rs741128;rs7290707;rs178993;rs178993	4.83;4.25;3.98;3.54;3.39;3.38;3.38;3.31;3.02;3.02
GWAS_PEDIATRIC_AUTOIMMUNE_DISEASES	0.146441	0.409234	0.988958	53	3649	ZMIZ1;TENM3;DCTD;CRB1;CYTL1;CD40LG;LURAP1L;IKZF3;ZPBP2;NKX2-3	rs704016;rs10034371;rs5016499;rs2821132;rs1868047;rs175738;rs480254;rs11657449;rs11657449;rs2494660	4.83;4.78;3.13;2.96;2.60;2.40;2.30;2.24;2.24;2.22
GWAS_MILD_INFLUENZA_(H1N1)_INFECTION	0.535351	0.409367	0.989064	31	5621	DLG2;DMD;PCDH7;CTNNA2;ESYT2;B4GALT1;L3MBTL3;ATAD2B;ARAP2;CLCN4	rs10898145;rs2685895;rs7662263;rs9678631;rs842681;rs72723005;rs4130903;rs7579114;rs7667582;rs55888301	3.93;3.26;3.07;2.52;2.40;2.28;2.27;2.26;2.25;2.25
GWAS_FREE_CHOLESTEROL_LEVELS_IN_VLDL	-0.696177	0.410289	0.989293	73	6553	MGAT5;HGFAC;PSD3;ST3GAL4;PPP2R3A;CRTAC1;PCSK9;PMFBP1;HPR;TXNL4B	rs1257210;rs2857988;rs6586750;rs79152678;rs13065565;rs7919531;rs11810371;rs8052408;rs8052408;rs8052408	4.69;4.13;3.26;3.24;3.21;3.17;2.88;2.85;2.85;2.85
GWAS_ASTHMA_OR_ALLERGIC_DISEASE_(PLEIOTROPY)	0.896429	0.410315	0.9893	120	7016	GSDMA;LRRC3C;ORMDL3;TLR1;TLR6;IL1R1;TSLP;TPD52L3;BTG4;IL33	rs8080734;rs8080734;rs8080734;rs7659256;rs7659256;rs10460490;rs4957599;rs62568155;rs7930326;rs16924291	3.40;3.40;3.40;3.25;3.25;3.05;3.04;3.01;3.01;2.99
GWAS_EXECUTIVE_FUNCTION_(LONGITUDINAL)	1.3642	0.410961	0.98946	25	3611	ADRA1A;ADARB2;LRRC3C;GSDMA;TSPAN11;SDK1;PIEZO2;LRRTM4;COCH;NLRC5	rs1383914;rs12572245;rs8080734;rs8080734;rs73093647;rs55961125;rs72976744;rs7355718;rs7146946;rs4783966	5.07;3.75;3.40;3.40;3.39;3.37;2.98;2.64;2.51;2.45
GWAS_ISCHEMIC_STROKE_OR_FACTOR_XI_LEVELS_(PLEIOTROPY)	-0.155868	0.410962	0.989461	11	941	HDAC9;F11;JPH3;KNG1;TWIST1;PMF1-BGLAP;PMF1;HECTD4;FGB;ATXN2	rs2697911;rs13145616;rs60136277;rs6444156;rs28595434;rs114417629;rs114417629;rs146488625;rs4557243;rs2339827	2.68;1.97;1.79;1.77;1.75;1.35;1.35;1.09;0.99;0.69
GWAS_BLOOD_METABOLITE_LEVELS	-0.202877	0.411482	0.989692	31	2100	GCKR;FBXO41;EGR4;ALMS1;SLCO1B1;ATOH8;SMYD3;EXOC2;TPRKB;STAMBP	rs12464368;rs526106;rs526106;rs4444558;rs71446763;rs4832005;rs3129577;rs6906847;rs2116367;rs2249442	2.57;2.55;2.55;2.14;2.01;1.98;1.98;1.97;1.96;1.87
GWAS_CHOLESTEROL_LEVELS_IN_VERY_LARGE_VLDL	0.726512	0.411623	0.989788	78	6696	HGFAC;PSD3;ST3GAL4;MSL2;CRTAC1;PCCB;CSGALNACT1;PCSK9;HPR;TXNL4B	rs2857988;rs6586750;rs79152678;rs13065565;rs7919531;rs35970307;rs28671342;rs11810371;rs8052408;rs8052408	4.13;3.26;3.24;3.21;3.17;3.12;2.89;2.88;2.85;2.85
GWAS_CAFFEINE_CONSUMPTION	-0.0647746	0.412051	0.99008	17	397	PPCDC;SCAMP5;FANCA;SPP1;BAZ1B;YLPM1;PROX2;EDC3;AHR;LMAN1L	rs7162900;rs12148425;rs4785591;rs7679391;rs145178629;rs45617140;rs55655213;rs62005806;rs62444548;rs72625792	2.81;2.51;2.04;1.84;1.83;1.37;1.33;1.29;1.27;1.14
GWAS_RESPONSE_TO_TAXANE_TREATMENT_(PLACLITAXEL)	0.108798	0.412305	0.990254	11	1020	TMEM26;TMEM106B;NPHP4;PRDM15;PYY;FGF13;ASB7;TSPAN15;IL12B;SC5D	rs2787726;rs10479756;rs1295110;rs75892511;rs117007812;rs73243310;rs79883704;rs11814128;rs56306580;rs10790434	3.89;3.55;2.46;2.12;1.82;1.74;1.61;1.60;1.57;1.26
GWAS_FREE_CHOLESTEROL_LEVELS_IN_HDL	0.269359	0.413204	0.990868	78	5502	LILRA5;ST3GAL4;SULF2;APOC4-APOC2;APOC4;CSGALNACT1;SCARB1;GALNT2;HCAR3;HCAR2	rs67196648;rs79152678;rs872111;rs16979595;rs16979595;rs28671342;rs1031605;rs2983376;rs10466884;rs10466884	3.57;3.24;3.16;2.92;2.92;2.89;2.85;2.54;2.48;2.48
GWAS_SLEEP_(1/3-DAY_PERIODICITY)	1.34061	0.414004	0.991631	21	1981	MGAT5;ZNHIT6;B3GNTL1;C1orf53;FAM114A2;LEMD1;C3orf20;BRINP3;TPO;CTR9	rs1257210;rs4949914;rs11077950;rs10922306;rs2250995;rs6681448;rs1873915;rs61819029;rs13391992;rs7115367	4.69;3.27;3.08;2.84;2.76;2.67;2.58;2.42;2.37;2.18
GWAS_CHOLESTERYL_ESTER_LEVELS_IN_VERY_SMALL_VLDL	-0.397243	0.414259	0.991774	58	4585	CEACAM20;PPP2R3A;PCSK9;DHX38;REEP3;APOH;KLRG1;TMEM258;LDLR;CSNK1G3	rs10416748;rs13065565;rs11810371;rs8052408;rs10995566;rs8178870;rs7132930;rs12791843;rs379309;rs17477351	4.33;3.21;2.88;2.85;2.83;2.79;2.74;2.46;2.42;2.40
GWAS_VAGINAL_MICROBIOME_METACYC_PATHWAY_(PWY-7376|COB(II)YRINATE_A,C-DIAMIDE_BIOSYNTHESIS_II_(LATE_COBALT_INCORPORATION))	1.0407	0.414867	0.991877	11	2523	DSCAM;PRKCA;CDH4;CACNA2D1;AJAP1;ANKRD28;HGF;KCNK1;KATNAL2;NUF2	rs9975383;rs190139;rs67455685;rs1990071;rs79642361;rs58020103;rs1029567;rs6424216;rs115995165;rs61812497	2.84;2.76;2.75;2.46;2.06;1.86;1.85;1.82;1.61;1.54
GWAS_PANIC_DISORDER	-0.307317	0.415002	0.991963	19	2304	SNRPN;SNURF;GRM7;SDK2;ANO2;KCNA3;SMOX;CALCOCO1;FAM174A;TNFRSF21	rs4906694;rs4906694;rs712793;rs35931417;rs10849292;rs200975581;rs6052339;rs11170647;rs247932;rs6899852	3.68;3.68;3.22;3.08;2.75;2.60;2.44;2.15;1.95;1.93
GWAS_REGULAR_ATTENDANCE_AT_A_RELIGIOUS_GROUP	-0.00637521	0.415691	0.992716	65	4389	EHBP1;LHFPL3;SRPK2;FAXC;NFIA;COQ3;TENM2;NFASC;TCF4;MYH15	rs75758126;rs11972126;rs73186022;rs62423986;rs6684051;rs6924993;rs6898153;rs7520507;rs624244;rs74356399	4.23;3.89;3.79;3.48;3.39;2.94;2.85;2.65;2.62;2.55
GWAS_CHOLESTERYL_ESTERS_TO_TOTAL_LIPIDS_RATIO_IN_VERY_SMALL_VLDL	-0.23559	0.416055	0.992764	89	7638	CEACAM20;HGFAC;PSD3;MSL2;PCCB;TNFSF10;CALN1;RELB;CSGALNACT1;PCSK9	rs10416748;rs2857988;rs6586750;rs13065565;rs35970307;rs3136583;rs151028660;rs16979595;rs28671342;rs11810371	4.33;4.13;3.26;3.21;3.12;3.07;3.05;2.92;2.89;2.88
GWAS_RHEUMATIC_FEVER	0.512692	0.416952	0.992781	17	4970	TMEM114;PTPRD;SLIT2;KLHL1;CSGALNACT1;RYR3;DUSP10;FARP1;CACNA2D3;MSH3	rs78480120;rs62539614;rs13149337;rs55705420;rs28671342;rs62013801;rs58180570;rs7331625;rs9851733;rs181825	3.65;3.38;3.32;3.03;2.89;2.73;2.57;2.26;2.23;2.15
GWAS_OILY_FISH_CONSUMPTION	-0.46479	0.417057	0.9928	107	9232	GRM5;DLG2;MSRA;KIRREL3;FOXP1;SDK1;DYNC1I1;SEMA6D;CDH13;DGKB	rs308804;rs10898145;rs76034192;rs12364722;rs1522171;rs55961125;rs76604671;rs78424241;rs8055921;rs2215038	4.01;3.93;3.73;3.57;3.54;3.37;3.23;3.11;2.92;2.78
GWAS_WHITE_MATTER_HYPERINTENSITY_BURDEN	0.177302	0.417092	0.992828	25	1883	MCTP2;COL4A2;C1QL1;HAAO;NRCAM;AHCYL2;KCNB1;CHRM3;ZDHHC20;RASSF3	rs12912567;rs4773140;rs8072356;rs1371404;rs7357276;rs76198027;rs926673;rs6703930;rs6490652;rs11175481	3.54;3.39;2.86;2.82;2.27;2.14;2.03;1.87;1.80;1.77
GWAS_OROFACIAL_CLEFTS	-0.163879	0.417777	0.993355	49	7171	FHIT;TP63;TPM1;NRG1;ANKFN1;PAX7;GRM7;PRR5-ARHGAP8;NTN1;SPATA13	rs114578503;rs60599136;rs2899687;rs12674974;rs741128;rs742078;rs712793;rs71328675;rs62068228;rs7333742	3.97;3.74;3.68;3.44;3.38;3.24;3.22;3.09;3.09;2.91
GWAS_VAGINAL_MICROBIOME_METACYC_PATHWAY_(METH-ACETATE-PWY|METHANOGENESIS_FROM_ACETATE)	0.286883	0.418067	0.993643	31	4364	ADARB2;NCAM1;RBFOX1;PHACTR1;NEURL1B;GHR;F10;GALM;CST3;FAM71F1	rs12572245;rs12574998;rs17144654;rs202077;rs56056505;rs72753100;rs12858483;rs7583259;rs73102389;rs17475638	3.75;3.52;3.25;3.12;3.11;2.84;2.46;2.45;2.45;2.23
GWAS_OPIOID_USE_DISORDER_(MTAG)	0.367649	0.419274	0.995112	19	1703	NCAM1;SEMA6D;APOC4-APOC2;CLPTM1;FOXP2;SLC39A8;TMPRSS5;PLCL2;FTO;TMEM120A	rs12574998;rs78424241;rs16979595;rs16979595;rs73208648;rs13103835;rs17532674;rs113723919;rs9932411;rs7788763	3.52;3.11;2.92;2.92;2.69;2.27;2.20;2.08;1.89;1.80
GWAS_BELL'S_PALSY	-0.928765	0.419507	0.995287	48	5944	ERBB4;DNAH8;FNDC3B;CC2D2A;NLRP12;ROBO2;KCNMA1;LOXL3;DOK1;POU4F3	rs2165098;rs9462466;rs4295191;rs6811445;rs7409133;rs13090400;rs10762742;rs11688069;rs11688069;rs6896980	3.96;3.36;3.25;3.16;3.08;3.01;2.94;2.82;2.82;2.67
GWAS_MEDICATION_USE_(DRUGS_AFFECTING_BONE_STRUCTURE_AND_MINERALIZATION)	0.510927	0.419916	0.995406	14	2514	NFATC1;FMN2;ZBTB40;MEPE;AKAP11;WLS;GAL;AURKAIP1;HLA-DRB1;PPP6R3	rs7235273;rs2355833;rs10799748;rs7683897;rs238262;rs885098;rs59226850;rs4970439;rs9271489;rs17848266	3.73;2.71;2.63;2.40;2.23;2.21;2.13;2.09;1.68;1.64
GWAS_PHOSPHOLIPID_LEVELS_IN_VERY_SMALL_VLDL	-0.875172	0.421803	0.996888	68	4536	ST3GAL4;PPP2R3A;PCSK9;DHX38;CPNE1;RBM12;APOH;GCKR;GAS6;TMEM258	rs79152678;rs13065565;rs11810371;rs8052408;rs112041905;rs112041905;rs8178870;rs12464368;rs7399961;rs12791843	3.24;3.21;2.88;2.85;2.81;2.81;2.79;2.57;2.51;2.46
GWAS_VAGINAL_MICROBIOME_METACYC_PATHWAY_(P562-PWY|MYO-INOSITOL_DEGRADATION_I)	-0.0648791	0.421895	0.996955	14	2411	MREG;PRKG1;NKAIN2;ST18;PECR;WNT5B;MAP3K7;ABCA13;MEIS3;KATNAL2	rs79458728;rs11001210;rs4897547;rs35988073;rs11887953;rs58317077;rs56277221;rs28433258;rs12976740;rs115995165	2.62;2.47;2.46;2.14;2.12;1.99;1.95;1.89;1.61;1.61
GWAS_FISH-_AND_PLANT-RELATED_DIET	0.268311	0.421903	0.996956	161	10907	GRM5;MSRA;ADAM23;UQCC1;MMP24;FAM83C;EIF6;BBIP1;PDCD4;SEMA6D	rs308804;rs76034192;rs62195933;rs78070351;rs78070351;rs78070351;rs78070351;rs2007551;rs2007551;rs78424241	4.01;3.73;3.23;3.20;3.20;3.20;3.20;3.12;3.12;3.11
GWAS_PANCREATIC_DUCTAL_ADENOCARCINOMA	0.389554	0.421947	0.996962	19	838	EDNRA;AGT;STARD3;KRT8;PGAP3;ERBB2;HNF1B;CAV2;MED24;GRP	rs6852395;rs4846865;rs116950586;rs2682304;rs67597968;rs67597968;rs1859212;rs768108;rs4795417;rs9949796	2.36;2.24;2.22;2.20;2.18;2.18;2.17;2.10;1.82;1.77
GWAS_VAGINAL_MICROBIOME_RELATIVE_ABUNDANCE_(S_PEPTONIPHILUS_VAGINALIS)	0.19392	0.423138	0.997137	19	1653	SORCS1;DPYSL3;TMCO5A;PDE6A;SOD2;ST18;DBF4;NTSR2;GREB1;RET	rs56211503;rs995976;rs10520067;rs26119;rs34152298;rs35988073;rs147530713;rs3842560;rs3842560;rs7910199	2.95;2.77;2.69;2.43;2.22;2.14;2.01;1.85;1.85;1.83
GWAS_ISCHEMIC_STROKE_IN_HYPERTENSION	0.560126	0.423324	0.997164	18	2059	NFIA;RNF17;GALNT1;VAT1L;PDE9A;CCDC39;FXR1;LYZL6;AJAP1;MORN1	rs6684051;rs76129070;rs1791531;rs2966032;rs9653814;rs73173902;rs73173902;rs71381488;rs79642361;rs2843157	3.39;3.28;3.15;2.87;2.75;2.40;2.40;2.30;2.06;1.96
GWAS_CIGARETTES_SMOKED_PER_DAY	-0.166272	0.423656	0.997213	161	17902	WWOX;CELF2;SNX29;ABCG2;TMEM17;PCDH9;NUMBL;PDE1C;PTPRD;DENND1B	rs59903179;rs11594733;rs201239256;rs2725254;rs10188696;rs61959203;rs41512448;rs11979163;rs62539614;rs2488395	4.17;3.88;3.84;3.73;3.73;3.57;3.54;3.43;3.38;3.35
GWAS_BROWN_VS._BLACK_HAIR_COLOR	-0.137407	0.424217	0.997295	35	3391	ZMIZ1;SNX16;BNC2;IL16;SLC24A4;ADAMTS12;CCND2;ZBTB38;GAB2;TYR	rs704016;rs3202419;rs41313973;rs11631809;rs10137612;rs256651;rs3217867;rs9881024;rs10899502;rs10830219	4.83;3.40;3.26;2.91;2.89;2.68;2.66;2.38;2.22;2.18
GWAS_FIBRINOGEN_LEVELS_OR_FACTOR_VII_LEVELS_(PLEIOTROPY)	0.237254	0.424638	0.997357	39	2601	PKD1L3;HGFAC;PPP2R3A;IL1R1;STAG1;PROCR;GCKR;MCF2L;SNX13;ADH4	rs78308858;rs2857988;rs13065565;rs10460490;rs13069695;rs6060308;rs12464368;rs474810;rs9969319;rs2032344	4.79;4.13;3.21;3.05;3.04;2.73;2.57;2.28;2.20;1.98
GWAS_SMOKING_STATUS	-0.0269081	0.42475	0.997373	130	20458	IQCJ-SCHIP1;MAML3;NRXN1;PTPRN2;FOXP1;NCAM1;ANKS1B;SDK1;CLYBL;LRRC4C	rs73170511;rs795996;rs7569722;rs13234965;rs1522171;rs12574998;rs4472982;rs55961125;rs9554631;rs368776606	4.25;3.79;3.64;3.55;3.54;3.52;3.49;3.37;3.33;3.30
GWAS_PHOSPHOLIPID_LEVELS_IN_SMALL_HDL	0.0555443	0.425473	0.997515	60	5319	ZMIZ1;HGFAC;MSRA;GSK3B;PSD3;APOC4;APOC4-APOC2;APOA2;TOMM40L;CCND2	rs704016;rs2857988;rs76034192;rs334549;rs6586750;rs16979595;rs16979595;rs2502809;rs2502809;rs3217867	4.83;4.13;3.73;3.32;3.26;2.92;2.92;2.88;2.88;2.66
GWAS_HEART_RATE_VARIABILITY_TRAITS_(RMSSD)	0.122637	0.426163	0.99772	12	1064	CPNE5;RGS6;HCN4;NDUFA11;NEO1;SYT10;CCDC141;PPIL1;GNGT1;GNG11	rs6920224;rs36736;rs9972455;rs34304528;rs12903656;rs74237202;rs76280783;rs6919096;rs56327451;rs56327451	3.62;3.33;2.39;2.30;2.24;2.23;2.18;2.00;1.75;1.75
GWAS_BLOOD_TRACE_ELEMENT_(ZN_LEVELS)	-0.0920267	0.426367	0.99778	18	1362	FLRT2;CRMP1;CA13;CA1;PPCDC;GALNT13;SCAMP5;EPHA6;CHURC1-FNTB;MAX	rs67558286;rs75710701;rs1809820;rs1809820;rs7162900;rs72873854;rs12148425;rs72932235;rs111955827;rs111955827	2.96;2.92;2.86;2.86;2.81;2.63;2.51;2.36;2.33;2.33
GWAS_PHOSPHOLIPID_LEVELS_IN_VERY_LARGE_VLDL	0.440664	0.426542	0.997832	76	6536	HGFAC;PSD3;MSL2;CRTAC1;PCCB;CSGALNACT1;TXNL4B;HPR;APOH;SLC22A2	rs2857988;rs6586750;rs13065565;rs7919531;rs35970307;rs28671342;rs8052408;rs8052408;rs8178870;rs199965203	4.13;3.26;3.21;3.17;3.12;2.89;2.85;2.85;2.79;2.67
GWAS_FRACTIONAL_EXHALED_NITRIC_OXIDE_(CHILDHOOD)	-0.217974	0.426554	0.997836	16	3396	SLC4A4;ANK2;DLC1;ANGPT1;FUBP3;PRDM12;NOS2;PTPRT;NETO1;CACNA1C	rs59660339;rs56896398;rs80288017;rs67029862;rs113585858;rs113585858;rs117463687;rs11696961;rs72962332;rs34621387	4.16;3.34;2.94;2.88;2.73;2.73;2.71;2.69;2.66;2.57
GWAS_CHOLESTEROL_LEVELS_IN_SMALL_LDL	1.14636	0.426633	0.99786	55	4374	CEACAM20;HGFAC;ITGA1;ST3GAL4;RELB;PCSK9;TXNL4B;HPR;KLRG1;GCKR	rs10416748;rs2857988;rs4865540;rs79152678;rs16979595;rs11810371;rs8052408;rs8052408;rs7132930;rs12464368	4.33;4.13;3.33;3.24;2.92;2.88;2.85;2.85;2.74;2.57
GWAS_CHOLESTERYL_ESTERS_TO_TOTAL_LIPIDS_RATIO_IN_LARGE_LDL	-0.438614	0.426639	0.997861	45	2908	HGFAC;RELB;SLCO1A2;HPR;TXNL4B;FCHSD2;GCKR;STAC2;HERPUD1;APOC1	rs2857988;rs16979595;rs28446944;rs8052408;rs8052408;rs12786299;rs12464368;rs639401;rs172337;rs147901416	4.13;2.92;2.89;2.85;2.85;2.75;2.57;2.56;2.33;2.32
GWAS_CAROTID_INTIMA_MEDIA_THICKNESS_(MEAN)	-0.197567	0.427238	0.998039	50	5292	DYNC2H1;VCAN;NUMBL;LTBP4;SHKBP1;COL4A2;SPTBN4;MMP24;CDH13;APOC4	rs1913462;rs310522;rs41512448;rs41512448;rs41512448;rs4773140;rs2278243;rs78070351;rs8055921;rs16979595	4.13;3.61;3.54;3.54;3.54;3.39;3.36;3.20;2.92;2.92
GWAS_TRIGLYCERIDES_TO_TOTAL_LIPIDS_RATIO_IN_SMALL_HDL	-0.396578	0.428842	1	100	8379	HGFAC;TPM1;PSD3;MSL2;CRTAC1;PCCB;CALN1;CSGALNACT1;SCARB1;REEP3	rs2857988;rs2899687;rs6586750;rs13065565;rs7919531;rs35970307;rs151028660;rs28671342;rs1031605;rs10995566	4.13;3.68;3.26;3.21;3.17;3.12;3.05;2.89;2.85;2.83
GWAS_TIME-DEPENDENT_CREATININE_CLEARANCE_CHANGE_RESPONSE_TO_TENOFOVIR_TREATMENT_IN_HIV_INFECTION_(TIME_AND_TREATMENT_ARM_INTERACTION)	-0.0202295	0.429	1	30	4995	SNRPN;TTLL7;KLF9;TMEM132B;RYR2;KCNIP4;GALNT18;DCC;TRAPPC12;IGSF21	rs4906694;rs12139420;rs10868812;rs10773173;rs3817436;rs17634356;rs11021850;rs62081903;rs190718317;rs1004218	3.68;3.23;3.12;3.03;2.69;2.60;2.38;2.32;2.26;2.15
GWAS_POSTPRANDIAL_TRIGLYCERIDE_LEVELS	0.836783	0.429124	1	13	350	GCKR;APOC1;APOE;LPL;SUGP1;APOA4;APOA1;APOC3;APOA5;ZPR1	rs12464368;rs147901416;rs10419086;rs35465966;rs74695215;rs518547;rs518547;rs518547;rs7118999;rs7118999	2.57;2.32;2.22;1.83;1.80;1.74;1.74;1.74;1.62;1.62
GWAS_FREE_CHOLESTEROL_TO_TOTAL_LIPIDS_RATIO_IN_MEDIUM_VLDL	-0.631261	0.429501	1	73	5451	CEACAM20;RGS12;MSRA;PSD3;CALN1;PCSK9;BSND;APOH;NFE2L3;SLC22A2	rs10416748;rs2857988;rs76034192;rs6586750;rs151028660;rs11810371;rs11810371;rs8178870;rs117947396;rs199965203	4.33;4.13;3.73;3.26;3.05;2.88;2.88;2.79;2.67;2.67
GWAS_WALKING_PACE	0.386364	0.430985	1	79	7012	MAML3;FOXP1;CRTAC1;PCCB;CCNE1;AKAP6;TMEM129;TACC3;NPAS3;NRXN3	rs795996;rs1522171;rs7919531;rs35970307;rs73552104;rs10133229;rs55888408;rs55888408;rs4517701;rs8012341	3.79;3.54;3.17;3.12;3.02;3.00;3.00;3.00;2.84;2.78
GWAS_ESOPHAGEAL_SQUAMOUS_CELL_CARCINOMA	-0.0625633	0.431872	1	11	2321	PDE4D;PLCE1;RUNX1;HHLA1;HLA-DRB1;ATP1B2;TP53;XBP1;CASP8;CHEK2	rs112162527;rs6583934;rs2834620;rs7014088;rs9271489;rs62062581;rs62062581;rs5762853;rs17383714;rs6005834	4.08;2.60;2.37;1.99;1.68;1.59;1.59;1.47;1.41;1.34
GWAS_ISCHEMIC_STROKE_OR_PLASMINOGEN_ACTIVATOR_INHIBITOR_1_LEVELS_(PLEIOTROPY)	0.928253	0.431889	1	11	903	HDAC9;SERPINE1;TRIM56;JPH3;TWIST1;PMF1;PMF1-BGLAP;HECTD4;FGB;ATXN2	rs2697911;rs10755866;rs55908140;rs60136277;rs28595434;rs114417629;rs114417629;rs146488625;rs4557243;rs2339827	2.68;2.56;2.41;1.79;1.75;1.35;1.35;1.09;0.99;0.69
GWAS_PR_SEGMENT_DURATION	0.0882252	0.432715	1	11	1113	ARHGAP24;TBX3;SCN10A;CAV1;MED13;IL17D;SCN5A;LRCH1;MEIS1;MICU2	rs1466488;rs2384406;rs73064572;rs1049337;rs9897212;rs41470348;rs7373934;rs1216989;rs2861111;rs6650248	3.83;3.78;3.09;2.16;2.15;2.08;1.99;1.95;1.63;1.52
GWAS_OBESITY	-0.602996	0.4331	1	59	7445	WWOX;LHFPL3;PCDH9;FAT1;KCNMA1;ADCY9;CMYA5;NRXN3;MAF;NCAM2	rs59903179;rs11972126;rs61959203;rs7682593;rs10762742;rs2532004;rs16877147;rs8012341;rs12597560;rs60300245	4.17;3.89;3.57;3.18;2.94;2.93;2.88;2.78;2.73;2.71
GWAS_CAFFEINE_CONSUMPTION_FROM_TEA	-0.554102	0.436136	1	38	2986	ABCG2;POU6F2;DHDDS;LIN28A;RORA;KDM4C;SETDB1;RABGAP1L;SOX6;OLIG2	rs2725254;rs4339541;rs11578260;rs11578260;rs2140441;rs75017251;rs12033744;rs79470991;rs74925216;rs6517138	3.73;3.27;3.16;3.16;2.73;2.33;2.33;2.30;2.26;2.23
GWAS_NEUROTICISM_CONDITIONED_ON_AVERAGE_HOUSEHOLD_INCOME_BEFORE_TAX_(MULTI-TRAIT_CONDITIONING_AND_JOINT_ANALYSIS)	-0.0785194	0.436222	1	46	9663	TENM3;ARHGEF10L;C2orf74;CSMD1;DENND1B;RBFOX1;NTN1;CDCA7L;EPB41L2;SMLR1	rs10034371;rs3753379;rs4671398;rs17070105;rs2488395;rs17144654;rs62068228;rs4439015;rs117376078;rs117376078	4.78;3.69;3.52;3.40;3.35;3.25;3.09;3.03;3.01;3.01
GWAS_FACTOR_VII_LEVELS	0.386322	0.4363	1	10	640	FAM83C;PROCR;GCKR;F7;MYH7B;COL9A2;ADH4;SF1;FOCAD;MS4A6A	rs78070351;rs6060308;rs12464368;rs12858483;rs7269138;rs5020002;rs2032344;rs2957154;rs12376200;rs76001628	3.20;2.73;2.57;2.46;2.35;2.05;1.98;1.63;1.56;1.56
GWAS_AUTISM_SPECTRUM_DISORDER_OR_SCHIZOPHRENIA	-0.80644	0.437541	1	398	22939	HSPA1B;SNORD48;NEU1;SNORD52;SLC44A4;HSPA1A;HSPA1L;EHMT2;LSM2;C2	rs146535109;rs146535109;rs146535109;rs146535109;rs146535109;rs146535109;rs146535109;rs146535109;rs146535109;rs146535109	4.74;4.74;4.74;4.74;4.74;4.74;4.74;4.74;4.74;4.74
GWAS_BRAINSTEM_VOLUME	-0.526752	0.438115	1	11	685	RFX4;TXNDC5;KATNA1;PAPPA;IGF1;DRAM1;FOXO3;PTPN1;EIF2AK3;CRYBA1	rs10861630;rs57064537;rs117531941;rs11389532;rs5742643;rs10778161;rs11966962;rs79355469;rs1515226;rs12939777	2.83;2.67;2.44;2.36;2.17;2.14;2.04;1.80;1.75;1.47
GWAS_PHOSPHATIDYLCHOLINE_LEVELS	-0.610956	0.438721	1	69	5154	PSD3;SULF2;APOC4-APOC2;APOC4;PCSK9;TXNL4B;SCARB1;ASAP3;GCKR;GALNT2	rs6586750;rs872111;rs16979595;rs16979595;rs11810371;rs8052408;rs1031605;rs55964453;rs12464368;rs2983376	3.26;3.16;2.92;2.92;2.88;2.85;2.85;2.61;2.57;2.54
GWAS_TOTAL_LIPID_LEVELS_IN_HDL	0.585836	0.439604	1	87	6794	LILRA5;ST3GAL4;SULF2;APOC4-APOC2;APOC4;CSGALNACT1;SCARB1;C12orf42;GCKR;GALNT2	rs67196648;rs79152678;rs872111;rs16979595;rs16979595;rs28671342;rs1031605;rs1320343;rs12464368;rs2983376	3.57;3.24;3.16;2.92;2.92;2.89;2.85;2.69;2.57;2.54
GWAS_ADDED_SALT_CONSUMPTION	0.462208	0.439634	1	25	5579	FHIT;ERBB4;KIRREL3;EBF1;CDH20;GRIK2;NPAS3;UNC13C;ZFP90;RANBP17	rs114578503;rs2165098;rs12364722;rs7736443;rs3931682;rs2629977;rs4517701;rs11633610;rs11648534;rs6555938	3.97;3.96;3.57;3.27;3.14;2.90;2.84;2.80;2.51;2.34
GWAS_EBBINGHAUS_ILLUSION_(OVERESTIMATION)	-0.570861	0.440556	1	59	10009	HSPA1L;ASIC2;RNASE1;LILRA4;EMILIN2;TIAM1;BDH1;ZDHHC14;SLC52A3;GABRG3	rs146535109;rs113351607;rs61976921;rs67196648;rs35176958;rs9977559;rs9325394;rs9505841;rs6054733;rs1470954	4.74;3.76;3.66;3.57;3.45;3.44;3.43;3.28;3.28;3.27
GWAS_GLAUCOMA	-0.518534	0.440898	1	90	13970	LPP;CNTNAP2;ANTXR1;ME3;FNDC3B;RBFOX1;GNB1L;TXNRD2;PLEKHA7;ANKH	rs74768531;rs71530751;rs75445182;rs666646;rs4295191;rs17144654;rs7288631;rs7288631;rs4141194;rs9790982	3.54;3.53;3.50;3.48;3.25;3.25;3.22;3.22;2.97;2.90
GWAS_BODY_MASS_INDEX_VARIANCE	-0.583297	0.441327	1	23	4517	MSRA;CSMD1;SLIT2;LYPLAL1;BCDIN3D;FAIM2;TFAP2B;CPNE4;GNPDA2;TCF7L2	rs76034192;rs17070105;rs13149337;rs10863439;rs113665947;rs113665947;rs9473932;rs13060490;rs13112967;rs11196168	3.73;3.40;3.32;2.92;2.41;2.41;2.32;2.28;2.26;2.05
GWAS_LOW_HIGH_DENSITY_LIPOPROTEIN_CHOLESTEROL_LEVELS	-0.379342	0.441418	1	18	1672	GLIS3;DOCK6;KLF14;HERPUD1;LIPC;APOE;LIPG;ABCA1;PLCL1;ACAA2	rs11790321;rs379309;rs56234747;rs172337;rs4774304;rs10419086;rs55633530;rs1175293;rs1946645;rs3892138	2.98;2.42;2.41;2.33;2.29;2.22;2.03;2.02;2.00;1.92
GWAS_TRICYCLIC_PYRONE_COMPOUND_RESPONSE_(IC50)	-0.315028	0.441684	1	11	3161	GABBR2;LTBP4;NUMBL;GLCE;RBFOX1;JAKMIP2;SPINK1;CHST11;ZCCHC24;OPCML	rs11790707;rs41512448;rs41512448;rs871505;rs17144654;rs12109943;rs12109943;rs7974091;rs3997799;rs11223404	4.28;3.54;3.54;3.34;3.25;3.19;3.19;2.98;2.36;2.35
GWAS_CANNABIS_USE_(INITIATION)	-0.432296	0.442108	1	12	3059	WWOX;NELL1;PLCXD2;UST;SGCG;KLHL29;SNX9;SYNJ2;LRRC7;MGAT5B	rs59903179;rs61886263;rs11914473;rs62426133;rs753099;rs3795934;rs10455937;rs10455937;rs12028771;rs12451968	4.17;2.68;2.26;2.25;2.00;1.95;1.89;1.89;1.85;1.61
GWAS_HUMAN_PAPILLOMA_VIRUS_16_POSITIVE_OROPHARYNGEAL_CANCER	-0.119141	0.442965	1	10	2545	DYSF;TENM3;ZDHHC14;E2F2;REEP1;HLA-DQB1;TRIM15;STAT3;IRX1;ID3	rs4852258;rs10034371;rs9505841;rs12083143;rs11891758;rs9271489;rs59424499;rs2293157;rs2004782;rs56054415	4.79;4.78;3.28;2.19;1.77;1.68;1.51;1.26;1.16;1.10
GWAS_PANCREATIC_CANCER	-0.0324337	0.443191	1	138	11697	TP63;ZFP1;LDHD;CACNA1H;KLF12;ITGA3;SNRNP25;DPP6;TNS3;DAB2	rs60599136;rs6564212;rs6564212;rs2745155;rs1977315;rs12943522;rs9924289;rs7783446;rs79377949;rs111481858	3.74;3.49;3.49;3.44;3.37;3.06;3.03;2.91;2.87;2.81
GWAS_NICOTINE_DEPENDENCE_SYMPTOM_COUNT	-0.0685296	0.443353	1	116	18936	OSBPL5;MRGPRG;DLG2;LIN9;NRXN1;OVOL2;SLC5A4;CSMD1;GABRG2;CRTAC1	rs10833460;rs10833460;rs10898145;rs2927354;rs7569722;rs6111821;rs5998277;rs17070105;rs411409;rs7919531	4.41;4.41;3.93;3.66;3.64;3.49;3.47;3.40;3.28;3.17
GWAS_DELIBERATE_SELF-HARM	0.0873633	0.443415	1	33	3939	PLXDC1;LTBP4;NUMBL;NFIA;C1orf53;KAZN;RGMA;DAAM1;SPTBN5;DCC	rs6503741;rs41512448;rs41512448;rs6684051;rs10922306;rs12123637;rs75490980;rs61984537;rs4924586;rs62081903	3.65;3.54;3.54;3.39;2.84;2.71;2.61;2.44;2.37;2.32
GWAS_SELF-REPORTED_RISK-TAKING_BEHAVIOUR	-0.390769	0.443431	1	32	3181	CAMKMT;DENND1A;FOXP2;PDGFD;TCF4;CADM2;CALB2;CDH23;TBC1D21;KHK	rs698794;rs7044210;rs73208648;rs260815;rs624244;rs35228298;rs72791924;rs9415055;rs35683018;rs7588926	3.72;3.47;2.69;2.65;2.62;2.55;2.52;2.33;2.30;2.23
GWAS_RETINAL_NERVE_FIBRE_LAYER_THICKNESS_OR_GANGLION_CELL_INNER_PLEXIFORM_LAYER_THICKNESS_(MTAG)	-0.00251737	0.443883	1	37	5341	NBAS;PTPRD;ROBO2;ARHGAP22;KIF6;MRPL43;RDH10;DAAM1;IKZF1;PIK3C2A	rs1963352;rs62539614;rs13090400;rs2377622;rs115180293;rs118166648;rs11779361;rs61984537;rs10230193;rs10832737	3.49;3.38;3.01;2.84;2.60;2.59;2.47;2.44;2.31;2.21
GWAS_CHOLESTERYL_ESTER_LEVELS_IN_CHYLOMICRONS_AND_EXTREMELY_LARGE_VLDL	-0.164108	0.444006	1	71	6409	HGFAC;PSD3;MSL2;CRTAC1;PCCB;CSGALNACT1;APOH;SLC22A2;GCKR;GALNT2	rs2857988;rs6586750;rs13065565;rs7919531;rs35970307;rs28671342;rs8178870;rs199965203;rs12464368;rs2983376	4.13;3.26;3.21;3.17;3.12;2.89;2.79;2.67;2.57;2.54
GWAS_DEPRESSION_SEVERITY__X_PLAYING_COMPUTER_GAMES_INTERACTION	-0.710393	0.444087	1	20	4119	DOCK1;L3MBTL4;EBF1;PHACTR1;CDH13;VAT1L;NPS;B4GALT6;NEBL;FRMD4A	rs111255454;rs56247434;rs7736443;rs202077;rs8055921;rs2966032;rs10765137;rs77137848;rs10828186;rs17631794	5.52;3.79;3.27;3.12;2.92;2.87;2.83;2.71;2.42;2.29
GWAS_WHITE_BLOOD_CELL_COUNT_(MONOCYTE)	-0.725622	0.444997	1	36	1666	CD244;IRF8;PTGFRN;ITGA4;FLT3;RPN1;LPAR1;UBE2Q1;CHRNB2;GSDMC	rs61804400;rs12598785;rs12024946;rs13408615;rs73445060;rs60760821;rs10980729;rs9427094;rs9427094;rs76266654	3.67;3.06;2.96;2.89;2.78;2.32;2.30;2.25;2.25;1.92
GWAS_LDL_CHOLESTEROL_LEVELS_IN_CURRENT_DRINKERS	-0.249756	0.44512	1	63	3955	SLC44A4;EHBP1;ST3GAL4;SNX17;PCSK9;TXNL4B;HPR;APOH;NFE2L3;FADS1	rs146535109;rs75758126;rs79152678;rs11684134;rs11810371;rs8052408;rs8052408;rs8178870;rs117947396;rs12791843	4.74;4.23;3.24;2.99;2.88;2.85;2.85;2.79;2.67;2.46
GWAS_HEMOGLOBIN_A1C_LEVELS	-0.689937	0.445214	1	374	32081	ZMIZ1;PLCB1;PFKP;STRN;ANK1;ABCG2;MYH9;SWAP70;SRGAP3;GSN	rs704016;rs75234999;rs12355901;rs62132521;rs13269907;rs2725254;rs11089788;rs10840273;rs57386891;rs2304392	4.83;4.33;3.91;3.90;3.84;3.73;3.62;3.50;3.42;3.27
GWAS_ACADEMIC_ATTAINMENT_(SCIENCE)	-0.18146	0.445476	1	17	2247	SPDL1;DOCK2;NAALADL2;ELOVL7;ST3GAL1;CDH4;LYPD3;TEX101;ASB13;NPR1	rs264869;rs264869;rs79562073;rs4527549;rs2736854;rs67455685;rs2682543;rs2355728;rs58218801;rs11264236	4.75;4.75;3.61;2.91;2.79;2.75;2.67;2.63;2.53;2.48
GWAS_MAJOR_DEPRESSIVE_DISORDER_IN_TRAUMA-UNEXPOSED_INDIVIDUALS	-0.299651	0.445513	1	22	3854	CNTN5;PLAC8;COPS4;MAGI2;DAAM1;TBPL2;TBC1D5;GRID1;USP31;KCNG1	rs11827261;rs58120464;rs58120464;rs4730151;rs61984537;rs9323285;rs113723919;rs76425624;rs62031866;rs1474958	3.12;2.96;2.96;2.78;2.44;2.43;2.08;1.99;1.97;1.91
GWAS_RATIO_OF_TRIGLYCERIDES_TO_PHOSPHOGLYCERIDES	-0.668832	0.446042	1	97	8237	HGFAC;DCT;PSD3;MSL2;CRTAC1;PCCB;CALN1;CSGALNACT1;PMFBP1;APOH	rs2857988;rs12868588;rs6586750;rs13065565;rs7919531;rs35970307;rs151028660;rs28671342;rs8052408;rs8178870	4.13;3.52;3.26;3.21;3.17;3.12;3.05;2.89;2.85;2.79
GWAS_PORK_CONSUMPTION	0.208779	0.446374	1	100	7980	GRM5;DLG2;MSRA;KIRREL3;FOXP1;DYNC1I1;SHISA6;SEMA6D;CDH13;CSGALNACT1	rs308804;rs10898145;rs76034192;rs12364722;rs1522171;rs76604671;rs72809013;rs78424241;rs8055921;rs28671342	4.01;3.93;3.73;3.57;3.54;3.23;3.21;3.11;2.92;2.89
GWAS_LATERAL_VENTRICLE_TEMPORAL_HORN_VOLUME	0.251395	0.446465	1	32	6825	PLCB1;SPATA16;NRXN1;PTPRM;DIP2C;KIAA0513;CSMD1;ACO1;STK32A;NOS1AP	rs75234999;rs12638484;rs7569722;rs898203;rs11253327;rs113121868;rs17070105;rs10813811;rs56070750;rs6427667	4.33;3.85;3.64;3.55;3.41;3.40;3.40;3.01;2.85;2.82
GWAS_MACULAR_TELANGIECTASIA_TYPE_2	0.0590743	0.447046	1	29	1371	TMEM161B;REEP3;SLC4A7;GCKR;TRIB1;KLF15;ELP4;TTC39B;NRBF2;ALDH1L1	rs2410760;rs10995566;rs2087760;rs12464368;rs2980864;rs61680412;rs72892570;rs1590349;rs2403213;rs2276730	2.86;2.83;2.83;2.57;2.38;2.38;2.24;2.20;2.16;2.01
GWAS_5ALPHA-PREGNAN-3BETA,20ALPHA-DIOL_MONOSULFATE_(2)_LEVELS_IN_ELITE_ATHLETES	0.575663	0.447248	1	21	3417	ADARB2;ECE1;NOS2;TMCO5A;CD44;FBXL3;CLN5;LRP1B;RASGRF2;MSR1	rs12572245;rs212539;rs117463687;rs10520067;rs61881625;rs9573967;rs9573967;rs4643470;rs61085512;rs11203759	3.75;3.13;2.71;2.69;2.58;2.49;2.49;2.41;2.40;2.37
GWAS_SPHINGOMYELIN_(D32:2)_LEVELS	0.274969	0.448306	1	27	1149	ACVR1B;ACVRL1;TMBIM6;FAIM2;KRT6C;KRT5;KRT6A;KRT1;GALNT6;RACGAP1	rs7139320;rs35680116;rs12309717;rs113665947;rs687751;rs687751;rs687751;rs668780;rs148388496;rs11169233	3.27;2.45;2.42;2.41;2.38;2.38;2.38;2.32;2.31;2.16
GWAS_TOTAL_ANTIBODY_LEVELS_IN_RESPONSE_TO_SARS-COV-2_VACCINATION	-0.750327	0.448392	1	15	2543	FAM89A;CDH13;MED13L;COLGALT1;TDRD3;NTRK2;LINGO2;APC2;COL8A1;ARRDC2	rs72746703;rs8055921;rs6490044;rs74546231;rs9528113;rs2277192;rs35554113;rs7258839;rs79944851;rs55680343	3.31;2.92;2.32;2.31;2.07;2.04;2.04;1.76;1.59;1.50
GWAS_EGFR_DECLINE_AFTER_TREATMENT_WITH_PLATINUM_BASED_CHEMOTHERAPY	0.319177	0.448433	1	16	3198	RNASE1;CNTN4;NRG3;PHACTR1;RBMS3;NFASC;SHC4;C5orf63;STON1-GTF2A1L;BCL9	rs61976921;rs116791947;rs4606432;rs202077;rs6784829;rs7520507;rs12915257;rs10067364;rs34589811;rs4950328	3.66;3.60;3.25;3.12;2.84;2.65;2.64;2.15;1.96;1.91
GWAS_FACIAL_SKIN_GLOSS	0.65991	0.448576	1	11	1935	CNTN4;FGF12;FMN1;LIPA;RPUSD4;SLC7A1;TAAR5;HJURP;PPP1R1C;EMP1	rs116791947;rs1830089;rs11633925;rs2902561;rs11220426;rs9550472;rs147458151;rs11563247;rs1153746;rs10772644	3.60;2.80;2.67;2.04;2.00;1.96;1.95;1.85;1.73;1.65
GWAS_AGE-RELATED_DISEASES,_MORTALITY_AND_ASSOCIATED_ENDOPHENOTYPES	-0.112671	0.449072	1	42	2907	MAML3;ITPK1;PPM1G;SEMA5B;GCKR;NRBP1;SLC30A3;FADS1;TRIB1;HERPUD1	rs795996;rs60140952;rs11684134;rs9859701;rs12464368;rs12464368;rs11126950;rs12791843;rs2980864;rs172337	3.79;3.34;2.99;2.73;2.57;2.57;2.48;2.46;2.38;2.33
GWAS_RECEPTOR_FOR_ADVANCED_GLYCOSYLATION_END_PRODUCTS_LEVELS	-0.160824	0.449556	1	12	1120	TBX3;B4GALNT3;CSF1;OR14J1;FAM13A;SLC17A2;TRIM38;PBX2;CLEC1A;DSP	rs2384406;rs12368256;rs333958;rs3117330;rs2609267;rs1836859;rs1836859;rs41268905;rs17807434;rs2744385	3.78;2.58;2.19;2.02;1.91;1.65;1.65;1.57;1.47;1.46
GWAS_COGNITIVE_FUNCTION_IN_LONGEVITY	-0.777101	0.450127	1	12	2449	CELF2;GRM7;KIAA1217;BHLHE40;CCSER1;EXOC2;DNAH5;JAK1;ZNF618;ZCCHC2	rs11594733;rs712793;rs11014001;rs4684462;rs17017439;rs6906847;rs2166337;rs1553022;rs10817531;rs306215	3.88;3.22;2.38;2.24;1.98;1.97;1.94;1.80;1.67;1.35
GWAS_INTERLEUKIN-2_RECEPTOR_ANTAGONIST_LEVELS	-0.01666	0.450466	1	20	3582	NRG1;CNTN5;CALML3;SYNPR;SNTN;LGI2;SEPSECS;PFKFB3;IL2RA;PITPNM3	rs12674974;rs11827261;rs12098712;rs80304372;rs80304372;rs13130781;rs16876798;rs74391212;rs41295055;rs9907161	3.44;3.12;2.72;2.71;2.71;2.62;2.53;2.50;2.11;2.04
GWAS_INITIAL_PURSUIT_ACCELERATION_IN_PSYCHOTIC_DISORDERS	-0.622637	0.450587	1	13	1111	LMO7;ARHGEF10L;RTN1;CABLES1;RPN2;IPO8;PLCB4;PCDH12;CCDC175;ARL4C	rs7324230;rs3753379;rs12435660;rs2117243;rs78681060;rs11050992;rs6133658;rs41339846;rs112913770;rs4663423	3.80;3.69;3.20;2.73;2.55;2.45;2.00;1.93;1.81;1.59
GWAS_COMBINED_RESILIENCE_(COVARIANCE_OF_EDUCATIONAL_ATTAINMENT_WITH_RESIDUAL_COGNITIVE_RESILIENCE)	-0.22249	0.451171	1	14	1372	SMCO4;CLSTN2;GABRB2;MED12L;PKHD1;SPTSSB;PDLIM3;CCDC174;ATP8B1;SLC9A2	rs4753473;rs189470;rs73311345;rs1221003;rs59413186;rs336580;rs62345599;rs78380892;rs62092651;rs67422894	2.75;2.35;2.25;2.24;2.19;2.04;2.03;1.87;1.73;1.64
GWAS_HUMAN_MILK_OLIGOSACCHARIDE_CONCENTRATION_(LACTO-N-FUCOPENTAOSE_III)_IN_NON-SECRETORS	-0.382537	0.451936	1	29	3819	DOK7;ZFP42;PCDH7;INO80;ZNF385B;EVC2;RARB;FRMD4A;ATP8A1;INPP4B	rs2857988;rs4397052;rs7662263;rs61648937;rs7575586;rs35289286;rs1561033;rs17631794;rs6834799;rs3775696	4.13;3.16;3.07;2.99;2.60;2.38;2.31;2.29;2.27;2.23
GWAS_COMPLEMENT_FACTOR_H-RELATED_PROTEIN_5_LEVELS	-0.023456	0.451998	1	13	1077	ALK;DENND1B;CRB1;KCNT2;THG1L;ZBTB41;TLR2;ATL2;C5orf52;GJD3	rs116016471;rs2488395;rs2821132;rs76962463;rs2270816;rs111745045;rs4629430;rs7594205;rs4616875;rs13695	3.59;3.35;2.96;2.79;1.73;1.32;1.32;1.19;0.82;0.79
GWAS_ISCHEMIC_STROKE_OR_FACTOR_VII_LEVELS_(PLEIOTROPY)	0.828655	0.453351	1	19	1525	RBM39;PROCR;HDAC9;GCKR;MCF2L;ADH4;JPH3;TWIST1;MS4A6A;ADH5	rs28861079;rs6060308;rs2697911;rs12464368;rs474810;rs2032344;rs60136277;rs28595434;rs76001628;rs11721765	3.00;2.73;2.68;2.57;2.28;1.98;1.79;1.75;1.56;1.56
GWAS_EPILEPSY_AND_LAMOTRIGINE-INDUCED_MACULOPAPULAR_ERUPTIONS	0.654904	0.453991	1	21	2353	BNC2;DNAJC5B;TNS3;SYT2;GFRA1;HDAC9;HACE1;PTCHD3;EPHB1;COTL1	rs41313973;rs7011042;rs79377949;rs10920436;rs2530341;rs2697911;rs7760243;rs594324;rs7372156;rs78949715	3.26;3.23;2.87;2.82;2.71;2.68;2.30;2.28;1.95;1.92
GWAS_CHOLESTEROL_LEVELS_IN_CHYLOMICRONS_AND_EXTREMELY_LARGE_VLDL	0.295806	0.45409	1	71	6358	HGFAC;PSD3;MSL2;CRTAC1;PCCB;CSGALNACT1;APOH;SLC22A2;GCKR;GALNT2	rs2857988;rs6586750;rs13065565;rs7919531;rs35970307;rs28671342;rs8178870;rs199965203;rs12464368;rs2983376	4.13;3.26;3.21;3.17;3.12;2.89;2.79;2.67;2.57;2.54
GWAS_GLYCEMIC_TRAITS_(PREGNANCY)	-0.189163	0.454585	1	13	562	GCKR;MTNR1B;PPP1R3B;FAM3B;BACE2;SRGN;HK1;HKDC1;G6PC2;SPC25	rs12464368;rs34497534;rs10109064;rs115460335;rs9980146;rs10998547;rs11814128;rs61868714;rs114189440;rs114189440	2.57;1.93;1.91;1.86;1.76;1.70;1.60;1.50;1.49;1.49
GWAS_PHYSICAL_ACTIVITY	0.638414	0.45541	1	11	891	CRIM1;CDYL2;SYT4;NSF;MLLT10;RIT2;MAPKAP1;ARL17B;GIPC2;DNAJB4	rs6757374;rs28682457;rs72902415;rs199496;rs1243191;rs72898659;rs2095867;rs2696531;rs4631748;rs4631748	2.75;2.32;2.28;2.20;1.95;1.87;1.77;1.62;1.27;1.27
GWAS_EXECUTIVE_FUNCTION	-0.318924	0.455457	1	23	3755	IRF8;DPPA2;ESRRG;CPXM2;UNC13C;SLC24A3;PCDH15;RGMA;HUNK;NKAIN2	rs12598785;rs80326714;rs7523966;rs4980230;rs11633610;rs11697561;rs2384371;rs75490980;rs7283739;rs4897547	3.06;3.00;2.97;2.86;2.80;2.79;2.65;2.61;2.58;2.46
GWAS_HIP_GEOMETRY	1.24599	0.455595	1	12	2467	ERC2;DLG2;NRG1;PHACTR1;CCDC66;OTOGL;FRMD4B;MRPL51;VAMP1;KCNH8	rs56242225;rs10898145;rs12674974;rs202077;rs6805474;rs1551119;rs4407408;rs200293860;rs200293860;rs4857994	4.45;3.93;3.44;3.12;3.07;2.94;2.17;1.89;1.89;1.66
GWAS_AGE_AT_MENOPAUSE	-0.259464	0.455635	1	136	10086	CCDC30;TP63;CSF3R;DENND1A;RAD18;MSL2;ZFP42;PCCB;INO80;CCZ1	rs116128797;rs60599136;rs3917984;rs7044210;rs57386891;rs13065565;rs4397052;rs35970307;rs61648937;rs308067	4.29;3.74;3.62;3.47;3.42;3.21;3.16;3.12;2.99;2.95
GWAS_IRIS_HETEROCHROMICITY	0.263657	0.456098	1	34	5383	ZMIZ1;IQCJ-SCHIP1;PTPRM;MUC16;SHISA9;CDH13;ARID5B;FOXP2;RTN4RL1;GALNT12	rs704016;rs73170511;rs898203;rs62118937;rs2202077;rs8055921;rs77968426;rs73208648;rs11868677;rs79107811	4.83;4.25;3.55;3.31;3.06;2.92;2.70;2.69;2.53;2.39
GWAS_VISCERAL_ADIPOSE_TISSUE_VOLUMES_(ADJUSTED_FOR_BMI_AND_HEIGHT)	-0.0412145	0.45658	1	20	3047	GPR158;ARHGEF3;KCNE2;MTOR;PIK3C2B;VEGFA;PEPD;ABCA1;EBF2;HLA-DQB1	rs7075252;rs9682671;rs9985125;rs2878409;rs10736846;rs699946;rs2376825;rs1175293;rs77177524;rs9271489	3.77;2.75;2.57;2.52;2.41;2.33;2.10;2.02;1.77;1.68
GWAS_DEMENTIA_AND_CORE_ALZHEIMER'S_DISEASE_NEUROPATHOLOGIC_CHANGES	0.0161915	0.457076	1	15	1835	SLCO3A1;DYNC1I1;OSBPL1A;GALNT2;SMOX;LNX1;BIN1;CNTN1;RUNX3;ZNF77	rs4778032;rs76604671;rs11659899;rs2983376;rs6052339;rs3215224;rs72842104;rs278918;rs9438883;rs8101379	4.17;3.23;2.87;2.54;2.44;2.37;2.32;2.16;2.15;2.12
GWAS_PHENYLALANINE_LEVELS	0.321125	0.457112	1	24	1343	CHST11;C12orf42;APOC1;SLC17A1;APOE;KIF13A;NHLRC1;KLKB1;KNG1;GRK6	rs7974091;rs1320343;rs147901416;rs62392732;rs10419086;rs9367972;rs60513388;rs13145616;rs6444156;rs6420094	2.98;2.69;2.32;2.31;2.22;2.19;2.17;1.97;1.77;1.76
GWAS_PARENTAL_LONGEVITY_(COMBINED_PARENTAL_AGE_AT_DEATH)	0.147675	0.457405	1	46	6069	ERBB4;ANK2;LRRC4C;ANAPC4;ZCCHC4;RBMS3;CREB5;SP110;PDE10A;VPS13A	rs2165098;rs56896398;rs368776606;rs16877127;rs79418298;rs6784829;rs73086412;rs11679983;rs479273;rs72746022	3.96;3.34;3.30;2.93;2.85;2.84;2.83;2.65;2.50;2.41
GWAS_SURVIVAL_IN_PANCREATIC_CANCER	-0.394941	0.457605	1	27	5636	KCNK10;PAIP2B;CLYBL;RBFOX1;HPS5;KCNMA1;LDLRAD4;CACNA1C;CTNNA2;ASTN2	rs1977212;rs113903407;rs9554631;rs17144654;rs1520887;rs10762742;rs3887193;rs34621387;rs9678631;rs10759872	4.58;4.34;3.33;3.25;3.09;2.94;2.63;2.57;2.52;2.51
GWAS_URINARY_ALBUMIN-TO-CREATININE_RATIO_IN_NON-DIABETICS	0.139967	0.457622	1	16	1480	C6orf58;LPIN2;GABRG3;LPAR3;MYOM1;SOGA3;ITGAV;SPATS2L;CUBN;SSX2IP	rs9491846;rs35176958;rs1470954;rs1770562;rs7227886;rs7746873;rs3768777;rs1347554;rs17139666;rs12742176	4.08;3.45;3.27;2.60;2.58;2.12;2.03;2.00;1.77;1.71
GWAS_URINARY_ALBUMIN-TO-CREATININE_RATIO_IN_DIABETES	-0.347422	0.457679	1	11	1397	HPN;KAZN;FOXP2;GCKR;HS6ST1;RAB38;CDH2;FOXD2;CUBN;BCL11A	rs28365105;rs12123637;rs73208648;rs12464368;rs737191;rs7109574;rs11564421;rs41290152;rs17139666;rs36096877	2.90;2.71;2.69;2.57;2.16;2.13;2.06;1.92;1.77;1.77
GWAS_COGNITIVE_FUNCTION	-0.756894	0.460225	1	87	11538	MYBPC2;FHIT;TMEM212;METTL17;NDST3;NRG1;ATIC;FNDC3B;AKAP6;MACROD2	rs73054474;rs114578503;rs4494959;rs1312749;rs28528872;rs12674974;rs1561301;rs4295191;rs10133229;rs200781	4.34;3.97;3.88;3.73;3.55;3.44;3.27;3.25;3.00;2.89
GWAS_CORTICAL_VOLUME	0.512933	0.460817	1	34	2893	VCAN;HDAC9;PDGFD;KIAA0586;DACT1;DAAM1;ANXA1;HMGA2;ENO4;NSF	rs310522;rs2697911;rs260815;rs1885485;rs191103;rs61984537;rs4571790;rs4026608;rs78873931;rs199496	3.61;2.68;2.65;2.58;2.52;2.44;2.30;2.29;2.25;2.20
GWAS_NONATOPIC_ASTHMA	-0.0850632	0.461449	1	66	7359	LPP;VWA7;GSDMA;LRRC3C;CARD11;IL1R1;TSLP;WDR36;TPD52L3;BACH2	rs74768531;rs7757496;rs8080734;rs8080734;rs78723777;rs10460490;rs4957599;rs4957599;rs62568155;rs9451317	3.54;3.46;3.40;3.40;3.25;3.05;3.04;3.04;3.01;3.01
GWAS_PROSTATE_CANCER_(ADVANCED)	-0.217733	0.461641	1	13	1517	ARHGAP6;LARP4B;TCF4;GATAD2B;MAD1L1;DENND4B;BCAS1;BCL2L11;TOR1A;DEDD2	rs112813258;rs59502232;rs624244;rs4309017;rs35596463;rs11264824;rs11086446;rs372903612;rs4836671;rs851612	3.00;2.95;2.62;2.54;2.36;2.25;1.62;1.52;1.42;1.31
GWAS_CAROTID_INTIMA_MEDIA_THICKNESS_X_SMOKING_INTERACTION	-0.20626	0.462396	1	31	5119	MITF;DIP2C;WDR27;CNTN5;DPP6;PCSK9;BSND;PRKCA;MGLL;TBC1D8	rs11711047;rs11253327;rs17860628;rs11827261;rs7783446;rs11810371;rs11810371;rs190139;rs73859592;rs62152954	3.47;3.41;3.23;3.12;2.91;2.88;2.88;2.76;2.48;2.47
GWAS_BIPOLAR_DISORDER_(BODY_MASS_INDEX_INTERACTION)	-0.134221	0.462675	1	25	5179	WWOX;NAALADL2;MCTP2;PDZD2;TMEM132B;BRI3BP;CDH4;CFAP57;RINT1;CLSTN2	rs59903179;rs79562073;rs12912567;rs11749275;rs10773173;rs10161214;rs67455685;rs1198979;rs7777200;rs189470	4.17;3.61;3.54;3.29;3.03;2.98;2.75;2.61;2.58;2.35
GWAS_GLYCATED_HAEMOGLOBIN_HBA1C_LEVELS_ADJUSTED_FOR_BMI	0.309503	0.462707	1	19	1511	ANK1;HBA2;GCKR;TMC6;TMPRSS6;POU5F1B;FN3K;ARL15;PPARG;SPTA1	rs13269907;rs2562163;rs12464368;rs8069081;rs113687833;rs10956364;rs34884845;rs61527738;rs709163;rs10908687	3.84;2.65;2.57;2.54;2.51;2.15;2.09;2.03;1.89;1.63
GWAS_METABOLITE_LEVELS_(HVA/MHPG_RATIO)	-0.158339	0.463006	1	16	2320	CSMD2;NRXN1;PDE1C;OTOF;CACNB2;EFCAB11;SEC14L5;PPL;TPD52;DRC1	rs484731;rs7569722;rs11979163;rs56246466;rs17681709;rs146874617;rs887853;rs887853;rs6990446;rs11690462	4.20;3.64;3.43;2.41;2.08;2.02;2.01;2.01;1.90;1.82
GWAS_POSTERIOR_CORTICAL_ATROPHY_AND_ALZHEIMER'S_DISEASE	-0.375976	0.463171	1	14	1000	DDAH1;FAM83E;MSX2;MAP2K5;TOMM40;APOE;ABCA1;ANGPT4;BCL10;ZAP70	rs4949914;rs2665582;rs28676880;rs12917587;rs10419086;rs10419086;rs1175293;rs114035391;rs61769480;rs112900592	3.27;2.69;2.61;2.56;2.22;2.22;2.02;2.02;1.85;1.76
GWAS_NON-ALCOHOLIC_FATTY_LIVER_DISEASE_ACTIVITY_SCORE_IN_NON-ALCOHOLIC_FATTY_LIVER_DISEASE	0.278994	0.463398	1	13	3255	PTPRD;DRD1;NRG3;PRR5-ARHGAP8;SEMA5A;CLRN1;ARHGAP8;SORCS3;PNPLA3;C16orf95	rs62539614;rs267373;rs4606432;rs71328675;rs1012963;rs9289825;rs11912578;rs1490182;rs6006573;rs13330947	3.38;3.32;3.25;3.09;2.63;2.44;2.15;1.90;1.86;1.72
GWAS_ISCHEMIC_STROKE_(SMALL-VESSEL)	-0.525255	0.46372	1	14	1066	COL4A2;FOXF2;SNCAIP;JPH3;SEMA4A;ZCCHC14;SH3PXD2A;ICA1L;WDR12;PMF1	rs4773140;rs114419655;rs172566;rs60136277;rs536857;rs77035714;rs11191842;rs188409771;rs188409771;rs114417629	3.39;2.75;1.94;1.79;1.79;1.51;1.49;1.37;1.37;1.35
GWAS_PLASMA_MANGANESE_LEVELS	0.077772	0.4638	1	11	4367	LHFPL3;CSMD1;GABRG3;GYPE;PID1;FREM3;BARX2;DNER;KLHL26;TLE3	rs11972126;rs17070105;rs1470954;rs28734503;rs60937332;rs35721872;rs7103720;rs2011781;rs739850;rs74364396	3.89;3.40;3.27;2.91;2.55;2.33;2.10;1.83;1.71;1.47
GWAS_AGE-RELATED_NUCLEAR_CATARACTS	-0.97557	0.464173	1	16	2543	SLC4A4;COL4A1;CPLX2;PTPRT;PDE10A;ZEB2;TMPRSS5;HS1BP3;MMAB;LUZP2	rs59660339;rs4773140;rs13174727;rs11696961;rs479273;rs62169201;rs17532674;rs12987883;rs12318133;rs118132005	4.16;3.39;2.91;2.69;2.50;2.41;2.20;2.16;1.94;1.92
GWAS_RIGHT_UNILATERAL_CLEFT_LIP_AND_PALATE	-0.182368	0.464225	1	19	2889	PDE4D;NTN1;KLK5;SLC39A12;RAB3C;MDGA2;GCH1;SAMD4A;CMAS;CACNB2	rs112162527;rs62068228;rs2242670;rs7893618;rs55695437;rs72680207;rs150825385;rs145993586;rs56359991;rs17681709	4.08;3.09;2.85;2.60;2.57;2.23;2.15;2.09;2.08;2.08
GWAS_SHOULDER_IMPINGEMENT_SYNDROME	-0.311542	0.465144	1	13	1671	PLCB1;CELF2;SIPA1L2;S100A16;ELMO1;PDLIM3;RFC3;SDR9C7;CPE;ABCA8	rs75234999;rs11594733;rs2225938;rs41265181;rs7804200;rs62345599;rs17749200;rs140808234;rs11100610;rs4147980	4.33;3.88;2.54;2.26;2.23;2.03;1.93;1.66;1.56;1.54
GWAS_RESPONSE_TO_ANGIOTENSIN_II_RECEPTOR_BLOCKER_THERAPY	-0.81147	0.466785	1	14	1393	TMEM212;EMCN;SLC9A9;IQSEC3;PRRX1;APBB1IP;EYA4;PIWIL4;FUT4;SYNRG	rs4494959;rs168571;rs13058809;rs875616;rs72705052;rs16927137;rs9375963;rs1939142;rs1046654;rs17138650	3.88;2.71;2.70;2.29;2.17;2.01;1.82;1.82;1.79;1.76
GWAS_PHOSPHATIDYLETHANOLAMINE_(18:0_20:3)_(A)_LEVELS	0.0403979	0.467033	1	10	447	MYRF;FADS1;LIPC;FADS2;RAB3IL1;SIDT2;FTH1;BEST1;ALDH1A2;PDXDC1	rs12791843;rs12791843;rs4774304;rs174593;rs174593;rs12271743;rs2736596;rs2736596;rs79943822;rs7404621	2.46;2.46;2.29;2.18;2.18;1.69;1.64;1.64;1.51;1.45
GWAS_DIACYLGLYCEROL_38:6_[M+H-H2O]1+_LEVELS	0.362475	0.467347	1	10	394	MYRF;FEN1;TMEM258;FADS1;APOC1;LIPC;APOE;FADS3;FADS2;ALDH1A2	rs12791843;rs12791843;rs12791843;rs12791843;rs147901416;rs4774304;rs10419086;rs174593;rs174593;rs79943822	2.46;2.46;2.46;2.46;2.32;2.29;2.22;2.18;2.18;1.51
GWAS_PHOTIC_SNEEZE_REFLEX	0.025672	0.468255	1	46	9661	FHIT;PLXDC2;PCDH9;KLF12;RBFOX1;NRG3;CAMTA1;KLHL1;AKAP6;ESRRG	rs114578503;rs11011698;rs61959203;rs1977315;rs17144654;rs4606432;rs1750836;rs55705420;rs10133229;rs7523966	3.97;3.64;3.57;3.37;3.25;3.25;3.21;3.03;3.00;2.97
GWAS_WHITE_MATTER_HYPERINTENSITIES	0.637283	0.468299	1	27	1373	COL4A2;DENND1B;ZAN;APOE;MTFMT;SLC51B;DCAKD;EFEMP1;NMT1;WBP2	rs4773140;rs2488395;rs2553023;rs10419086;rs2946635;rs2946635;rs962888;rs113252931;rs79811178;rs112253169	3.39;3.35;3.19;2.22;2.03;2.03;1.94;1.75;1.74;1.73
[truncated: 1,565 more rows]
