# Supplementary material for: Neuronal and glial networks interact with traumatic brain injury to modulate cognition in ABCD study
Source: NPJ Syst Biol Appl. 2026 Mar 13;12:60. doi: 10.1038/s41540-026-00681-8 (PMC13128933; doi:10.1038/s41540-026-00681-8)
Supplement: Supplementary file 6 — Supplementary Data 5 [file 41540_2026_681_MOESM6_ESM.xlsx]

## Sheet: supp_table_5_gwas_catalog_contr
Supplementary Data 5: MSEA of TBI-associated GWAS Traits and Unrelated Negative Control GWAS Traits selected by 2 Neuroscientists
GWAS Trait	MSEA Enrichment Score	MSEA Enrichment P	MSEA Enrichment FDR	Num Genes	Num SNPs	Top Genes	Top SNPs in SNP-by-mTBI interaction term	-log10(GWAS P)	Control Set	Person
OCCUPATIONAL_ATTAINMENT	13.2188	1.91222e-05	0.00179749	25	4411	ERBB4;LHFPL3;MAPT;PTPRF;GLCCI1;TCF4;TTLL11;AFF3;AGAP1;SYT4	rs2165098;rs11972126;rs17763658;rs10732843;rs6967565;rs624244;rs4240472;rs62154537;rs55801692;rs72902415	3.96;3.89;3.81;2.98;2.75;2.62;2.56;2.43;2.35;2.28	positive	neuroscientist1
COGNITIVE_PERFORMANCE_(PROCESSING_SPEED)	13.4787	1.63744e-05	0.00179749	13	3529	MAPT;SPRED1;NCKAP5;CTNND2;LRP1B;IGFBP3;CDH23;SEMA3E;ZNF239;RPAP3	rs17763658;rs4244562;rs116609659;rs1379902;rs4643470;rs66985090;rs9415055;rs117638711;rs10793454;rs929270	3.81;2.97;2.58;2.44;2.41;2.41;2.33;2.23;2.13;1.46	positive	neuroscientist2
WHITE_MATTER_MICROSTRUCTURE_(AXIAL_DIUSIVITIES)	11.4517	4.57119e-05	0.00214846	61	6731	STRN;MAPT;VCAN;CARD11;CAPN12;ECE1;SDK2;WNT7A;CRB1;MOBP	rs62132521;rs17763658;rs310522;rs78723777;rs8110828;rs212539;rs35931417;rs12635960;rs2821132;rs116559528	3.90;3.81;3.61;3.25;3.23;3.13;3.08;2.97;2.96;2.74	positive	neuroscientist2
HOUSEHOLD_INCOME	12.0489	3.64322e-05	0.00214846	38	4570	ERBB4;MAPT;ELOVL7;GLCCI1;ARAP3;TCF4;KMT2E;AFF3;UBOX5;STK24	rs2165098;rs17763658;rs4527549;rs6967565;rs11955138;rs624244;rs35418021;rs62154537;rs3787484;rs117715729	3.96;3.81;2.91;2.75;2.67;2.62;2.54;2.43;2.35;2.27	positive	neuroscientist1
PROTHROMBIN_TIME	12.2344	6.98792e-05	0.00262746	15	1195	F5;SLC19A2;PLXDC2;PROCR;EDEM2;TRPC4AP;GCKR;F7;F10;MYH7B	rs35337011;rs35337011;rs11011698;rs6060308;rs11908681;rs11908681;rs12464368;rs12858483;rs12858483;rs7269138	5.48;5.48;3.64;2.73;2.61;2.61;2.57;2.46;2.46;2.35	negative	neuroscientist1
COGNITIVE_ABILITY	10.2122	0.00014687	0.00460194	44	5330	ZNF638;MAPT;PDE1C;MED27;SLC22A23;GPC5;AFF3;APBA1;RYBP;DDN	rs4852258;rs17763658;rs11979163;rs12377592;rs6923610;rs16947580;rs62154537;rs71503676;rs9858898;rs10875906	4.79;3.81;3.43;2.71;2.71;2.56;2.43;2.38;2.37;2.37	positive	Both
WHITE_MATTER_MICROSTRUCTURE_(MEAN_DIUSIVITIES)	10.1369	0.000194275	0.00521767	60	5375	MAPT;VCAN;SMARCAL1;WNT7A;GFAP;FZD2;SCGN;HAPLN1;NUAK1;NSF	rs17763658;rs310522;rs2666287;rs12635960;rs8072356;rs6503376;rs62392673;rs1563551;rs2434081;rs199496	3.81;3.61;3.13;2.97;2.86;2.71;2.71;2.67;2.42;2.20	positive	neuroscientist2
DYSLEXIA	8.87334	0.000241065	0.00566503	83	12740	PDE4D;FHIT;SMARCA2;MAPT;NRXN1;LPP;MITF;SETDB2;POU6F2;RBFOX1	rs112162527;rs114578503;rs10738602;rs17763658;rs7569722;rs74768531;rs11711047;rs9568236;rs4339541;rs17144654	4.08;3.97;3.94;3.81;3.64;3.54;3.47;3.47;3.27;3.25	positive	neuroscientist1
WHITE_MATTER_MICROSTRUCTURE_(FRACTIONAL_ANISOTROPY)	8.13749	0.000540308	0.0103842	90	8089	MAPT;MSRA;VCAN;STX8;DENND1B;CARD11;SMARCAL1;NTN1;ROBO2;CRB1	rs17763658;rs76034192;rs310522;rs11078803;rs2488395;rs78723777;rs2666287;rs62068228;rs13090400;rs2821132	3.81;3.73;3.61;3.36;3.35;3.25;3.13;3.09;3.01;2.96	positive	neuroscientist2
NUMBER_OF_SEXUAL_PARTNERS	8.37845	0.000552354	0.0103842	106	14239	PKD1L3;DHODH;CIT;MAN2A1;MAPT;TMEM17;NAALADL2;PTPRN2;FOXP1;NCAM1	rs78308858;rs78308858;rs11064955;rs2033463;rs17763658;rs10188696;rs79562073;rs13234965;rs1522171;rs12574998	4.79;4.79;4.49;3.97;3.81;3.73;3.61;3.55;3.54;3.52	negative	neuroscientist2
LUMBAR_SPINE_BONE_MINERAL_DENSITY	8.79768	0.00065627	0.0112162	59	5673	MAPT;RPS6KA5;KCNMA1;ARHGAP25;FOXL1;TMCO5A;ZBTB40;MARCO;CDKAL1;MEPE	rs17763658;rs12897149;rs10762742;rs2280246;rs34505475;rs10520067;rs10799748;rs10200695;rs7775526;rs7683897	3.81;3.37;2.94;2.91;2.73;2.69;2.63;2.62;2.41;2.40	negative	neuroscientist1
INTELLIGENCE	6.59391	0.0018222	0.0285477	364	33124	DAZL;ZNF638;DYSF;DOCK2;PAIP2B;MPHOSPH10;PDE4D;MAN2A1;ATXN1L;LHFPL3	rs12107037;rs4852258;rs4852258;rs264869;rs113903407;rs357780;rs112162527;rs2033463;rs79489472;rs11972126	5.56;4.79;4.79;4.75;4.34;4.25;4.08;3.97;3.89;3.89	positive	neuroscientist1
DEPRESSED_AFFECT	7.17438	0.00221752	0.0320688	72	10253	ERBB4;MAPT;TMEM106B;NCAM1;RBFOX1;CAMTA1;KLHDC8B;DPY19L3;EMCN;SLC44A5	rs2165098;rs17763658;rs10479756;rs12574998;rs17144654;rs1750836;rs6790914;rs12460248;rs168571;rs1343520	3.96;3.81;3.55;3.52;3.25;3.21;3.18;2.79;2.71;2.63	positive	neuroscientist2
SERUM_TOTAL_PROTEIN_LEVEL	5.46853	0.00388516	0.0521721	408	36423	ZNF638;DYSF;SPCS3;TAB2;RGS12;HGFAC;DOK7;ADH7;C4orf17;MAP4K5	rs4852258;rs4852258;rs72641708;rs9404025;rs2857988;rs2857988;rs2857988;rs77324539;rs77324539;rs12890895	4.79;4.79;4.57;4.13;4.13;4.13;4.13;3.98;3.98;3.85	negative	neuroscientist1
IDIOPATHIC_OSTEONECROSIS_OF_THE_FEMORAL_HEAD	5.35253	0.00809455	0.101452	10	1257	ASTN2;CTTNBP2;ABCG1;TSEN2;PPARG;CUX2;UMODL1;DNAJC6;RIPK1;AK4	rs10759872;rs10241351;rs482303;rs2596817;rs709163;rs73197964;rs12481836;rs7555604;rs6596944;rs12124886	2.51;2.42;2.07;2.02;1.89;1.87;1.72;1.51;1.31;1.31	negative	neuroscientist1
BALDING_TYPE_1	4.53335	0.00998337	0.117305	212	23031	ZMIZ1;HDAC4;MAPT;XPO1;NIN;FOXP1;DKK2;GLIS1;EBF1;ST3GAL4	rs704016;rs592695;rs17763658;rs6709112;rs10137363;rs1522171;rs419783;rs1173589;rs7736443;rs79152678	4.83;3.86;3.81;3.61;3.55;3.54;3.54;3.29;3.27;3.24	negative	neuroscientist2
PSYCHOLOGICAL_DISTRESS	5.58907	0.0111869	0.123714	15	1584	OSTM1;C12orf75;VWF;TMX1;POU6F2;METTL4;OPA1;CD9;ADCYAP1R1;HTR1B	rs2071946;rs9645790;rs111443469;rs11157805;rs4339541;rs16943474;rs6771174;rs6489696;rs1541516;rs9359271	3.88;3.55;3.54;3.44;3.27;2.47;2.46;2.40;1.96;1.95	positive	neuroscientist2
ATTENTION_FUNCTION_IN_ATTENTION_DEFICIT_HYPERACTIVE_DISORDER	5.01799	0.015166	0.158401	17	3846	ST6GALNAC3;DLG2;SORCS2;ARHGEF3;NELL1;SALL3;NUAK1;DST;ACOXL;ANO5	rs71656896;rs10898145;rs2285790;rs9682671;rs61886263;rs4030862;rs2434081;rs623582;rs10210955;rs144151868	4.10;3.93;3.39;2.75;2.68;2.59;2.42;2.34;2.26;2.10	positive	neuroscientist2
INFLAMMATORY_BIOMARKERS_(MULTIVARIATE_ANALYSIS)	4.71149	0.0250667	0.248028	12	1106	F5;SLC19A2;GP6;PCSK6;VEGFA;VLDLR;ABO;PDGFRB;C1QA;JMJD1C	rs35337011;rs35337011;rs12609974;rs8043284;rs699946;rs17656379;rs517414;rs114792;rs169801;rs6479881	5.48;5.48;3.50;3.19;2.33;2.28;2.22;2.21;2.05;1.86	positive	neuroscientist1
WORKING_MEMORY	3.19208	0.0434084	0.408039	13	2320	NFATC1;FRZB;PDZD2;ELOVL7;SLC9A9;GALNTL6;FSTL5;DNAH12;B3GALT5;FAM181B	rs7235273;rs34179918;rs11749275;rs4527549;rs13058809;rs77612319;rs13126840;rs7620992;rs12329647;rs11233289	3.73;3.54;3.29;2.91;2.70;2.68;2.68;2.44;2.08;2.06	positive	neuroscientist2
DIGIT_LENGTH_RATIO	4.15348	0.0486934	0.435922	13	1267	GLIS1;OLA1;SALL3;LIN28B;SMOC1;GLI3;EFNA3;HOXD13;HOXD12;HOXD11	rs1173589;rs73037863;rs4030862;rs77566078;rs78354791;rs62443806;rs3765087;rs2592394;rs2592394;rs2592394	3.29;2.76;2.59;2.25;2.19;2.09;1.96;1.86;1.86;1.86	negative	neuroscientist1
PARKINSON'S_DISEASE	3.14077	0.0526485	0.449905	184	16081	SV2C;DLG2;MAPT;TPM1;SORBS3;PDLIM2;C8orf58;NGEF;ANK2;PAX7	rs2937715;rs10898145;rs17763658;rs2899687;rs2469762;rs2469762;rs2469762;rs73999704;rs56896398;rs742078	3.93;3.93;3.81;3.68;3.53;3.53;3.53;3.53;3.34;3.24	positive	neuroscientist1
COGNITIVE_IMPAIRMENT_TEST_SCORE	3.59848	0.057657	0.471284	13	1995	FSTL4;SEC22C;MACROD2;SSPN;CDH5;APOC1;GREM2;APOE;TOMM40;UNC13B	rs256240;rs3836499;rs200781;rs7979429;rs76152549;rs147901416;rs12129753;rs10419086;rs10419086;rs4878605	4.44;3.03;2.89;2.56;2.55;2.32;2.29;2.22;2.22;1.96	positive	neuroscientist1
ATTENTION_DEFICIT_HYPERACTIVITY_DISORDER_(INATTENTION_SYMPTOMS)	3.86731	0.0626218	0.490538	26	3426	CAMK1D;MCTP2;CCDC3;POU6F2;CAMTA1;CPLX2;TOX2;CIDEA;TENM4;SLC28A3	rs11594130;rs12912567;rs6602628;rs4339541;rs1750836;rs13174727;rs11086911;rs4797663;rs598792;rs17087204	3.88;3.54;3.41;3.27;3.21;2.91;2.82;2.79;2.78;2.74	positive	neuroscientist2
BREAST_CANCER_AND/OR_COLORECTAL_CANCER	3.81223	0.0669583	0.503526	14	2004	FRMD3;GP6;RIMBP2;SYT9;SLC24A3;KIAA1217;VPS41;BAALC;MSX1;CD83	rs1359166;rs12609974;rs56199035;rs11820326;rs11697561;rs11014001;rs4723780;rs72671377;rs33931631;rs2205983	3.91;3.50;3.24;2.80;2.79;2.38;2.02;1.86;1.81;1.75	negative	neuroscientist2
NICOTINE_DEPENDENCE	3.18133	0.0728964	0.527097	39	6641	KLF12;CRTAC1;CC2D2A;ADAMTSL1;GLIS3;ARHGAP25;GNAL;MAGI2;SLC22A23;NELL1	rs1977315;rs7919531;rs6811445;rs7847724;rs11790321;rs2280246;rs59700035;rs4730151;rs6923610;rs61886263	3.37;3.17;3.16;3.05;2.98;2.91;2.83;2.78;2.71;2.68	positive	neuroscientist2
BRAIN_STRUCTURE	2.94932	0.0857244	0.545471	17	1902	CSMD2;FAXC;THAP4;BOK;CADPS2;EMC1;CCR3;SHB;HMGA2;FARP1	rs484731;rs62423986;rs7558942;rs7558942;rs67175722;rs4912064;rs4513489;rs77974843;rs4026608;rs7331625	4.20;3.48;2.81;2.81;2.75;2.71;2.33;2.33;2.29;2.26	positive	neuroscientist2
MAXIMUM_HABITUAL_ALCOHOL_CONSUMPTION	2.95514	0.084143	0.545471	39	6881	ADH7;CSMD1;ZDHHC14;CAMTA1;FGF14;CACNA1D;NCKAP5;GCKR;CNOT4;RCAN1	rs77324539;rs17070105;rs9505841;rs1750836;rs10508083;rs740756;rs116609659;rs12464368;rs116934009;rs8129272	3.98;3.40;3.28;3.21;2.83;2.62;2.58;2.57;2.47;2.44	positive	neuroscientist1
DEPRESSION_(BROAD)	3.10514	0.0860588	0.545471	58	9675	ERC2;GRM5;ERBB4;SNX29;ASIC2;TMEM106B;DENND1B;CFB;CRB1;TENM2	rs56242225;rs308804;rs2165098;rs201239256;rs113351607;rs10479756;rs2488395;rs9296004;rs2821132;rs6898153	4.45;4.01;3.96;3.84;3.76;3.55;3.35;3.00;2.96;2.85	positive	neuroscientist2
FAMILIAL_LUNG_CANCER	3.20814	0.0870432	0.545471	14	1922	MALRD1;ADARB2;TUB;SYT9;MSX2;GPATCH2;PM20D2;PCSK2;SDR9C7;SRSF12	rs11008507;rs12572245;rs4237763;rs11820326;rs28676880;rs889972;rs58402952;rs6044848;rs140808234;rs7750781	4.14;3.75;2.82;2.80;2.61;1.85;1.79;1.78;1.66;1.37	negative	neuroscientist1
PLASMINOGEN_ACTIVATOR_INHIBITOR_TYPE_1_LEVELS_(PAI-1)	2.02097	0.0976989	0.556588	14	880	MITF;UFSP1;TRIP6;SRRT;ACHE;EPHB4;SERPINE1;SLC12A9;TRIM56;FRMD4B	rs11711047;rs4729621;rs4729621;rs4729621;rs4729621;rs2553023;rs10755866;rs6465776;rs55908140;rs4407408	3.47;3.42;3.42;3.42;3.42;3.19;2.56;2.47;2.41;2.17	negative	neuroscientist1
AGE-RELATED_COGNITIVE_DECLINE_(MEMORY)_(SLOPE_OF_Z-SCORES)	2.69386	0.0957587	0.556588	16	2462	EMC10;CBLB;CREB5;PTPN14;FGF12;CHD6;ABR;PGBD5;F13A1;FAM163A	rs73054474;rs58631873;rs73086412;rs4655358;rs1830089;rs2072969;rs2245292;rs78980876;rs4416719;rs114406182	4.34;3.08;2.83;2.81;2.80;2.78;2.74;2.71;2.67;2.54	positive	neuroscientist1
EPISODIC_MEMORY	2.89806	0.0951116	0.556588	19	1733	NBAS;CEP350;QSOX1;FASTKD2;SEMA3C;SLC24A3;FOXL1;TRHDE;TRPM6;RXFP2	rs1963352;rs12745791;rs12745791;rs57562572;rs10243928;rs11697561;rs34505475;rs12831974;rs1176817;rs61954086	3.49;3.04;3.04;2.92;2.80;2.79;2.73;2.19;2.19;2.14	positive	Both
REVISION_SURGERY_AFTER_TOTAL_JOINT_ARTHROPLASTY	2.76448	0.102833	0.568608	13	1706	CAMTA1;ABO;CWF19L2;ADAM12;CA10;OR5P2;STMND1;SLC6A6;FRMD5;CBLN4	rs1750836;rs517414;rs79062526;rs10901565;rs73987313;rs9794974;rs1408300;rs17309567;rs117842849;rs4389378	3.21;2.22;2.16;2.13;2.07;2.01;1.98;1.92;1.82;1.78	negative	neuroscientist1
ESOPHAGEAL_CANCER	2.27556	0.107797	0.579026	18	1522	PDE4D;SEMA5B;PLCE1;RUNX1;ADH6;ANP32A;ARNTL;TBL1XR1;ADH1B;CSNK1A1	rs112162527;rs9859701;rs6583934;rs2834620;rs13113095;rs67817743;rs7924494;rs73185560;rs34761493;rs149615512	4.08;2.73;2.60;2.37;1.98;1.97;1.92;1.70;1.51;1.26	negative	neuroscientist1
EJECTION_FRACTION_IN_TRIPANOSOMA_CRUZI_SEROPOSITIVITY	2.47905	0.112088	0.585346	19	3198	GPR158;ADARB2;DLGAP1;CADPS2;GNG7;LZTS2;ATXN1;SMAP2;PPP3CA;PTGER2	rs7075252;rs12572245;rs9789189;rs67175722;rs12462119;rs118166648;rs236946;rs5020002;rs114560945;rs1254607	3.77;3.75;3.24;2.75;2.72;2.59;2.35;2.05;2.00;1.82	negative	neuroscientist1
COGNITIVE_PERFORMANCE	2.12445	0.125823	0.606531	251	32889	PKD1L3;ZNF638;PLCB1;PDE4D;ERBB4;GRIP2;MAP4K5;SRPK2;MAML3;SLC24A2	rs78308858;rs4852258;rs75234999;rs112162527;rs2165098;rs34951957;rs12890895;rs73186022;rs795996;rs2891134	4.79;4.79;4.33;4.08;3.96;3.95;3.85;3.79;3.79;3.74	positive	neuroscientist2
RECTAL_CANCER	2.30134	0.123061	0.606531	20	2778	NIN;WDFY4;SLC24A3;PYGL;ABHD12B;KLF14;LRP1B;EIF3H;SMAD7;INPP4B	rs10137363;rs75050862;rs11697561;rs34277216;rs34277216;rs56234747;rs4643470;rs72681699;rs6507873;rs3775696	3.55;3.01;2.79;2.59;2.59;2.41;2.41;2.27;2.27;2.23	negative	Both
CHIN_DIMPLES	2.52386	0.120765	0.606531	65	6810	SPCS3;ZHX2;NRG1;DRD1;BNC2;GLIS3;CRB1;ZNF536;CNTLN;MOGAT1	rs72641708;rs16897456;rs12674974;rs267373;rs41313973;rs11790321;rs2821132;rs16964255;rs1318162;rs76542044	4.57;3.63;3.44;3.32;3.26;2.98;2.96;2.95;2.83;2.80	negative	neuroscientist2
ACCELERATED_COGNITIVE_DECLINE_AFTER_CONVERSION_OF_MILD_COGNITIVE_IMPAIRMENT_TO_ALZHEIMER'S_DISEASE_(ALZHIEMER'S_DIAGNOSIS_TRAJECTORY_INTERACTION)	2.41124	0.132228	0.62147	10	1448	ADARB2;BDH1;TIAM2;SPSB1;LIN28B;ST6GAL1;RAB20;TOP1;PDS5B;TXNL1	rs12572245;rs9325394;rs6933060;rs4356074;rs77566078;rs10937276;rs331601;rs4812474;rs7981943;rs34903736	3.75;3.43;2.97;2.36;2.25;2.01;1.83;1.73;1.37;0.82	positive	neuroscientist1
6-MONTH_CREATININE_CLEARANCE_CHANGE_RESPONSE_TO_TENOFOVIR_TREATMENT_IN_HIV_INFECTION_(TREATMENT_ARM_INTERACTION)	1.99854	0.152144	0.666226	25	2772	ERC2;ARHGAP26;SEMA3A;GRID2;FGD5;NRP1;OLFM1;IGSF11;SYT4;OR5M8	rs56242225;rs246606;rs6467973;rs17274136;rs1873915;rs11009260;rs491271;rs75000884;rs72902415;rs17150677	4.45;2.73;2.72;2.67;2.58;2.48;2.42;2.37;2.28;2.06	negative	neuroscientist2
COGNITIVE_PERFORMANCE_(ATTENTION)	2.21508	0.152381	0.666226	10	3586	PTPRD;KLHL1;CDH4;PHTF2;KIAA1217;CRADD;PLIN2;P3H2;CLIC4;MAP2K6	rs62539614;rs55705420;rs67455685;rs76533497;rs11014001;rs10777545;rs10738528;rs116390184;rs12124858;rs2715822	3.38;3.03;2.75;2.67;2.38;2.24;2.15;1.92;1.62;1.45	positive	neuroscientist2
ALCOHOL_CONSUMPTION	2.37139	0.147638	0.666226	105	10761	MAPT;TLR1;CRTAC1;TSPAN5;ESRRG;DPP6;TXNL4B;PMFBP1;HPR;TENM2	rs17763658;rs7659256;rs7919531;rs35914931;rs7523966;rs7783446;rs8052408;rs8052408;rs8052408;rs6898153	3.81;3.25;3.17;3.09;2.97;2.91;2.85;2.85;2.85;2.85	positive	neuroscientist2
LIFE_SATISFACTION	0.814998	0.175848	0.735809	117	20561	GRM5;FHIT;ERBB4;CELF2;SOX5;KIRREL3;GRM8;NCAM1;MSH5;SDK1	rs308804;rs114578503;rs2165098;rs11594733;rs61923848;rs12364722;rs10269816;rs12574998;rs7757496;rs55961125	4.01;3.97;3.96;3.88;3.78;3.57;3.55;3.52;3.46;3.37	positive	neuroscientist1
DEPRESSION,_COGNITION_AND_MEMORY_(MULTIVARIATE_ANALYSIS)	1.31465	0.176124	0.735809	12	2421	CNTN4;ST6GALNAC5;KIAA0319;GPC5;TRAPPC8;CPXCR1;TNFRSF13B;TET1;RNF39;TRIM31	rs116791947;rs12093439;rs2251547;rs16947580;rs1811331;rs73249346;rs11654088;rs10823240;rs2517664;rs2517664	3.60;2.85;2.64;2.56;1.96;1.84;1.83;1.75;1.57;1.57	positive	Both
FOOD_ALLERGY	1.31256	0.181114	0.740206	14	1354	EMCN;SSBP3;SKAP1;LRRC32;ANGPT4;ITGA6;ACOT11;TMEM243;EXOC4;CHCHD3	rs168571;rs2317386;rs75424702;rs7930785;rs114035391;rs12476677;rs627226;rs377528081;rs17167267;rs6976665	2.71;2.27;2.13;2.11;2.02;1.90;1.89;1.80;1.69;1.31	negative	neuroscientist2
MOUTH_ULCERS	1.21197	0.189165	0.755786	61	5117	EHMT2;IQCJ-SCHIP1;SCHIP1;PDE4D;IRF8;TNXB;CRB1;NSMCE2;FEM1A;TICAM1	rs146535109;rs73170511;rs73170511;rs112162527;rs12598785;rs9296004;rs2821132;rs10108110;rs7252263;rs7252263	4.74;4.25;4.25;4.08;3.06;3.00;2.96;2.82;2.60;2.60	negative	neuroscientist2
COGNITIVE_PERFORMANCE_(ATTENTION)_(LONGITUDINAL)	1.77445	0.192967	0.755786	18	4023	CSMD2;WWOX;ALK;GRIP1;SORCS2;E2F7;GABRA2;LNX1;DENND5B;TPH2	rs484731;rs59903179;rs116016471;rs7294923;rs2285790;rs310878;rs74812360;rs3215224;rs2625878;rs61924152	4.20;4.17;3.59;3.54;3.39;2.46;2.43;2.37;2.33;2.19	positive	neuroscientist2
SPATIAL_MEMORY	1.76599	0.211532	0.811591	16	4999	CSMD1;CFAP46;PDGFRL;CNTN5;DPPA2;NKX6-2;TSHZ2;HIVEP3;TFF3;BANK1	rs17070105;rs4880285;rs2517253;rs11827261;rs80326714;rs2767434;rs6097333;rs393441;rs482303;rs73834559	3.40;3.38;3.18;3.12;3.00;2.76;2.33;2.18;2.07;1.99	positive	neuroscientist1
COGNITIVE_FUNCTION_(IMMEDIATE_MEMORY)	1.70995	0.230135	0.865307	20	1935	GRIK2;TMEM161B;UNC13C;MSI2;BPIFB4;BPIFB3;SYT4;MSGN1;UCN3;EXOC2	rs2629977;rs2410760;rs11633610;rs10468553;rs76187809;rs76187809;rs72902415;rs6713888;rs9423411;rs6906847	2.90;2.86;2.80;2.76;2.31;2.31;2.28;2.06;2.02;1.97	positive	neuroscientist2
A_BODY_SHAPE_INDEX	0.519317	0.239129	0.881496	426	39112	ZMIZ1;NEU1;SLC44A4;EHMT2;C2;ZBTB12;FSTL4;INSR;SLC28A1;MAPT	rs704016;rs146535109;rs146535109;rs146535109;rs146535109;rs146535109;rs256240;rs75392157;rs34757170;rs17763658	4.83;4.74;4.74;4.74;4.74;4.74;4.44;4.24;4.09;3.81	negative	neuroscientist2
NOSE_SIZE	0.586061	0.245421	0.88729	30	4397	SMARCA2;MSRA;ROBO1;GLIS1;DLC1;MYO16;LYPLAL1;EPHB3;FOXL1;FOXC2	rs10738602;rs76034192;rs6807427;rs1173589;rs80288017;rs3929748;rs10863439;rs62287373;rs34505475;rs34505475	3.94;3.73;3.55;3.29;2.94;2.92;2.92;2.77;2.73;2.73	negative	neuroscientist2
RIGHT_COLON_CANCER	2.38023	0.256706	0.910578	15	1648	FGD2;GNG7;NIPAL1;CNGA1;ASTN2;APOL6;GTPBP10;TIGD4;TET2;TSHZ1	rs9296204;rs12462119;rs73244469;rs73244469;rs10759872;rs45523132;rs7777612;rs6850467;rs4698935;rs7243343	3.41;2.72;2.64;2.64;2.51;2.07;1.91;1.89;1.81;1.73	negative	neuroscientist1
PERIODONTITIS	0.955228	0.27015	0.923423	14	1387	VAV1;SHISA9;KCNQ5;HUNK;GLT6D1;EPDR1;NME8;NUDT5;NPY;GPR141	rs4807102;rs2202077;rs7747411;rs7283739;rs10776832;rs12532505;rs12532505;rs140887894;rs17149280;rs6970978	3.47;3.06;2.65;2.58;2.30;1.98;1.98;1.96;1.95;1.94	negative	neuroscientist2
ATTENTION_DEFICIT_HYPERACTIVITY_DISORDER	1.14973	0.266867	0.923423	103	16285	CSMD2;GRM5;FHIT;SV2C;SOX5;FOXP1;CLYBL;DPP10;ITGA1;MMP24	rs484731;rs308804;rs114578503;rs2937715;rs61923848;rs1522171;rs9554631;rs1347502;rs4865540;rs78070351	4.20;4.01;3.97;3.93;3.78;3.54;3.33;3.33;3.33;3.20	positive	Both
POTASSIUM_LEVELS	0.423392	0.278528	0.93506	20	1664	RGS12;WNT2B;WDR72;EML6;NUP93;PPARG;SH3TC1;LSP1;TAF9B;CYSLTR1	rs2857988;rs72699015;rs689813;rs10746530;rs12934069;rs709163;rs1712292;rs111674386;rs17303413;rs145757740	4.13;2.68;2.57;2.23;2.21;1.89;1.85;1.73;1.72;1.70	negative	neuroscientist1
CLEFT_PALATE	0.898956	0.293981	0.969622	22	2276	SULT2A1;ARHGAP6;ACVR2A;MMP20;DACH1;TRAPPC9;MMP27;PHEX;YAP1;SCNN1B	rs8102540;rs112813258;rs17742573;rs1711431;rs9542706;rs11166921;rs1276256;rs7065699;rs1894116;rs152737	3.16;3.00;2.57;2.33;2.15;2.13;2.10;2.08;2.00;1.90	positive	neuroscientist1
CALIFORNIA_VERBAL_LEARNING_TEST_SCORE	1.33826	0.300214	0.973106	16	2131	KCNIP1;CCDC149;KDM4C;CTNNBL1;ETF1;NOC2L;ZNF354B;ANO4;SLC5A8;CD83	rs11744421;rs13130781;rs75017251;rs8126174;rs7729723;rs58781670;rs55807848;rs2138256;rs76955497;rs2205983	2.65;2.62;2.33;2.30;2.26;1.98;1.83;1.80;1.80;1.75	positive	neuroscientist1
BREASTFEEDING_DURATION	1.47139	0.312099	0.994484	12	1227	CELF2;RCBTB1;PHF11;TMEM181;HAAO;MTA3;FAM126A;FBN2;SLC27A6;SNORD93	rs11594733;rs9568236;rs9568236;rs117061303;rs1371404;rs6544580;rs7779074;rs10063362;rs35491353;rs10226018	3.88;3.47;3.47;2.83;2.82;2.68;2.03;2.00;1.61;1.53	negative	neuroscientist2
HORSERADISH_LIKING	-0.412251	0.337286	0.995085	10	2987	FOXP1;CDH13;MAGI2;GFRA1;OR2J2;FGF21;MGAM;CPPED1;TAS2R38;ADO	rs1522171;rs8055921;rs4730151;rs2530341;rs3130807;rs11883129;rs77447549;rs11075123;rs12703415;rs7067850	3.54;2.92;2.78;2.71;2.03;1.93;1.75;1.58;1.52;0.83	negative	neuroscientist2
COGNITIVE_FUNCTION_(DELAYED_MEMORY)	-0.152623	0.333978	0.995085	26	3172	EHBP1;ZHX2;TUSC3;TLCD2;PRPF8;CBLB;RGS7;DERL1;SH3BP4;SGCZ	rs75758126;rs16897456;rs2604376;rs35871069;rs35871069;rs58631873;rs6673077;rs4342601;rs6732999;rs62502010	4.23;3.63;3.29;3.20;3.20;3.08;2.44;2.27;2.27;2.20	positive	neuroscientist2
TELOMERE_LENGTH	0.251774	0.328785	0.995085	76	6578	SLC25A21;SLC44A4;HSPA1A;HSPA1L;DKK2;KBTBD6;GRM7;MYLK4;CSNK2A2;CABLES1	rs4368077;rs146535109;rs146535109;rs146535109;rs419783;rs7987408;rs712793;rs876132;rs2731768;rs2117243	5.01;4.74;4.74;4.74;3.54;3.37;3.22;3.07;2.77;2.73	positive	neuroscientist1
ALCOHOL_CONSUMPTION_(DRINKERS_VS_NON-DRINKERS)	0.568889	0.344045	0.995085	10	481	ALDH1B1;GCKR;CUX2;OAS3;MYL2;ADH1B;SPIN2B;ALDH1A1;HECTD4;ALDH2	rs4878199;rs12464368;rs73197964;rs3741982;rs10849918;rs34761493;rs138988087;rs1469167;rs146488625;rs112425375	2.77;2.57;1.87;1.65;1.52;1.51;1.31;1.11;1.09;0.64	positive	neuroscientist2
ALCOHOL_DEPENDENCE	0.616173	0.334775	0.995085	65	8251	ERC2;ADH7;MAP3K9;CAMTA1;PPP2R2B;CNTN5;CMTM8;GNAL;PRSS54;MREG	rs56242225;rs77324539;rs61990558;rs1750836;rs28813131;rs11827261;rs115227044;rs59700035;rs2731768;rs79458728	4.45;3.98;3.21;3.21;3.17;3.12;3.06;2.83;2.77;2.62	positive	neuroscientist2
HALLUX_VALGUS	0.719117	0.341264	0.995085	20	3303	L3MBTL4;SLIT3;ANKFN1;WDR27;CMTM7;TSHR;DSCAM;WASF3;OPCML;CDK8	rs56247434;rs7733805;rs741128;rs17860628;rs9841116;rs200309262;rs9975383;rs9507771;rs11223404;rs12869996	3.79;3.44;3.38;3.23;2.96;2.89;2.84;2.45;2.35;2.03	negative	neuroscientist1
ECZEMA	-7.24457	1	1	204	20745	FOSL2;LPP;FGD2;GSDMA;BNC2;CARD11;TLR1;DLGAP1;NEURL1B;ZNF800	rs6547849;rs74768531;rs9296204;rs8080734;rs41313973;rs78723777;rs7659256;rs9789189;rs56056505;rs10243337	3.60;3.54;3.41;3.40;3.26;3.25;3.25;3.24;3.11;3.08	negative	neuroscientist2
CATARACTS	-6.35183	1	1	48	7539				negative	neuroscientist1
ATOPIC_DERMATITIS	-6.23678	1	1	96	9941				negative	neuroscientist2
ASCENDING_AORTA_DIAMETER	-6.20476	1	1	93	11605				negative	neuroscientist1
CERVICAL_CANCER	-6.05414	1	1	93	16065				negative	Both
FOLLICULAR_LYMPHOMA	-5.98581	1	1	12	2937				negative	neuroscientist1
HIV-1_SUSCEPTIBILITY	-5.90735	1	1	26	4087	LRRC58;GPR156;SPOCK1;FBXO10;NEDD9;FRMPD1;NAV2;AP3B1;CD33;KDM4C	rs2971211;rs9841122;rs6898797;rs62534392;rs6457203;rs10973524;rs894556;rs355409;rs61736475;rs75017251	3.69;3.40;3.05;2.96;2.91;2.87;2.63;2.61;2.40;2.33	negative	neuroscientist2
ALLERGY	-5.77529	1	1	33	3897	LPP;TLR6;TLR1;WDR36;IL33;FCER1G;STAT6;RANBP6;CAMK4;ABO	rs74768531;rs7659256;rs7659256;rs4957599;rs16924291;rs2502809;rs117267420;rs7036427;rs3776938;rs517414	3.54;3.25;3.25;3.04;2.99;2.88;2.35;2.29;2.27;2.22	negative	neuroscientist2
ANXIETY	-5.62693	1	1	48	5956				positive	neuroscientist2
DESCENDING_AORTA_DIAMETER	-5.58601	1	1	47	6067				negative	neuroscientist1
NASOPHARYNGEAL_CARCINOMA	-5.45251	1	1	12	2178				negative	neuroscientist1
OFFSPRING_BIRTH_WEIGHT	-5.40824	1	1	142	11840				negative	neuroscientist2
WORD_READING	-5.23378	1	1	20	2526	NOS1AP;NRXN3;RAB11FIP4;PCDH15;ATXN1;PRKCH;ZFHX3;RIN2;ADCYAP1R1;SORL1	rs6427667;rs8012341;rs138269586;rs2384371;rs236946;rs72728008;rs6499600;rs2328472;rs1541516;rs12789949	2.82;2.78;2.70;2.65;2.35;2.09;1.97;1.96;1.96;1.77	positive	neuroscientist1
HODGKIN'S_LYMPHOMA	-5.22412	1	1	60	8637				negative	neuroscientist1
PEANUT_ALLERGY	-4.93157	1	1	14	2878	MMP12;ARHGAP24;MMP13;STXBP6;SKAP1;ANGPT4;ITGA6;NOVA1;EXOC4;HLA-DRB1	rs61493282;rs1466488;rs7124873;rs2004448;rs75424702;rs114035391;rs12476677;rs8008059;rs17167267;rs9271489	4.91;3.83;2.82;2.31;2.13;2.02;1.90;1.83;1.69;1.68	negative	Both
COGNITIVE_PERFORMANCE_(VISUOCONSTRUCTION)	-4.90048	1	1	14	2986				positive	neuroscientist2
SUM_BASOPHIL_NEUTROPHIL_COUNTS	-4.69291	1	1	134	11370	CSF3R;RCBTB1;PSMD3;ACVR1B;CDK6;AZIN1;IRF8;HTR4;TNFRSF10C;ITGA4	rs3917984;rs9568236;rs8080734;rs7139320;rs11974095;rs4734668;rs12598785;rs113620918;rs78341389;rs13408615	3.62;3.47;3.40;3.27;3.23;3.23;3.06;3.00;2.92;2.89	negative	neuroscientist1
3-MONTH_FUNCTIONAL_OUTCOME_IN_ISCHAEMIC_STROKE_(MODIFIED_RANKIN_SCORE)	-4.42698	0.999992	1	49	9780	LHFPL3;NAALADL2;DAB1;CNTNAP4;SRGAP3;DNAH8;DPP10;RBFOX1;RPS6KA2;TTC7B	rs11972126;rs79562073;rs72912422;rs6564353;rs57386891;rs9462466;rs1347502;rs17144654;rs73259074;rs2819415	3.89;3.61;3.59;3.58;3.42;3.36;3.33;3.25;3.18;3.01	positive	neuroscientist1
TRAUMA_EXPOSURE	-4.39637	0.997674	1	62	8779	IST1;POU6F2;TMEM200A;CCNE1;TENM2;NPAS3;NRXN3;FOXP2;ARHGEF28;BRINP3	rs79169855;rs4339541;rs3813359;rs73552104;rs6898153;rs4517701;rs8012341;rs73208648;rs2973548;rs61819029	4.04;3.27;3.04;3.02;2.85;2.84;2.78;2.69;2.63;2.42	positive	neuroscientist1
ALLERGIC_RHINITIS	-4.36617	0.999975	1	120	12286	DYRK4;CELF2;TUSC1;FOSL2;LPP;ABCB5;RBFOX1;TLR1;TSLP;WDR36	rs7133999;rs11594733;rs4144934;rs6547849;rs74768531;rs34472934;rs17144654;rs7659256;rs4957599;rs4957599	3.90;3.88;3.69;3.60;3.54;3.33;3.25;3.25;3.04;3.04	negative	neuroscientist2
READING_ABILITY_(MULTIVARIATE)	-4.34052	0.987591	1	15	3413	NRXN1;CDH18;SEMA6D;CDH13;PCDH15;ELMOD2;HERPUD1;ADCYAP1R1;SLC35F1;FBXL20	rs7569722;rs770298;rs78424241;rs8055921;rs2384371;rs145179175;rs172337;rs1541516;rs205942;rs76258080	3.64;3.21;3.11;2.92;2.65;2.65;2.33;1.96;1.73;1.30	positive	neuroscientist1
ALCOHOL_USE_DISORDER	-4.32472	1	1	25	5097	SEMA6D;TSPAN5;CNTLN;MICB;GCKR;MYC;SLC39A8;MTTP;TMPRSS5;ADH4	rs78424241;rs35914931;rs1318162;rs2507997;rs12464368;rs78648670;rs13103835;rs11944749;rs17532674;rs2032344	3.11;3.09;2.83;2.70;2.57;2.35;2.27;2.23;2.20;1.98	positive	neuroscientist2
SELF-RATED_HEALTH	-4.276	1	1	16	2648				positive	neuroscientist1
PROSTATE_CANCER	-4.11137	1	1	409	31967				negative	neuroscientist1
MALARIA	-4.11131	0.94232	1	261	20151	MRGPRE;OSBPL5;MRGPRG;OR52K2;ZNF195;MAML3;MARVELD3;PDK3;LY6G6D;DDAH2	rs10833460;rs10833460;rs10833460;rs331536;rs6578351;rs795996;rs8053677;rs72623004;rs7757496;rs7757496	4.41;4.41;4.41;4.28;3.98;3.79;3.76;3.55;3.46;3.46	negative	neuroscientist1
RENAL_CELL_CARCINOMA	-4.0855	1	1	28	4129				negative	neuroscientist1
ACNE_(SEVERE)	-4.07116	1	1	136	5869	DOCK2;CPNE5;FGD2;PI16;C6orf89;MTCH1;FAM136A;GLI2;WSCD2;SGSM1	rs264869;rs6920224;rs9296204;rs9296204;rs9296204;rs9296204;rs34398585;rs280218;rs17320521;rs7287595	4.75;3.62;3.41;3.41;3.41;3.41;3.10;2.90;2.86;2.66	negative	neuroscientist2
RUBELLA	-4.02761	0.999989	1	24	5422	L3MBTL4;PDZD2;RBFOX1;TTC7B;LRRTM4;CADM2;SUMF1;NKAIN2;OPCML;EDIL3	rs56247434;rs11749275;rs17144654;rs2819415;rs7355718;rs35228298;rs894013;rs4897547;rs11223404;rs62362821	3.79;3.29;3.25;3.01;2.64;2.55;2.51;2.46;2.35;2.20	negative	neuroscientist1
OPPOSITIONAL_DEFIANT_DISORDER_DIMENSIONS_IN_ATTENTION-DEFICIT_HYPERACTIVITY_DISORDER	-3.96557	0.947261	1	25	3811	SOX5;RBFOX1;BMP7;RARB;RUNX1T1;ASB2;PCDH20;ST18;ADAM12;HIVEP1	rs61923848;rs17144654;rs57966055;rs1561033;rs12543705;rs12882974;rs9539152;rs35988073;rs10901565;rs9394604	3.78;3.25;2.49;2.31;2.18;2.16;2.14;2.14;2.13;2.04	positive	neuroscientist1
LYMPHOCYTIC_LEUKEMIA	-3.78999	0.999979	1	20	3360	ADAMTS14;CELSR1;RGS7;SLC25A26;LIPC;ACOXL;LRIG1;GRAMD1B;IRF4;MEGF11	rs10740357;rs75801019;rs6673077;rs36149310;rs4774304;rs10210955;rs73836317;rs1533392;rs111427366;rs333574	2.91;2.69;2.44;2.42;2.29;2.26;2.17;1.98;1.84;1.83	negative	neuroscientist1
SMOKING_BEHAVIOR	-3.60597	0.961115	1	31	3757	SETD7;TRPC5;PDE1C;RBFOX1;IGF2BP2;CABLES1;PPP1R3C;PNPLA8;FAM163B;CAMKK1	rs12511883;rs3027784;rs11979163;rs17144654;rs77583130;rs2117243;rs1028936;rs7357276;rs112155122;rs7220264	3.85;3.71;3.43;3.25;2.89;2.73;2.52;2.27;2.15;2.11	positive	neuroscientist1
CHICKENPOX	-3.51252	0.995566	1	16	2179	MSRA;PPP2R2B;DOK6;C2orf69;TRERF1;FGFR2;NREP;SPATS2L;POU3F2;ACER3	rs76034192;rs28813131;rs72963585;rs281776;rs4714599;rs36048667;rs62370050;rs1347554;rs34047757;rs10899347	3.73;3.17;2.81;2.66;2.15;2.07;2.00;2.00;1.82;1.81	negative	Both
STREP_THROAT	-3.36049	0.930618	1	35	8102	ADARB2;DAB1;MSH5;CLIC1;TTC7B;SKIV2L;PRRT1;FKBPL;EPHB3;MICB	rs12572245;rs72912422;rs7757496;rs7757496;rs2819415;rs9296004;rs9296004;rs9296004;rs62287373;rs2507997	3.75;3.59;3.46;3.46;3.01;3.00;3.00;3.00;2.77;2.70	negative	neuroscientist2
KNEE_OSTEOARTHRITIS	-3.31822	0.876938	1	34	5481	PAX7;DYNC1I1;WSCD2;LTBP1;AP3B1;GALNT18;MAGI1;FRMD4A;COL27A1;GDF5	rs742078;rs76604671;rs17320521;rs60166170;rs355409;rs11021850;rs9880270;rs17631794;rs4979351;rs79447658	3.24;3.23;2.86;2.84;2.61;2.38;2.37;2.29;2.22;2.17	negative	neuroscientist1
BREAST_SIZE	-3.30414	0.972432	1	64	7083	FHIT;KIRREL3;SNX17;GLI2;RBMS3;TTN;GCKR;GPC5;FAIM2;PTHLH	rs114578503;rs12364722;rs11684134;rs280218;rs6784829;rs76465131;rs12464368;rs16947580;rs113665947;rs10843030	3.97;3.57;2.99;2.90;2.84;2.74;2.57;2.56;2.41;2.41	negative	neuroscientist2
BEHAVIOURAL_DISINHIBITION_(GENERATION_INTERACTION)	-3.24462	0.954632	1	16	2330	NRXN1;TMEM132D;WDR64;GALNT10;BIRC5;STARD13;ZNF827;PLXNC1;MOV10L1;LRTM2	rs7569722;rs11060214;rs1635517;rs6896601;rs7221620;rs12428573;rs11100901;rs4761574;rs75107793;rs7964245	3.64;2.92;2.62;2.50;2.47;2.18;2.18;2.09;1.69;1.65	positive	neuroscientist2
RATE_OF_COGNITIVE_DECLINE_IN_ALZHEIMER'S_DISEASE	-3.04075	0.999999	1	88	12194	GABBR2;PDE4D;CCDC85A;ADARB2;PCDH9;CNTNAP2;GPR156;COL4A2;DSCAML1;PDCD4	rs11790707;rs112162527;rs9967877;rs12572245;rs61959203;rs71530751;rs9841122;rs4773140;rs2298766;rs2007551	4.28;4.08;3.86;3.75;3.57;3.53;3.40;3.39;3.23;3.12	positive	neuroscientist1
MUMPS	-3.02708	0.999994	1	35	4884	PDE4D;NME7;ROBO1;PHF11;ST3GAL4;KCNMA1;UNC13C;NRXN3;RFX3;STK32B	rs112162527;rs1200131;rs6807427;rs9568236;rs79152678;rs10762742;rs11633610;rs8012341;rs4740718;rs1868047	4.08;3.70;3.55;3.47;3.24;2.94;2.80;2.78;2.76;2.60	negative	Both
DEEP_WHITE_MATTER_HYPERINTENSITIES	-2.82461	0.922334	1	34	3981	PDE1C;TENM2;SBF2;PPARGC1B;OLFM1;ARHGAP35;FRMD4A;TNKS;RMDN2;PRDM15	rs11979163;rs6898153;rs7112830;rs26119;rs491271;rs10404135;rs17631794;rs73207111;rs1800440;rs75892511	3.43;2.85;2.44;2.43;2.42;2.34;2.29;2.24;2.13;2.12	positive	neuroscientist2
MOSQUITO_BITE_SIZE	-2.75539	0.937665	1	110	15175	DHODH;C2;SLC4A4;ST6GALNAC3;ASIC2;CAMKMT;USP34;LPP;SFXN1;LRRC4C	rs78308858;rs146535109;rs59660339;rs71656896;rs113351607;rs698794;rs6709112;rs74768531;rs267373;rs368776606	4.79;4.74;4.16;4.10;3.76;3.72;3.61;3.54;3.32;3.30	negative	neuroscientist2
AGE_OF_SMOKING_INITIATION	-2.75462	0.82598	1	34	4725	JOSD2;EMC10;CAMK1D;MAML3;ASIC2;GRIP1;SDK1;ITPR3;MED27;FOXP2	rs73054474;rs73054474;rs11594130;rs795996;rs113351607;rs7294923;rs55961125;rs55774724;rs12377592;rs73208648	4.34;4.34;3.88;3.79;3.76;3.54;3.37;2.99;2.71;2.69	positive	neuroscientist2
EYEBROW_THICKNESS	-2.72498	0.893642	1	67	2396	FSTL4;ASIC3;SLC4A2;FASTK;NOS3;ATG9B;TMUB1;AGAP3;ABCB8;CDK5	rs256240;rs34403003;rs34403003;rs34403003;rs34403003;rs34403003;rs34403003;rs34403003;rs34403003;rs34403003	4.44;2.82;2.82;2.82;2.82;2.82;2.82;2.82;2.82;2.82	negative	neuroscientist2
ANXIETY_AND_STRESS-RELATED_DISORDERS	-2.71573	0.999999	1	14	2057	GIGYF2;SDK1;PTPRT;KCNJ13;EDIL3;ADCY2;PDE4B;CNGB3;RAD51;DNAJC17	rs73999704;rs55961125;rs11696961;rs58407492;rs62362821;rs62343722;rs783042;rs72692229;rs34739056;rs2412569	3.53;3.37;2.69;2.61;2.20;1.78;1.77;1.46;0.97;0.94	positive	neuroscientist2
PSORIASIS	-2.60001	0.988798	1	140	9214	ZMIZ1;KCNH7;TARBP1;B3GNT2;OSTM1;TP63;DDX58;RNF114;SNAI1;FLT3	rs704016;rs17731478;rs538898396;rs10197217;rs2071946;rs60599136;rs10813811;rs77090490;rs77090490;rs73445060	4.83;4.22;4.05;3.89;3.88;3.74;3.01;2.91;2.91;2.78	negative	neuroscientist2
FACIAL_MORPHOLOGY	-2.52741	0.616839	1	28	5042	CSMD1;EPAS1;LRRTM4;KIF6;PIK3C2B;CMSS1;DCHS2;MAPRE2;PAX3;ROR2	rs17070105;rs13420272;rs7355718;rs115180293;rs10736846;rs17379739;rs62330254;rs556413;rs1367415;rs17514885	3.40;3.28;2.64;2.60;2.41;2.28;2.28;2.22;2.03;2.01	negative	neuroscientist2
CARPAL_TUNNEL_SYNDROME	-2.46621	0.909137	1	20	3490	IFT43;ADAMTS14;LTBP1;ADAMTS17;R3HCC1L;PID1;SMAD6;SERPINA1;ADAMTS10;EVX2	rs741516;rs10740357;rs60166170;rs2585222;rs4919201;rs60937332;rs11071912;rs7144888;rs73922200;rs2592394	3.59;2.91;2.84;2.68;2.61;2.55;2.39;2.07;1.92;1.86	negative	neuroscientist1
SUBJECTIVE_WELL-BEING	-2.42961	0.909672	1	88	13998	PTTG1;GRM5;ERBB4;SNX29;SRPK2;FOXP1;GRK5;PTPRD;DPP10;RBFOX1	rs4921289;rs308804;rs2165098;rs201239256;rs73186022;rs1522171;rs78286160;rs62539614;rs1347502;rs17144654	4.50;4.01;3.96;3.84;3.79;3.54;3.46;3.38;3.33;3.25	positive	neuroscientist1
BLOND_VS._BROWN/BLACK_HAIR_COLOR	-2.3384	0.713495	1	162	16666	ZMIZ1;PADI3;GRM5;HDAC4;ARHGAP24;FOSL2;DCT;MITF;MSH5;SNX16	rs704016;rs2977290;rs308804;rs592695;rs1466488;rs6547849;rs12868588;rs11711047;rs7757496;rs3202419	4.83;4.14;4.01;3.86;3.83;3.60;3.52;3.47;3.46;3.40	negative	neuroscientist2
RESPONSE_TO_HEPATITIS_B_VACCINE	-2.33119	0.790607	1	12	3357	MICAL3;TLL1;C6orf15;CDSN;TAP2;HLA-DOA;CDH2;DDR1;HLA-DRB1;HLA-DQB1	rs2111546;rs1503294;rs2027937;rs2027937;rs2621320;rs206786;rs11564421;rs2394447;rs9271489;rs9271489	2.44;2.35;2.30;2.30;2.29;2.17;2.06;1.83;1.68;1.68	negative	Both
ALCOHOL_DEPENDENCE_(AGE_AT_ONSET)	-2.31054	0.971481	1	18	3095	DAB1;ADAMTSL1;NCAM2;SLC6A9;ACKR3;UBL4B;ZNF407;LINGO2;ARL15;ANKRD44	rs72912422;rs7847724;rs60300245;rs12138281;rs71402704;rs12116477;rs7244647;rs35554113;rs61527738;rs9283513	3.59;3.05;2.71;2.69;2.44;2.42;2.06;2.04;2.03;2.01	positive	neuroscientist2
COGNITIVE_FUNCTION_(DELAYED_MEMORY)_(LONGITUDINAL)	-2.27147	0.999948	1	16	2052	RGS6;NEURL1B;DPF3;SORCS1;CEP112;AVEN;DIAPH2;CHRNA4;PRIMA1;MAP3K7	rs36736;rs56056505;rs10130313;rs56211503;rs8178870;rs8036469;rs73250790;rs35318934;rs57088361;rs56277221	3.33;3.11;3.05;2.95;2.79;2.32;2.26;2.17;1.98;1.95	positive	neuroscientist2
NON-WORD_READING	-2.22812	0.931935	1	21	1955	ADAMTS16;SLIT3;PCCB;VWA5B1;SUMF1;HERPUD1;ARSB;SFXN5;ADCYAP1R1;IGSF9	rs10056386;rs7733805;rs35970307;rs71647148;rs894013;rs172337;rs7727110;rs59737230;rs1541516;rs66622578	3.66;3.44;3.12;2.57;2.51;2.33;2.32;2.30;1.96;1.87	positive	neuroscientist1
WHITE_MATTER_HYPERINTENSITY_VOLUME	-2.22237	1	1	65	8122	TARBP1;TMEM212;VCAN;COL4A2;DCLK3;HAAO;FOXF2;SETBP1;FOXL1;FOXC2	rs538898396;rs4494959;rs310522;rs4773140;rs73054245;rs1371404;rs114419655;rs7243221;rs34505475;rs34505475	4.05;3.88;3.61;3.39;3.26;2.82;2.75;2.73;2.73;2.73	positive	neuroscientist2
KIDNEY_STONES	-2.21594	0.776958	1	29	2249	ABCG2;AQP1;POU2AF1;SAYSD1;SLC22A2;WDR72;GCKR;UMOD;PDILT;ALPL	rs2725254;rs7782896;rs61896843;rs10305532;rs199965203;rs689813;rs12464368;rs12922283;rs12922283;rs17420195	3.73;2.87;2.79;2.67;2.67;2.57;2.57;2.31;2.31;2.27	negative	neuroscientist1
BREAST_CANCER_(SURVIVAL)	-2.19579	0.845252	1	22	1339	KCNH7;ROBO4;PKNOX2;STT3A;RAD51B;ZFHX3;PROSER2;FOXF1;CHEK1;FEZ1	rs17731478;rs1940175;rs55670697;rs151105692;rs8008333;rs6499600;rs10795908;rs150346657;rs11220138;rs80057612	4.22;2.92;2.14;2.13;1.97;1.97;1.86;1.86;1.77;1.77	negative	neuroscientist2
SPLEEN_VOLUME	-2.18018	0.783329	1	37	2524	ITPK1;VSTM4;BAK1;ADCY5;PLEKHA6;MYO9B;L3MBTL3;IRF2BP2;TERT;PPARG	rs60140952;rs7912598;rs55774724;rs11927367;rs10736846;rs12463159;rs4130903;rs10675937;rs115500493;rs709163	3.34;3.09;2.99;2.77;2.41;2.36;2.27;2.26;2.02;1.89	negative	neuroscientist1
RHEUMATOID_ARTHRITIS	-2.12235	0.855653	1	315	27754	FSTL4;SESN3;PADI3;B3GNT2;TP63;NFATC1;KSR1;SWAP70;DENND1A;RGS10	rs256240;rs558288;rs2977290;rs10197217;rs60599136;rs7235273;rs5819816;rs10840273;rs7044210;rs78286160	4.44;4.20;4.14;3.89;3.74;3.73;3.68;3.50;3.47;3.46	negative	neuroscientist2
WHITE_MATTER_LESIONS_(FAZEKAS_SCORE)	-2.08779	0.995294	1	31	5488	MMP12;MMP3;DOCK2;IQCJ-SCHIP1;FHIT;DAB1;NRG3;ESRRG;ANTXR2;CACNA1E	rs61493282;rs61493282;rs264869;rs73170511;rs114578503;rs72912422;rs4606432;rs7523966;rs144240230;rs549210	4.91;4.91;4.75;4.25;3.97;3.59;3.25;2.97;2.93;2.83	positive	neuroscientist2
RESPONSE_TO_CHEMOTHERAPY_IN_BREAST_CANCER_HYPERTENSIVE_CASES_(CUMULATIVE_DOSE)_(BEVACIZUMAB)	-2.08694	0.800444	1	11	1380	SV2C;MSRA;MAML2;PFKFB3;TGFBR2;GRAMD1B;PARVB;KCNS3;ADAT2;AIG1	rs2937715;rs76034192;rs7111540;rs74391212;rs17026472;rs1533392;rs130316;rs79149614;rs909842;rs78023901	3.93;3.73;3.12;2.50;2.24;1.98;1.74;1.32;1.31;1.15	negative	neuroscientist1
OTITIS_MEDIA	-2.05158	0.848712	1	20	3367	DTWD2;RBFOX1;NUBPL;CDKAL1;ZBTB45;GLO1;ZNF608;PLCL2;NREP;ATP10B	rs299199;rs17144654;rs1367315;rs7775526;rs6510153;rs115203291;rs6875262;rs113723919;rs62370050;rs13189848	3.65;3.25;2.59;2.41;2.25;2.22;2.19;2.08;2.00;1.90	negative	neuroscientist2
PROBLEMATIC_ALCOHOL_USE	-2.00079	0.811914	1	25	2962	ADH7;C4orf17;DPP6;EMCN;GCKR;CADM2;SLC39A8;UNC5B;SLC4A8;ADH4	rs77324539;rs77324539;rs7783446;rs168571;rs12464368;rs35228298;rs13103835;rs4596991;rs9652000;rs2032344	3.98;3.98;2.91;2.71;2.57;2.55;2.27;2.18;2.10;1.98	positive	neuroscientist1
FAMILY_HISTORY_OF_ALZHEIMER'S_DISEASE	-1.94467	0.764803	1	51	5057	CEACAM20;EPHA1;CASS4;CNTNAP2;RELB;CLPTM1;APOC4;SLC24A4;ADAMTS4;PTK2B	rs10416748;rs10226669;rs59173918;rs71530751;rs16979595;rs16979595;rs16979595;rs10137612;rs2502809;rs17057065	4.33;3.91;3.73;3.53;2.92;2.92;2.92;2.89;2.88;2.76	positive	neuroscientist1
ACADEMIC_ATTAINMENT_(ENGLISH)	-1.7482	0.999883	1	16	1464	MAML3;SULF2;LMO4;VIPR2;ZNF439;WDPCP;NUDT12;UBE2E1;SFRP1;ABCC8	rs795996;rs872111;rs11161976;rs78400686;rs279192;rs12478736;rs78601530;rs2168424;rs2028968;rs10832771	3.79;3.16;2.56;2.02;2.01;1.83;1.78;1.75;1.75;1.65	positive	neuroscientist1
OVERALL_SURVIVAL_IN_ADVANCED_COLORECTAL_CANCER	-1.68882	0.813341	1	13	1609	ERBB4;WDR36;C8orf44-SGK3;SHISA3;LRFN2;TNFRSF19;SLITRK6;SORL1;PRR18;STIM2	rs2165098;rs4957599;rs117376021;rs6834799;rs16863;rs7490757;rs591237;rs12789949;rs1884957;rs55875508	3.96;3.04;2.28;2.27;2.25;1.98;1.77;1.77;1.69;1.44	negative	neuroscientist1
CORNEAL_STRUCTURE	-1.5511	0.963905	1	35	3763	FNDC3B;POU2AF1;LRRK1;ARID5B;FGF9;NR3C2;CHSY1;MAP3K19;MPDZ;AKAP13	rs4295191;rs61896843;rs1078512;rs77968426;rs263932;rs3857080;rs11247274;rs16831203;rs12555271;rs11073401	3.25;2.79;2.74;2.70;2.68;2.65;2.54;2.54;2.40;2.37	negative	neuroscientist1
COLORECTAL_CANCER	-1.45244	0.626865	1	328	41578	SLC25A21;ZMIZ1;FSTL4;PAIP2B;PLCB1;WWOX;ERBB4;RAD51AP1;ANK1;TBX3	rs4368077;rs704016;rs256240;rs113903407;rs75234999;rs59903179;rs2165098;rs7133999;rs13269907;rs2384406	5.01;4.83;4.44;4.34;4.33;4.17;3.96;3.90;3.84;3.78	negative	neuroscientist2
FACIAL_EMOTION_RECOGNITION_(SAD_FACES)	-1.33254	0.710689	1	19	709	SMURF1;KPNA7;CHN2;ZKSCAN5;ZNF394;REEP1;ARPC1A;WIPF3;PRR15;CPSF4	rs143733840;rs143733840;rs3729621;rs138191091;rs138191091;rs11891758;rs2074652;rs4722937;rs7777594;rs45552237	2.22;2.22;2.04;2.01;2.01;1.77;1.55;1.40;1.36;1.14	positive	neuroscientist1
COLORECTAL_ADENOMA_(ADVANCED)	-1.31998	0.847845	1	22	4757	CSMD2;DLG2;DAB1;GRM7;FSD2;CDH13;OMA1;C2CD2;BLNK;FAM193A	rs484731;rs10898145;rs72912422;rs712793;rs77885195;rs8055921;rs849470;rs75892511;rs72811016;rs56052346	4.20;3.93;3.59;3.22;3.07;2.92;2.27;2.12;2.07;2.04	negative	neuroscientist2
PREPULSE_INHIBITION_OF_THE_STARTLE_RESPONSE	-1.27611	0.576823	1	11	1641	ESRRG;PHC1;USH2A;TRPM6;TGM3;RAP1GAP2;TGM6;BMPR1B;ZNF281;HIVEP2	rs7523966;rs7132930;rs10495015;rs1176817;rs1575124;rs34252006;rs6048498;rs3857229;rs78538458;rs17071978	2.97;2.74;2.50;2.19;2.11;2.05;1.67;1.56;1.39;1.37	positive	neuroscientist1
SUICIDE	-1.20513	0.861016	1	18	2272	SNRPN;GRM1;CTPS2;RP1L1;FAM187B;NLGN1;ATP10A;HLX;HS3ST3B1;CDH12	rs4906694;rs362842;rs12391244;rs10089537;rs77243657;rs1565196;rs17643428;rs2807858;rs4792473;rs1871189	3.68;3.44;3.05;2.63;2.56;2.33;2.30;2.15;2.01;1.97	positive	neuroscientist2
CHOLESTEROL	-1.1378	0.991384	1	15	1226	GCKR;USH2A;LDLR;TRIB1;CELSR2;SLC18A1;SIK3;PSRC1;KCNH1;LPL	rs12464368;rs10495015;rs379309;rs2980864;rs17034466;rs12548222;rs3863307;rs600711;rs6666287;rs35465966	2.57;2.50;2.42;2.38;2.14;2.04;1.98;1.92;1.91;1.83	negative	neuroscientist2
BLADDER_CANCER	-1.04288	0.545694	1	31	2837	TP63;PSD3;CCNE1;TACC3;TMEM129;SLC14A2;FGFR3;CCDC38;CDKAL1;MYC	rs60599136;rs6586750;rs73552104;rs55888408;rs55888408;rs1421201;rs3135890;rs11108301;rs7775526;rs78648670	3.74;3.26;3.02;3.00;3.00;2.85;2.63;2.61;2.41;2.35	negative	neuroscientist2
CEREBRAL_AMYLOID_DEPOSITION_(PET_IMAGING)	-1.02745	0.587333	1	26	1802	GRM1;ARAP3;ADCY8;DAPK2;CCDC60;ZBTB14;WDFY3;CDS1;APOC1;TOMM40	rs362842;rs11955138;rs191736;rs8033658;rs1426628;rs117180861;rs11735541;rs11735541;rs147901416;rs10419086	3.44;2.67;2.60;2.52;2.48;2.37;2.32;2.32;2.32;2.22	positive	neuroscientist1
CHEESE_CONSUMPTION	-0.985764	0.700198	1	22	1976	XXYLT1;SH3RF1;MKRN1;RAB19;CHD6;EMILIN3;OR10A6;MAP2K5;DST;MIR129-2	rs6797160;rs79122457;rs4726794;rs4726794;rs2072969;rs2072969;rs9666920;rs12917587;rs623582;rs12223762	3.21;2.87;2.86;2.86;2.78;2.78;2.66;2.56;2.34;2.31	negative	neuroscientist2
LOGICAL_MEMORY_(DELAYED_RECALL)_IN_NORMAL_COGNITION	-0.97747	0.765935	1	34	3134	DAB1;CALN1;CHST11;LRRC10;BEST3;CCT2;OR51B6;LRRTM4;PRKG1;VPS4A	rs72912422;rs151028660;rs7974091;rs776176;rs776176;rs776176;rs11037196;rs7355718;rs11001210;rs153047	3.59;3.05;2.98;2.83;2.83;2.83;2.73;2.64;2.47;2.39	positive	neuroscientist1
PELVIC_ORGAN_PROLAPSE	-0.972199	0.819188	1	47	6187	IQCJ-SCHIP1;DCT;MAML2;ADAMTSL1;DPP6;SGK1;TBX5;FAT4;TXNDC5;CRISPLD2	rs73170511;rs12868588;rs7111540;rs7847724;rs7783446;rs400097;rs17731569;rs17009473;rs57064537;rs1874014	4.25;3.52;3.12;3.05;2.91;2.84;2.81;2.77;2.67;2.66	negative	neuroscientist2
COLON_CANCER	-0.928287	0.985708	1	18	1225	ODF1;NISCH;STAB1;RHPN2;SMAD7;FBLN1;POU5F1B;FAM118A;RGL1;HAO1	rs13270853;rs34736619;rs34736619;rs8107282;rs6507873;rs73886444;rs10956364;rs7284990;rs12046360;rs6077281	2.68;2.43;2.43;2.40;2.27;2.22;2.15;2.15;1.89;1.88	negative	Both
BREAST_CANCER_(ESTROGEN-RECEPTOR_NEGATIVE)	-0.825533	0.800183	1	44	3681	KLF12;EBF1;TNFSF10;CCNE1;ADCY9;RIN3;KCNN4;LYPD5;PTHLH;ELL	rs1977315;rs7736443;rs3136583;rs73552104;rs2532004;rs10137612;rs141251757;rs141251757;rs10843030;rs12162221	3.37;3.27;3.07;3.02;2.93;2.89;2.56;2.56;2.41;2.37	negative	neuroscientist1
CELIAC_DISEASE_AND_RHEUMATOID_ARTHRITIS	-0.796464	0.63018	1	37	2844	BACH2;TRPC3;AFF3;RUNX1;PRKCQ;CCR3;SLC17A1;ELMO1;PUS10;UBASH3A	rs9451317;rs3805161;rs62154537;rs2834620;rs78098098;rs4513489;rs62392732;rs7804200;rs62150971;rs2839517	3.01;2.75;2.43;2.37;2.35;2.33;2.31;2.23;2.20;2.19	negative	neuroscientist2
COGNITIVE_FUNCTION	-0.756894	0.460225	1	87	11538	MYBPC2;FHIT;TMEM212;METTL17;NDST3;NRG1;ATIC;FNDC3B;AKAP6;MACROD2	rs73054474;rs114578503;rs4494959;rs1312749;rs28528872;rs12674974;rs1561301;rs4295191;rs10133229;rs200781	4.34;3.97;3.88;3.73;3.55;3.44;3.27;3.25;3.00;2.89	positive	neuroscientist2
LIVER_ENZYME_LEVELS	-0.745615	0.618584	1	17	1015	REEP3;POU2F1;GPLD1;ALPL;ABO;GGT1;LRRC75B;RAP1GAP;JMJD1C;PNPLA3	rs10995566;rs10918651;rs2251547;rs17420195;rs517414;rs5760488;rs5760488;rs78671472;rs6479881;rs6006573	2.83;2.66;2.64;2.27;2.22;2.11;2.11;1.91;1.86;1.86	negative	neuroscientist1
CANNABIS_DEPENDENCE_SYMPTOM_COUNT	-0.74453	0.493658	1	23	5248	CSMD1;COL23A1;SCN9A;CALB2;PI4K2B;CTNND2;AFF3;ACYP2;DDX18;ANO3	rs17070105;rs2910120;rs61357875;rs72791924;rs6824432;rs1379902;rs62154537;rs1215147;rs11123460;rs7129590	3.40;2.83;2.55;2.52;2.50;2.44;2.43;2.35;2.18;2.09	positive	neuroscientist2
BIOLOGICAL_SEX	-0.736498	0.393961	1	110	19705	DAZL;FHIT;SMARCA2;SRPK2;SOX5;DAB1;FOXP1;SDK1;DENND1B;CLYBL	rs12107037;rs114578503;rs10738602;rs73186022;rs61923848;rs72912422;rs1522171;rs55961125;rs2488395;rs9554631	5.56;3.97;3.94;3.79;3.78;3.59;3.54;3.37;3.35;3.33	positive	neuroscientist2
WHITE_MATTER_MEAN_DIFFUSIVITY_X_AGE_INTERACTION_(2DF)	-0.728461	0.748255	1	14	1385	VCAN;COL4A2;NTN1;WNT7A;WDR7;APOC1;FIGN;WNT3;CELF1;SH3PXD2A	rs310522;rs4773140;rs62068228;rs12635960;rs1657421;rs147901416;rs12469260;rs199496;rs12285933;rs11191842	3.61;3.39;3.09;2.97;2.40;2.32;2.29;2.20;1.78;1.49	positive	neuroscientist2
ALCOHOL_CONSUMPTION_(HEAVY_VS._LIGHT/NON-DRINKERS)	-0.709529	0.784055	1	11	2045	CDH13;GCKR;SLC39A8;BANK1;KLB;FTO;EIF4E;SORL1;DRD2;TMEM82	rs8055921;rs12464368;rs13103835;rs73834559;rs9990499;rs9932411;rs35047415;rs12789949;rs2734841;rs4375264	2.92;2.57;2.27;1.99;1.89;1.89;1.78;1.77;1.73;1.55	positive	neuroscientist2
CHILDHOOD_AGGRESSIVE_BEHAVIOR	-0.68698	0.484937	1	31	4777	ARHGAP40;PCDH7;PLCG2;DLC1;CDH13;NFIB;IL20RB;XPR1;TTC21B;TNRC18	rs113787109;rs7662263;rs9924890;rs80288017;rs8055921;rs72700585;rs6773440;rs75552464;rs34701755;rs28503652	3.42;3.07;3.02;2.94;2.92;2.62;2.58;2.57;2.50;2.37	positive	neuroscientist1
EMPATHY_QUOTIENT	-0.678783	0.655894	1	13	715	GLCE;GATAD2B;CRTC2;DENND4B;SLC39A1;CREB3L4;TMEM132C;KYNU;CACUL1;GFOD2	rs871505;rs4309017;rs11264824;rs11264824;rs11264824;rs11264824;rs35708621;rs352929;rs11523857;rs34012739	3.34;2.54;2.25;2.25;2.25;2.25;2.09;1.33;1.32;1.13	positive	neuroscientist1
HIPPOCAMPAL_VOLUME_IN_MILD_COGNITIVE_IMPAIRMENT	-0.675514	0.895301	1	13	1237	PFKP;ADARB2;RANBP6;KIAA2026;RASD2;JPH3;KLHDC4;ADAMTS3;MLANA;ZCCHC14	rs12355901;rs12572245;rs7036427;rs7036427;rs2413357;rs60136277;rs60136277;rs68058618;rs10758723;rs77035714	3.91;3.75;2.29;2.29;1.88;1.79;1.79;1.64;1.52;1.51	positive	neuroscientist1
FRECKLES	-0.648233	0.680171	1	12	1409	BNC2;MSI2;AKAP1;PPARGC1B;TYR;EXOC2;IRF4;SLC45A2;RAB11FIP2;MC1R	rs41313973;rs10468553;rs80243896;rs26119;rs10830219;rs6906847;rs111427366;rs35414;rs7911622;rs7201264	3.26;2.76;2.47;2.43;2.18;1.97;1.84;1.54;1.46;1.30	negative	neuroscientist2
SERUM_ALBUMIN_LEVELS	-0.635697	0.594449	1	336	25176	PKD1L3;SPCS3;INSR;SESN3;DOK7;RGS12;HGFAC;MAP4K5;C12orf75;SAV1	rs78308858;rs72641708;rs75392157;rs558288;rs2857988;rs2857988;rs2857988;rs12890895;rs9645790;rs871643	4.79;4.57;4.24;4.20;4.13;4.13;4.13;3.85;3.55;3.53	negative	neuroscientist1
ADVANCED_AGE-RELATED_MACULAR_DEGENERATION	-0.571685	0.831765	1	53	4175	C2;SRPK2;ZFP1;SKIV2L;STK19;CFB;C9;KCNT2;CTRB2;KMT2E	rs146535109;rs73186022;rs6564212;rs9296004;rs9296004;rs9296004;rs111481858;rs76962463;rs7193344;rs35418021	4.74;3.79;3.49;3.00;3.00;3.00;2.81;2.79;2.78;2.54	negative	neuroscientist2
OPIOID_ADDICTION	-0.516334	0.386817	1	110	18409	MGAT5;KCNH7;ST6GALNAC3;CACNG6;SMARCA2;SOX5;GP6;DENND1A;CSMD1;NWD2	rs1257210;rs17731478;rs71656896;rs2433724;rs10738602;rs61923848;rs12609974;rs7044210;rs17070105;rs56211462	4.69;4.22;4.10;4.01;3.94;3.78;3.50;3.47;3.40;3.35	positive	neuroscientist1
CANNABIS_USE_(INITIATION)	-0.432296	0.442108	1	12	3059	WWOX;NELL1;PLCXD2;UST;SGCG;KLHL29;SNX9;SYNJ2;LRRC7;MGAT5B	rs59903179;rs61886263;rs11914473;rs62426133;rs753099;rs3795934;rs10455937;rs10455937;rs12028771;rs12451968	4.17;2.68;2.26;2.25;2.00;1.95;1.89;1.89;1.85;1.61	positive	Both
SELF-REPORTED_RISK-TAKING_BEHAVIOUR	-0.390769	0.443431	1	32	3181	CAMKMT;DENND1A;FOXP2;PDGFD;TCF4;CADM2;CALB2;CDH23;TBC1D21;KHK	rs698794;rs7044210;rs73208648;rs260815;rs624244;rs35228298;rs72791924;rs9415055;rs35683018;rs7588926	3.72;3.47;2.69;2.65;2.62;2.55;2.52;2.33;2.30;2.23	positive	neuroscientist1
ALZHEIMER'S_DISEASE_IN_APOE_E4+_CARRIERS	-0.374337	0.578949	1	24	2969	FAM210B;ANTXR1;CLYBL;RPS6KA2;FBXO40;MOB3B;GPC5;CADM2;MC3R;BIN1	rs59173918;rs75445182;rs9554631;rs73259074;rs571217;rs4590528;rs16947580;rs35228298;rs6099056;rs72842104	3.73;3.50;3.33;3.18;2.98;2.62;2.56;2.55;2.49;2.32	positive	neuroscientist1
LYMPHOMA	-0.335755	0.562984	1	11	2819	JARID2;RNF182;HLA-DOB;TAP2;HLA-DQB2;LPXN;ZFP91;HLA-DRB1;HLA-DQB1;HLA-DRA	rs12523678;rs77086206;rs2621320;rs2621320;rs719656;rs550942;rs550942;rs9271489;rs9271489;rs9268830	2.44;2.43;2.29;2.29;2.17;2.15;2.15;1.68;1.68;1.10	negative	neuroscientist1
SEVERE_MALARIA	-0.326285	0.506781	1	14	4218	C4orf17;ADH7;CSMD1;ZNF536;GYPE;KLHL3;GYPB;TREML4;FREM3;INPP4B	rs77324539;rs77324539;rs17070105;rs16964255;rs28734503;rs2967807;rs55915952;rs34353646;rs35721872;rs3775696	3.98;3.98;3.40;2.95;2.91;2.86;2.44;2.35;2.33;2.23	negative	neuroscientist1
EXECUTIVE_FUNCTION	-0.318924	0.455457	1	23	3755	IRF8;DPPA2;ESRRG;CPXM2;UNC13C;SLC24A3;PCDH15;RGMA;HUNK;NKAIN2	rs12598785;rs80326714;rs7523966;rs4980230;rs11633610;rs11697561;rs2384371;rs75490980;rs7283739;rs4897547	3.06;3.00;2.97;2.86;2.80;2.79;2.65;2.61;2.58;2.46	positive	neuroscientist2
ATTENTION_DEFICIT_HYPERACTIVITY_DISORDER_AND_CONDUCT_DISORDER	-0.273178	0.511987	1	24	4753	PKD1L3;DHODH;KIRREL3;PTPRD;RBFOX1;C5orf15;PITRM1;GPR85;YWHAZ;ABHD13	rs78308858;rs78308858;rs12364722;rs62539614;rs17144654;rs12657299;rs45547433;rs2251864;rs10090376;rs17497524	4.79;4.79;3.57;3.38;3.25;3.03;2.87;2.36;2.33;2.08	positive	neuroscientist2
AGE_AT_MENOPAUSE	-0.259464	0.455635	1	136	10086	CCDC30;TP63;CSF3R;DENND1A;RAD18;MSL2;ZFP42;PCCB;INO80;CCZ1	rs116128797;rs60599136;rs3917984;rs7044210;rs57386891;rs13065565;rs4397052;rs35970307;rs61648937;rs308067	4.29;3.74;3.62;3.47;3.42;3.21;3.16;3.12;2.99;2.95	negative	neuroscientist2
SHINGLES	-0.231954	0.388733	1	34	6938	C2;PDE4D;ROBO2;TNXB;CMTM7;NFASC;MYRIP;TPK1;RBFOX3;PRKG1	rs146535109;rs112162527;rs13090400;rs9296004;rs9841116;rs7520507;rs77684431;rs73729639;rs12603748;rs11001210	4.74;4.08;3.01;3.00;2.96;2.65;2.64;2.63;2.51;2.47	negative	neuroscientist1
AGE-RELATED_COGNITIVE_DECLINE_(ATTENTION/PROCESSING_SPEED)_(SLOPE_OF_Z-SCORES)	-0.214127	0.498408	1	10	1712	TEK;CDCA7;OPCML;EXOC6;NALCN;ID4;ARC;CCM2L;WFIKKN2;WDFY2	rs4878359;rs1372931;rs11223404;rs2497348;rs71441506;rs9368128;rs13269784;rs6058522;rs76008726;rs9591430	2.58;2.47;2.35;2.18;2.14;1.95;1.77;1.76;1.61;1.03	positive	neuroscientist1
MEASLES	-0.175593	0.579689	1	19	3733	DLG2;KIAA1671;ZBTB40;KCNIP4;C7orf31;HUNK;CTNND2;NEBL;HLA-DOA;XIRP2	rs10898145;rs2142844;rs10799748;rs17634356;rs57410053;rs7283739;rs1379902;rs10828186;rs206786;rs71428966	3.93;2.73;2.63;2.60;2.60;2.58;2.44;2.42;2.17;2.04	negative	neuroscientist1
OROFACIAL_CLEFTS	-0.163879	0.417777	1	49	7171	FHIT;TP63;TPM1;NRG1;ANKFN1;PAX7;GRM7;PRR5-ARHGAP8;NTN1;SPATA13	rs114578503;rs60599136;rs2899687;rs12674974;rs741128;rs742078;rs712793;rs71328675;rs62068228;rs7333742	3.97;3.74;3.68;3.44;3.38;3.24;3.22;3.09;3.09;2.91	positive	neuroscientist1
BROWN_VS._BLACK_HAIR_COLOR	-0.137407	0.424217	1	35	3391	ZMIZ1;SNX16;BNC2;IL16;SLC24A4;ADAMTS12;CCND2;ZBTB38;GAB2;TYR	rs704016;rs3202419;rs41313973;rs11631809;rs10137612;rs256651;rs3217867;rs9881024;rs10899502;rs10830219	4.83;3.40;3.26;2.91;2.89;2.68;2.66;2.38;2.22;2.18	negative	neuroscientist2
DEPRESSIVE_SYMPTOMS	-0.0272914	0.478424	1	174	29207	KIF2A;EHBP1;GRM5;FHIT;ERBB4;CELF2;MAML3;SOX5;MSRA;NAALADL2	rs17382217;rs75758126;rs308804;rs114578503;rs2165098;rs11594733;rs795996;rs61923848;rs76034192;rs79562073	4.47;4.23;4.01;3.97;3.96;3.88;3.79;3.78;3.73;3.61	positive	neuroscientist2
CHOLECYSTITIS	0.0393527	0.715782	1	14	1493	FOXP1;SULT2A1;GCKR;EIF4E3;LRBA;TTC39B;ABCG8;TM4SF4;HNF4A;NEIL2	rs1522171;rs8102540;rs12464368;rs860512;rs12499860;rs1590349;rs4148212;rs79608984;rs3092370;rs13278982	3.54;3.16;2.57;2.51;2.22;2.20;2.20;1.88;1.85;1.82	negative	neuroscientist2
DELIBERATE_SELF-HARM	0.0873633	0.443415	1	33	3939	PLXDC1;LTBP4;NUMBL;NFIA;C1orf53;KAZN;RGMA;DAAM1;SPTBN5;DCC	rs6503741;rs41512448;rs41512448;rs6684051;rs10922306;rs12123637;rs75490980;rs61984537;rs4924586;rs62081903	3.65;3.54;3.54;3.39;2.84;2.71;2.61;2.44;2.37;2.32	positive	neuroscientist2
HEART_RATE_VARIABILITY_TRAITS_(RMSSD)	0.122637	0.426163	1	12	1064	CPNE5;RGS6;HCN4;NDUFA11;NEO1;SYT10;CCDC141;PPIL1;GNGT1;GNG11	rs6920224;rs36736;rs9972455;rs34304528;rs12903656;rs74237202;rs76280783;rs6919096;rs56327451;rs56327451	3.62;3.33;2.39;2.30;2.24;2.23;2.18;2.00;1.75;1.75	positive	neuroscientist1
WHITE_MATTER_HYPERINTENSITY_BURDEN	0.177302	0.417092	1	25	1883	MCTP2;COL4A2;C1QL1;HAAO;NRCAM;AHCYL2;KCNB1;CHRM3;ZDHHC20;RASSF3	rs12912567;rs4773140;rs8072356;rs1371404;rs7357276;rs76198027;rs926673;rs6703930;rs6490652;rs11175481	3.54;3.39;2.86;2.82;2.27;2.14;2.03;1.87;1.80;1.77	positive	Both
MORTALITY_IN_SEPSIS	0.217569	0.473788	1	15	2639	SOX5;LPP;KLHL1;CRISPLD2;GAK;GPR12;VPS13A;ITGA9;HLA-DOA;USP12	rs61923848;rs74768531;rs55705420;rs1874014;rs2279175;rs9507771;rs72746022;rs7609597;rs206786;rs7981803	3.78;3.54;3.03;2.66;2.52;2.45;2.41;2.34;2.17;2.06	positive	neuroscientist1
LANGUAGE_PERFORMANCE	0.222153	0.479824	1	18	3597	RFTN1;LHFPL3;BBS9;DPPA2;KANK1;KLF2;HID1;SLC39A11;DMRT1;CTNNA3	rs55992248;rs11972126;rs7793759;rs80326714;rs7023525;rs8101504;rs3744199;rs4246434;rs1885779;rs10822843	4.11;3.89;3.79;3.00;2.80;2.70;2.59;2.58;2.54;2.53	positive	neuroscientist1
ADVERSE_RESPONSE_TO_CHEMOTHERAPY_(NEUTROPENIA/LEUCOPENIA)_(CARBOPLATIN)	0.262837	0.627003	1	10	4004	CSMD1;PLCG2;SPEF2;CRYL1;FLNB;AKNAD1;CMIP;LRIG1;PRTG;ULK3	rs17070105;rs9924890;rs10512625;rs9506497;rs7617711;rs12729728;rs4889357;rs73836317;rs17819156;rs72625792	3.40;3.02;2.38;2.30;2.26;2.25;2.19;2.17;1.39;1.14	negative	neuroscientist2
COLON_POLYP	0.368737	0.362316	1	33	2852	TBX3;XRRA1;CDH1;CDH3;TNS3;PIK3C2B;EIF3H;SMAD7;ABO;FADS2	rs2384406;rs544115;rs72785161;rs72785161;rs79377949;rs10736846;rs72681699;rs6507873;rs517414;rs174593	3.78;3.58;3.19;3.19;2.87;2.41;2.27;2.27;2.22;2.18	negative	neuroscientist2
PANCREATIC_DUCTAL_ADENOCARCINOMA	0.389554	0.421947	1	19	838	EDNRA;AGT;STARD3;KRT8;PGAP3;ERBB2;HNF1B;CAV2;MED24;GRP	rs6852395;rs4846865;rs116950586;rs2682304;rs67597968;rs67597968;rs1859212;rs768108;rs4795417;rs9949796	2.36;2.24;2.22;2.20;2.18;2.18;2.17;2.10;1.82;1.77	negative	neuroscientist1
OPTIC_NERVE_MEASUREMENT_(CUP-TO-DISC_RATIO)	0.404397	0.561794	1	10	924	RFTN1;UNC5C;DPH6;TGFBR3;ZNF770;CDC7;RAPGEF3;RPAP3;PBLD;ATOH7	rs55992248;rs13141728;rs16960833;rs77665972;rs59869756;rs6675404;rs7972177;rs929270;rs1900020;rs1900020	4.11;2.91;2.76;2.33;1.90;1.86;1.73;1.46;1.31;1.31	negative	neuroscientist1
ENDOMETRIAL_CANCER	0.408151	0.543351	1	54	6695	CSMD2;LHFPL3;CCDC85A;TBX3;KLF12;TLE1;NTM;KIF26B;SSPN;PPP1R14C	rs484731;rs11972126;rs9967877;rs2384406;rs1977315;rs3814534;rs34745492;rs6666644;rs7979429;rs9384347	4.20;3.89;3.86;3.78;3.37;2.61;2.60;2.58;2.56;2.51	negative	neuroscientist2
CORTICAL_VOLUME	0.512933	0.460817	1	34	2893	VCAN;HDAC9;PDGFD;KIAA0586;DACT1;DAAM1;ANXA1;HMGA2;ENO4;NSF	rs310522;rs2697911;rs260815;rs1885485;rs191103;rs61984537;rs4571790;rs4026608;rs78873931;rs199496	3.61;2.68;2.65;2.58;2.52;2.44;2.30;2.29;2.25;2.20	positive	neuroscientist2
MILD_INFLUENZA_(H1N1)_INFECTION	0.535351	0.409367	1	31	5621	DLG2;DMD;PCDH7;CTNNA2;ESYT2;B4GALT1;L3MBTL3;ATAD2B;ARAP2;CLCN4	rs10898145;rs2685895;rs7662263;rs9678631;rs842681;rs72723005;rs4130903;rs7579114;rs7667582;rs55888301	3.93;3.26;3.07;2.52;2.40;2.28;2.27;2.26;2.25;2.25	negative	neuroscientist1
CELIAC_DISEASE	0.580055	0.407586	1	131	10722	ZMIZ1;SCHIP1;C4orf17;LPP;NFIA;DOK5;ANKFN1;CCT8L2;TLR7;TLR8	rs704016;rs73170511;rs77324539;rs74768531;rs6684051;rs56138015;rs741128;rs7290707;rs178993;rs178993	4.83;4.25;3.98;3.54;3.39;3.38;3.38;3.31;3.02;3.02	negative	neuroscientist2
PHYSICAL_ACTIVITY	0.638414	0.45541	1	11	891	CRIM1;CDYL2;SYT4;NSF;MLLT10;RIT2;MAPKAP1;ARL17B;GIPC2;DNAJB4	rs6757374;rs28682457;rs72902415;rs199496;rs1243191;rs72898659;rs2095867;rs2696531;rs4631748;rs4631748	2.75;2.32;2.28;2.20;1.95;1.87;1.77;1.62;1.27;1.27	positive	neuroscientist1
WHITE_MATTER_INTEGRITY_(FRACTIONAL_ANISOTROPY)	0.748029	0.393797	1	14	811	VCAN;SMARCAL1;HAPLN1;RPL37A;OR2J2;SPIRE2;TCF25;WDR12;ICA1L;CARF	rs310522;rs2666287;rs1563551;rs8179823;rs3130807;rs13331995;rs13331995;rs188409771;rs188409771;rs188409771	3.61;3.13;2.67;2.42;2.03;2.00;2.00;1.37;1.37;1.37	positive	neuroscientist2
IMMATURE_FRACTION_OF_RETICULOCYTES	0.876802	0.394912	1	325	25758	AP2B1;SLFN14;SESN3;STRN;ANK1;MAPT;REST;USP34;LHFPL5;ITGA1	rs4531775;rs4531775;rs558288;rs62132521;rs13269907;rs17763658;rs150310611;rs6709112;rs9470090;rs4865540	4.36;4.36;4.20;3.90;3.84;3.81;3.68;3.61;3.35;3.33	negative	neuroscientist1
