# Supplementary material for: Neuronal and glial networks interact with traumatic brain injury to modulate cognition in ABCD study
Source: NPJ Syst Biol Appl. 2026 Mar 13;12:60. doi: 10.1038/s41540-026-00681-8 (PMC13128933; doi:10.1038/s41540-026-00681-8)
Supplement: Supplementary file 7 — Supplementary Data 6 [file 41540_2026_681_MOESM7_ESM.xlsx]

## Sheet: Sheet1
Supplementary Data 6: MSEA of Gene Ontology Biological Pathways for NPC3 GWAS Interaction Term
Rows highlighted in blue are significant results (FDR < 0.05)
Pathway	MSEA Enrichment Score	MSEA Enrichment P	MSEA Enrichment FDR	Num Genes	Num SNPs	Top Genes	Top SNPs in SNP-by-mTBI interaction term	-log10(GWAS P)
GOBP_MITOCHONDRIAL_FISSION	18.4827	1.47518e-07	0.000259779	37	3480	MAPT;AURKA;DDHD2;PINK1;FIS1;DDHD1;AP3B1;SPIRE1;MTFR1L;OPA1	rs17763658;rs59173918;rs72644707;rs12401770;rs150814238;rs17626495;rs355409;rs79706675;rs11247735;rs6771174	3.81;3.73;3.51;3.16;2.90;2.65;2.61;2.60;2.48;2.46
GOBP_REGULATION_OF_MITOCHONDRIAL_FISSION	19.8174	2.86299e-07	0.00037813	27	2939	MAPT;AURKA;DDHD2;PINK1;FIS1;DDHD1;SPIRE1;KDR;INF2;MIEF1	rs17763658;rs59173918;rs72644707;rs12401770;rs150814238;rs17626495;rs79706675;rs6842494;rs4275790;rs1557542	3.81;3.73;3.51;3.16;2.90;2.65;2.60;2.41;2.21;2.10
GOBP_NEGATIVE_REGULATION_OF_MEMBRANE_POTENTIAL	20.16	3.9905e-07	0.000407737	11	1558	MAPT;TRPV1;PMAIP1;ARL6IP5;BAX;MIR181B1;PIP5KL1;BNIP3;HEBP2;PRELID1	rs17763658;rs9905037;rs9636096;rs9816032;rs12460533;rs114909657;rs4836592;rs9419309;rs148419987;rs12055081	3.81;3.56;2.41;2.19;2.03;1.91;1.74;1.57;1.21;1.12
GOBP_STRESS_GRANULE_ASSEMBLY	19.1731	4.71611e-07	0.00044874	28	2727	MAPT;PRKAA2;BICD1;GRB7;LSM14A;CIRBP;YTHDF1;PUM2;DAZAP2;DDX3X	rs17763658;rs4568857;rs144166034;rs67597968;rs570643;rs72979542;rs6122109;rs74333499;rs7975534;rs1782566	3.81;2.83;2.50;2.18;2.15;2.11;2.04;2.03;1.98;1.81
GOBP_ESTABLISHMENT_OF_MITOCHONDRION_LOCALIZATION	16.607	1.00176e-06	0.000756046	30	2967	UXT;MAPT;TRAK1;MAP1B;MAP1S;OPA1;AGBL4;AGTPBP1;LRPPRC;HAP1	rs4824626;rs17763658;rs9861303;rs111403617;rs12971354;rs6771174;rs320028;rs79634858;rs4148212;rs12450769	3.86;3.81;2.91;2.69;2.51;2.46;2.42;2.26;2.20;2.14
GOBP_MITOCHONDRION_DISTRIBUTION	16.3777	2.27247e-06	0.00139569	17	2170	MAPT;TRAK1;MTM1;HAP1;MEF2A;SLC4A5;ATCAY;CLUH;DNM1L;ARMC1	rs17763658;rs9861303;rs34086419;rs12450769;rs12899961;rs740277;rs148961378;rs78134693;rs10844341;rs66987979	3.81;2.91;2.25;2.14;2.04;1.94;1.85;1.78;1.69;1.65
GOBP_RESPONSE_TO_LEAD_ION	15.7666	2.42038e-06	0.00143661	21	2105	MAPT;BACE1;SLC6A1;CPOX;PTH;CLDN1;APP;PPP5C;CAT;SLC34A1	rs17763658;rs1784045;rs9876005;rs73133955;rs2593579;rs11712504;rs440666;rs77239637;rs34137816;rs6420094	3.81;2.38;2.22;2.16;2.13;1.95;1.90;1.89;1.80;1.76
GOBP_REGULATION_OF_CELLULAR_RESPONSE_TO_HEAT	17.0061	3.39548e-06	0.00160828	17	1941	MAPT;GSK3B;MTOR;DNAJB6;CD34;IER5;CREBBP;ATM;DNAJC7;HSF1	rs17763658;rs334549;rs2878409;rs7788258;rs12029239;rs10910867;rs2530890;rs7101497;rs6503684;rs7817189	3.81;3.32;2.52;2.29;2.18;1.94;1.93;1.71;1.54;1.48
GOBP_TUBULIN_DEACETYLATION	16.5988	3.72366e-06	0.00166017	21	2109	MAPT;PRKAA2;TPPP;TADA3;SIRT2;KAT2B;FRY;NEK3;YEATS2;KAT2A	rs17763658;rs4568857;rs1697965;rs159146;rs6508822;rs2929402;rs183269;rs9568713;rs12107414;rs61198758	3.81;2.83;2.50;2.48;2.23;2.21;1.92;1.76;1.73;1.64
GOBP_ASTROCYTE_ACTIVATION	15.2615	3.72473e-06	0.00166036	23	2232	MAPT;IL1B;LDLR;IFNGR1;LRP1;MT1X;CNTF;SMO;C1QA;MIR181B1	rs17763658;rs1143629;rs379309;rs4896242;rs117267420;rs12934069;rs550942;rs76198027;rs169801;rs114909657	3.81;2.50;2.42;2.36;2.35;2.21;2.15;2.14;2.05;1.91
GOBP_SUPEROXIDE_METABOLIC_PROCESS	14.74	4.68026e-06	0.00181309	68	5234	MAPT;NOX1;CYBA;IMMP2L;ACP5;NOS3;NOS2;TYROBP;NOX5;BST1	rs17763658;rs7128;rs13334987;rs17158597;rs4804617;rs34403003;rs117463687;rs4806237;rs16952807;rs2302467	3.81;3.18;3.14;3.03;2.83;2.82;2.71;2.68;2.58;2.56
GOBP_POSITIVE_REGULATION_OF_AXON_EXTENSION	13.8698	4.83339e-06	0.00183849	34	4993	MAPT;TRPC5;FN1;NTN1;DSCAM;CDH4;MAP1B;DISC1;SEMA5A;MACF1	rs17763658;rs3027784;rs1250244;rs62068228;rs9975383;rs67455685;rs111403617;rs1331056;rs1012963;rs7520721	3.81;3.71;3.55;3.09;2.84;2.75;2.69;2.63;2.63;2.61
GOBP_POSITIVE_REGULATION_OF_CELL_GROWTH	12.7402	6.41094e-06	0.002096	153	14410	SLC44A4;IST1;MAPT;TRPC5;CPNE5;FN1;ARMC12;CYBA;PRR5;NTN1	rs146535109;rs79169855;rs17763658;rs3027784;rs6920224;rs1250244;rs9470090;rs13334987;rs71328675;rs62068228	4.74;4.04;3.81;3.71;3.62;3.55;3.35;3.14;3.09;3.09
GOBP_REGULATION_OF_SUPEROXIDE_METABOLIC_PROCESS	14.154	7.01243e-06	0.00217845	32	2705	MAPT;CYBA;ACP5;TYROBP;BST1;BMP7;CD177;AGT;PON3;ITGB2	rs17763658;rs13334987;rs4804617;rs4806237;rs2302467;rs57966055;rs62113720;rs4846865;rs2299258;rs35963032	3.81;3.14;2.83;2.68;2.56;2.49;2.24;2.24;2.19;2.15
GOBP_REGULATION_OF_LONG_TERM_SYNAPTIC_DEPRESSION	14.6615	7.18694e-06	0.00220111	12	2559	MAPT;GRID2;ADCY8;FMR1;STAU2;KCNB1;CBLN1;SORCS3;ARC;AGER	rs17763658;rs17274136;rs191736;rs25726;rs55784217;rs926673;rs116891137;rs1490182;rs13269784;rs41268905	3.81;2.67;2.60;2.21;2.19;2.03;1.94;1.90;1.77;1.57
GOBP_AXONAL_TRANSPORT_OF_MITOCHONDRION	17.0153	7.72974e-06	0.00222842	18	2120	MAPT;TRAK1;OPA1;AGBL4;AGTPBP1;HAP1;SPAST;NEFL;FEZ1;HSBP1	rs17763658;rs9861303;rs6771174;rs320028;rs79634858;rs12450769;rs6752375;rs10097219;rs80057612;rs247403	3.81;2.91;2.46;2.42;2.26;2.14;2.13;1.80;1.77;1.68
GOBP_CENTRAL_NERVOUS_SYSTEM_NEURON_DEVELOPMENT	13.219	7.93882e-06	0.00223694	83	8145	ZMIZ1;MAPT;NIN;NDNF;SPTBN4;DRD1;SLIT2;SOX1;SZT2;ADARB1	rs704016;rs17763658;rs10137363;rs17051286;rs2278243;rs267373;rs13149337;rs75614189;rs10732843;rs2877020	4.83;3.81;3.55;3.40;3.36;3.32;3.32;3.02;2.98;2.93
GOBP_REGULATION_OF_PROTEIN_LOCALIZATION_TO_SYNAPSE	14.5369	8.72807e-06	0.00226727	21	3043	MAPT;ARHGAP44;WNT7A;GHSR;HRAS;RAP1A;ADAM10;ABHD17B;DVL1;GPC6	rs17763658;rs12950148;rs12635960;rs595161;rs61877776;rs1890548;rs4774304;rs11143012;rs4970439;rs11619421	3.81;3.31;2.97;2.73;2.58;2.29;2.29;2.19;2.09;2.09
GOBP_REGULATION_OF_SUPEROXIDE_ANION_GENERATION	15.2913	9.03444e-06	0.00227537	22	2254	MAPT;CYBA;ACP5;TYROBP;CD177;AGT;PON3;ITGB2;CRP;PRKCD	rs17763658;rs13334987;rs4804617;rs4806237;rs62113720;rs4846865;rs2299258;rs35963032;rs12094103;rs2306572	3.81;3.14;2.83;2.68;2.24;2.24;2.19;2.15;2.14;2.04
GOBP_NEURON_PROJECTION_EXTENSION	12.2092	1.01306e-05	0.00229246	167	17118	MAPT;AURKA;TRPC5;CPNE5;FN1;SLIT3;VCL;GSK3B;SLIT2;STK11	rs17763658;rs59173918;rs3027784;rs6920224;rs1250244;rs7733805;rs10824063;rs334549;rs13149337;rs34427398	3.81;3.73;3.71;3.62;3.55;3.44;3.41;3.32;3.32;3.21
GOBP_REGULATION_OF_ESTABLISHMENT_OF_PROTEIN_LOCALIZATION_TO_MITOCHONDRION	14.5134	1.06209e-05	0.00229954	48	3197	HSPA1L;MAPT;BAG4;PINK1;ARIH2;UBE2J2;HTRA2;CSNK2A2;USP36;SH3GLB1	rs146535109;rs17763658;rs72644707;rs12401770;rs55674449;rs2296475;rs11688069;rs2731768;rs7211960;rs11161891	4.74;3.81;3.51;3.16;2.98;2.95;2.82;2.77;2.64;2.53
GOBP_NEGATIVE_REGULATION_OF_MITOCHONDRION_ORGANIZATION	13.5992	1.091e-05	0.00230975	50	4293	HSPA1A;GHITM;MAPT;PINK1;IER3;BAK1;IAPP;BOK;TSPO;OPA1	rs146535109;rs10788317;rs17763658;rs12401770;rs6911628;rs55774724;rs28446944;rs7558942;rs138952;rs6771174	4.74;4.65;3.81;3.16;3.15;2.99;2.89;2.81;2.70;2.46
GOBP_MITOCHONDRION_LOCALIZATION	13.6731	1.10394e-05	0.00231863	50	4238	UXT;MAPT;TRAK1;ZBED3;MAP1B;MAP1S;OPA1;AGBL4;TLE6;BRAT1	rs4824626;rs17763658;rs9861303;rs72765114;rs111403617;rs12971354;rs6771174;rs320028;rs71339159;rs1001939	3.86;3.81;2.91;2.72;2.69;2.51;2.46;2.42;2.32;2.32
GOBP_PROTEIN_LOCALIZATION_TO_MITOCHONDRION	12.7663	1.13293e-05	0.00233817	123	7269	HSPA1L;MAPT;BAG4;PINK1;IMMP2L;ARIH2;UBE2J2;TIMM8B;FIS1;GRPEL1	rs146535109;rs17763658;rs72644707;rs12401770;rs17158597;rs55674449;rs2296475;rs111936049;rs150814238;rs56140231	4.74;3.81;3.51;3.16;3.03;2.98;2.95;2.92;2.90;2.88
GOBP_DEVELOPMENTAL_CELL_GROWTH	11.6024	1.22522e-05	0.00239734	223	23395	ADRA1A;FSTL4;IST1;MAPT;AURKA;TRPC5;CPNE5;FN1;NIN;FOXP1	rs1383914;rs256240;rs79169855;rs17763658;rs59173918;rs3027784;rs6920224;rs1250244;rs10137363;rs1522171	5.07;4.44;4.04;3.81;3.73;3.71;3.62;3.55;3.55;3.54
GOBP_POSITIVE_REGULATION_OF_GROWTH	11.3696	1.5087e-05	0.0028466	246	22182	SLC44A4;PLCB1;INSR;RFTN1;IST1;ERBB4;MAPT;TRPC5;CPNE5;FN1	rs146535109;rs75234999;rs75392157;rs55992248;rs79169855;rs2165098;rs17763658;rs3027784;rs6920224;rs1250244	4.74;4.33;4.24;4.11;4.04;3.96;3.81;3.71;3.62;3.55
GOBP_INCLUSION_BODY_ASSEMBLY	14.5222	1.61859e-05	0.0028975	23	2534	HSPA1B;HSPA1A;MAPT;CDC34;VCP;DNAJB8;DNAJB6;DNAJB2;SACS;SNCAIP	rs146535109;rs146535109;rs17763658;rs6510824;rs17359549;rs2953128;rs7788258;rs57895133;rs4770436;rs172566	4.74;4.74;3.81;3.23;2.71;2.50;2.29;2.12;2.02;1.94
GOBP_REGULATION_OF_DEVELOPMENTAL_GROWTH	10.643	1.64923e-05	0.00292774	317	29627	FSTL4;PLCB1;INSR;IST1;ERBB4;MAPT;TRPC5;CPNE5;FN1;FOXP1	rs256240;rs75234999;rs75392157;rs79169855;rs2165098;rs17763658;rs3027784;rs6920224;rs1250244;rs1522171	4.44;4.33;4.24;4.04;3.96;3.81;3.71;3.62;3.55;3.54
GOBP_REGULATION_OF_MITOCHONDRION_ORGANIZATION	12.0057	2.00891e-05	0.00342357	143	9642	HSPA1A;GHITM;MAPT;AURKA;DDHD2;GSK3B;PINK1;IER3;ZNF205;TNFSF10	rs146535109;rs10788317;rs17763658;rs59173918;rs72644707;rs334549;rs12401770;rs6911628;rs146492564;rs3136583	4.74;4.65;3.81;3.73;3.51;3.32;3.16;3.15;3.11;3.07
GOBP_AMYLOID_FIBRIL_FORMATION	13.608	2.40215e-05	0.00386858	38	3193	MAPT;GSN;SIAH2;IAPP;SNCA;RIPK3;MDM2;LDLR;BACE1;CDSN	rs17763658;rs2304392;rs73869296;rs28446944;rs200955273;rs17256902;rs61926266;rs379309;rs1784045;rs2027937	3.81;3.27;3.08;2.89;2.58;2.48;2.48;2.42;2.38;2.30
GOBP_SUPEROXIDE_ANION_GENERATION	12.9243	2.47029e-05	0.00393725	40	3434	MAPT;NOX1;CYBA;ACP5;TYROBP;NOX5;CYBB;CD177;AGT;SOD2	rs17763658;rs7128;rs13334987;rs4804617;rs4806237;rs16952807;rs5917471;rs62113720;rs4846865;rs34152298	3.81;3.18;3.14;2.83;2.68;2.58;2.29;2.24;2.24;2.22
GOBP_REGULATION_OF_EXTENT_OF_CELL_GROWTH	11.9254	2.53329e-05	0.00396367	102	11292	FSTL4;IST1;MAPT;TRPC5;FN1;GSK3B;CDH1;SEMA6D;NTN1;DSCAM	rs256240;rs79169855;rs17763658;rs3027784;rs1250244;rs334549;rs72785161;rs78424241;rs62068228;rs9975383	4.44;4.04;3.81;3.71;3.55;3.32;3.19;3.11;3.09;2.84
GOBP_ASTROCYTE_DEVELOPMENT	13.0005	2.6599e-05	0.00401493	42	3549	MAPT;DRD1;CDK6;LAMB2;GFAP;IL1B;DLL1;LDLR;IFNGR1;LRP1	rs17763658;rs267373;rs11974095;rs6790914;rs8072356;rs1143629;rs9459987;rs379309;rs4896242;rs117267420	3.81;3.32;3.23;3.18;2.86;2.50;2.43;2.42;2.36;2.35
GOBP_MITOCHONDRION_ORGANIZATION	11.0593	2.88419e-05	0.00423255	489	29678	HSPA1A;HSPA1L;GHITM;MAN2A1;ERBB4;MAPT;AURKA;CAMKMT;CCAR2;BAG4	rs146535109;rs146535109;rs10788317;rs2033463;rs2165098;rs17763658;rs59173918;rs698794;rs2469762;rs72644707	4.74;4.74;4.65;3.97;3.96;3.81;3.73;3.72;3.53;3.51
GOBP_CELLULAR_RESPONSE_TO_HEAT	12.4556	3.04005e-05	0.00429321	60	5015	HSPA1B;HSPA1A;MAPT;SLU7;TRPV1;ZFAND1;GSK3B;SLC52A3;SCARA5;HTRA2	rs146535109;rs146535109;rs17763658;rs77325950;rs9905037;rs3202419;rs334549;rs6054733;rs2727005;rs11688069	4.74;4.74;3.81;3.77;3.56;3.40;3.32;3.28;2.84;2.82
GOBP_POSITIVE_REGULATION_OF_MICROTUBULE_POLYMERIZATION_OR_DEPOLYMERIZATION	12.3932	3.09557e-05	0.00432293	34	2806	HSPA1B;HSPA1A;KATNB1;MAPT;MAP1B;DCTN1;SPAST;MAPRE1;NAV3;PSRC1	rs146535109;rs146535109;rs76370907;rs17763658;rs111403617;rs7571984;rs6752375;rs35065789;rs11107918;rs600711	4.74;4.74;4.06;3.81;2.69;2.64;2.13;2.10;1.95;1.92
GOBP_POSITIVE_REGULATION_OF_DEVELOPMENTAL_GROWTH	10.8347	3.35937e-05	0.00449762	161	16855	PLCB1;INSR;IST1;ERBB4;MAPT;TRPC5;CPNE5;FN1;SPTBN4;NTN1	rs75234999;rs75392157;rs79169855;rs2165098;rs17763658;rs3027784;rs6920224;rs1250244;rs2278243;rs62068228	4.33;4.24;4.04;3.96;3.81;3.71;3.62;3.55;3.36;3.09
GOBP_AXON_EXTENSION	11.1058	3.41981e-05	0.00452478	116	11984	MAPT;TRPC5;FN1;SLIT3;VCL;GSK3B;SLIT2;CDH1;LAMB2;SEMA6D	rs17763658;rs3027784;rs1250244;rs7733805;rs10824063;rs334549;rs13149337;rs72785161;rs6790914;rs78424241	3.81;3.71;3.55;3.44;3.41;3.32;3.32;3.19;3.18;3.11
GOBP_REGULATION_OF_DNA_METHYLATION	13.3244	3.53481e-05	0.00455473	22	1877	EHMT2;MAPT-AS1;PRDM14;MIR29B1;SMARCA5;MYC;PARP1;KDM1B;MBD3;KMT2A	rs146535109;rs7222658;rs6472506;rs157928;rs34270361;rs78648670;rs7522942;rs60513388;rs265288;rs7941217	4.74;3.93;2.57;2.54;2.39;2.35;2.34;2.17;2.15;1.89
GOBP_DEVELOPMENTAL_GROWTH_INVOLVED_IN_MORPHOGENESIS	10.6425	3.9033e-05	0.0049098	228	23688	FSTL4;IST1;MAPT;AURKA;TRPC5;CPNE5;FN1;NIN;SLIT3;VCL	rs256240;rs79169855;rs17763658;rs59173918;rs3027784;rs6920224;rs1250244;rs10137363;rs7733805;rs10824063	4.44;4.04;3.81;3.73;3.71;3.62;3.55;3.55;3.44;3.41
GOBP_ORGANELLE_TRANSPORT_ALONG_MICROTUBULE	11.491	4.52743e-05	0.00543953	84	6873	UXT;MAPT;DYNC1I1;STK11;TRAK1;AP3M1;RAB6A;MAP1B;MREG;AP3B1	rs4824626;rs17763658;rs76604671;rs34427398;rs9861303;rs6480715;rs144764333;rs111403617;rs79458728;rs355409	3.86;3.81;3.23;3.21;2.91;2.90;2.75;2.69;2.62;2.61
GOBP_REGULATION_OF_MICROTUBULE_BASED_PROCESS	10.3631	4.53181e-05	0.00544362	235	16488	HSPA1B;HSPA1A;GAS2L2;KATNB1;MAPT;AURKA;TPPP2;XPO1;CHMP4C;GSK3B	rs146535109;rs146535109;rs35672532;rs76370907;rs17763658;rs59173918;rs1312749;rs6709112;rs3202419;rs334549	4.74;4.74;4.20;4.06;3.81;3.73;3.73;3.61;3.40;3.32
GOBP_PARTURITION	12.9828	5.24178e-05	0.00615385	15	1472	CRHR1;LDOC1;HPGD;MMP2;MAFF;PLA2G4C;EDN1;PLA2G4B;OXTR;PTGFR	rs7222658;rs7880499;rs6812740;rs17859898;rs35391894;rs11880413;rs4714350;rs58030013;rs11718289;rs577333	3.93;2.43;2.34;2.08;2.08;2.04;1.86;1.76;1.66;1.54
GOBP_LONG_TERM_SYNAPTIC_DEPRESSION	11.1497	5.84091e-05	0.00670816	30	4864	MAPT;SLC24A2;SHANK2;SORCS2;DRD1;PRRT1;PTK2B;GRID2;ADCY8;DRD5	rs17763658;rs2891134;rs61886415;rs2285790;rs267373;rs9296004;rs17057065;rs17274136;rs191736;rs186226261	3.81;3.74;3.65;3.39;3.32;3.00;2.76;2.67;2.60;2.28
GOBP_REGULATION_OF_CELL_GROWTH	9.47346	6.05216e-05	0.00671196	398	32855	HSPA1B;SLC44A4;HSPA1A;IGFBP7;FSTL4;IST1;SMARCA2;MAPT;TRPC5;CPNE5	rs146535109;rs146535109;rs146535109;rs1718874;rs256240;rs79169855;rs10738602;rs17763658;rs3027784;rs6920224	4.74;4.74;4.74;4.47;4.44;4.04;3.94;3.81;3.71;3.62
GOBP_REGULATION_OF_PROTEIN_DEACETYLATION	11.7663	6.09869e-05	0.00673574	56	4072	MAPT;CCAR2;C6orf89;PINK1;JDP2;SPRED1;PRKAA2;SPHK2;PRKD2;TPPP	rs17763658;rs2469762;rs9296204;rs12401770;rs175721;rs4244562;rs4568857;rs2665582;rs4578773;rs1697965	3.81;3.53;3.41;3.16;3.16;2.97;2.83;2.69;2.59;2.50
GOBP_REGULATION_OF_CELL_SIZE	9.90598	7.63595e-05	0.00811716	174	16649	FSTL4;IST1;MAPT;TRPC5;FN1;VAV1;GSK3B;CDH1;ARHGAP5;SEMA6D	rs256240;rs79169855;rs17763658;rs3027784;rs1250244;rs4807102;rs334549;rs72785161;rs71441709;rs78424241	4.44;4.04;3.81;3.71;3.55;3.47;3.32;3.19;3.16;3.11
GOBP_NEGATIVE_REGULATION_OF_VOLTAGE_GATED_CALCIUM_CHANNEL_ACTIVITY	11.7385	7.71096e-05	0.00817028	19	1658	CRHR1;PPP3CC;PPP3CB;CALM3;MIR499A;DRD4;FMR1;GPR35;PPP3R1;PPP3CA	rs7222658;rs2469762;rs112540608;rs4578773;rs7269138;rs11246211;rs25726;rs11684114;rs12465178;rs114560945	3.93;3.53;2.71;2.59;2.35;2.22;2.21;2.19;2.05;2.00
GOBP_POSITIVE_REGULATION_OF_PROTEIN_LOCALIZATION	9.7278	8.12293e-05	0.0084144	449	33843	HSPA1L;PLCB1;SORBS1;ERBB4;EDEM1;MAPT;NDC80;ACHE;ORMDL3;ZFAND1	rs146535109;rs75234999;rs12358530;rs2165098;rs341981;rs17763658;rs28601731;rs4729621;rs8080734;rs3202419	4.74;4.33;4.08;3.96;3.94;3.81;3.44;3.42;3.40;3.40
GOBP_NEGATIVE_REGULATION_OF_SYNAPTIC_TRANSMISSION	10.2429	8.53018e-05	0.00866633	54	6926	MAPT;SLC24A2;SHANK2;ACHE;SORCS2;DRD1;TPRG1L;PRRT1;GRIK2;PTK2B	rs17763658;rs2891134;rs61886415;rs4729621;rs2285790;rs267373;rs2368544;rs9296004;rs2629977;rs17057065	3.81;3.74;3.65;3.42;3.39;3.32;3.08;3.00;2.90;2.76
GOBP_GLIAL_CELL_DEVELOPMENT	10.4799	9.32353e-05	0.00923091	116	8864	MAPT;ASPA;DRD1;SOX11;CDK6;LAMB2;EIF2B4;GFAP;CDK5;TENM4	rs17763658;rs9905037;rs267373;rs76251724;rs11974095;rs6790914;rs11684134;rs8072356;rs34403003;rs598792	3.81;3.56;3.32;3.27;3.23;3.18;2.99;2.86;2.82;2.78
GOBP_POSITIVE_REGULATION_OF_CYSTEINE_TYPE_ENDOPEPTIDASE_ACTIVITY	10.3184	9.49448e-05	0.00933807	138	10832	GRAMD4;MAPT;REST;ROBO1;NLRP2;APAF1;MTCH1;GSN;NLRP12;TNFSF10	rs116484910;rs17763658;rs150310611;rs6807427;rs12609974;rs4472982;rs9296204;rs2304392;rs7409133;rs3136583	4.55;3.81;3.68;3.55;3.50;3.49;3.41;3.27;3.08;3.07
GOBP_HEPARIN_METABOLIC_PROCESS	11.2709	0.000100352	0.00963927	16	1462	NDST3;GLCE;CSGALNACT1;ANGPT1;EXT2;HS2ST1;XYLT2;EDNRA;IDUA;HPSE	rs28528872;rs871505;rs28671342;rs67029862;rs10769030;rs6704152;rs12942984;rs6852395;rs3733346;rs28862062	3.55;3.34;2.89;2.88;2.77;2.51;2.41;2.36;2.20;2.12
GOBP_REGULATION_OF_AUTOPHAGY	9.66653	0.000102547	0.00967418	339	22101	ADRA1A;EHMT2;SESN3;TAB2;MAPT;RFPL2;CISD1;ORMDL3;GSK3B;MIRLET7B	rs1383914;rs146535109;rs558288;rs9404025;rs17763658;rs3859834;rs2790199;rs8080734;rs334549;rs3747243	5.07;4.74;4.20;4.13;3.81;3.48;3.45;3.40;3.32;3.31
GOBP_CELL_GROWTH	9.38772	0.000115629	0.0105766	471	39533	ADRA1A;HSPA1B;SLC44A4;HSPA1A;IGFBP7;FSTL4;IST1;SMARCA2;MAPT;AURKA	rs1383914;rs146535109;rs146535109;rs146535109;rs1718874;rs256240;rs79169855;rs10738602;rs17763658;rs59173918	5.07;4.74;4.74;4.74;4.47;4.44;4.04;3.94;3.81;3.73
GOBP_REGULATION_OF_ENDOPEPTIDASE_ACTIVITY	9.36777	0.000116387	0.0106133	324	22119	GRAMD4;TIMP1;MAPT;TP63;REST;ROBO1;NLRP2;APAF1;MTCH1;SERPINB1	rs116484910;rs4824626;rs17763658;rs60599136;rs150310611;rs6807427;rs12609974;rs4472982;rs9296204;rs160669	4.55;3.86;3.81;3.74;3.68;3.55;3.50;3.49;3.41;3.32
GOBP_POSITIVE_REGULATION_OF_AXONOGENESIS	10.351	0.0001218	0.0107811	73	9253	IST1;MAPT;TRPC5;FN1;ROBO1;NIN;TIAM1;SLIT2;STK11;PLXND1	rs79169855;rs17763658;rs3027784;rs1250244;rs6807427;rs10137363;rs9977559;rs13149337;rs34427398;rs9832275	4.04;3.81;3.71;3.55;3.55;3.55;3.44;3.32;3.21;3.13
GOBP_REGULATION_OF_AXONOGENESIS	9.07802	0.000124576	0.0108467	151	17039	FSTL4;IST1;MAPT;TRPC5;DAB1;FN1;ROBO1;NIN;TIAM1;GSK3B	rs256240;rs79169855;rs17763658;rs3027784;rs72912422;rs1250244;rs6807427;rs10137363;rs9977559;rs334549	4.44;4.04;3.81;3.71;3.59;3.55;3.55;3.55;3.44;3.32
GOBP_REGULATION_OF_MICROTUBULE_POLYMERIZATION	10.5179	0.000125197	0.0108499	51	4096	HSPA1B;HSPA1A;MAPT;TBCD;EML2;CAMSAP1;ABL1;MAP1B;DCTN1;SLC39A12	rs146535109;rs146535109;rs17763658;rs11077950;rs10424209;rs7853841;rs113585858;rs111403617;rs7571984;rs7893618	4.74;4.74;3.81;3.08;3.00;2.95;2.73;2.69;2.64;2.60
GOBP_REGULATION_OF_PEPTIDASE_ACTIVITY	9.02553	0.000127468	0.0108615	405	25753	GRAMD4;TIMP1;MAPT;TP63;REST;ROBO1;NLRP2;ANTXR1;APAF1;MTCH1	rs116484910;rs4824626;rs17763658;rs60599136;rs150310611;rs6807427;rs12609974;rs75445182;rs4472982;rs9296204	4.55;3.86;3.81;3.74;3.68;3.55;3.50;3.50;3.49;3.41
GOBP_RESPONSE_TO_HEAT	9.29998	0.000132895	0.0110361	103	9867	HSPA1B;HSPA1A;IGFBP7;MAPT;SLU7;TRPV1;TRPV3;ZFAND1;GSK3B;SLC52A3	rs146535109;rs146535109;rs1718874;rs17763658;rs77325950;rs9905037;rs9905037;rs3202419;rs334549;rs6054733	4.74;4.74;4.47;3.81;3.77;3.56;3.56;3.40;3.32;3.28
GOBP_ACTIVATION_OF_CYSTEINE_TYPE_ENDOPEPTIDASE_ACTIVITY_INVOLVED_IN_APOPTOTIC_PROCESS	9.99291	0.000133883	0.0110766	74	6372	MAPT;ROBO1;APAF1;MTCH1;NLRP12;BAK1;DLC1;CARD8;BOK;NLRC4	rs17763658;rs6807427;rs4472982;rs9296204;rs7409133;rs55774724;rs80288017;rs12462078;rs7558942;rs72798713	3.81;3.55;3.49;3.41;3.08;2.99;2.94;2.94;2.81;2.80
GOBP_REGULATION_OF_GLUCOCORTICOID_SECRETION	10.6317	0.000140002	0.011379	10	1150	CRHR1;TSPO;GAL;GALR1;POMC;CRY2;GHRL;PTPN11;CRY1;CRH	rs7222658;rs138952;rs59226850;rs2849291;rs3754863;rs10838523;rs2241310;rs7975817;rs11113198;rs2469300	3.93;2.70;2.13;1.79;1.72;1.24;1.19;1.16;1.04;1.02
GOBP_REGULATION_OF_CYSTEINE_TYPE_ENDOPEPTIDASE_ACTIVITY	9.25885	0.000151581	0.0121334	228	17149	GRAMD4;MAPT;TP63;REST;ROBO1;NLRP2;APAF1;MTCH1;MIRLET7B;GSN	rs116484910;rs17763658;rs60599136;rs150310611;rs6807427;rs12609974;rs4472982;rs9296204;rs3747243;rs2304392	4.55;3.81;3.74;3.68;3.55;3.50;3.49;3.41;3.31;3.27
GOBP_POSITIVE_REGULATION_OF_PEPTIDASE_ACTIVITY	9.20836	0.000158451	0.012494	179	12952	GRAMD4;MAPT;REST;ROBO1;NLRP2;ANTXR1;APAF1;MTCH1;GSN;PINK1	rs116484910;rs17763658;rs150310611;rs6807427;rs12609974;rs75445182;rs4472982;rs9296204;rs2304392;rs12401770	4.55;3.81;3.68;3.55;3.50;3.50;3.49;3.41;3.27;3.16
GOBP_POSITIVE_REGULATION_OF_REACTIVE_OXYGEN_SPECIES_METABOLIC_PROCESS	9.53208	0.000163059	0.0126683	64	5469	MAPT;TLR6;CYBA;ZNF205;PLCG2;ROMO1;PTK2B;TSPO;TYROBP;SNCA	rs17763658;rs7659256;rs13334987;rs146492564;rs9924890;rs112041905;rs17057065;rs138952;rs4806237;rs200955273	3.81;3.25;3.14;3.11;3.02;2.81;2.76;2.70;2.68;2.58
GOBP_REGULATION_OF_MICROTUBULE_CYTOSKELETON_ORGANIZATION	9.72134	0.000168948	0.0129356	148	10566	HSPA1B;HSPA1A;GAS2L2;KATNB1;MAPT;CHMP4C;GSK3B;TBCD;TACC3;EML2	rs146535109;rs146535109;rs35672532;rs76370907;rs17763658;rs3202419;rs334549;rs11077950;rs55888408;rs10424209	4.74;4.74;4.20;4.06;3.81;3.40;3.32;3.08;3.00;3.00
GOBP_ADRENAL_GLAND_DEVELOPMENT	9.87794	0.000186997	0.0141129	27	2537	INSR;CRHR1;WNT11;TSPO;ARID5B;CITED2;CYP1B1;SMAD3;NR5A1;DKK3	rs75392157;rs7222658;rs681836;rs138952;rs77968426;rs4896450;rs1800440;rs750766;rs7850739;rs11544817	4.24;3.93;2.73;2.70;2.70;2.17;2.13;2.08;1.97;1.93
GOBP_CELLULAR_CARBOHYDRATE_BIOSYNTHETIC_PROCESS	9.64517	0.000191947	0.0142825	75	5135	INSR;SORBS1;GYG1;B3GNT2;NDST3;FBP2;GSK3B;PER2;PCK1;CSGALNACT1	rs75392157;rs12358530;rs115618395;rs10197217;rs28528872;rs10125173;rs334549;rs12474243;rs4810087;rs28671342	4.24;4.08;3.92;3.89;3.55;3.54;3.32;2.98;2.90;2.89
GOBP_DNA_MODIFICATION	8.85419	0.000224266	0.0164555	117	7912	EHMT2;MAPT-AS1;ALKBH4;MPG;EXOSC3;NEIL1;SPOCD1;PPM1D;FOS;PRDM14	rs146535109;rs7222658;rs111469404;rs9924289;rs10973524;rs11631300;rs76482784;rs9909323;rs8021070;rs6472506	4.74;3.93;3.29;3.03;2.87;2.83;2.81;2.73;2.61;2.57
GOBP_POLYSACCHARIDE_BIOSYNTHETIC_PROCESS	9.05701	0.000228372	0.0164808	70	4646	INSR;SORBS1;GYG1;B3GNT2;NDST3;GSK3B;PER2;CSGALNACT1;EXT2;GYG2	rs75392157;rs12358530;rs115618395;rs10197217;rs28528872;rs334549;rs12474243;rs28671342;rs10769030;rs311197	4.24;4.08;3.92;3.89;3.55;3.32;2.98;2.89;2.77;2.74
GOBP_CYTOPLASMIC_MICROTUBULE_ORGANIZATION	9.23849	0.00023096	0.016554	58	5021	KATNB1;MAPT;CCDC13;WDR73;CHP1;IFT172;TPPP;CENPJ;TRDN;CIB1	rs76370907;rs17763658;rs75589867;rs150079613;rs111595947;rs12464368;rs1697965;rs2034568;rs9401643;rs36034702	4.06;3.81;3.21;3.03;2.77;2.57;2.50;2.48;2.47;2.46
GOBP_ECTODERMAL_PLACODE_DEVELOPMENT	10.0205	0.000244202	0.0172016	13	1464	TBX3;NRG3;NRP1;EDA;HDAC2;FRS2;CTNNB1;PROX1;TBX2;DKK4	rs2384406;rs4606432;rs11009260;rs2804361;rs59916863;rs776410;rs6802052;rs340879;rs740755;rs16891294	3.78;3.25;2.48;2.13;2.12;1.87;1.60;1.46;1.32;1.27
GOBP_REGULATION_OF_REACTIVE_OXYGEN_SPECIES_METABOLIC_PROCESS	8.79366	0.00026228	0.0180581	139	9838	MMP3;MAPT;PDK3;TLR6;EIF6;PINK1;IER3;CYBA;ZNF205;PPARA	rs61493282;rs17763658;rs72623004;rs7659256;rs78070351;rs12401770;rs6911628;rs13334987;rs146492564;rs873492	4.91;3.81;3.55;3.25;3.20;3.16;3.15;3.14;3.11;3.10
GOBP_RESPONSE_TO_REACTIVE_OXYGEN_SPECIES	8.73115	0.000263656	0.0180993	196	12907	KCNA5;SESN3;MAPT;TPM1;FOXP1;MIRLET7B;TXNRD2;FABP1;AREG;PINK1	rs9919705;rs558288;rs17763658;rs2899687;rs1522171;rs3747243;rs7288631;rs2970895;rs79026983;rs12401770	5.81;4.20;3.81;3.68;3.54;3.31;3.22;3.19;3.17;3.16
GOBP_REGULATION_OF_MICROTUBULE_POLYMERIZATION_OR_DEPOLYMERIZATION	8.81445	0.000268156	0.0181624	82	6091	HSPA1B;HSPA1A;GAS2L2;KATNB1;MAPT;TBCD;EML2;TRIM54;CAMSAP1;ATXN7	rs146535109;rs146535109;rs35672532;rs76370907;rs17763658;rs11077950;rs10424209;rs11684134;rs7853841;rs2678351	4.74;4.74;4.20;4.06;3.81;3.08;3.00;2.99;2.95;2.83
GOBP_SECOND_MESSENGER_MEDIATED_SIGNALING	7.91046	0.000275883	0.0184493	278	27052	PDE4D;GRM5;MAPT;ATP1B1;NFATC1;KSR1;MCTP2;PPP3CC;DDAH2;NDNF	rs112162527;rs308804;rs17763658;rs6675509;rs7235273;rs5819816;rs12912567;rs2469762;rs7757496;rs17051286	4.08;4.01;3.81;3.80;3.73;3.68;3.54;3.53;3.46;3.40
GOBP_MICROTUBULE_ANCHORING_AT_MICROTUBULE_ORGANIZING_CENTER	10.0281	0.00028388	0.0187467	14	1171	NIN;GSK3B;DCTN1;MAP1S;BICD1;CEP19;CCDC68;BBS4;PCM1;NINL	rs10137363;rs334549;rs7571984;rs12971354;rs144166034;rs55755506;rs60512641;rs34337823;rs10107663;rs4815431	3.55;3.32;2.64;2.51;2.50;2.13;1.91;1.55;1.38;1.27
GOBP_MACROMOLECULE_DEACYLATION	8.75716	0.000295439	0.0192692	125	9019	HDAC4;MAPT;CCAR2;C6orf89;PINK1;JDP2;PER2;SPRED1;LYPLAL1;PRKAA2	rs592695;rs17763658;rs2469762;rs9296204;rs12401770;rs175721;rs12474243;rs4244562;rs10863439;rs4568857	3.86;3.81;3.53;3.41;3.16;3.16;2.98;2.97;2.92;2.83
GOBP_TRANSPORT_ALONG_MICROTUBULE	8.32222	0.00030832	0.019482	161	12767	DYNC2H1;ARL8B;DLG2;UXT;MAPT;IFT43;DYNC1I1;RABL2B;STK11;TMEM108	rs1913462;rs341981;rs10898145;rs4824626;rs17763658;rs741516;rs76604671;rs79725623;rs34427398;rs1402455	4.13;3.94;3.93;3.86;3.81;3.59;3.23;3.23;3.21;3.09
GOBP_RESPONSE_TO_TEMPERATURE_STIMULUS	8.2044	0.000314636	0.0195834	172	14940	HSPA1B;HSPA1A;IGFBP7;MAPT;SLU7;TRPV1;TRPV3;ZFAND1;GSK3B;SLC52A3	rs146535109;rs146535109;rs1718874;rs17763658;rs77325950;rs9905037;rs9905037;rs3202419;rs334549;rs6054733	4.74;4.74;4.47;3.81;3.77;3.56;3.56;3.40;3.32;3.28
GOBP_REGULATION_OF_CORTICOSTEROID_HORMONE_SECRETION	9.42991	0.000326169	0.0197636	16	1551	CRHR1;DAB2;TSPO;AGT;BMP6;GAL;AGTR1;GALR1;C1QTNF1;POMC	rs7222658;rs111481858;rs138952;rs4846865;rs9505317;rs59226850;rs731252;rs2849291;rs74780160;rs3754863	3.93;2.81;2.70;2.24;2.22;2.13;2.08;1.79;1.78;1.72
GOBP_REGULATION_OF_CALCIUM_MEDIATED_SIGNALING	8.88565	0.000328641	0.0198508	79	8267	MAPT;PPP3CC;GSK3B;CAMTA1;HOMER2;PDK2;PLCG2;AKAP6;CDH13;SLC24A4	rs17763658;rs2469762;rs334549;rs1750836;rs77885195;rs12943522;rs9924890;rs10133229;rs8055921;rs10137612	3.81;3.53;3.32;3.21;3.07;3.06;3.02;3.00;2.92;2.89
GOBP_REACTIVE_OXYGEN_SPECIES_METABOLIC_PROCESS	8.527	0.000328834	0.0198586	217	14221	MMP3;MAPT;PDK3;VAV1;TLR6;EIF6;NOX1;PINK1;IER3;CYBA	rs61493282;rs17763658;rs72623004;rs4807102;rs7659256;rs78070351;rs7128;rs12401770;rs6911628;rs13334987	4.91;3.81;3.55;3.47;3.25;3.20;3.18;3.16;3.15;3.14
GOBP_REGULATION_OF_PROTEIN_LOCALIZATION_TO_CENTROSOME	9.78017	0.000331051	0.0199477	10	1021	GSK3B;CEP72;BICD1;CEP250;NSFL1C;MARK4;NUP62;APC;UBXN2B;PARD6A	rs334549;rs1697965;rs144166034;rs79447658;rs112327804;rs73036519;rs58817317;rs17290456;rs76720357;rs34012739	3.32;2.50;2.50;2.17;1.99;1.95;1.49;1.30;1.23;1.13
GOBP_ACTIVATION_OF_ADENYLATE_CYCLASE_ACTIVITY	9.42064	0.000331894	0.0199815	24	2377	CRHR1;DRD1;ACR;ADCYAP1;ADRB2;GLP1R;CALM3;EDNRA;ADORA3;DRD5	rs7222658;rs267373;rs79725623;rs72854816;rs1036176;rs10305532;rs4578773;rs6852395;rs1890548;rs186226261	3.93;3.32;3.23;2.79;2.68;2.67;2.59;2.36;2.29;2.28
GOBP_REGULATION_OF_VOLTAGE_GATED_CALCIUM_CHANNEL_ACTIVITY	9.23831	0.000334777	0.0200963	42	5219	CRHR1;PPP3CC;DMD;CDK5;NOS1AP;CACNB1;PPP3CB;STAC;CABP1;CALM3	rs7222658;rs2469762;rs2685895;rs34403003;rs6427667;rs74649011;rs112540608;rs55812122;rs73222802;rs4578773	3.93;3.53;3.26;2.82;2.82;2.81;2.71;2.64;2.63;2.59
GOBP_CALCIUM_MEDIATED_SIGNALING	8.52521	0.000336822	0.0201772	180	18147	GRM5;MAPT;ATP1B1;NFATC1;MCTP2;PPP3CC;ANK2;GSK3B;DMD;CAMTA1	rs308804;rs17763658;rs6675509;rs7235273;rs12912567;rs2469762;rs56896398;rs334549;rs2685895;rs1750836	4.01;3.81;3.80;3.73;3.54;3.53;3.34;3.32;3.26;3.21
GOBP_NEGATIVE_REGULATION_OF_PROTEIN_LOCALIZATION	8.24161	0.000367671	0.0213451	202	14746	MIR146A;MAPT;REST;BAG4;GSK3B;CHGA;SERGEF;SRCIN1;RHBDF1;NEDD4L	rs4921289;rs17763658;rs150310611;rs72644707;rs334549;rs7154944;rs2237938;rs4795294;rs9924289;rs7243671	4.50;3.81;3.68;3.51;3.32;3.31;3.15;3.06;3.03;2.90
GOBP_ESTABLISHMENT_OF_PROTEIN_LOCALIZATION_TO_ORGANELLE	7.70626	0.000420964	0.023968	426	26372	MMP12;HSPA1L;SPCS3;IPO11;PEX12;EDEM1;SEC63;VPS8;MAPT;SPCS2	rs61493282;rs146535109;rs72641708;rs34496659;rs4531775;rs341981;rs2071946;rs10513798;rs17763658;rs544115	4.91;4.74;4.57;4.47;4.36;3.94;3.88;3.84;3.81;3.58
GOBP_NEGATIVE_REGULATION_OF_RESPONSE_TO_FOOD	9.78818	0.000422581	0.0240201	10	841	PPARA;UCN;GHSR;CARTPT;LEP;MKKS;BBS4;BBS2;NENF;SPX	rs873492;rs11684134;rs595161;rs6895325;rs41457646;rs4813934;rs34337823;rs76954730;rs529540950;rs10770824	3.10;2.99;2.73;2.19;2.18;1.99;1.55;1.55;1.52;1.42
GOBP_MICROTUBULE_POLYMERIZATION	8.12133	0.000434674	0.0242374	84	5925	HSPA1B;HSPA1A;MAPT;TPPP2;NIN;TBCD;EML2;CAMSAP1;ABL1;MAP1B	rs146535109;rs146535109;rs17763658;rs1312749;rs10137363;rs11077950;rs10424209;rs7853841;rs113585858;rs111403617	4.74;4.74;3.81;3.73;3.55;3.08;3.00;2.95;2.73;2.69
GOBP_PEROXISOME_ORGANIZATION	8.54388	0.000436063	0.0242589	34	2345	PEX12;FIS1;PEX3;ABCD2;PEX26;PEX13;LONP2;MAVS;PEX5L;ZFAND6	rs4531775;rs150814238;rs6570562;rs6581208;rs147700690;rs13406000;rs75797074;rs12481103;rs9875222;rs8030103	4.36;2.90;2.53;2.40;2.39;2.30;2.21;2.16;2.14;2.06
GOBP_REGULATION_OF_STEROID_HORMONE_SECRETION	8.93188	0.000442318	0.0243413	22	1917	CRHR1;DAB2;TSPO;AGT;BMP6;GAL;KDM5B;AGTR1;RETN;SPP1	rs7222658;rs111481858;rs138952;rs4846865;rs9505317;rs59226850;rs4572021;rs731252;rs8110107;rs7679391	3.93;2.81;2.70;2.24;2.22;2.13;2.08;2.08;1.99;1.84
GOBP_AXO_DENDRITIC_TRANSPORT	8.1272	0.000448526	0.0244285	77	6925	ARL8B;DLG2;MAPT;TMEM108;TRAK1;AP3M1;NETO1;DCTN1;AP3B1;SNAPIN	rs341981;rs10898145;rs17763658;rs1402455;rs9861303;rs6480715;rs72962332;rs7571984;rs355409;rs11264236	3.94;3.93;3.81;3.09;2.91;2.90;2.66;2.64;2.61;2.48
GOBP_ENDOCRINE_HORMONE_SECRETION	8.52133	0.000471583	0.0251875	53	3776	CRHR1;TBX3;UCN;AQP1;DAB2;TSPO;IL1B;HCAR2;RAB11FIP3;AGT	rs7222658;rs2384406;rs11684134;rs7782896;rs111481858;rs138952;rs1143629;rs10466884;rs8058327;rs4846865	3.93;3.78;2.99;2.87;2.81;2.70;2.50;2.48;2.37;2.24
GOBP_PROTEIN_LOCALIZATION_TO_SYNAPSE	8.25193	0.000472175	0.0252005	75	10124	ERBB4;GRIP2;DLG2;MAPT;ASIC2;NRXN1;GRIP1;ARHGAP44;WNT7A;CDK5	rs2165098;rs34951957;rs10898145;rs17763658;rs113351607;rs7569722;rs7294923;rs12950148;rs12635960;rs34403003	3.96;3.95;3.93;3.81;3.76;3.64;3.54;3.31;2.97;2.82
GOBP_INNER_MITOCHONDRIAL_MEMBRANE_ORGANIZATION	8.68656	0.000484012	0.025338	33	2039	GHITM;PINK1;APOOL;TIMM8B;TRMT10B;ROMO1;LETM1;MTX3;OPA1;AFG3L2	rs10788317;rs12401770;rs1573689;rs111936049;rs10973524;rs112041905;rs3135890;rs34870929;rs6771174;rs8093494	4.65;3.16;3.12;2.92;2.87;2.81;2.63;2.57;2.46;2.37
GOBP_CRISTAE_FORMATION	8.70337	0.000484458	0.0253473	15	1308	PINK1;APOOL;LETM1;AFG3L2;OMA1;DNAJC11;APOO;ADCK1;SLC25A46;UQCC3	rs12401770;rs1573689;rs3135890;rs8093494;rs849470;rs6577585;rs4828835;rs10134142;rs245005;rs7949030	3.16;3.12;2.63;2.37;2.27;2.18;2.10;2.03;1.99;1.90
GOBP_GLIAL_CELL_ACTIVATION	8.59734	0.000496184	0.0256994	52	3985	MAPT;TRPV1;IL33;TYROBP;SNCA;IL1B;LDLR;JUN;IFNGR1;LRP1	rs17763658;rs9905037;rs16924291;rs4806237;rs200955273;rs1143629;rs379309;rs2760495;rs4896242;rs117267420	3.81;3.56;2.99;2.68;2.58;2.50;2.42;2.38;2.36;2.35
GOBP_CENTRAL_NERVOUS_SYSTEM_NEURON_DIFFERENTIATION	7.61602	0.000505435	0.0259244	173	15049	ZMIZ1;DYNC2H1;MAPT;NIN;GIGYF2;NDNF;SPTBN4;LMX1A;DRD1;SLIT2	rs704016;rs1913462;rs17763658;rs10137363;rs73999704;rs17051286;rs2278243;rs77557846;rs267373;rs13149337	4.83;4.13;3.81;3.55;3.53;3.40;3.36;3.33;3.32;3.32
GOBP_MICROTUBULE_POLYMERIZATION_OR_DEPOLYMERIZATION	8.18182	0.000516559	0.0262402	123	8596	HSPA1B;HSPA1A;KIF2A;GAS2L2;KATNB1;MAPT;TPPP2;NIN;KIF2B;TBCD	rs146535109;rs146535109;rs17382217;rs35672532;rs76370907;rs17763658;rs1312749;rs10137363;rs7220450;rs11077950	4.74;4.74;4.47;4.20;4.06;3.81;3.73;3.55;3.21;3.08
GOBP_POSITIVE_REGULATION_OF_NEURON_DEATH	8.36455	0.000546559	0.0273107	92	6661	ELK1;MAPT;SRPK2;REST;ITGA1;GSK3B;TLR6;CDC34;PCSK9;CDK5	rs4824626;rs17763658;rs73186022;rs150310611;rs4865540;rs334549;rs7659256;rs6510824;rs11810371;rs34403003	3.86;3.81;3.79;3.68;3.33;3.32;3.25;3.23;2.88;2.82
GOBP_POSITIVE_REGULATION_OF_NEUROGENESIS	7.74859	0.000548726	0.0273878	224	21931	IST1;GRM5;MAN2A1;MAPT;TRPC5;ASPA;FN1;ROBO1;NIN;NUMBL	rs79169855;rs308804;rs2033463;rs17763658;rs3027784;rs9905037;rs1250244;rs6807427;rs10137363;rs41512448	4.04;4.01;3.97;3.81;3.71;3.56;3.55;3.55;3.55;3.54
GOBP_POSITIVE_REGULATION_OF_SUPRAMOLECULAR_FIBER_ORGANIZATION	7.84558	0.00057035	0.0281604	163	13620	NCKAP1;HSPA1B;HSPA1A;KATNB1;EPHA1;MAPT;ARHGEF10L;TPM1;SORBS3;BAG4	rs148384538;rs146535109;rs146535109;rs76370907;rs10226669;rs17763658;rs3753379;rs2899687;rs2469762;rs72644707	5.23;4.74;4.74;4.06;3.91;3.81;3.69;3.68;3.53;3.51
GOBP_REGULATION_OF_SYNAPTIC_PLASTICITY	7.74669	0.000588543	0.0285668	199	19484	ERC2;GRM5;MAPT;SLC24A2;SHANK2;CNTN4;SORCS2;GSK3B;DRD1;CPEB3	rs56242225;rs308804;rs17763658;rs2891134;rs61886415;rs116791947;rs2285790;rs334549;rs267373;rs701844	4.45;4.01;3.81;3.74;3.65;3.60;3.39;3.32;3.32;3.27
GOBP_GLUCOCORTICOID_SECRETION	8.77892	0.000589647	0.0285809	11	1466	CRHR1;TSPO;GAL;KCNQ1;GALR1;POMC;CRY2;GHRL;PTPN11;CRY1	rs7222658;rs138952;rs59226850;rs234859;rs2849291;rs3754863;rs10838523;rs2241310;rs7975817;rs11113198	3.93;2.70;2.13;2.07;1.79;1.72;1.24;1.19;1.16;1.04
GOBP_REGULATION_OF_GLYCOLYTIC_PROCESS	7.82455	0.000600515	0.0286182	46	4015	INSR;SLC4A4;HDAC4;EIF6;IER3;PPARA;PRKAA2;PRKAG2;ZBTB20;MTOR	rs75392157;rs59660339;rs592695;rs78070351;rs6911628;rs873492;rs4568857;rs2536084;rs73238043;rs2878409	4.24;4.16;3.86;3.20;3.15;3.10;2.83;2.66;2.64;2.52
GOBP_POSITIVE_REGULATION_OF_LYASE_ACTIVITY	8.39027	0.00060132	0.0286339	39	3680	CRHR1;DRD1;ACR;NOS3;ADCYAP1;NOS2;ADRB2;GLP1R;CACNA1D;CALM3	rs7222658;rs267373;rs79725623;rs34403003;rs72854816;rs117463687;rs1036176;rs10305532;rs740756;rs4578773	3.93;3.32;3.23;2.82;2.79;2.71;2.68;2.67;2.62;2.59
GOBP_AMELOGENESIS	8.75051	0.000623479	0.0294093	22	1907	PPARA;SLC24A4;KLK5;KLK4;SLC4A2;ENAM;MSX2;WDR72;RELT;MMP20	rs873492;rs10137612;rs2242670;rs2242670;rs34403003;rs28705174;rs28676880;rs689813;rs28641751;rs1711431	3.10;2.89;2.85;2.85;2.82;2.62;2.61;2.57;2.36;2.33
GOBP_NEGATIVE_REGULATION_OF_DNA_METABOLIC_PROCESS	7.85068	0.000640441	0.029942	125	7940	MIR146A;MAPT-AS1;ERCC1;SMCHD1;XRCC1;SMARCAL1;POLQ;MCIDAS;GMNN;DFFB	rs4921289;rs7222658;rs12461621;rs28601731;rs3213239;rs2666287;rs571217;rs465247;rs11965640;rs72640982	4.50;3.93;3.45;3.44;3.32;3.13;2.98;2.80;2.75;2.73
GOBP_CELLULAR_RESPONSE_TO_REACTIVE_OXYGEN_SPECIES	7.84791	0.000652932	0.0302583	147	9984	MAPT;TPM1;FOXP1;MIRLET7B;FABP1;PINK1;PDK2;RHOB;MPV17;AQP1	rs17763658;rs2899687;rs1522171;rs3747243;rs2970895;rs12401770;rs12943522;rs61218656;rs11684134;rs7782896	3.81;3.68;3.54;3.31;3.19;3.16;3.06;3.06;2.99;2.87
GOBP_ENAMEL_MINERALIZATION	8.79251	0.000689236	0.0316629	17	1598	PPARA;SLC24A4;SLC4A2;ENAM;MSX2;WDR72;MMP20;ITGB6;AMTN;DMP1	rs873492;rs10137612;rs34403003;rs28705174;rs28676880;rs689813;rs1711431;rs16844724;rs28639642;rs11727162	3.10;2.89;2.82;2.62;2.61;2.57;2.33;2.25;2.20;2.11
GOBP_REGULATION_OF_MITOCHONDRIAL_MEMBRANE_POTENTIAL	8.01984	0.000774865	0.0352898	63	4633	MAPT;TRPV1;CLIC1;PINK1;BAK1;BCO2;BOK;ABL1;VCP;TSPO	rs17763658;rs9905037;rs7757496;rs12401770;rs55774724;rs111936049;rs7558942;rs113585858;rs17359549;rs138952	3.81;3.56;3.46;3.16;2.99;2.92;2.81;2.73;2.71;2.70
GOBP_AXON_DEVELOPMENT	6.84238	0.000800851	0.0358818	460	45529	FSTL4;IST1;B3GNT2;MAPT;NTNG1;ATL1;ARHGEF40;TRPC5;NRXN1;CNTN4	rs256240;rs79169855;rs10197217;rs17763658;rs12354155;rs3920549;rs1312749;rs3027784;rs7569722;rs116791947	4.44;4.04;3.89;3.81;3.80;3.74;3.73;3.71;3.64;3.60
GOBP_POSITIVE_REGULATION_OF_ADENYLATE_CYCLASE_ACTIVITY	7.80868	0.000801647	0.0359009	31	3211	CRHR1;DRD1;ACR;ADCYAP1;ADRB2;GLP1R;CACNA1D;CALM3;CACNA1C;EDNRA	rs7222658;rs267373;rs79725623;rs72854816;rs1036176;rs10305532;rs740756;rs4578773;rs34621387;rs6852395	3.93;3.32;3.23;2.79;2.68;2.67;2.62;2.59;2.57;2.36
GOBP_PROTEIN_LOCALIZATION_TO_CELL_JUNCTION	7.50063	0.000818091	0.0363191	102	12508	ERBB4;GRIP2;DLG2;MAPT;ASIC2;MARVELD3;NRXN1;GRIP1;VCL;ARHGAP44	rs2165098;rs34951957;rs10898145;rs17763658;rs113351607;rs8053677;rs7569722;rs7294923;rs10824063;rs12950148	3.96;3.95;3.93;3.81;3.76;3.76;3.64;3.54;3.41;3.31
GOBP_INTRACELLULAR_MRNA_LOCALIZATION	8.60497	0.000831001	0.0365848	10	836	FUBP3;BICD1;MEX3D;ZFP36;HNRNPAB;A1CF;ZFP36L1;CASC3;ZNF385A;DHX36	rs113585858;rs144166034;rs265288;rs35466645;rs2913854;rs10761546;rs72731537;rs2269457;rs12312272;rs201955859	2.73;2.50;2.15;2.10;2.02;1.82;1.80;1.72;1.32;0.83
GOBP_MICROTUBULE_ANCHORING	8.16324	0.000860612	0.0375753	22	1653	NIN;GSK3B;CEP350;DCTN1;MAP1S;BICD1;CEP19;CCDC68;CAMSAP3;BCCIP	rs10137363;rs334549;rs12745791;rs7571984;rs12971354;rs144166034;rs55755506;rs60512641;rs794088;rs10901453	3.55;3.32;3.04;2.64;2.51;2.50;2.13;1.91;1.90;1.82
GOBP_REGULATION_OF_CHROMOSOME_ORGANIZATION	7.25819	0.000880509	0.0378707	236	14090	SPDL1;SMARCA2;MAPT;PKIB;SETDB2;ERCC1;NDC80;INO80B;XRCC1;PHF10	rs264869;rs10738602;rs17763658;rs9482270;rs9568236;rs12461621;rs28601731;rs7556852;rs3213239;rs17860628	4.75;3.94;3.81;3.59;3.47;3.45;3.44;3.42;3.32;3.23
GOBP_POSITIVE_REGULATION_OF_CYCLASE_ACTIVITY	7.90017	0.000881963	0.0378968	38	3653	CRHR1;DRD1;ACR;NOS3;ADCYAP1;NOS2;ADRB2;GLP1R;CACNA1D;CALM3	rs7222658;rs267373;rs79725623;rs34403003;rs72854816;rs117463687;rs1036176;rs10305532;rs740756;rs4578773	3.93;3.32;3.23;2.82;2.79;2.71;2.68;2.67;2.62;2.59
GOBP_POSITIVE_REGULATION_OF_MRNA_PROCESSING	7.82698	0.000907688	0.038433	34	2252	CPEB1;CPEB3;HMX2;NUP98;CIRBP;PAF1;NCL;CELF4;LEO1;TRA2A	rs28593415;rs701844;rs2246451;rs10742164;rs72979542;rs35466645;rs13035106;rs11659809;rs12594784;rs74669957	3.78;3.27;2.60;2.37;2.11;2.10;2.00;1.81;1.79;1.78
GOBP_NON_MEMBRANE_BOUNDED_ORGANELLE_ASSEMBLY	6.73047	0.00090989	0.0384786	377	22729	HSPA1B;HSPA1A;KIF2A;MAPT;AURKA;TPM1;ACTL8;NDC80;CHMP4C;MYL9	rs146535109;rs146535109;rs17382217;rs17763658;rs59173918;rs2899687;rs1308794;rs28601731;rs3202419;rs146661634	4.74;4.74;4.47;3.81;3.73;3.68;3.57;3.44;3.40;3.38
GOBP_REGULATION_OF_TRANS_SYNAPTIC_SIGNALING	6.88814	0.000925383	0.0388	468	48133	ADRA1A;DYSF;ERC2;PLCB1;GRM5;SV2C;SYN1;MAPT;NTNG1;SLC24A2	rs1383914;rs4852258;rs56242225;rs75234999;rs308804;rs2937715;rs4824626;rs17763658;rs12354155;rs2891134	5.07;4.79;4.45;4.33;4.01;3.93;3.86;3.81;3.80;3.74
GOBP_NEUROINFLAMMATORY_RESPONSE	7.61371	0.000953582	0.0394792	72	5395	MMP3;MAPT;TRPV1;PLCG2;IL33;IL18;TYROBP;ADCY8;SNCA;IL1B	rs61493282;rs17763658;rs9905037;rs9924890;rs16924291;rs111936049;rs4806237;rs191736;rs200955273;rs1143629	4.91;3.81;3.56;3.02;2.99;2.92;2.68;2.60;2.58;2.50
GOBP_STRESS_FIBER_ASSEMBLY	7.42552	0.000957715	0.0395869	108	8796	PDLIM1;SORBS1;ZYX;EPHA1;ARHGEF10L;TPM1;SORBS3;BAG4;F11R;SERPINF2	rs11188249;rs12358530;rs10226669;rs10226669;rs3753379;rs2899687;rs2469762;rs72644707;rs4596920;rs35871069	4.08;4.08;3.91;3.91;3.69;3.68;3.53;3.51;3.27;3.20
GOBP_AXONAL_TRANSPORT	8.50321	0.000985821	0.0403728	64	6028	ARL8B;DLG2;MAPT;TMEM108;TRAK1;AP3M1;NETO1;DCTN1;AP3B1;SNAPIN	rs341981;rs10898145;rs17763658;rs1402455;rs9861303;rs6480715;rs72962332;rs7571984;rs355409;rs11264236	3.94;3.93;3.81;3.09;2.91;2.90;2.66;2.64;2.61;2.48
GOBP_SYNAPSE_ORGANIZATION	6.2905	0.0010402	0.0422723	441	48031	ERC2;FRMPD4;INSR;DOK7;GRM5;ERBB4;SYN1;MAPT;NTNG1;ASIC2	rs56242225;rs11798691;rs75392157;rs2857988;rs308804;rs2165098;rs4824626;rs17763658;rs12354155;rs113351607	4.45;4.38;4.24;4.13;4.01;3.96;3.86;3.81;3.80;3.76
GOBP_ARTERY_DEVELOPMENT	7.29623	0.00106736	0.0427725	103	7116	ZMIZ1;AP2B1;ROBO1;PLXND1;SCN11A;NPRL3;ROBO2;SNX17;ADAMTS9;WNT11	rs704016;rs4531775;rs6807427;rs9832275;rs73064572;rs9924289;rs13090400;rs11684134;rs7613753;rs681836	4.83;4.36;3.55;3.13;3.09;3.03;3.01;2.99;2.90;2.73
GOBP_TOOTH_MINERALIZATION	7.38082	0.0010691	0.0428134	27	2357	PPARA;ANKH;SLC24A4;SLC4A2;ENAM;MSX2;WDR72;COL1A1;WNT6;MMP20	rs873492;rs9790982;rs10137612;rs34403003;rs28705174;rs28676880;rs689813;rs2734281;rs7558440;rs1711431	3.10;2.90;2.89;2.82;2.62;2.61;2.57;2.55;2.42;2.33
GOBP_CYTOSKELETON_DEPENDENT_INTRACELLULAR_TRANSPORT	6.94439	0.00109943	0.0436714	199	15795	DYNC2H1;ARL8B;DLG2;UXT;MAPT;IFT43;DYNC1I1;RABL2B;STK11;TUBB	rs1913462;rs341981;rs10898145;rs4824626;rs17763658;rs741516;rs76604671;rs79725623;rs34427398;rs6911628	4.13;3.94;3.93;3.86;3.81;3.59;3.23;3.23;3.21;3.15
GOBP_LEUKOCYTE_ACTIVATION_INVOLVED_IN_INFLAMMATORY_RESPONSE	7.78211	0.00111761	0.0440622	47	3857	MAPT;TRPV1;IL33;TYROBP;SNCA;LDLR;JUN;IFNGR1;AZU1;ITGB2	rs17763658;rs9905037;rs16924291;rs4806237;rs200955273;rs379309;rs2760495;rs4896242;rs184978907;rs35963032	3.81;3.56;2.99;2.68;2.58;2.42;2.38;2.36;2.22;2.15
GOBP_NEGATIVE_REGULATION_OF_TRANSFERASE_ACTIVITY	7.05243	0.00112834	0.0441559	262	18905	EPHA1;MAPT;PKIB;PRKAR2B;ORMDL3;GSK3B;XRCC1;PRKRIP1;DUSP19;PDCD4	rs10226669;rs17763658;rs9482270;rs11770475;rs8080734;rs334549;rs3213239;rs111469404;rs77889075;rs2007551	3.91;3.81;3.59;3.53;3.40;3.32;3.32;3.29;3.22;3.12
GOBP_NEGATIVE_REGULATION_OF_PHOSPHORYLATION	6.54797	0.00114059	0.0443069	358	28984	MIR146A;PDE4D;EPHA1;HDAC4;MAPT;PKIB;PRKAR2B;GRB10;SLIT2;CADM4	rs4921289;rs112162527;rs10226669;rs592695;rs17763658;rs9482270;rs11770475;rs7799091;rs13149337;rs3213239	4.50;4.08;3.91;3.86;3.81;3.59;3.53;3.42;3.32;3.32
GOBP_CELLULAR_RESPONSE_TO_OXIDATIVE_STRESS	7.23661	0.00116028	0.0447427	280	17502	MMP3;HSPA1B;HSPA1A;MAPT;MSRA;TPM1;REST;FOXP1;ZFAND1;MIRLET7B	rs61493282;rs146535109;rs146535109;rs17763658;rs76034192;rs2899687;rs150310611;rs1522171;rs3202419;rs3747243	4.91;4.74;4.74;3.81;3.73;3.68;3.68;3.54;3.40;3.31
GOBP_CELLULAR_RESPONSE_TO_CHEMICAL_STRESS	6.73332	0.00125856	0.0481809	338	21514	MMP3;HSPA1B;HSPA1A;MAPT;MSRA;TPM1;REST;FOXP1;ZFAND1;MIRLET7B	rs61493282;rs146535109;rs146535109;rs17763658;rs76034192;rs2899687;rs150310611;rs1522171;rs3202419;rs3747243	4.91;4.74;4.74;3.81;3.73;3.68;3.68;3.54;3.40;3.31
GOBP_REGULATION_OF_CYTOSKELETON_ORGANIZATION	6.45798	0.00130548	0.0496175	483	36582	NCKAP1;HSPA1B;HSPA1A;CIT;IQCJ-SCHIP1;GAS2L2;KATNB1;EPHA1;MAPT;ARHGEF10L	rs148384538;rs146535109;rs146535109;rs11064955;rs73170511;rs35672532;rs76370907;rs10226669;rs17763658;rs3753379	5.23;4.74;4.74;4.49;4.25;4.20;4.06;3.91;3.81;3.69
GOBP_NEGATIVE_REGULATION_OF_ESTABLISHMENT_OF_PROTEIN_LOCALIZATION	7.05906	0.00133197	0.0502629	134	9204	MIR146A;MAPT;REST;BAG4;CHGA;SERGEF;SRCIN1;RHBDF1;ANGPT1;CDK5	rs4921289;rs17763658;rs150310611;rs72644707;rs7154944;rs2237938;rs4795294;rs9924289;rs67029862;rs34403003	4.50;3.81;3.68;3.51;3.31;3.15;3.06;3.03;2.88;2.82
GOBP_CORTICOSTEROID_HORMONE_SECRETION	7.81425	0.00135716	0.0508502	18	1895	CRHR1;DAB2;TSPO;AGT;BMP6;GAL;AGTR1;KCNQ1;GALR1;C1QTNF1	rs7222658;rs111481858;rs138952;rs4846865;rs9505317;rs59226850;rs731252;rs234859;rs2849291;rs74780160	3.93;2.81;2.70;2.24;2.22;2.13;2.08;2.07;1.79;1.78
GOBP_MITOCHONDRIAL_PROTEIN_PROCESSING	7.88493	0.00142794	0.0531253	12	1108	IMMP2L;AFG3L2;MIPEP;OMA1;IMMP1L;STOML2;SIRT4;PMPCA;SPG7;YME1L1	rs17158597;rs8093494;rs75164808;rs849470;rs72892554;rs4878605;rs7311566;rs4073153;rs12929254;rs58353678	3.03;2.37;2.35;2.27;2.18;1.96;1.95;1.88;1.75;1.74
GOBP_NEGATIVE_REGULATION_OF_CALCIUM_ION_TRANSMEMBRANE_TRANSPORTER_ACTIVITY	7.18804	0.00146395	0.0540844	39	2830	CRHR1;PPP3CC;PPP3CB;CALM3;TRDN;YWHAE;SLN;MIR499A;FKBP1A;DRD4	rs7222658;rs2469762;rs112540608;rs4578773;rs9401643;rs62087941;rs7116032;rs7269138;rs6131394;rs11246211	3.93;3.53;2.71;2.59;2.47;2.43;2.36;2.35;2.23;2.22
GOBP_POSITIVE_REGULATION_OF_NUCLEOTIDE_METABOLIC_PROCESS	7.0429	0.00151566	0.055606	37	3284	INSR;SLC4A4;PINK1;PPARA;PRKAA2;NOS3;VCP;NOS2;ZBTB20;PID1	rs75392157;rs59660339;rs12401770;rs873492;rs4568857;rs34403003;rs17359549;rs117463687;rs73238043;rs60937332	4.24;4.16;3.16;3.10;2.83;2.82;2.71;2.71;2.64;2.55
GOBP_POSITIVE_REGULATION_OF_CYTOSKELETON_ORGANIZATION	7.63473	0.00153162	0.0558039	182	15053	NCKAP1;HSPA1B;HSPA1A;KATNB1;EPHA1;MAPT;ARHGEF10L;TPM1;SORBS3;BAG4	rs148384538;rs146535109;rs146535109;rs76370907;rs10226669;rs17763658;rs3753379;rs2899687;rs2469762;rs72644707	5.23;4.74;4.74;4.06;3.91;3.81;3.69;3.68;3.53;3.51
GOBP_HEPARAN_SULFATE_PROTEOGLYCAN_BIOSYNTHETIC_PROCESS	7.30229	0.00154666	0.0559658	33	3364	NDST3;GLCE;HS3ST4;CSGALNACT1;EXT2;EXTL2;HS6ST2;HS2ST1;XYLT2;HS3ST1	rs28528872;rs871505;rs4387605;rs28671342;rs10769030;rs17416180;rs17317084;rs6704152;rs12942984;rs13115919	3.55;3.34;3.11;2.89;2.77;2.68;2.58;2.51;2.41;2.39
GOBP_CORONARY_VASCULATURE_DEVELOPMENT	7.64387	0.00159295	0.0572485	48	3495	AP2B1;DYNC2H1;PLXND1;SNX17;SPRED1;TBX5;MIR145;NRP1;SMAD6;ZBTB14	rs4531775;rs1913462;rs9832275;rs11684134;rs4244562;rs17731569;rs10515627;rs11009260;rs11071912;rs117180861	4.36;4.13;3.13;2.99;2.97;2.81;2.56;2.48;2.39;2.37
GOBP_POSITIVE_REGULATION_OF_MRNA_SPLICING_VIA_SPLICEOSOME	8.01855	0.00162405	0.0579722	25	1837	HMX2;NUP98;CIRBP;NCL;CELF4;TRA2A;RBMXL1;WDR77;SNW1;TRA2B	rs2246451;rs10742164;rs72979542;rs13035106;rs11659809;rs74669957;rs80052123;rs2789541;rs2364838;rs4686706	2.60;2.37;2.11;2.00;1.81;1.78;1.65;1.63;1.57;1.53
GOBP_REGULATION_OF_CARBOHYDRATE_CATABOLIC_PROCESS	7.16794	0.00173675	0.0615788	55	4373	INSR;SLC4A4;HDAC4;EIF6;IER3;PPARA;PRKAA2;PRKAG2;ZBTB20;MIR210	rs75392157;rs59660339;rs592695;rs78070351;rs6911628;rs873492;rs4568857;rs2536084;rs73238043;rs61877776	4.24;4.16;3.86;3.20;3.15;3.10;2.83;2.66;2.64;2.58
GOBP_HEPARIN_BIOSYNTHETIC_PROCESS	7.56321	0.00175423	0.061784	11	1081	NDST3;GLCE;CSGALNACT1;ANGPT1;EXT2;XYLT2;NDST4;EXT1;NDST1;SLC10A7	rs28528872;rs871505;rs28671342;rs67029862;rs10769030;rs12942984;rs2197075;rs10091500;rs34650478;rs13149914	3.55;3.34;2.89;2.88;2.77;2.41;2.04;1.86;1.82;1.77
GOBP_POLYSACCHARIDE_METABOLIC_PROCESS	7.09662	0.00176686	0.0618167	102	7060	INSR;SORBS1;GYG1;B3GNT2;NDST3;CHST1;GSK3B;PPP1R1A;PER2;CSGALNACT1	rs75392157;rs12358530;rs115618395;rs10197217;rs28528872;rs11038605;rs334549;rs1022232;rs12474243;rs28671342	4.24;4.08;3.92;3.89;3.55;3.54;3.32;3.19;2.98;2.89
GOBP_STEROID_HORMONE_SECRETION	7.4333	0.00184775	0.0642214	26	2318	CRHR1;DAB2;TSPO;AGT;BMP6;INHBA;GAL;KDM5B;AGTR1;KCNQ1	rs7222658;rs111481858;rs138952;rs4846865;rs9505317;rs17638240;rs59226850;rs4572021;rs731252;rs234859	3.93;2.81;2.70;2.24;2.22;2.19;2.13;2.08;2.08;2.07
GOBP_NEGATIVE_REGULATION_OF_KINASE_ACTIVITY	6.09201	0.00203096	0.0701278	222	16873	EPHA1;MAPT;PKIB;PRKAR2B;PRKRIP1;DUSP19;PDCD4;TRIB2;CBLB;SRCIN1	rs10226669;rs17763658;rs9482270;rs11770475;rs111469404;rs77889075;rs2007551;rs58275953;rs58631873;rs4795294	3.91;3.81;3.59;3.53;3.29;3.22;3.12;3.10;3.08;3.06
GOBP_ASTROCYTE_DIFFERENTIATION	7.18962	0.0020807	0.0713789	85	6653	MAPT;DAB1;DRD1;CDK6;LAMB2;GFAP;MAPK1;ABL1;CNTN2;TTC21B	rs17763658;rs72912422;rs267373;rs11974095;rs6790914;rs8072356;rs539687373;rs113585858;rs4951158;rs34701755	3.81;3.59;3.32;3.23;3.18;2.86;2.74;2.73;2.54;2.50
GOBP_REGULATION_OF_LYASE_ACTIVITY	7.02754	0.0021382	0.0717772	63	5569	GABBR2;CRHR1;DRD1;ACR;NOS3;ADCYAP1;NPR3;GNG7;NOS2;ADRB2	rs11790707;rs7222658;rs267373;rs79725623;rs34403003;rs72854816;rs1862523;rs12462119;rs117463687;rs1036176	4.28;3.93;3.32;3.23;2.82;2.79;2.73;2.72;2.71;2.68
GOBP_ENDOCRINE_PROCESS	6.46888	0.00214026	0.0717913	90	6532	RASL10B;CRHR1;CPA3;TBX3;SERPINF2;RPS6KA2;NOX1;CYBA;ECE1;UCN	rs35672532;rs7222658;rs115618395;rs2384406;rs35871069;rs73259074;rs7128;rs13334987;rs212539;rs11684134	4.20;3.93;3.92;3.78;3.20;3.18;3.18;3.14;3.13;2.99
GOBP_REGULATION_OF_SMALL_GTPASE_MEDIATED_SIGNAL_TRANSDUCTION	6.08984	0.00214058	0.0717935	288	27660	ADRA1A;DOCK2;ARHGAP24;ARHGEF40;ARHGEF10L;ROBO1;NGEF;SWAP70;VAV1;DENND1A	rs1383914;rs264869;rs1466488;rs1312749;rs3753379;rs6807427;rs73999704;rs10840273;rs4807102;rs7044210	5.07;4.75;3.83;3.73;3.69;3.55;3.53;3.50;3.47;3.47
GOBP_REGULATION_OF_CALCIUM_ION_TRANSMEMBRANE_TRANSPORTER_ACTIVITY	5.87682	0.00214735	0.0719702	91	10199	PDE4D;CRHR1;ATP1B1;PPP3CC;ANK2;DMD;PLCG2;AKAP6;CDK5;NOS1AP	rs112162527;rs7222658;rs6675509;rs2469762;rs56896398;rs2685895;rs9924890;rs10133229;rs34403003;rs6427667	4.08;3.93;3.80;3.53;3.34;3.26;3.02;3.00;2.82;2.82
GOBP_REGULATION_OF_ADENYLATE_CYCLASE_ACTIVITY	6.79322	0.00228344	0.0758705	50	4895	GABBR2;CRHR1;DRD1;ACR;ADCYAP1;NPR3;GNG7;ADRB2;GLP1R;CACNA1D	rs11790707;rs7222658;rs267373;rs79725623;rs72854816;rs1862523;rs12462119;rs1036176;rs10305532;rs740756	4.28;3.93;3.32;3.23;2.79;2.73;2.72;2.68;2.67;2.62
GOBP_REGULATION_OF_ENDOCRINE_PROCESS	7.27722	0.00232175	0.0764106	39	2796	CRHR1;UCN;DAB2;TSPO;AGT;BMP6;INHBA;LEP;GAL;KDM5B	rs7222658;rs11684134;rs111481858;rs138952;rs4846865;rs9505317;rs17638240;rs41457646;rs59226850;rs4572021	3.93;2.99;2.81;2.70;2.24;2.22;2.19;2.18;2.13;2.08
GOBP_RESPONSE_TO_OXIDATIVE_STRESS	6.21536	0.00233048	0.0765083	414	28705	KCNA5;MMP3;HSPA1B;HSPA1A;SESN3;PDLIM1;TAT;MAPT;MSRA;TPM1	rs9919705;rs61493282;rs146535109;rs146535109;rs558288;rs11188249;rs148582489;rs17763658;rs76034192;rs2899687	5.81;4.91;4.74;4.74;4.20;4.08;3.94;3.81;3.73;3.68
GOBP_POSITIVE_REGULATION_OF_ORGANELLE_ORGANIZATION	5.72579	0.00235145	0.0766833	480	32230	NCKAP1;HSPA1B;HSPA1A;ERC2;PLCB1;INSR;KATNB1;EPHA1;RAD51AP1;MAPT	rs148384538;rs146535109;rs146535109;rs56242225;rs75234999;rs75392157;rs76370907;rs10226669;rs7133999;rs17763658	5.23;4.74;4.74;4.45;4.33;4.24;4.06;3.91;3.90;3.81
GOBP_PROTEIN_TARGETING	6.29642	0.00245675	0.0796259	314	20286	HSPA1L;SPCS3;PEX12;KATNB1;EDEM1;SEC63;VPS8;SPCS2;BAG4;SNX16	rs146535109;rs72641708;rs4531775;rs76370907;rs341981;rs2071946;rs10513798;rs544115;rs72644707;rs3202419	4.74;4.57;4.36;4.06;3.94;3.88;3.84;3.58;3.51;3.40
GOBP_REGULATION_OF_NEUROGENESIS	6.10908	0.00256801	0.0827244	370	32600	MIR146A;FSTL4;IST1;GRM5;MAN2A1;MAPT;TRPC5;REST;DAB1;ASPA	rs4921289;rs256240;rs79169855;rs308804;rs2033463;rs17763658;rs3027784;rs150310611;rs72912422;rs9905037	4.50;4.44;4.04;4.01;3.97;3.81;3.71;3.68;3.59;3.56
GOBP_ACTIN_MYOSIN_FILAMENT_SLIDING	7.12654	0.00264034	0.0845388	14	687	TPM1;ACTC1;TNNC1;MYH3;MYH4;MYH8;MYBPC3;MYH2;TNNT2;MYL1	rs2899687;rs589759;rs34736619;rs9904211;rs3826444;rs3826444;rs3758675;rs9899003;rs61818257;rs149869821	3.68;2.68;2.43;1.90;1.88;1.88;1.84;1.80;1.73;1.67
GOBP_NEGATIVE_REGULATION_OF_GLYCOLYTIC_PROCESS	6.29362	0.0026707	0.0849957	14	1239	HDAC4;IER3;PPARA;FBP1;SIRT6;GIT1;SLC4A1;CBFA2T3;ACTN3;NUPR1	rs592695;rs6911628;rs873492;rs558526;rs428253;rs17766675;rs2074108;rs574397;rs77239910;rs231976	3.86;3.15;3.10;2.44;1.86;1.85;1.85;1.70;1.42;1.34
GOBP_NEGATIVE_REGULATION_OF_HYDROLASE_ACTIVITY	6.02523	0.00279436	0.088399	330	19500	MGAT5;TIMP1;BAG4;PI16;GSK3B;SERPINB1;MIRLET7B;F11R;NR4A1;IGBP1	rs1257210;rs4824626;rs72644707;rs9296204;rs334549;rs160669;rs3747243;rs4596920;rs7139320;rs55972622	4.69;3.86;3.51;3.41;3.32;3.32;3.31;3.27;3.27;3.25
GOBP_REGULATION_OF_NUCLEOTIDE_METABOLIC_PROCESS	6.77122	0.00281425	0.088498	84	6265	INSR;SLC4A4;HDAC4;PDK3;EIF6;CDA;PINK1;IER3;PPARA;PDK2	rs75392157;rs59660339;rs592695;rs72623004;rs78070351;rs12401770;rs12401770;rs6911628;rs873492;rs12943522	4.24;4.16;3.86;3.55;3.20;3.16;3.16;3.15;3.10;3.06
GOBP_REGULATION_OF_TOOTH_MINERALIZATION	7.38103	0.00283711	0.0886889	11	710	SLC4A2;ENAM;WNT6;MMP20;AMTN;DMP1;CFTR;TFAP2A;BCOR;ASPN	rs34403003;rs28705174;rs7558440;rs1711431;rs28639642;rs11727162;rs79310633;rs611971;rs184356553;rs72754438	2.82;2.62;2.42;2.33;2.20;2.11;1.94;1.83;1.70;1.36
GOBP_RESPONSE_TO_LEUCINE	6.93902	0.00290782	0.0903647	13	1031	SESN3;MTOR;KLHL22;PIK3C3;RPTOR;RRAGD;RPS6KB1;PDX1;SESN1;UBR2	rs558288;rs2878409;rs1771144;rs62082912;rs10468603;rs138231976;rs1292041;rs1778796;rs2050310;rs17855250	4.20;2.52;2.15;2.03;2.00;1.65;1.60;1.50;1.43;1.41
GOBP_POSITIVE_REGULATION_OF_PROTEOLYSIS	5.98203	0.00297778	0.0919976	348	23503	HSPA1B;HSPA1A;GRAMD4;IST1;MAPT;AURKA;REST;MYH9;ROBO1;NLRP2	rs146535109;rs146535109;rs116484910;rs79169855;rs17763658;rs59173918;rs150310611;rs11089788;rs6807427;rs12609974	4.74;4.74;4.55;4.04;3.81;3.73;3.68;3.62;3.55;3.50
GOBP_ATP_METABOLIC_PROCESS	6.21845	0.00309574	0.0946573	178	11701	HSPA1B;HSPA1A;INSR;SLC4A4;PFKP;HDAC4;ATP1B1;PGM1;NDUFA9;EIF6	rs146535109;rs146535109;rs75392157;rs59660339;rs12355901;rs592695;rs6675509;rs2284997;rs2267551;rs78070351	4.74;4.74;4.24;4.16;3.91;3.86;3.80;3.36;3.34;3.20
GOBP_ADP_METABOLIC_PROCESS	6.01263	0.00310195	0.0948022	91	6613	INSR;SLC4A4;PFKP;HDAC4;PGM1;EIF6;IER3;PPARA;PRKAA2;OGDHL	rs75392157;rs59660339;rs12355901;rs592695;rs2284997;rs78070351;rs6911628;rs873492;rs4568857;rs1720363	4.24;4.16;3.91;3.86;3.36;3.20;3.15;3.10;2.83;2.69
GOBP_PROTEIN_ACETYLATION	6.04821	0.00320233	0.0972294	200	12134	MAPT;GSK3B;MSL2;JADE2;MRGBP;ACTB;SMC5;PHF20;TADA2B;PRKAA2	rs17763658;rs334549;rs13065565;rs112802858;rs6010685;rs62453415;rs10868812;rs113760088;rs56140231;rs4568857	3.81;3.32;3.21;3.21;3.18;3.14;3.12;3.02;2.88;2.83
GOBP_POSITIVE_REGULATION_OF_PROTEIN_POLYMERIZATION	6.71276	0.0032654	0.0985778	81	6871	NCKAP1;HSPA1B;HSPA1A;MAPT;TPPP2;BAG4;VASP;NCKAP1L;PINK1;CCL11	rs148384538;rs146535109;rs146535109;rs17763658;rs1312749;rs72644707;rs12461621;rs1022232;rs12401770;rs11575056	5.23;4.74;4.74;3.81;3.73;3.51;3.45;3.19;3.16;2.77
GOBP_REGULATION_OF_ACTOMYOSIN_STRUCTURE_ORGANIZATION	6.25857	0.00333913	0.100231	101	8191	EPHA1;ARHGEF10L;TPM1;SORBS3;BAG4;F11R;SERPINF2;ARHGAP6;DLC1;PPM1F	rs10226669;rs3753379;rs2899687;rs2469762;rs72644707;rs4596920;rs35871069;rs112813258;rs80288017;rs539687373	3.91;3.69;3.68;3.53;3.51;3.27;3.20;3.00;2.94;2.74
GOBP_MUCOPOLYSACCHARIDE_METABOLIC_PROCESS	5.82478	0.00347201	0.103631	92	7058	B3GNT2;NDST3;CHST1;NDNF;GLCE;ST3GAL4;CHST2;CHST12;CHST11;CSGALNACT1	rs10197217;rs28528872;rs11038605;rs17051286;rs871505;rs79152678;rs4437106;rs28663449;rs7974091;rs28671342	3.89;3.55;3.54;3.40;3.34;3.24;3.19;3.02;2.98;2.89
GOBP_MICROTUBULE_BASED_TRANSPORT	5.7174	0.0035812	0.106289	195	15712	DYNC2H1;ARL8B;DLG2;UXT;MAPT;IFT43;DYNC1I1;RABL2B;STK11;TMEM108	rs1913462;rs341981;rs10898145;rs4824626;rs17763658;rs741516;rs76604671;rs79725623;rs34427398;rs1402455	4.13;3.94;3.93;3.86;3.81;3.59;3.23;3.23;3.21;3.09
GOBP_RIBOSE_PHOSPHATE_METABOLIC_PROCESS	5.78284	0.00365918	0.107997	418	30157	DHODH;HSPA1B;HSPA1A;INSR;SLC4A4;ACSM6;PDE4D;DLG2;PFKP;HDAC4	rs78308858;rs146535109;rs146535109;rs75392157;rs59660339;rs11188249;rs112162527;rs10898145;rs12355901;rs592695	4.79;4.74;4.74;4.24;4.16;4.08;4.08;3.93;3.91;3.86
GOBP_POSITIVE_REGULATION_OF_STRESS_FIBER_ASSEMBLY	6.68819	0.00370719	0.108806	50	3867	EPHA1;ARHGEF10L;TPM1;SORBS3;BAG4;SERPINF2;PPM1F;WNT11;ABL1;ARHGEF10	rs10226669;rs3753379;rs2899687;rs2469762;rs72644707;rs35871069;rs539687373;rs681836;rs113585858;rs6558568	3.91;3.69;3.68;3.53;3.51;3.20;2.74;2.73;2.73;2.65
GOBP_CELLULAR_CARBOHYDRATE_METABOLIC_PROCESS	5.88583	0.00379339	0.110394	275	18425	INSR;SORBS1;GYG1;B3GNT2;HDAC4;CD244;NDST3;PDK3;FBP2;ITPK1	rs75392157;rs12358530;rs115618395;rs10197217;rs592695;rs61804400;rs28528872;rs72623004;rs10125173;rs60140952	4.24;4.08;3.92;3.89;3.86;3.67;3.55;3.55;3.54;3.34
GOBP_PROTEIN_IMPORT_INTO_PEROXISOME_MATRIX	6.9786	0.00380753	0.110558	15	1090	PEX12;PEX26;PEX13;LONP2;PEX5L;PEX2;PEX7;PEX1;PEX5;PEX10	rs4531775;rs147700690;rs13406000;rs75797074;rs9875222;rs117203815;rs6570114;rs17164617;rs142294365;rs2840534	4.36;2.39;2.30;2.21;2.14;1.98;1.89;1.75;1.65;1.59
GOBP_NEGATIVE_REGULATION_OF_PHOSPHORUS_METABOLIC_PROCESS	5.89319	0.00385768	0.110806	412	32608	MGAT5;MIR146A;PDE4D;EPHA1;HDAC4;MAPT;PKIB;PRKAR2B;BAG4;SWAP70	rs1257210;rs4921289;rs112162527;rs10226669;rs592695;rs17763658;rs9482270;rs11770475;rs72644707;rs10840273	4.69;4.50;4.08;3.91;3.86;3.81;3.59;3.53;3.51;3.50
GOBP_REGULATION_OF_SUPRAMOLECULAR_FIBER_ORGANIZATION	6.16866	0.00385937	0.110825	346	26333	NCKAP1;HSPA1B;HSPA1A;CIT;KATNB1;EPHA1;MAPT;ARHGEF10L;TPM1;SORBS3	rs148384538;rs146535109;rs146535109;rs11064955;rs76370907;rs10226669;rs17763658;rs3753379;rs2899687;rs2469762	5.23;4.74;4.74;4.49;4.06;3.91;3.81;3.69;3.68;3.53
GOBP_REGULATION_OF_FATTY_ACID_OXIDATION	6.13448	0.00391691	0.111854	34	2615	FABP1;PPARA;PRKAG2;DGAT2;ABCD2;LONP2;AKT1;NR4A3;PPARGC1A;MLYCD	rs2970895;rs873492;rs2536084;rs12798387;rs6581208;rs75797074;rs12433350;rs1526267;rs74286765;rs11646859	3.19;3.10;2.66;2.44;2.40;2.21;2.20;2.19;2.10;2.05
GOBP_REGULATION_OF_NEUROTRANSMITTER_LEVELS	5.50484	0.00413011	0.117309	205	18004	DYSF;SLC44A4;ERC2;SV2C;SYN1;ZNF219;NRXN1;PTPRN2;MCTP2;PREPL	rs4852258;rs146535109;rs56242225;rs2937715;rs4824626;rs1312749;rs7569722;rs13234965;rs12912567;rs79537401	4.79;4.74;4.45;3.93;3.86;3.73;3.64;3.55;3.54;3.43
GOBP_REGULATION_OF_SKELETAL_MUSCLE_TISSUE_DEVELOPMENT	6.049	0.00420412	0.118772	26	1629	USP19;FLOT1;DLL1;WNT10B;MTM1;CDON;LMOD3;SHH;ACVR1;MYF6	rs6790914;rs6911628;rs9459987;rs10875906;rs34086419;rs4540843;rs9816032;rs117027107;rs17798043;rs73150798	3.18;3.15;2.43;2.37;2.25;2.23;2.19;2.01;1.82;1.75
GOBP_DNA_METHYLATION	6.11424	0.00432358	0.121497	67	4797	EHMT2;MAPT-AS1;SPOCD1;PPM1D;FOS;PRDM14;MIR29B1;KMT2E;METTL4;SMARCA5	rs146535109;rs7222658;rs76482784;rs9909323;rs8021070;rs6472506;rs157928;rs35418021;rs16943474;rs34270361	4.74;3.93;2.81;2.73;2.61;2.57;2.54;2.54;2.47;2.39
GOBP_RESPONSE_TO_NERVE_GROWTH_FACTOR	6.10198	0.00434712	0.121512	48	5016	MAPT;TRPV1;TMEM108;MAGI2;CIB1;PARP1;ACAP2;RAP1A;KCNC1;AKT1	rs17763658;rs9905037;rs1402455;rs4730151;rs36034702;rs7522942;rs80046943;rs1890548;rs1236205;rs12433350	3.81;3.56;3.09;2.78;2.46;2.34;2.32;2.29;2.28;2.20
GOBP_POSITIVE_REGULATION_OF_NERVOUS_SYSTEM_DEVELOPMENT	5.77146	0.00439028	0.122073	270	26947	IST1;GRM5;MAN2A1;MAPT;ASIC2;TRPC5;NRXN1;ASPA;FN1;ROBO1	rs79169855;rs308804;rs2033463;rs17763658;rs113351607;rs3027784;rs7569722;rs9905037;rs1250244;rs6807427	4.04;4.01;3.97;3.81;3.76;3.71;3.64;3.56;3.55;3.55
GOBP_NUCLEOTIDE_PHOSPHORYLATION	5.91973	0.00453051	0.124123	100	7046	INSR;SLC4A4;PFKP;HDAC4;NME7;PGM1;EIF6;IER3;PPARA;PRKAA2	rs75392157;rs59660339;rs12355901;rs592695;rs1200131;rs2284997;rs78070351;rs6911628;rs873492;rs4568857	4.24;4.16;3.91;3.86;3.70;3.36;3.20;3.15;3.10;2.83
GOBP_REGULATION_OF_RESPONSE_TO_FOOD	6.79974	0.00453397	0.124175	15	1288	PPARA;UCN;GHSR;PRKCG;CARTPT;LEP;OPRM1;MKKS;NPY;BBS4	rs873492;rs11684134;rs595161;rs60166062;rs6895325;rs41457646;rs17085260;rs4813934;rs17149280;rs34337823	3.10;2.99;2.73;2.57;2.19;2.18;2.05;1.99;1.95;1.55
GOBP_REGULATION_OF_GENERATION_OF_PRECURSOR_METABOLITES_AND_ENERGY	6.31833	0.00453608	0.124215	126	8483	GHITM;INSR;SLC4A4;SORBS1;HDAC4;NOA1;CISD1;GSK3B;EIF6;PINK1	rs10788317;rs75392157;rs59660339;rs12358530;rs592695;rs150310611;rs2790199;rs334549;rs78070351;rs12401770	4.65;4.24;4.16;4.08;3.86;3.68;3.45;3.32;3.20;3.16
GOBP_REGULATION_OF_APPETITE	6.17929	0.00461755	0.125745	20	1641	PPARA;HTR4;UCN;GHSR;SCTR;SCT;CARTPT;LEP;HTR2C;OPRM1	rs873492;rs113620918;rs11684134;rs595161;rs74496130;rs11246211;rs6895325;rs41457646;rs73222949;rs17085260	3.10;3.00;2.99;2.73;2.49;2.22;2.19;2.18;2.17;2.05
GOBP_POSITIVE_REGULATION_OF_PROTEIN_CONTAINING_COMPLEX_ASSEMBLY	5.89478	0.00478876	0.128174	182	14553	NCKAP1;MMP3;HSPA1B;HSPA1A;MAPT;TPPP2;BAG4;VASP;NRG1;GSK3B	rs148384538;rs61493282;rs146535109;rs146535109;rs17763658;rs1312749;rs72644707;rs12461621;rs12674974;rs334549	5.23;4.91;4.74;4.74;3.81;3.73;3.51;3.45;3.44;3.32
GOBP_REGULATION_OF_CELLULAR_COMPONENT_SIZE	5.5696	0.00479925	0.128321	333	28521	NCKAP1;CIT;FSTL4;IST1;MAPT;TRPC5;FN1;BAG4;SWAP70;VAV1	rs148384538;rs11064955;rs256240;rs79169855;rs17763658;rs3027784;rs1250244;rs72644707;rs10840273;rs4807102	5.23;4.49;4.44;4.04;3.81;3.71;3.55;3.51;3.50;3.47
GOBP_ACTIN_FILAMENT_BUNDLE_ORGANIZATION	6.22707	0.00480973	0.128376	158	13200	PDLIM1;SORBS1;CALD1;EPHA1;ZYX;ARHGEF10L;TPM1;SORBS3;BAG4;SWAP70	rs11188249;rs12358530;rs78694204;rs10226669;rs10226669;rs3753379;rs2899687;rs2469762;rs72644707;rs10840273	4.08;4.08;3.94;3.91;3.91;3.69;3.68;3.53;3.51;3.50
GOBP_NEGATIVE_REGULATION_OF_LIPASE_ACTIVITY	5.66528	0.0048108	0.128378	17	1605	APOA2;ABL1;HDAC9;BICD1;APOC1;ANXA1;PLA2R1;MIR590;POR;ANGPTL4	rs2502809;rs113585858;rs2697911;rs144166034;rs147901416;rs4571790;rs16844724;rs2441223;rs7788763;rs62117527	2.88;2.73;2.68;2.50;2.32;2.30;2.25;1.84;1.80;1.78
GOBP_NEUROTRANSMITTER_SECRETION	6.06918	0.00486946	0.128492	136	13310	DYSF;ERC2;SV2C;SYN1;NRXN1;PTPRN2;MCTP2;PREPL;NR4A1;TPRG1L	rs4852258;rs56242225;rs2937715;rs4824626;rs7569722;rs13234965;rs12912567;rs79537401;rs7139320;rs2368544	4.79;4.45;3.93;3.86;3.64;3.55;3.54;3.43;3.27;3.08
GOBP_FEMALE_MEIOSIS_I	5.77718	0.00489488	0.128555	10	566	AURKA;NDC80;CDC25B;MLH3;CCNB2;MEIOB;FBXO5;UBB;TRIP13;HSF2BP	rs59173918;rs28601731;rs12481103;rs6574205;rs11071410;rs2076455;rs650018;rs56906221;rs3810859;rs4819294	3.73;3.44;2.16;2.11;1.77;1.74;1.69;1.38;1.17;0.70
GOBP_POSITIVE_REGULATION_OF_MITOCHONDRIAL_FISSION	6.46978	0.00489515	0.128558	19	1283	AURKA;DDHD2;PINK1;FIS1;DDHD1;SPIRE1;KDR;MIEF1;RALBP1;DNM1L	rs59173918;rs72644707;rs12401770;rs150814238;rs17626495;rs79706675;rs6842494;rs1557542;rs34277269;rs10844341	3.73;3.51;3.16;2.90;2.65;2.60;2.41;2.10;2.00;1.69
GOBP_PROTEIN_TARGETING_TO_PEROXISOME	6.54586	0.0049148	0.128792	20	1393	PEX12;PEX3;PEX26;PEX13;LONP2;PEX5L;ZFAND6;RAB8B;PEX2;PEX7	rs4531775;rs6570562;rs147700690;rs13406000;rs75797074;rs9875222;rs8030103;rs34728797;rs117203815;rs6570114	4.36;2.53;2.39;2.30;2.21;2.14;2.06;2.00;1.98;1.89
GOBP_NEURON_DEATH	5.3195	0.00497727	0.129532	356	25470	CIT;ELK1;MAPT;SRPK2;TP63;TRPC5;REST;EN2;APAF1;NDNF	rs11064955;rs4824626;rs17763658;rs73186022;rs60599136;rs3027784;rs150310611;rs12537180;rs4472982;rs17051286	4.49;3.86;3.81;3.79;3.74;3.71;3.68;3.54;3.49;3.40
GOBP_REGULATION_OF_ATP_METABOLIC_PROCESS	6.3017	0.0050771	0.131482	65	5221	INSR;SLC4A4;HDAC4;EIF6;PINK1;IER3;PPARA;FIS1;PRKAA2;VCP	rs75392157;rs59660339;rs592695;rs78070351;rs12401770;rs6911628;rs873492;rs150814238;rs4568857;rs17359549	4.24;4.16;3.86;3.20;3.16;3.15;3.10;2.90;2.83;2.71
GOBP_PEROXISOMAL_TRANSPORT	6.49477	0.00517185	0.133282	24	1582	PEX12;PEX3;ABCD2;PEX26;PEX13;LONP2;PEX5L;ZFAND6;ABCD3;RAB8B	rs4531775;rs6570562;rs6581208;rs147700690;rs13406000;rs75797074;rs9875222;rs8030103;rs1765649;rs34728797	4.36;2.53;2.40;2.39;2.30;2.21;2.14;2.06;2.03;2.00
GOBP_NEGATIVE_REGULATION_OF_CALCIUM_ION_TRANSMEMBRANE_TRANSPORT	5.54457	0.00520436	0.133469	50	4052	CRHR1;PPP3CC;EPO;NTSR1;PPP3CB;CALM3;TRDN;YWHAE;TMBIM6;SLN	rs7222658;rs2469762;rs2553023;rs6010685;rs112540608;rs4578773;rs9401643;rs62087941;rs12309717;rs7116032	3.93;3.53;3.19;3.18;2.71;2.59;2.47;2.43;2.42;2.36
GOBP_POSITIVE_REGULATION_OF_KINASE_ACTIVITY	5.40935	0.0053217	0.135819	410	33335	ADRA1A;INSR;TAB2;DOK7;GRM5;ERBB4;EPHA1;MAPT;CASS4;ALK	rs1383914;rs75392157;rs9404025;rs2857988;rs308804;rs2165098;rs10226669;rs17763658;rs59173918;rs116016471	5.07;4.24;4.13;4.13;4.01;3.96;3.91;3.81;3.73;3.59
GOBP_RRNA_METABOLIC_PROCESS	5.2218	0.00559882	0.142205	233	12711	DIMT1;SLFN14;MPHOSPH10;MAPT;GTF3A;RPS17;ZNHIT6;EIF6;WDR36;GTF3C2	rs17382217;rs4531775;rs357780;rs17763658;rs1759857;rs28593415;rs4949914;rs78070351;rs4957599;rs11684134	4.47;4.36;4.25;3.81;3.80;3.78;3.27;3.20;3.04;2.99
GOBP_MICROTUBULE_BASED_MOVEMENT	5.33381	0.00583504	0.147495	370	27052	KIF2A;GAS2L2;DYNC2H1;KATNB1;DRC7;KIFC3;ARL8B;DLG2;UXT;MAPT	rs17382217;rs35672532;rs1913462;rs76370907;rs76370907;rs76370907;rs341981;rs10898145;rs4824626;rs17763658	4.47;4.20;4.13;4.06;4.06;4.06;3.94;3.93;3.86;3.81
GOBP_NEGATIVE_REGULATION_OF_ORGANELLE_ORGANIZATION	6.00957	0.00587972	0.147917	336	23072	SPDL1;HSPA1A;EHMT2;GHITM;IQCJ-SCHIP1;KATNB1;MAPT;SWAP70;ERCC1;NDC80	rs264869;rs146535109;rs146535109;rs10788317;rs73170511;rs76370907;rs17763658;rs10840273;rs12461621;rs28601731	4.75;4.74;4.74;4.65;4.25;4.06;3.81;3.50;3.45;3.44
GOBP_REGULATION_OF_SIGNALING_RECEPTOR_ACTIVITY	5.67543	0.0060484	0.15064	157	13381	LRPAP1;PDE4D;ADH7;DKK2;LY6G6D;DLGAP4;CACNG5;DLGAP1;SHISA6;AREG	rs2857988;rs112162527;rs77324539;rs419783;rs7757496;rs146661634;rs7222943;rs9789189;rs72809013;rs79026983	4.13;4.08;3.98;3.54;3.46;3.38;3.26;3.24;3.21;3.17
GOBP_NEGATIVE_REGULATION_OF_CATABOLIC_PROCESS	5.70914	0.0060824	0.151176	312	22238	DAZL;ADRA1A;EHMT2;MIR146A;TAB2;FHIT;TIMP1;HDAC4;ALK;CCAR2	rs12107037;rs1383914;rs146535109;rs4921289;rs9404025;rs114578503;rs4824626;rs592695;rs116016471;rs2469762	5.56;5.07;4.74;4.50;4.13;3.97;3.86;3.86;3.59;3.53
GOBP_POSITIVE_REGULATION_OF_FATTY_ACID_OXIDATION	5.60441	0.00608957	0.151286	15	1106	FABP1;PPARA;ABCD2;NR4A3;PPARGC1A;MLYCD;PPARD;KLHL25;ABCD1;IRS1	rs2970895;rs873492;rs6581208;rs1526267;rs74286765;rs11646859;rs112334764;rs2937949;rs12837073;rs78418351	3.19;3.10;2.40;2.19;2.10;2.05;2.05;1.80;1.79;1.77
GOBP_SIGNAL_PEPTIDE_PROCESSING	5.86094	0.00624394	0.153629	13	1517	SPCS3;SPCS2;IMMP2L;SEC11A;PCSK5;CLN5;IMMP1L;SPPL3;PARL;SPCS1	rs72641708;rs544115;rs17158597;rs150079613;rs7048715;rs9573967;rs72892554;rs112345317;rs12107414;rs71299613	4.57;3.58;3.03;3.03;2.88;2.49;2.18;1.85;1.73;1.45
GOBP_REGULATION_OF_UBIQUITIN_PROTEIN_TRANSFERASE_ACTIVITY	6.44231	0.00625577	0.153765	58	3265	PEX12;PINK1;ARRDC4;CDC20B;PTEN;ABL1;FEM1A;BUB3;DCUN1D1;CDC20	rs4531775;rs12401770;rs28531668;rs465247;rs719426;rs113585858;rs7252263;rs2246451;rs16833596;rs4660731	4.36;3.16;2.99;2.80;2.75;2.73;2.60;2.60;2.53;2.41
GOBP_NEGATIVE_REGULATION_OF_PROTEIN_LOCALIZATION_TO_CELL_SURFACE	6.21172	0.00633417	0.154386	12	1578	NEDD4L;ASTN2;GPM6B;SNX33;ACTN2;COMMD1;CAV3;TAX1BP3;LEPROT;GOPC	rs7243671;rs10759872;rs5979979;rs75000175;rs2297861;rs10518958;rs11718289;rs12325922;rs7555604;rs9285421	2.90;2.51;2.32;2.16;1.97;1.83;1.66;1.52;1.51;1.40
GOBP_PROTEIN_ACYLATION	5.82048	0.00634282	0.154499	240	15068	MAPT;GSK3B;ZDHHC14;GOLGA7;ZDHHC13;HHATL;MSL2;JADE2;MRGBP;GOLGA7B	rs17763658;rs334549;rs9505841;rs6994017;rs7102888;rs75589867;rs13065565;rs112802858;rs6010685;rs7919531	3.81;3.32;3.28;3.26;3.22;3.21;3.21;3.21;3.18;3.17
GOBP_EMBRYONIC_AXIS_SPECIFICATION	6.02246	0.00647024	0.156799	36	2369	TBX3;PCSK6;WNT7A;NEUROG1;RIPPLY1;TIFAB;DCANP1;BASP1;SMAD6;WNT1	rs2384406;rs8043284;rs12635960;rs11950696;rs5962770;rs6596224;rs6596224;rs72738622;rs11071912;rs10875906	3.78;3.19;2.97;2.85;2.69;2.55;2.55;2.39;2.39;2.37
GOBP_REGULATION_OF_ACTIN_FILAMENT_BUNDLE_ASSEMBLY	5.6092	0.00684992	0.165243	103	8745	EPHA1;ARHGEF10L;TPM1;SORBS3;BAG4;SWAP70;F11R;SERPINF2;ARHGAP6;DLC1	rs10226669;rs3753379;rs2899687;rs2469762;rs72644707;rs10840273;rs4596920;rs35871069;rs112813258;rs80288017	3.91;3.69;3.68;3.53;3.51;3.50;3.27;3.20;3.00;2.94
GOBP_NEGATIVE_REGULATION_OF_CATION_CHANNEL_ACTIVITY	5.53422	0.00701454	0.167495	55	3886	CRHR1;PPP3CC;EPO;PPP3CB;CALM3;KCNE2;MIR29B1;TRDN;KCNE1;MIR499A	rs7222658;rs2469762;rs2553023;rs112540608;rs4578773;rs9985125;rs157928;rs9401643;rs8129272;rs7269138	3.93;3.53;3.19;2.71;2.59;2.57;2.54;2.47;2.44;2.35
GOBP_ADENYLATE_CYCLASE_ACTIVATING_G_PROTEIN_COUPLED_RECEPTOR_SIGNALING_PATHWAY	5.42482	0.00706162	0.168131	114	8976	ADRA1A;PDE4D;CRHR1;DRD1;CHGA;GPR4;ADRA1B;RAMP1;ADCY9;IAPP	rs1383914;rs112162527;rs7222658;rs267373;rs7154944;rs10424209;rs56269052;rs11694043;rs2532004;rs28446944	5.07;4.08;3.93;3.32;3.31;3.00;2.96;2.95;2.93;2.89
GOBP_KILLING_OF_CELLS_OF_ANOTHER_ORGANISM	5.436	0.00709776	0.168748	46	2466	RNASE7;CCL13;DEFB132;DEFB128;CHGA;DEFA1B;DEFA4;DEFA1;DEFA6;ROMO1	rs1312749;rs73288064;rs12479794;rs12479794;rs7154944;rs2741676;rs2741676;rs2741676;rs2741676;rs112041905	3.73;3.48;3.32;3.32;3.31;3.29;3.29;3.29;3.29;2.81
GOBP_AXIS_SPECIFICATION	5.76954	0.00710093	0.168805	90	5828	TBX3;AURKA;SETDB2;PCSK6;WNT7A;NEUROG1;CDX4;RIPPLY1;CER1;IFT172	rs2384406;rs59173918;rs9568236;rs8043284;rs12635960;rs11950696;rs969927;rs5962770;rs3747534;rs12464368	3.78;3.73;3.47;3.19;2.97;2.85;2.69;2.69;2.63;2.57
GOBP_DEFENSE_RESPONSE_TO_FUNGUS	5.48488	0.00732576	0.172777	51	3433	RNASE8;RNASE7;CHGA;DEFA1;DEFA6;DEFA1B;DEFA4;PLCG2;ZBP1;NLRP10	rs1312749;rs1312749;rs7154944;rs2741676;rs2741676;rs2741676;rs2741676;rs9924890;rs4810087;rs9666920	3.73;3.73;3.31;3.29;3.29;3.29;3.29;3.02;2.90;2.66
GOBP_INTRACELLULAR_PROTEIN_TRANSMEMBRANE_TRANSPORT	5.83957	0.00749768	0.176046	54	3122	PEX12;SEC63;RTN2;GRPEL1;TOMM40L;ROMO1;GLP1R;TRAM1;GRPEL2;PEX26	rs4531775;rs2071946;rs12461621;rs56140231;rs2502809;rs112041905;rs10305532;rs74676531;rs10515627;rs147700690	4.36;3.88;3.45;2.88;2.88;2.81;2.67;2.63;2.56;2.39
GOBP_CARBOHYDRATE_DERIVATIVE_CATABOLIC_PROCESS	5.14487	0.00762759	0.178303	168	11286	MMP12;NEU1;PDE4D;EDEM1;SUCLG2;NEU3;CDA;NUDT4;NUDT7;NEIL1	rs61493282;rs146535109;rs112162527;rs341981;rs2772456;rs544115;rs12401770;rs74195547;rs2966032;rs11631300	4.91;4.74;4.08;3.94;3.70;3.58;3.16;2.96;2.87;2.83
GOBP_RESPONSE_TO_PEPTIDE_HORMONE	5.29238	0.00784648	0.181119	419	29357	PLCB1;INSR;SESN3;SORBS1;CRHR1;TIMP1;CPEB1;PTPRE;TRPV1;LPIN2	rs75234999;rs75392157;rs558288;rs12358530;rs7222658;rs4824626;rs28593415;rs11018415;rs9905037;rs35176958	4.33;4.24;4.20;4.08;3.93;3.86;3.78;3.61;3.56;3.45
GOBP_ADULT_BEHAVIOR	5.21488	0.00789143	0.181707	138	14664	EHMT2;CRHR1;SHANK2;NRXN1;ALK;DAB1;GIGYF2;CNTNAP2;SDK1;SPTBN4	rs146535109;rs7222658;rs61886415;rs7569722;rs116016471;rs72912422;rs73999704;rs71530751;rs55961125;rs2278243	4.74;3.93;3.65;3.64;3.59;3.59;3.53;3.53;3.37;3.36
GOBP_LIPID_EXPORT_FROM_CELL	5.96615	0.00790557	0.181962	46	3575	CRHR1;NMB;DAB2;NOS2;TSPO;IL1B;OXT;IL1A;P2RX7;TNFRSF11A	rs7222658;rs150079613;rs111481858;rs117463687;rs138952;rs1143629;rs3787484;rs3181067;rs672140;rs6567276	3.93;3.03;2.81;2.71;2.70;2.50;2.35;2.31;2.31;2.30
GOBP_POSITIVE_REGULATION_OF_GLYCOLYTIC_PROCESS	6.33187	0.00790797	0.182005	20	1899	INSR;SLC4A4;PRKAA2;ZBTB20;MTOR;P2RX7;ARNT;IGF1;GAPDHS;RPTOR	rs75392157;rs59660339;rs4568857;rs73238043;rs2878409;rs672140;rs11806118;rs5742643;rs11084826;rs10468603	4.24;4.16;2.83;2.64;2.52;2.31;2.24;2.17;2.11;2.00
GOBP_MITOCHONDRIAL_RESPIRATORY_CHAIN_COMPLEX_ASSEMBLY	5.46172	0.00813209	0.185982	86	5013	NDUFA9;FOXRED1;UQCC1;NDUFAF3;IMMP2L;NDUFS2;NDUFA3;SDHAF1;UQCRFS1;NUBPL	rs2267551;rs79152678;rs78070351;rs6790914;rs17158597;rs2502809;rs66900966;rs4806237;rs10418576;rs1367315	3.34;3.24;3.20;3.18;3.03;2.88;2.86;2.68;2.59;2.59
GOBP_POSITIVE_REGULATION_OF_UBIQUITIN_PROTEIN_TRANSFERASE_ACTIVITY	5.58343	0.00819858	0.186694	34	1880	PEX12;PINK1;ARRDC4;CDC20B;PTEN;DCUN1D1;CDC20;TRIB3;FBXW7;PLK1	rs4531775;rs12401770;rs28531668;rs465247;rs719426;rs16833596;rs4660731;rs6051744;rs13104667;rs246330	4.36;3.16;2.99;2.80;2.75;2.53;2.41;2.40;2.30;2.24
GOBP_ANTIMICROBIAL_HUMORAL_IMMUNE_RESPONSE_MEDIATED_BY_ANTIMICROBIAL_PEPTIDE	5.82781	0.00831976	0.188641	70	3078	RNASE7;RNASE6;CCL13;DEFA4;DEFA6;DEFA1;DEFA1B;LGALS4;PGC;CXCL14	rs1312749;rs61976921;rs73288064;rs2741676;rs2741676;rs2741676;rs2741676;rs8110828;rs35846682;rs11950696	3.73;3.66;3.48;3.29;3.29;3.29;3.29;3.23;2.95;2.85
GOBP_REGULATION_OF_NEURON_PROJECTION_DEVELOPMENT	4.19019	0.00843607	0.189951	434	45538	TENM3;EFHC2;FSTL4;KATNB1;IST1;CAMK1D;MAPT;NTNG1;TRPC5;ALK	rs10034371;rs287778;rs256240;rs76370907;rs79169855;rs11594130;rs17763658;rs12354155;rs3027784;rs116016471	4.78;4.70;4.44;4.06;4.04;3.88;3.81;3.80;3.71;3.59
GOBP_GLIAL_CELL_DIFFERENTIATION	4.84326	0.00845391	0.19013	230	16567	MAPT;DAB1;ASPA;DRD1;SOX11;CDK6;MMP24;LAMB2;LIN28A;NKX2-1	rs17763658;rs72912422;rs9905037;rs267373;rs76251724;rs11974095;rs78070351;rs6790914;rs11578260;rs7160565	3.81;3.59;3.56;3.32;3.27;3.23;3.20;3.18;3.16;3.16
GOBP_RESPONSE_TO_FOOD	5.67571	0.00857646	0.191209	37	2557	CLPS;CLPSL1;CLPSL2;PPARA;UCN;GHR;GHSR;PRKCG;GHRH;OXT	rs9470090;rs9470090;rs9470090;rs873492;rs11684134;rs72753100;rs595161;rs60166062;rs78681060;rs3787484	3.35;3.35;3.35;3.10;2.99;2.84;2.73;2.57;2.55;2.35
GOBP_NUCLEOSIDE_TRIPHOSPHATE_METABOLIC_PROCESS	5.36769	0.00862171	0.19157	225	14590	HSPA1B;HSPA1A;INSR;SLC4A4;PFKP;HDAC4;ATP1B1;NME7;PGM1;NDUFA9	rs146535109;rs146535109;rs75392157;rs59660339;rs12355901;rs592695;rs6675509;rs1200131;rs2284997;rs2267551	4.74;4.74;4.24;4.16;3.91;3.86;3.80;3.70;3.36;3.34
GOBP_REGULATION_OF_PROTEIN_POLYMERIZATION	5.09232	0.00862645	0.1916	178	13338	NCKAP1;HSPA1B;HSPA1A;MAPT;TPPP2;BAG4;VASP;ARHGAP40;SPTBN4;SLIT2	rs148384538;rs146535109;rs146535109;rs17763658;rs1312749;rs72644707;rs12461621;rs113787109;rs2278243;rs13149337	5.23;4.74;4.74;3.81;3.73;3.51;3.45;3.42;3.36;3.32
GOBP_AORTA_DEVELOPMENT	5.20967	0.00868408	0.191958	63	4518	AP2B1;ROBO1;PLXND1;NPRL3;ROBO2;SNX17;ADAMTS9;RBPJ;MIR145;MIR143	rs4531775;rs6807427;rs9832275;rs9924289;rs13090400;rs11684134;rs7613753;rs716075;rs10515627;rs10515627	4.36;3.55;3.13;3.03;3.01;2.99;2.90;2.60;2.56;2.56
GOBP_REGULATION_OF_ANATOMICAL_STRUCTURE_SIZE	4.76734	0.00893086	0.196591	470	38677	KCNA5;NCKAP1;ADRA1A;CIT;FSTL4;IST1;GRIP2;MAPT;ASIC2;TRPC5	rs9919705;rs148384538;rs1383914;rs11064955;rs256240;rs79169855;rs34951957;rs17763658;rs113351607;rs3027784	5.81;5.23;5.07;4.49;4.44;4.04;3.95;3.81;3.76;3.71
GOBP_SIGNAL_RELEASE	4.78557	0.00900407	0.19738	469	36622	KCNA5;DYSF;SLC44A4;ERC2;PLCB1;RASL10B;CRHR1;SV2C;SYN1;TBX3	rs9919705;rs4852258;rs146535109;rs56242225;rs75234999;rs35672532;rs7222658;rs2937715;rs4824626;rs2384406	5.81;4.79;4.74;4.45;4.33;4.20;3.93;3.93;3.86;3.78
GOBP_MACROPHAGE_ACTIVATION	4.9375	0.00989036	0.215912	104	8365	DYSF;MAPT;TRPV1;FOXP1;TLR6;TLR1;PLCG2;IL33;GPR137B;PJA2	rs4852258;rs17763658;rs9905037;rs1522171;rs7659256;rs7659256;rs9924890;rs16924291;rs67957619;rs9326769	4.79;3.81;3.56;3.54;3.25;3.25;3.02;2.99;2.76;2.73
GOBP_REGULATION_OF_TRANSLATIONAL_ELONGATION	5.39878	0.0100763	0.219066	18	1103	GRM5;CPEB3;DPH5;DPH6;EIF5AL1;EIF4A3;ALKBH1;EIF5A2;DPH3;DPH1	rs308804;rs701844;rs7523594;rs16960833;rs192907309;rs12943377;rs2037933;rs112934669;rs41284041;rs7207686	4.01;3.27;2.78;2.76;1.99;1.90;1.89;1.86;1.80;1.78
GOBP_PRIMARY_MIRNA_PROCESSING	5.67074	0.0101772	0.220353	17	1200	SRRT;HNRNPA2B1;SRSF3;LIN28B;PUS10;SMAD3;METTL3;IL6;DDX3X;NCBP2	rs4729621;rs117947396;rs138270309;rs77566078;rs62150971;rs750766;rs2242529;rs73274210;rs1782566;rs498226	3.42;2.67;2.65;2.25;2.20;2.08;2.03;1.89;1.81;1.72
GOBP_POSITIVE_REGULATION_OF_RNA_SPLICING	5.87983	0.0102521	0.220363	39	2683	HSPA1A;RBM20;HMX2;U2AF2;NUP98;HABP4;CIRBP;NCL;POLR2A;SETX	rs146535109;rs2007551;rs2246451;rs74628226;rs10742164;rs10820727;rs72979542;rs13035106;rs34121192;rs1810887	4.74;3.12;2.60;2.45;2.37;2.19;2.11;2.00;1.88;1.86
GOBP_REGULATION_OF_PROTEIN_LOCALIZATION_TO_ENDOSOME	5.46279	0.0102611	0.220444	13	965	MGAT3;ABHD17A;ABHD17B;ABHD17C;EZR;RDX;SORL1;EGF;ROCK2;DTX3L	rs8136980;rs10414061;rs11143012;rs75874112;rs2291389;rs55808598;rs12789949;rs10012953;rs6705799;rs78120455	2.32;2.19;2.19;2.10;2.07;1.82;1.77;1.74;1.65;1.30
GOBP_POSITIVE_REGULATION_OF_FATTY_ACID_BETA_OXIDATION	5.5655	0.0105147	0.224896	10	679	FABP1;PPARA;ABCD2;ABCD1;IRS1;TWIST1;IRS2;CPT1A;PLIN5;AKT2	rs2970895;rs873492;rs6581208;rs12837073;rs78418351;rs28595434;rs117110418;rs151279009;rs4635456;rs186641061	3.19;3.10;2.40;1.79;1.77;1.75;1.74;1.68;1.39;1.14
GOBP_NEUROTRANSMITTER_TRANSPORT	4.62067	0.0107121	0.228193	197	17452	DYSF;ERC2;SLC6A17;SV2C;SYN1;NRXN1;PTPRN2;MCTP2;PREPL;DRD1	rs4852258;rs56242225;rs2784150;rs2937715;rs4824626;rs7569722;rs13234965;rs12912567;rs79537401;rs267373	4.79;4.45;4.02;3.93;3.86;3.64;3.55;3.54;3.43;3.32
GOBP_ADENYLATE_CYCLASE_MODULATING_G_PROTEIN_COUPLED_RECEPTOR_SIGNALING_PATHWAY	5.37075	0.0109067	0.229281	207	17283	ADRA1A;GABBR2;PDE4D;GRM5;CRHR1;GRM8;GRK5;GRM1;DRD1;CHGA	rs1383914;rs11790707;rs112162527;rs308804;rs7222658;rs10269816;rs78286160;rs362842;rs267373;rs7154944	5.07;4.28;4.08;4.01;3.93;3.55;3.46;3.44;3.32;3.31
GOBP_REGULATION_OF_NEUROTRANSMITTER_TRANSPORT	4.58553	0.0109239	0.229376	95	8022	DYSF;SV2C;SYN1;MCTP2;PREPL;DRD1;FLOT1;TPRG1L;PER2;WNT7A	rs4852258;rs2937715;rs4824626;rs12912567;rs79537401;rs267373;rs6911628;rs2368544;rs12474243;rs12635960	4.79;3.93;3.86;3.54;3.43;3.32;3.15;3.08;2.98;2.97
GOBP_SULFUR_COMPOUND_METABOLIC_PROCESS	4.79956	0.0109406	0.229468	296	20945	SLC19A2;HLCS;ACSM6;CHST4;B3GNT2;MSRA;SUCLG2;LYRM4;NDST3;PDK3	rs35337011;rs73210796;rs11188249;rs148582489;rs10197217;rs76034192;rs2772456;rs4530910;rs28528872;rs72623004	5.48;4.55;4.08;3.94;3.89;3.73;3.70;3.58;3.55;3.55
GOBP_POSITIVE_REGULATION_OF_TUMOR_NECROSIS_FACTOR_MEDIATED_SIGNALING_PATHWAY	6.59638	0.0109693	0.229573	10	725	HSPA1B;HSPA1A;CPNE1;LAPTM5;TRIM32;TRAF2;ADAM17;CASP1;CASP4;UBE2K	rs146535109;rs146535109;rs112041905;rs4949299;rs7867798;rs884112;rs12692386;rs17447587;rs11522698;rs9992910	4.74;4.74;2.81;2.10;2.07;1.88;1.79;1.51;1.51;1.41
GOBP_PROTEIN_LOCALIZATION_TO_EARLY_ENDOSOME	5.3574	0.0109906	0.22964	12	958	NRP1;MGAT3;EZR;LRRC7;RDX;SORL1;EGF;SCRIB;ROCK2;DTX3L	rs11009260;rs8136980;rs2291389;rs12028771;rs55808598;rs12789949;rs10012953;rs11542374;rs6705799;rs78120455	2.48;2.32;2.07;1.85;1.82;1.77;1.74;1.66;1.65;1.30
GOBP_POSITIVE_REGULATION_OF_ACTIN_FILAMENT_BUNDLE_ASSEMBLY	5.21747	0.0110927	0.229961	60	4932	EPHA1;ARHGEF10L;TPM1;SORBS3;BAG4;SWAP70;SERPINF2;PPM1F;WNT11;ABL1	rs10226669;rs3753379;rs2899687;rs2469762;rs72644707;rs10840273;rs35871069;rs539687373;rs681836;rs113585858	3.91;3.69;3.68;3.53;3.51;3.50;3.20;2.74;2.73;2.73
GOBP_GLIOGENESIS	4.71734	0.0111051	0.23	311	22097	ZMIZ1;MIR146A;MAPT;DAB1;ASPA;DRD1;SOX11;CDK6;MMP24;LAMB2	rs704016;rs4921289;rs17763658;rs72912422;rs9905037;rs267373;rs76251724;rs11974095;rs78070351;rs6790914	4.83;4.50;3.81;3.59;3.56;3.32;3.27;3.23;3.20;3.18
GOBP_NEGATIVE_REGULATION_OF_LIPOPOLYSACCHARIDE_MEDIATED_SIGNALING_PATHWAY	5.46125	0.0111467	0.230504	13	1132	CARD8;PRDX2;TRIB1;CACTIN;SIGIRR;LTF;LACRT;LILRA2;DEFB118;DEFB114	rs12462078;rs117157640;rs2980864;rs28416788;rs57237855;rs35479331;rs7311076;rs4806787;rs6058782;rs75270544	2.94;2.41;2.38;2.20;2.12;1.98;1.78;1.69;1.62;1.60
GOBP_PROTEIN_LOCALIZATION_TO_GOLGI_APPARATUS	4.95143	0.0113817	0.233967	29	1878	ARL5C;RAB6A;PAQR3;GAK;VPS13A;VPS13C;RAB6B;PACS1;VPS13D;IFT20	rs74649011;rs144764333;rs10015978;rs2279175;rs72746022;rs10851701;rs62269104;rs57893926;rs28551666;rs658591	2.81;2.75;2.73;2.52;2.41;2.36;2.30;2.21;2.16;2.15
GOBP_REGULATION_OF_LIPID_METABOLIC_PROCESS	4.64446	0.0115231	0.234327	320	23664	IGFBP7;MALRD1;SORBS1;REST;C1QTNF2;ALK;PDK3;CCDC3;ORMDL3;STAR	rs1718874;rs11008507;rs12358530;rs150310611;rs71603662;rs116016471;rs72623004;rs6602628;rs8080734;rs77162995	4.47;4.14;4.08;3.68;3.66;3.59;3.55;3.41;3.40;3.37
GOBP_REGULATION_OF_UBIQUITIN_PROTEIN_LIGASE_ACTIVITY	5.47812	0.0115399	0.23437	26	1388	PEX12;CDC20B;PTEN;CDC20;MAD2L2;PLK1;CDC14B;USP44;CDKN1B;RPS20	rs4531775;rs465247;rs719426;rs4660731;rs76462530;rs246330;rs10820727;rs7974458;rs2066827;rs111355169	4.36;2.80;2.75;2.41;2.27;2.24;2.19;1.74;1.72;1.71
GOBP_FEAR_RESPONSE	5.71203	0.0115832	0.23448	45	4475	CRHR1;DRD1;GRM7;GABRA5;UCN;PRKAR1B;GRIK2;GNG7;PDE8B;EPHB2	rs7222658;rs267373;rs712793;rs78167470;rs11684134;rs141909074;rs2629977;rs12462119;rs6883469;rs963113	3.93;3.32;3.22;3.06;2.99;2.93;2.90;2.72;2.70;2.53
GOBP_INNATE_IMMUNE_RESPONSE_IN_MUCOSA	5.8157	0.0115906	0.2345	19	1096	DEFA1;DEFA4;DEFA1B;DEFA6;DEFB1;NOS2;DEFA3;DEFA5;RNASE2;LTF	rs2741676;rs2741676;rs2741676;rs2741676;rs2951868;rs117463687;rs4300027;rs4300027;rs6571594;rs35479331	3.29;3.29;3.29;3.29;2.79;2.71;2.53;2.53;2.25;1.98
GOBP_REGULATION_OF_MEMBRANE_POTENTIAL	4.27434	0.0116272	0.234597	416	41944	KCNA5;ADRA1A;KCNK10;KCNH7;SLC4A4;GRM5;CLCN1;MAPT;ATP1B1;ASIC2	rs9919705;rs1383914;rs1977212;rs17731478;rs59660339;rs308804;rs10226669;rs17763658;rs6675509;rs113351607	5.81;5.07;4.58;4.22;4.16;4.01;3.91;3.81;3.80;3.76
GOBP_CARBOHYDRATE_CATABOLIC_PROCESS	4.99561	0.0116865	0.234753	156	10630	NEU1;INSR;SLC4A4;PFKP;HDAC4;NEU3;PGM1;EIF6;IER3;PPARA	rs146535109;rs75392157;rs59660339;rs12355901;rs592695;rs544115;rs2284997;rs78070351;rs6911628;rs873492	4.74;4.24;4.16;3.91;3.86;3.58;3.36;3.20;3.15;3.10
GOBP_POSITIVE_REGULATION_OF_SKELETAL_MUSCLE_TISSUE_DEVELOPMENT	5.24511	0.0118367	0.236869	19	1278	FLOT1;DLL1;MTM1;CDON;LMOD3;SHH;MYF6;WNT3A;BCL2;MYOD1	rs6911628;rs9459987;rs34086419;rs4540843;rs9816032;rs117027107;rs73150798;rs849895;rs2551402;rs2299635	3.15;2.43;2.25;2.23;2.19;2.01;1.75;1.74;1.69;1.67
GOBP_TUBE_FORMATION	4.25851	0.0119692	0.238617	154	11048	APAF1;OVOL2;VASP;SOX11;CC2D2A;DLC1;SEMA4C;ABL1;FZD2;CELSR1	rs4472982;rs6111821;rs12461621;rs76251724;rs6811445;rs80288017;rs6576990;rs113585858;rs6503376;rs75801019	3.49;3.49;3.45;3.27;3.16;2.94;2.77;2.73;2.71;2.69
GOBP_PROTEIN_LOCALIZATION_TO_CELL_CORTEX	5.41431	0.0121296	0.239278	11	1089	PPP1R9B;EPB41L2;GNAI1;GPSM2;PLK1;MISP;EZR;NUBP1;SAPCD2;EPB41	rs12943522;rs117376078;rs10239304;rs12729728;rs246330;rs11882077;rs2291389;rs66972272;rs34558922;rs554820	3.06;3.01;2.43;2.25;2.24;2.09;2.07;1.87;1.67;1.59
GOBP_ANTERIOR_POSTERIOR_AXIS_SPECIFICATION	5.18045	0.0121374	0.239331	51	3132	TBX3;AURKA;PCSK6;NEUROG1;CDX4;RIPPLY1;CER1;DCANP1;TIFAB;FOXA2	rs2384406;rs59173918;rs8043284;rs11950696;rs969927;rs5962770;rs3747534;rs6596224;rs6596224;rs1209523	3.78;3.73;3.19;2.85;2.69;2.69;2.63;2.55;2.55;2.41
GOBP_HEPARAN_SULFATE_PROTEOGLYCAN_METABOLIC_PROCESS	5.35187	0.0121395	0.239362	15	1912	SULF2;HS3ST4;SULF1;HS6ST2;HS2ST1;HS3ST1;HS6ST1;HS3ST3A1;HS3ST3B1;HS3ST2	rs872111;rs4387605;rs73683988;rs17317084;rs6704152;rs13115919;rs737191;rs61139351;rs4792473;rs150345	3.16;3.11;2.87;2.58;2.51;2.39;2.16;2.14;2.01;1.84
GOBP_RESPONSE_TO_UV_A	5.47582	0.0126072	0.246184	14	872	MMP3;TIMP1;OPN5;OPN1SW;EGFR;AKT1;MME;OPN3;MMP2;MMP9	rs61493282;rs4824626;rs9381619;rs17475638;rs2330948;rs12433350;rs3821719;rs6429290;rs17859898;rs73128584	4.91;3.86;2.47;2.23;2.21;2.20;2.16;2.15;2.08;1.93
GOBP_REGULATION_OF_MONOATOMIC_ANION_TRANSMEMBRANE_TRANSPORT	5.56338	0.0126484	0.246726	10	815	GRM5;CFTR;PRNP;ABCB1;ANO9;PTAFR;GOPC;RIPK1;TCAF2;TCAF1	rs308804;rs79310633;rs6076708;rs10274623;rs7396620;rs113189145;rs9285421;rs6596944;rs78603442;rs6947163	4.01;1.94;1.90;1.81;1.49;1.44;1.40;1.31;0.69;0.58
GOBP_CELLULAR_RESPONSE_TO_TESTOSTERONE_STIMULUS	4.6325	0.0126487	0.246729	12	907	ELK1;SRD5A1;IGF1R;SPP1;ROCK2;RWDD1;AR;NCOA4;SLC39A9;SIRT1	rs4824626;rs72724286;rs951715;rs7679391;rs6705799;rs568820535;rs5964601;rs72795888;rs17836240;rs7096385	3.86;3.06;2.51;1.84;1.65;1.59;1.47;1.44;1.39;0.84
GOBP_CELLULAR_RESPONSE_TO_PEPTIDE_HORMONE_STIMULUS	4.6072	0.0127691	0.248012	303	21815	PLCB1;INSR;SESN3;SORBS1;CRHR1;CPEB1;PTPRE;LPIN2;GRB10;GSK3B	rs75234999;rs75392157;rs558288;rs12358530;rs7222658;rs28593415;rs11018415;rs35176958;rs7799091;rs334549	4.33;4.24;4.20;4.08;3.93;3.78;3.61;3.45;3.42;3.32
GOBP_PROTEIN_POLYMERIZATION	4.60054	0.0129302	0.25022	260	19319	NCKAP1;HSPA1B;HSPA1A;MAPT;TPPP2;NIN;BAG4;VASP;ARHGAP40;SPTBN4	rs148384538;rs146535109;rs146535109;rs17763658;rs1312749;rs10137363;rs72644707;rs12461621;rs113787109;rs2278243	5.23;4.74;4.74;3.81;3.73;3.55;3.51;3.45;3.42;3.36
GOBP_RHO_PROTEIN_SIGNAL_TRANSDUCTION	4.31533	0.0130452	0.250934	123	12557	ADRA1A;ROBO1;RTKN;F11R;ARHGAP5;FLOT1;NTN1;ITGA3;RHOB;EPS8L1	rs1383914;rs6807427;rs7556852;rs4596920;rs71441709;rs6911628;rs62068228;rs12943522;rs61218656;rs34965439	5.07;3.55;3.42;3.27;3.16;3.15;3.09;3.06;3.06;3.00
GOBP_ACTOMYOSIN_STRUCTURE_ORGANIZATION	4.99742	0.0130653	0.251067	199	16187	PDLIM1;SORBS1;FRMD3;ZYX;EPHA1;ARHGEF10L;TPM1;MYH9;ACTL8;SORBS3	rs11188249;rs12358530;rs1359166;rs10226669;rs10226669;rs3753379;rs2899687;rs11089788;rs1308794;rs2469762	4.08;4.08;3.91;3.91;3.91;3.69;3.68;3.62;3.57;3.53
GOBP_PROTEIN_TRANSMEMBRANE_TRANSPORT	4.70958	0.0131459	0.251629	65	3767	PEX12;SEC63;RTN2;GRPEL1;TOMM40L;ROMO1;GLP1R;TRAM1;GRPEL2;PEX26	rs4531775;rs2071946;rs12461621;rs56140231;rs2502809;rs112041905;rs10305532;rs74676531;rs10515627;rs147700690	4.36;3.88;3.45;2.88;2.88;2.81;2.67;2.63;2.56;2.39
GOBP_REGULATION_OF_FATTY_ACID_BETA_OXIDATION	5.72925	0.0136312	0.258642	18	1397	FABP1;PPARA;ABCD2;LONP2;AKT1;MLYCD;CNR1;ABCD1;IRS1;TWIST1	rs2970895;rs873492;rs6581208;rs75797074;rs12433350;rs11646859;rs806372;rs12837073;rs78418351;rs28595434	3.19;3.10;2.40;2.21;2.20;2.05;1.84;1.79;1.77;1.75
GOBP_POSITIVE_REGULATION_OF_MUSCLE_TISSUE_DEVELOPMENT	5.4202	0.0136731	0.259232	22	1521	FLOT1;DLL1;MTM1;CDON;LMOD3;PPARGC1A;SHH;MYF6;WNT3A;BCL2	rs6911628;rs9459987;rs34086419;rs4540843;rs9816032;rs74286765;rs117027107;rs73150798;rs849895;rs2551402	3.15;2.43;2.25;2.23;2.19;2.10;2.01;1.75;1.74;1.69
GOBP_NEGATIVE_REGULATION_OF_ION_TRANSMEMBRANE_TRANSPORTER_ACTIVITY	4.37468	0.0136824	0.25936	83	6973	CRHR1;PPP3CC;EPO;HECW2;NEDD4L;PCSK9;PPP3CB;SLC6A9;CALM3;PRKCE	rs7222658;rs2469762;rs2553023;rs74419956;rs7243671;rs11810371;rs112540608;rs12138281;rs4578773;rs7562746	3.93;3.53;3.19;2.90;2.90;2.88;2.71;2.69;2.59;2.58
GOBP_MESONEPHRIC_TUBULE_FORMATION	4.87541	0.0139139	0.262525	10	642	HS2ST1;HNF1B;GDNF;GATA3;OSR1;GREM1;WNT9B;SIX4;SIX1;NOG	rs6704152;rs1859212;rs73067751;rs374641;rs6759049;rs11855969;rs111880312;rs35674269;rs35876175;rs16957413	2.51;2.17;2.12;2.06;1.76;1.48;1.32;0.93;0.92;0.84
GOBP_CELLULAR_RESPONSE_TO_UV_A	5.49506	0.0140202	0.26359	11	573	MMP3;TIMP1;OPN5;OPN1SW;MME;OPN3;MMP2;MMP9;MMP1;CERS1	rs61493282;rs4824626;rs9381619;rs17475638;rs3821719;rs6429290;rs17859898;rs73128584;rs526215;rs62138063	4.91;3.86;2.47;2.23;2.16;2.15;2.08;1.93;1.70;1.27
GOBP_RESPONSE_TO_FUNGUS	4.67501	0.0141784	0.265619	62	4122	RNASE8;RNASE7;CHGA;DEFA4;DEFA6;DEFA1;DEFA1B;PTX3;PLCG2;BAK1	rs1312749;rs1312749;rs7154944;rs2741676;rs2741676;rs2741676;rs2741676;rs1838142;rs9924890;rs55774724	3.73;3.73;3.31;3.29;3.29;3.29;3.29;3.03;3.02;2.99
GOBP_MITOCHONDRION_MORPHOGENESIS	4.81329	0.0142312	0.265665	20	1993	MYH14;FIS1;NUBPL;PID1;MTM1;POLDIP2;BAX;PLEC;TMEM135;PANK2	rs113635247;rs150814238;rs1367315;rs60937332;rs34086419;rs658591;rs12460533;rs6420192;rs61905644;rs6037695	3.14;2.90;2.59;2.55;2.25;2.15;2.03;1.87;1.84;1.81
GOBP_BILE_ACID_AND_BILE_SALT_TRANSPORT	5.21547	0.0145781	0.271183	30	2645	ABCC3;AKR1C4;SLCO1A2;SLCO1C1;SLCO1B3;SLC10A2;SLC27A5;ABCC11;SLC51B;ABCD3	rs4141292;rs7477097;rs28446944;rs11045480;rs11045480;rs7332530;rs6510153;rs75797074;rs2946635;rs1765649	2.96;2.94;2.89;2.34;2.34;2.33;2.25;2.21;2.03;2.03
GOBP_RNA_SPLICING	4.49105	0.0147556	0.273522	428	25113	ZNF638;HSPA1A;LSM2;MPHOSPH10;SRSF8;CELF2;SRPK2;SLU7;REST;SNRPN	rs4852258;rs146535109;rs146535109;rs357780;rs558288;rs11594733;rs73186022;rs77325950;rs150310611;rs4906694	4.79;4.74;4.74;4.25;4.20;3.88;3.79;3.77;3.68;3.68
GOBP_POSITIVE_REGULATION_OF_HETEROTYPIC_CELL_CELL_ADHESION	4.74504	0.0149759	0.276635	15	1114	FLOT1;CD44;IL1B;BMP7;GCNT2;SKAP1;LCK;AGER;FGA;FGG	rs6911628;rs61881625;rs1143629;rs57966055;rs13217333;rs75424702;rs11584993;rs41268905;rs112532766;rs112532766	3.15;2.58;2.50;2.49;2.48;2.13;1.60;1.57;1.19;1.19
GOBP_PYRUVATE_METABOLIC_PROCESS	5.33516	0.0153634	0.282804	109	7542	INSR;SLC4A4;PFKP;HDAC4;PDK3;ME3;PGM1;EIF6;IER3;PPARA	rs75392157;rs59660339;rs12355901;rs592695;rs72623004;rs666646;rs2284997;rs78070351;rs6911628;rs873492	4.24;4.16;3.91;3.86;3.55;3.48;3.36;3.20;3.15;3.10
GOBP_CALCIUM_MEDIATED_SIGNALING_USING_INTRACELLULAR_CALCIUM_SOURCE	5.27134	0.0156993	0.287984	20	1895	GRM5;HOMER2;VCAM1;FIS1;SELP;DEFB1;RYR2;PTPRJ;KDR;AZU1	rs308804;rs77885195;rs12732989;rs150814238;rs13306344;rs2951868;rs3817436;rs35711693;rs6842494;rs184978907	4.01;3.07;2.96;2.90;2.80;2.79;2.69;2.62;2.41;2.22
GOBP_REGULATION_OF_CELLULAR_RESPONSE_TO_HYPOXIA	5.18011	0.0159478	0.290552	18	1395	DDAH1;USP19;PINK1;MIR210;MIR145;TMBIM6;CD34;VHL;CHCHD2;PIK3CB	rs4949914;rs6790914;rs12401770;rs61877776;rs10515627;rs12309717;rs12029239;rs165501;rs59381365;rs361096	3.27;3.18;3.16;2.58;2.56;2.42;2.18;2.15;1.74;1.73
GOBP_POSITIVE_REGULATION_OF_CELL_PROJECTION_ORGANIZATION	4.22946	0.0159499	0.290577	332	34664	NCKAP1;TENM3;KATNB1;IST1;CAMK1D;MAPT;TRPC5;ALK;TMEM106B;FN1	rs148384538;rs10034371;rs76370907;rs79169855;rs11594130;rs17763658;rs3027784;rs116016471;rs10479756;rs1250244	5.23;4.78;4.06;4.04;3.88;3.81;3.71;3.59;3.55;3.55
GOBP_BASE_EXCISION_REPAIR_AP_SITE_FORMATION	5.12777	0.0161982	0.294072	12	737	MPG;NEIL1;OGG1;NTHL1;NEIL3;NEIL2;TDG;ERCC5;SMUG1;MBD4	rs9924289;rs11631300;rs159146;rs72766650;rs11938769;rs13278982;rs74366368;rs16960732;rs10876544;rs66819767	3.03;2.83;2.48;2.39;1.90;1.82;1.51;1.49;1.48;1.36
GOBP_SODIUM_INDEPENDENT_ORGANIC_ANION_TRANSPORT	5.64165	0.016308	0.295051	15	1351	SLCO3A1;SLCO1A2;SLCO1C1;SLCO1B3;SLCO5A1;SLCO1B1;SLC22A6;SLCO1B7;SLCO4A1;SLCO6A1	rs4778032;rs28446944;rs11045480;rs11045480;rs17664872;rs71446763;rs4600214;rs11045694;rs6090389;rs12657079	4.17;2.89;2.34;2.34;2.02;2.01;1.76;1.66;1.60;1.56
GOBP_REGULATION_OF_PROTEIN_BINDING	4.49747	0.0164006	0.295415	194	13760	LRPAP1;HDAC4;AURKA;TIAM1;GSK3B;FLOT1;ACTB;PLXND1;PPARA;CBLB	rs2857988;rs592695;rs59173918;rs9977559;rs334549;rs6911628;rs62453415;rs9832275;rs873492;rs58631873	4.13;3.86;3.73;3.44;3.32;3.15;3.14;3.13;3.10;3.08
GOBP_INTERLEUKIN_1_PRODUCTION	5.12093	0.0164447	0.295735	120	7007	LILRA5;FOXP1;NLRP2;SERPINB1;TLR6;SAA1;NLRP12;IL1R2;TLR8;CARD8	rs67196648;rs1522171;rs12609974;rs160669;rs7659256;rs1520887;rs7409133;rs10460490;rs178993;rs12462078	3.57;3.54;3.50;3.32;3.25;3.09;3.08;3.05;3.02;2.94
GOBP_REGULATION_OF_OPSONIZATION	5.58292	0.0166125	0.297505	10	625	CFP;FCN2;FCN1;C4BPB;C4BPA;MYO18A;MBL2;PLA2G5;COLEC10;COLEC11	rs4824626;rs3124954;rs3124954;rs17258746;rs17258746;rs17795242;rs11816856;rs660414;rs1385493;rs79019520	3.86;2.25;2.25;2.07;2.07;1.97;1.84;1.77;1.64;1.57
GOBP_REGULATION_OF_MUSCLE_TISSUE_DEVELOPMENT	5.25773	0.0169295	0.302158	44	2816	USP19;FLOT1;LUC7L;CENPF;DLL1;WNT10B;MTM1;SIRT2;CDON;LMOD3	rs6790914;rs6911628;rs11641876;rs6540853;rs9459987;rs10875906;rs34086419;rs6508822;rs4540843;rs9816032	3.18;3.15;2.51;2.48;2.43;2.37;2.25;2.23;2.23;2.19
GOBP_ODONTOGENESIS_OF_DENTIN_CONTAINING_TOOTH	4.7927	0.0171894	0.305763	88	7065	TP63;BSG;PPARA;SCN10A;GLI2;SLC24A4;KLK5;KLK4;SLC4A2;DSPP	rs60599136;rs6510824;rs873492;rs73064572;rs280218;rs10137612;rs2242670;rs2242670;rs34403003;rs28703720	3.74;3.23;3.10;3.09;2.90;2.89;2.85;2.85;2.82;2.63
GOBP_OVULATION	4.9245	0.0173394	0.306891	21	1507	IMMP2L;NOS3;EREG;HPGD;INHBA;LEP;MMP2;IL4R;NRIP1;INHBB	rs17158597;rs34403003;rs16850965;rs6812740;rs17638240;rs41457646;rs17859898;rs961914;rs2823061;rs72827487	3.03;2.82;2.73;2.34;2.19;2.18;2.08;1.99;1.91;1.87
GOBP_PROTEOGLYCAN_BIOSYNTHETIC_PROCESS	4.70908	0.017377	0.307204	64	5669	NDST3;GLCE;HS3ST4;CHST12;CHST11;CSGALNACT1;EXT2;FOXL1;EXTL2;CYTL1	rs28528872;rs871505;rs4387605;rs28663449;rs7974091;rs28671342;rs10769030;rs34505475;rs17416180;rs1868047	3.55;3.34;3.11;3.02;2.98;2.89;2.77;2.73;2.68;2.60
GOBP_ENDOCRINE_SYSTEM_DEVELOPMENT	4.93975	0.0175177	0.308488	134	8784	INSR;CRHR1;GSK3B;CDK6;CDH1;NKX2-1;ZNF800;SRD5A1;BAK1;GLI2	rs75392157;rs7222658;rs334549;rs11974095;rs72785161;rs7160565;rs10243337;rs72724286;rs55774724;rs280218	4.24;3.93;3.32;3.23;3.19;3.16;3.08;3.06;2.99;2.90
GOBP_REGULATION_OF_SYSTEMIC_ARTERIAL_BLOOD_PRESSURE_MEDIATED_BY_A_CHEMICAL_SIGNAL	4.34413	0.0176493	0.309772	48	4058	ADRA1A;RASL10B;PDE4D;CPA3;TPM1;SERPINF2;RPS6KA2;NOX1;CYBA;ECE1	rs1383914;rs35672532;rs112162527;rs115618395;rs2899687;rs35871069;rs73259074;rs7128;rs13334987;rs212539	5.07;4.20;4.08;3.92;3.68;3.20;3.18;3.18;3.14;3.13
GOBP_MRNA_PROCESSING	4.18317	0.0177896	0.310919	455	27232	LSM2;SRSF8;CELF2;SRPK2;CPEB1;SLU7;ADARB2;CSTF1;REST;SNRPN	rs146535109;rs558288;rs11594733;rs73186022;rs28593415;rs77325950;rs12572245;rs59173918;rs150310611;rs4906694	4.74;4.20;3.88;3.79;3.78;3.77;3.75;3.73;3.68;3.68
GOBP_NEGATIVE_REGULATION_OF_PHOSPHATIDYLINOSITOL_3_KINASE_SIGNALING	5.00038	0.0178454	0.311365	15	817	MIR449A;PTEN;TSC2;DAB2IP;STAMBP;INPP5E;SERPINE2;TWIST1;NLRC3;BTN2A2	rs465247;rs719426;rs72766650;rs67775116;rs2249442;rs34626699;rs6758638;rs28595434;rs3810813;rs41266839	2.80;2.75;2.39;1.89;1.87;1.86;1.84;1.75;1.66;1.60
GOBP_SYNAPTIC_VESICLE_EXOCYTOSIS	4.55064	0.0179748	0.312372	95	8633	ERC2;SV2C;SYN1;PREPL;TPRG1L;WNT7A;CPLX2;CDK5;SYT2;UNC13C	rs56242225;rs2937715;rs4824626;rs79537401;rs2368544;rs12635960;rs13174727;rs34403003;rs10920436;rs11633610	4.45;3.93;3.86;3.43;3.08;2.97;2.91;2.82;2.82;2.80
GOBP_PEPTIDE_TRANSPORT	4.41023	0.0180755	0.313092	251	20280	KCNA5;PLCB1;RASL10B;CRHR1;REST;TRPV1;PTPRN2;CHGA;DISP1;SPINK1	rs9919705;rs75234999;rs35672532;rs7222658;rs150310611;rs9905037;rs13234965;rs7154944;rs115123809;rs12109943	5.81;4.33;4.20;3.93;3.68;3.56;3.55;3.31;3.19;3.19
GOBP_NEGATIVE_REGULATION_OF_MIRNA_METABOLIC_PROCESS	4.9574	0.0182006	0.314229	22	2081	REST;PPARA;NFIB;NFATC4;NCOR2;PDGFB;POU5F1;BMP4;PPARD;PPARG	rs150310611;rs873492;rs72700585;rs17256902;rs1243000;rs56222990;rs2027937;rs17127134;rs112334764;rs709163	3.68;3.10;2.62;2.48;2.38;2.35;2.30;2.10;2.05;1.89
GOBP_NEGATIVE_REGULATION_OF_CELLULAR_CATABOLIC_PROCESS	3.95434	0.0183115	0.315112	233	16056	DAZL;ADRA1A;EHMT2;MIR146A;TAB2;FHIT;TIMP1;CCAR2;NBAS;MIRLET7B	rs12107037;rs1383914;rs146535109;rs4921289;rs9404025;rs114578503;rs4824626;rs2469762;rs1963352;rs3747243	5.56;5.07;4.74;4.50;4.13;3.97;3.86;3.53;3.49;3.31
GOBP_PROTEIN_LOCALIZATION_TO_MICROTUBULE	4.71998	0.0183733	0.315149	18	1204	GAS2L2;ABL1;DIAPH1;MID1;MAPRE2;ABHD17A;ABHD17B;ABHD17C;MAPRE1;DVL1	rs35672532;rs113585858;rs1002519;rs142464993;rs556413;rs10414061;rs11143012;rs75874112;rs35065789;rs4970439	4.20;2.73;2.45;2.27;2.22;2.19;2.19;2.10;2.10;2.09
GOBP_PROTEIN_LOCALIZATION_TO_CYTOSKELETON	5.49032	0.0184343	0.315173	57	4313	GAS2L2;AURKA;SNX10;GSK3B;WRAP73;PPP1R9B;CEP350;ABL1;DISC1;CEP72	rs35672532;rs59173918;rs6967109;rs334549;rs2368544;rs12943522;rs12745791;rs113585858;rs1331056;rs1697965	4.20;3.73;3.46;3.32;3.08;3.06;3.04;2.73;2.63;2.50
GOBP_POSITIVE_REGULATION_OF_VIRAL_GENOME_REPLICATION	4.27864	0.0185718	0.316499	31	1877	SRPK2;PPARA;ADARB1;ADAR;VAPB;NR5A2;TOP2B;CD28;FKBP6;GBP7	rs73186022;rs873492;rs2877020;rs4845657;rs563489;rs12088130;rs1561033;rs10193976;rs144644837;rs2209957	3.79;3.10;2.93;2.79;2.76;2.68;2.31;2.06;1.98;1.96
GOBP_POSITIVE_REGULATION_OF_PROTEIN_TYROSINE_KINASE_ACTIVITY	5.00337	0.0187621	0.318714	44	4002	ADRA1A;DOK7;GRM5;CASS4;LILRA5;AREG;SRCIN1;NEDD9;EPGN;EREG	rs1383914;rs2857988;rs308804;rs59173918;rs67196648;rs79026983;rs4795294;rs6457203;rs16850965;rs16850965	5.07;4.13;4.01;3.73;3.57;3.17;3.06;2.91;2.73;2.73
GOBP_HORMONE_TRANSPORT	4.35052	0.0191077	0.322735	306	23349	KCNA5;PLCB1;RASL10B;CRHR1;TBX3;REST;PTPRN2;LTBP4;CHGA;SOX11	rs9919705;rs75234999;rs35672532;rs7222658;rs2384406;rs150310611;rs13234965;rs41512448;rs7154944;rs76251724	5.81;4.33;4.20;3.93;3.78;3.68;3.55;3.54;3.31;3.27
GOBP_IMP_METABOLIC_PROCESS	4.70334	0.0191924	0.323527	16	1021	ATIC;XDH;HPRT1;PNP;NT5C2;PPAT;PAICS;NT5C;PFAS;AMPD3	rs1561301;rs2749994;rs4830285;rs7161172;rs10883845;rs13150137;rs13150137;rs67320591;rs11652218;rs7941691	3.27;2.31;2.15;2.15;1.71;1.71;1.71;1.67;1.55;1.54
GOBP_REGULATION_OF_LIPID_CATABOLIC_PROCESS	4.63122	0.019229	0.323532	57	4447	ALK;FABP1;PPARA;APOA2;PIK3CG;SCARB1;CIDEA;GPLD1;PRKCE;IL1B	rs116016471;rs2970895;rs873492;rs2502809;rs56060801;rs1031605;rs4797663;rs2251547;rs7562746;rs1143629	3.59;3.19;3.10;2.88;2.87;2.85;2.79;2.64;2.58;2.50
GOBP_REGULATION_OF_SYNAPTIC_VESICLE_EXOCYTOSIS	4.48541	0.0192951	0.32354	44	4321	SV2C;SYN1;PREPL;TPRG1L;WNT7A;PRKCB;CALM3;PRKCG;FBXO45;SNAPIN	rs2937715;rs4824626;rs79537401;rs2368544;rs12635960;rs112049972;rs4578773;rs60166062;rs75366683;rs11264236	3.93;3.86;3.43;3.08;2.97;2.60;2.59;2.57;2.50;2.48
GOBP_DENDRITE_ARBORIZATION	4.86339	0.0193526	0.323921	10	1232	PHACTR1;SEMA3A;NRP1;ZNF365;CHRNA7;SULT4A1;TAOK2;TPBG;IGF2BP1;PTN	rs202077;rs6467973;rs11009260;rs4372325;rs6494249;rs6006573;rs12918340;rs1275806;rs1965488;rs72611540	3.12;2.72;2.48;1.91;1.87;1.86;1.38;1.36;1.31;1.19
GOBP_ANTIMICROBIAL_PEPTIDE_PRODUCTION	4.4557	0.0197326	0.328855	11	679	LGALS4;PGC;KLK5;KLK3;ELANE;KLK7;NOD2;IL17A;EVPL;IL17F	rs8110828;rs35846682;rs2242670;rs114306290;rs184978907;rs268901;rs7194886;rs9370101;rs35863579;rs641701	3.23;2.95;2.85;2.51;2.22;2.12;1.83;1.58;1.57;0.82
GOBP_EXTRACELLULAR_MATRIX_DISASSEMBLY	4.60274	0.0198186	0.329251	60	3564	MMP12;MMP3;TPSAB1;GSN;FLOT1;FSCN1;HPN;ADAMTS4;KLK5;KLK4	rs61493282;rs61493282;rs2745155;rs2304392;rs6911628;rs62453415;rs28365105;rs2502809;rs2242670;rs2242670	4.91;4.91;3.44;3.27;3.15;3.14;2.90;2.88;2.85;2.85
GOBP_PROTEIN_TRANSMEMBRANE_IMPORT_INTO_INTRACELLULAR_ORGANELLE	5.11349	0.0207238	0.342349	36	2097	PEX12;GRPEL1;TOMM40L;ROMO1;GRPEL2;PEX26;TIMM23B;PEX13;TOMM40;LONP2	rs4531775;rs56140231;rs2502809;rs112041905;rs10515627;rs147700690;rs4935359;rs13406000;rs10419086;rs75797074	4.36;2.88;2.88;2.81;2.56;2.39;2.34;2.30;2.22;2.21
GOBP_REGULATION_OF_CELL_CELL_ADHESION_MEDIATED_BY_INTEGRIN	4.18758	0.0207463	0.342628	11	838	SWAP70;PIEZO1;WNK1;SKAP1;ADA;FERMT3;CD3E;PODXL;DPP4;CXCL13	rs10840273;rs13334987;rs143705289;rs75424702;rs12479560;rs61761262;rs4936426;rs4728221;rs2075340;rs2903242	3.50;3.14;2.35;2.13;1.84;1.78;1.78;1.67;1.58;1.48
GOBP_CYTOSKELETON_DEPENDENT_CYTOKINESIS	4.2451	0.0209464	0.344734	97	7290	CIT;IST1;RTKN;CHMP4C;ALKBH4;KLHDC8B;RHOB;CHMP1B;FMN2;SPIRE1	rs11064955;rs79169855;rs7556852;rs3202419;rs111469404;rs6790914;rs61218656;rs59700035;rs2355833;rs79706675	4.49;4.04;3.42;3.40;3.29;3.18;3.06;2.83;2.71;2.60
GOBP_INOSITOL_PHOSPHATE_MEDIATED_SIGNALING	4.91795	0.0214123	0.350372	55	5248	NFATC1;PPP3CC;GSK3B;CAMTA1;HOMER2;PLCG2;AKAP6;ITPR3;CHP1;INPP5A	rs7235273;rs2469762;rs334549;rs1750836;rs77885195;rs9924890;rs10133229;rs55774724;rs111595947;rs2767434	3.73;3.53;3.32;3.21;3.07;3.02;3.00;2.99;2.77;2.76
GOBP_TRANS_SYNAPTIC_SIGNALING_MODULATING_SYNAPTIC_TRANSMISSION	4.02289	0.021427	0.350529	10	841	GRM5;EPHB2;SYT4;NTRK2;CNR1;F2R;EFNB3;NPTN;CSPG5;PLAT	rs308804;rs963113;rs72902415;rs2277192;rs806372;rs11953613;rs34152038;rs1481089;rs7628631;rs10448064	4.01;2.53;2.28;2.04;1.84;1.65;1.62;1.53;1.51;1.10
GOBP_SMALL_GTPASE_MEDIATED_SIGNAL_TRANSDUCTION	3.88999	0.0217046	0.353115	467	42210	DOCK1;NCKAP1;ADRA1A;DOCK2;ARHGAP24;ARHGEF40;ARHGEF10L;KSR1;DAB1;ROBO1	rs111255454;rs148384538;rs1383914;rs264869;rs1466488;rs1312749;rs3753379;rs5819816;rs72912422;rs6807427	5.52;5.23;5.07;4.75;3.83;3.73;3.69;3.68;3.59;3.55
GOBP_TRIPARTITE_REGIONAL_SUBDIVISION	4.70346	0.0217795	0.353754	14	1032	TBX3;PCSK6;NEUROG1;TIFAB;DCANP1;BASP1;FZD5;TDGF1;WNT5A;FRS2	rs2384406;rs8043284;rs11950696;rs6596224;rs6596224;rs72738622;rs6708351;rs62248694;rs597437;rs776410	3.78;3.19;2.85;2.55;2.55;2.39;2.24;2.05;2.00;1.87
GOBP_RIBOSOMAL_SMALL_SUBUNIT_BIOGENESIS	4.45496	0.0218274	0.353911	72	4034	MPHOSPH10;RPS17;METTL17;DHX37;LTV1;RPSA;RPS9;RPS14;NOP9;SRFBP1	rs357780;rs28593415;rs1312749;rs10161214;rs9390139;rs116559528;rs11883211;rs35009179;rs17256902;rs140629182	4.25;3.78;3.73;2.98;2.74;2.74;2.67;2.58;2.48;2.43
GOBP_REGULATION_OF_FATTY_ACID_METABOLIC_PROCESS	4.64159	0.0219258	0.354233	91	5264	PDK3;EIF6;FABP1;ERLIN2;PPARA;PDK2;GHSR;PRKAG2;CD74;SNCA	rs72623004;rs78070351;rs2970895;rs113510358;rs873492;rs12943522;rs595161;rs2536084;rs35009179;rs200955273	3.55;3.20;3.19;3.11;3.10;3.06;2.73;2.66;2.58;2.58
GOBP_REGULATION_OF_TRANSPORTER_ACTIVITY	3.76004	0.0221261	0.356378	301	27970	LRRC38;CTTNBP2NL;PDE4D;GRM5;CRHR1;ATP1B1;PPP3CC;ANK2;STOM;DMD	rs2282185;rs2492497;rs112162527;rs308804;rs7222658;rs6675509;rs2469762;rs56896398;rs2304392;rs2685895	4.40;4.19;4.08;4.01;3.93;3.80;3.53;3.34;3.27;3.26
GOBP_NEGATIVE_REGULATION_OF_ATP_METABOLIC_PROCESS	4.86698	0.0222764	0.357708	19	1673	HDAC4;IER3;PPARA;FIS1;TSPO;PID1;FBP1;PARP1;SIRT6;GIT1	rs592695;rs6911628;rs873492;rs150814238;rs138952;rs60937332;rs558526;rs7522942;rs428253;rs17766675	3.86;3.15;3.10;2.90;2.70;2.55;2.44;2.34;1.86;1.85
GOBP_POSITIVE_REGULATION_OF_EMBRYONIC_DEVELOPMENT	4.41698	0.0235799	0.376949	20	2293	PLCB1;NLRP5;TENM4;RBM19;ZBED3;FOXA2;WNT1;TLE6;NR2C2;B4GALT5	rs75234999;rs8101585;rs598792;rs73390877;rs72765114;rs1209523;rs10875906;rs71339159;rs55796515;rs235034	4.33;3.06;2.78;2.77;2.72;2.41;2.37;2.32;2.13;2.13
GOBP_NEGATIVE_REGULATION_OF_PEPTIDASE_ACTIVITY	4.09815	0.0236479	0.377458	226	12782	TIMP1;PI16;SERPINB1;MIRLET7B;NR4A1;IGBP1;SERPINF2;SPINK1;FABP1;SIAH2	rs4824626;rs9296204;rs160669;rs3747243;rs7139320;rs55972622;rs35871069;rs12109943;rs2970895;rs73869296	3.86;3.41;3.32;3.31;3.27;3.25;3.20;3.19;3.19;3.08
GOBP_PROTEIN_PROCESSING	3.9766	0.0237235	0.377503	238	17283	SPCS3;HGFAC;DYNC2H1;CPA3;MYH9;SPCS2;APAF1;GSN;SERPINF2;PCSK6	rs72641708;rs2857988;rs1913462;rs115618395;rs11089788;rs544115;rs4472982;rs2304392;rs35871069;rs8043284	4.57;4.13;4.13;3.92;3.62;3.58;3.49;3.27;3.20;3.19
GOBP_POSITIVE_REGULATION_OF_VASCULAR_ENDOTHELIAL_GROWTH_FACTOR_RECEPTOR_SIGNALING_PATHWAY	3.87464	0.0239151	0.37941	17	1084	GRB10;FGF9;MIR10A;PRKCB;PRKD2;IL1B;ARNT;VTN;MIR10B;FGF18	rs7799091;rs263932;rs187831436;rs112049972;rs4578773;rs1143629;rs11806118;rs1981512;rs2592394;rs11744734	3.42;2.68;2.60;2.60;2.59;2.50;2.24;1.94;1.86;1.76
GOBP_POSITIVE_REGULATION_OF_SODIUM_ION_TRANSPORT	4.12468	0.0240221	0.379737	32	4432	ATP1B1;DMD;SCN1B;FGF12;CHP1;ACTN4;GPD1L;SCN4B;ANK3;CHP2	rs6675509;rs2685895;rs28365105;rs1830089;rs111595947;rs34960839;rs6550105;rs4936423;rs4948393;rs246330	3.80;3.26;2.90;2.80;2.77;2.65;2.56;2.52;2.25;2.24
GOBP_POSITIVE_REGULATION_OF_SMALL_MOLECULE_METABOLIC_PROCESS	4.72444	0.0240856	0.380189	138	9160	INSR;SLC4A4;SORBS1;CD244;STAR;CLYBL;STK11;FABP1;NTSR1;PINK1	rs75392157;rs59660339;rs12358530;rs61804400;rs77162995;rs9554631;rs34427398;rs2970895;rs6010685;rs12401770	4.24;4.16;4.08;3.67;3.37;3.33;3.21;3.19;3.18;3.16
GOBP_REGULATION_OF_DENDRITE_EXTENSION	4.1855	0.0244068	0.383754	24	2863	CPNE5;NEDD4L;SYT2;SLC23A2;SYT17;CPNE9;RIMS1;SYT4;SMURF1;SYT1	rs6920224;rs7243671;rs10920436;rs405249;rs11541511;rs159146;rs62409764;rs72902415;rs143733840;rs17046148	3.62;2.90;2.82;2.59;2.50;2.48;2.29;2.28;2.22;2.08
GOBP_POSITIVE_REGULATION_OF_INTERLEUKIN_1_PRODUCTION	4.57003	0.0246705	0.386748	69	4195	LILRA5;NLRP2;TLR6;SAA1;NLRP12;TLR8;CARD8;IL16;NLRC4;LGALS9	rs67196648;rs12609974;rs7659256;rs1520887;rs7409133;rs178993;rs12462078;rs11631809;rs72798713;rs4795911	3.57;3.50;3.25;3.09;3.08;3.02;2.94;2.91;2.80;2.79
GOBP_ACTIN_FILAMENT_ORGANIZATION	3.84617	0.0249763	0.388453	413	32864	NCKAP1;CIT;GAS2L2;PDLIM1;SORBS1;CALD1;EPHA1;ZYX;CASS4;ARHGEF10L	rs148384538;rs11064955;rs35672532;rs11188249;rs12358530;rs78694204;rs10226669;rs10226669;rs59173918;rs3753379	5.23;4.49;4.20;4.08;4.08;3.94;3.91;3.91;3.73;3.69
GOBP_REGULATION_OF_CELLULAR_KETONE_METABOLIC_PROCESS	4.4296	0.0249917	0.38854	131	8747	MALRD1;REST;PDK3;STAR;EIF6;FABP1;ERLIN2;PPARA;PDK2;COQ3	rs11008507;rs150310611;rs72623004;rs77162995;rs78070351;rs2970895;rs113510358;rs873492;rs12943522;rs6924993	4.14;3.68;3.55;3.37;3.20;3.19;3.11;3.10;3.06;2.94
GOBP_NEGATIVE_REGULATION_OF_OXIDATIVE_STRESS_INDUCED_NEURON_DEATH	4.08597	0.025005	0.388647	18	987	REST;PINK1;TSC1;FBXO7;GFER;WNT1;NR4A3;SLC7A11;OXR1;NCOA7	rs150310611;rs12401770;rs615667;rs9609562;rs72766650;rs10875906;rs1526267;rs6853669;rs1670400;rs9491540	3.68;3.16;2.53;2.52;2.39;2.37;2.19;2.11;1.82;1.79
GOBP_REGULATION_OF_CELLULAR_CARBOHYDRATE_CATABOLIC_PROCESS	3.51847	0.0252866	0.390897	12	838	MTOR;RPTOR;PPP1R3B;PHKG2;TP53;INS;GSK3A;MLST8;SCARB2;PGAM1	rs2878409;rs10468603;rs10109064;rs72793372;rs62062581;rs11042753;rs851612;rs26852;rs35873788;rs2861955	2.52;2.00;1.91;1.60;1.59;1.49;1.31;1.28;1.15;1.14
GOBP_INTERFERON_BETA_PRODUCTION	4.07118	0.0253114	0.391148	52	3375	RNF216;TIRAP;FLOT1;PPM1B;TLR8;TLR7;RELB;POLR3B;ZBTB20;TICAM1	rs13239194;rs79152678;rs6911628;rs713446;rs178993;rs178993;rs16979595;rs10861619;rs73238043;rs7252263	3.64;3.24;3.15;3.08;3.02;3.02;2.92;2.79;2.64;2.60
GOBP_POSITIVE_REGULATION_OF_CILIUM_ASSEMBLY	4.01959	0.0259596	0.399027	24	1794	GSK3B;WRAP73;KCTD17;HTT;CENPJ;ARHGAP35;IFT20;HAP1;CCP110;IFT88	rs334549;rs2368544;rs113687833;rs113928896;rs2034568;rs10404135;rs658591;rs12450769;rs34776130;rs41470348	3.32;3.08;2.51;2.50;2.48;2.34;2.15;2.14;2.11;2.08
GOBP_RNA_CAPPING	4.17181	0.0259972	0.399365	18	1123	SNRPG;SNRPF;NOP9;SNRPB;RNGTT;SNRPD3;TBL3;UTP20;RNMT;SNRPD2	rs34398585;rs11108301;rs17256902;rs4815270;rs35099696;rs5760488;rs28396225;rs76955497;rs4797817;rs12977058	3.10;2.61;2.48;2.43;2.21;2.11;2.05;1.80;1.68;1.62
GOBP_CALCIUM_ION_REGULATED_EXOCYTOSIS	4.11572	0.0261328	0.400172	60	5714	ARL8B;REST;MYH9;NLRP5;STXBP3;CDK5;SYT2;UNC13C;SYT9;CADPS2	rs341981;rs150310611;rs11089788;rs8101585;rs1277018;rs34403003;rs10920436;rs11633610;rs11820326;rs67175722	3.94;3.68;3.62;3.06;3.01;2.82;2.82;2.80;2.80;2.75
GOBP_REGULATION_OF_GONAD_DEVELOPMENT	4.22502	0.0262802	0.400827	12	1310	INSR;DHX37;DMRT1;CITED2;RETN;NR5A1;GDF9;ZFPM2;WNT4;WT1	rs75392157;rs10161214;rs1885779;rs4896450;rs8110107;rs7850739;rs30180;rs6994884;rs12117004;rs11031736	4.24;2.98;2.54;2.17;1.99;1.97;1.78;1.74;1.69;1.58
GOBP_REGULATION_OF_CARBOHYDRATE_METABOLIC_PROCESS	3.71754	0.0263353	0.401049	173	11667	INSR;SLC4A4;SORBS1;HDAC4;CD244;PDK3;GSK3B;STK11;EIF6;NTSR1	rs75392157;rs59660339;rs12358530;rs592695;rs61804400;rs72623004;rs334549;rs34427398;rs78070351;rs6010685	4.24;4.16;4.08;3.86;3.67;3.55;3.32;3.21;3.20;3.18
GOBP_REGULATION_OF_PROTEIN_LOCALIZATION_TO_CHROMOSOME_TELOMERIC_REGION	3.97278	0.0265858	0.401955	13	542	CCT2;CCT7;GNL3L;CCT5;TCP1;CCT6A;TERF1;WRAP53;CCT8;GNL3	rs776176;rs526106;rs111802016;rs56912578;rs34152298;rs2965455;rs10957638;rs34152038;rs8128921;rs71299613	2.83;2.55;2.36;2.34;2.22;1.70;1.64;1.62;1.54;1.45
GOBP_NEGATIVE_REGULATION_OF_INTERLEUKIN_1_PRODUCTION	4.43832	0.0266418	0.402156	48	2839	SERPINB1;NLRP12;IL1R2;CARD8;ACP5;GHSR;MEFV;GAS6;CD33;FFAR4	rs160669;rs7409133;rs10460490;rs12462078;rs4804617;rs595161;rs113098181;rs7399961;rs61736475;rs7094543	3.32;3.08;3.05;2.94;2.83;2.73;2.70;2.51;2.40;2.31
GOBP_POSITIVE_REGULATION_OF_INTERLEUKIN_8_PRODUCTION	3.99669	0.026706	0.402654	61	3774	HSPA1B;HSPA1A;CD244;TLR1;TIRAP;TLR7;TLR8;APOA2;LGALS9;NOS2	rs146535109;rs146535109;rs61804400;rs7659256;rs79152678;rs178993;rs178993;rs2502809;rs4795911;rs117463687	4.74;4.74;3.67;3.25;3.24;3.02;3.02;2.88;2.79;2.71
GOBP_POSITIVE_REGULATION_OF_INTRACELLULAR_PROTEIN_TRANSPORT	4.03213	0.0267245	0.402839	148	8876	HSPA1L;EDEM1;ZFAND1;GSK3B;STOM;SAR1B;CDH1;PINK1;ARIH2;UBE2J2	rs146535109;rs341981;rs3202419;rs334549;rs2304392;rs112802858;rs72785161;rs12401770;rs55674449;rs2296475	4.74;3.94;3.40;3.32;3.27;3.21;3.19;3.16;2.98;2.95
GOBP_REGULATION_OF_SMALL_MOLECULE_METABOLIC_PROCESS	3.82019	0.0270689	0.406264	311	20186	INSR;SLC4A4;MALRD1;SORBS1;HDAC4;REST;CD244;PDK3;STAR;CLYBL	rs75392157;rs59660339;rs11008507;rs12358530;rs592695;rs150310611;rs61804400;rs72623004;rs77162995;rs9554631	4.24;4.16;4.14;4.08;3.86;3.68;3.67;3.55;3.37;3.33
GOBP_ALPHA_LINOLENIC_ACID_METABOLIC_PROCESS	3.88799	0.0272179	0.407343	10	512	ACAA1;FADS1;ELOVL1;FADS2;ELOVL2;ABCD1;ACOT8;ELOVL5;SCP2;ELOVL3	rs28830532;rs12791843;rs4660731;rs174593;rs7773173;rs12837073;rs111858067;rs111317742;rs2491085;rs116902041	2.64;2.46;2.41;2.18;2.12;1.79;1.70;1.40;1.34;1.01
GOBP_MIRNA_PROCESSING	4.5179	0.0274792	0.410093	44	2495	SRRT;LIN28A;ADAR;HNRNPA2B1;SRSF3;HOXB-AS3;TRUB1;BCDIN3D;PRKRA;AGO1	rs4729621;rs11578260;rs4845657;rs117947396;rs138270309;rs187831436;rs10885641;rs113665947;rs62176091;rs554986339	3.42;3.16;2.79;2.67;2.65;2.60;2.48;2.41;2.33;2.33
GOBP_MEMORY	4.03086	0.0275723	0.410323	119	14663	EHMT2;KCNK10;PLCB1;INSR;ATXN1L;MAPT;SLC24A2;CSMD1;LMX1A;DRD1	rs146535109;rs1977212;rs75234999;rs75392157;rs79489472;rs17763658;rs2891134;rs17070105;rs77557846;rs267373	4.74;4.58;4.33;4.24;3.89;3.81;3.74;3.40;3.33;3.32
GOBP_REGULATION_OF_RESPONSE_TO_EXTRACELLULAR_STIMULUS	4.43813	0.0276632	0.410518	28	2194	PPARA;UCN;GHSR;PRKCG;KANK2;CARTPT;LEP;VDR;OPRM1;BAX	rs873492;rs11684134;rs595161;rs60166062;rs379309;rs6895325;rs41457646;rs59128934;rs17085260;rs12460533	3.10;2.99;2.73;2.57;2.42;2.19;2.18;2.13;2.05;2.03
GOBP_CALCINEURIN_MEDIATED_SIGNALING	4.309	0.0277839	0.411155	46	4362	NFATC1;PPP3CC;GSK3B;CAMTA1;HOMER2;PLCG2;AKAP6;CHP1;PPP3CB;NR5A2	rs7235273;rs2469762;rs334549;rs1750836;rs77885195;rs9924890;rs10133229;rs111595947;rs112540608;rs12088130	3.73;3.53;3.32;3.21;3.07;3.02;3.00;2.77;2.71;2.68
GOBP_POSITIVE_REGULATION_OF_CELLULAR_COMPONENT_BIOGENESIS	4.21423	0.0280702	0.414232	469	41265	NCKAP1;MMP3;HSPA1B;HSPA1A;EPHA1;MAPT;ASIC2;TPPP2;ARHGEF10L;TPM1	rs148384538;rs61493282;rs146535109;rs146535109;rs10226669;rs17763658;rs113351607;rs1312749;rs3753379;rs2899687	5.23;4.91;4.74;4.74;3.91;3.81;3.76;3.73;3.69;3.68
GOBP_PERICYTE_CELL_DIFFERENTIATION	4.03076	0.0283255	0.416834	11	758	GPR4;FOXC2;PDGFB;EPHA2;CD34;BMP4;ACTA2;SPI1;OSR1;NOTCH1	rs10424209;rs34505475;rs56222990;rs10796410;rs12029239;rs17127134;rs2902336;rs3758675;rs6759049;rs56655553	3.00;2.73;2.35;2.32;2.18;2.10;2.06;1.84;1.76;1.72
GOBP_REGULATION_OF_MRNA_3_END_PROCESSING	4.0839	0.0284469	0.417458	21	1237	CPEB1;CPEB3;CPSF6;ZC3H3;PAF1;AHCYL1;ZFP36L1;LEO1;YTHDC1;PAPOLA	rs28593415;rs701844;rs73335734;rs11136302;rs35466645;rs333078;rs72731537;rs12594784;rs17089267;rs234605	3.78;3.27;2.28;2.13;2.10;1.90;1.80;1.79;1.77;1.75
GOBP_REGULATION_OF_RAS_PROTEIN_SIGNAL_TRANSDUCTION	3.6025	0.0290177	0.424655	177	14940	ADRA1A;ARHGAP24;ROBO1;DENND1A;KBTBD6;CADM4;ARHGAP44;RASA4B;F11R;PSD3	rs1383914;rs1466488;rs6807427;rs7044210;rs7987408;rs3213239;rs12950148;rs111469404;rs4596920;rs6586750	5.07;3.83;3.55;3.47;3.37;3.32;3.31;3.29;3.27;3.26
GOBP_PROTEIN_LOCALIZATION_TO_ENDOSOME	4.90064	0.0293806	0.428002	25	1621	NRP1;MGAT3;AKAP11;ABHD17A;ABHD17B;ABHD17C;EZR;LRRC7;RCSD1;RDX	rs11009260;rs8136980;rs238262;rs10414061;rs11143012;rs75874112;rs2291389;rs12028771;rs1229384;rs55808598	2.48;2.32;2.23;2.19;2.19;2.10;2.07;1.85;1.83;1.82
GOBP_NEGATIVE_REGULATION_OF_CARBOHYDRATE_METABOLIC_PROCESS	4.32943	0.0294212	0.428386	46	2997	HDAC4;GSK3B;IER3;PPARA;ENPP1;GCKR;FBP1;FOXA2;MIDN;SOGA1	rs592695;rs334549;rs6911628;rs873492;rs4897554;rs12464368;rs558526;rs1209523;rs72979542;rs6072563	3.86;3.32;3.15;3.10;2.66;2.57;2.44;2.41;2.11;1.98
GOBP_PROTEIN_K11_LINKED_DEUBIQUITINATION	4.41062	0.0297057	0.43114	10	641	OTUD6A;OTUD7A;YOD1;VCPIP1;TNFAIP3;OTUB2;OTUD3;OTUD7B;USP30;USP37	rs5936838;rs147761575;rs17258746;rs2454667;rs57163170;rs7151528;rs2790482;rs6587723;rs6606735;rs2384803	3.23;3.12;2.07;1.86;1.53;1.53;1.43;1.22;1.06;0.68
GOBP_GTP_BIOSYNTHETIC_PROCESS	4.29848	0.0298158	0.431554	10	548	NME7;IMPDH2;NME5;NME4;NME3;NME9;IMPDH1;NME2;NME1;NME6	rs1200131;rs6790914;rs73792425;rs62030834;rs2076455;rs111675362;rs6467176;rs8076679;rs8076679;rs7651151	3.70;3.18;2.28;2.16;1.74;1.43;1.35;1.33;1.33;1.25
GOBP_NEGATIVE_REGULATION_OF_CALCIUM_ION_TRANSPORT	4.72599	0.0302188	0.433484	68	5064	CRHR1;PPP3CC;EPO;SPINK1;NTSR1;NOS3;PPP3CB;CALM3;TRDN;YWHAE	rs7222658;rs2469762;rs2553023;rs12109943;rs6010685;rs34403003;rs112540608;rs4578773;rs9401643;rs62087941	3.93;3.53;3.19;3.19;3.18;2.82;2.71;2.59;2.47;2.43
GOBP_NEGATIVE_REGULATION_OF_PROTEIN_MODIFICATION_PROCESS	4.30675	0.0302295	0.433535	472	35556	HSPA1B;HSPA1A;MGAT5;MIR146A;PDE4D;EPHA1;MAPT;PKIB;PRKAR2B;SWAP70	rs146535109;rs146535109;rs1257210;rs4921289;rs112162527;rs10226669;rs17763658;rs9482270;rs11770475;rs10840273	4.74;4.74;4.69;4.50;4.08;3.91;3.81;3.59;3.53;3.50
GOBP_REGULATION_OF_PHOSPHOLIPASE_C_ACTIVITY	4.61229	0.0302599	0.433679	42	3611	ADRA1A;FGFR1;ARHGAP6;ITK;ABL1;HRAS;BICD1;TXK;CD86;EDNRA	rs1383914;rs2956726;rs112813258;rs246873;rs113585858;rs61877776;rs144166034;rs6829490;rs36226874;rs6852395	5.07;3.32;3.00;2.92;2.73;2.58;2.50;2.38;2.37;2.36
GOBP_TRNA_WOBBLE_URIDINE_MODIFICATION	3.79229	0.030388	0.434317	14	966	TRMU;CTU2;ELP4;CTU1;DPH3;GTPBP3;ELP5;ELP3;ELP6;ALKBH8	rs150503961;rs13334987;rs72892570;rs76913418;rs41284041;rs8112691;rs9652835;rs13257057;rs116353390;rs12421988	3.40;3.14;2.24;1.96;1.80;1.79;1.73;1.68;1.55;1.46
GOBP_N_ACETYLGLUCOSAMINE_METABOLIC_PROCESS	4.52834	0.030441	0.434598	16	812	CHST4;CHST1;CHST2;EXTL2;MGAT3;GNPDA2;CHST6;CHST5;CHST3;GNPDA1	rs148582489;rs11038605;rs4437106;rs17416180;rs8136980;rs13112967;rs2738805;rs2738805;rs874692;rs41339846	3.94;3.54;3.19;2.68;2.32;2.26;2.23;2.23;2.07;1.93
GOBP_ANTIFUNGAL_INNATE_IMMUNE_RESPONSE	4.11263	0.0304807	0.434808	20	1783	RNASE8;PLCG2;CLEC4E;CLEC4D;CLEC6A;RARRES2;TRIM62;CARD9;BCL10;SPI1	rs1312749;rs9924890;rs7137878;rs7137878;rs12815363;rs4725887;rs84314;rs4073153;rs61769480;rs3758675	3.73;3.02;2.25;2.25;2.17;2.03;1.98;1.88;1.85;1.84
GOBP_POSITIVE_REGULATION_OF_TRANSCRIPTION_BY_RNA_POLYMERASE_III	4.00358	0.0307714	0.43634	18	1392	ZNF143;MTOR;SMARCA5;ELL;INHBA;ICE2;RPTOR;ERCC6;DEK;MYBBP1A	rs12363816;rs2878409;rs34270361;rs12162221;rs17638240;rs62005026;rs10468603;rs61850965;rs214579;rs747678	2.59;2.52;2.39;2.37;2.19;2.03;2.00;2.00;1.89;1.88
GOBP_PROTEIN_LOCALIZATION_TO_MICROTUBULE_ORGANIZING_CENTER	3.73913	0.0308154	0.43657	34	2910	AURKA;SNX10;GSK3B;WRAP73;CEP350;DISC1;CEP72;BICD1;CEP250;MAPRE1	rs59173918;rs6967109;rs334549;rs2368544;rs12745791;rs1331056;rs1697965;rs144166034;rs79447658;rs35065789	3.73;3.46;3.32;3.08;3.04;2.63;2.50;2.50;2.17;2.10
GOBP_REGULATION_OF_CATION_CHANNEL_ACTIVITY	4.16291	0.0309588	0.437314	143	14525	LRRC38;PDE4D;CRHR1;PPP3CC;ANK2;STOM;DMD;EPO;NTSR1;PLCG2	rs2282185;rs112162527;rs7222658;rs2469762;rs56896398;rs2304392;rs2685895;rs2553023;rs6010685;rs9924890	4.40;4.08;3.93;3.53;3.34;3.27;3.26;3.19;3.18;3.02
GOBP_REGULATION_OF_TRANSLATIONAL_INITIATION	4.45651	0.0311567	0.438068	78	4387	DAZL;PAIP2B;EIF2AK2;EIF3B;UHMK1;EIF1B;NCK1;MTOR;PPP1R15B;FECH	rs12107037;rs113903407;rs10183153;rs28663449;rs164161;rs77684431;rs6773440;rs2878409;rs10736846;rs3901909	5.56;4.34;3.02;3.02;2.73;2.64;2.58;2.52;2.41;2.39
GOBP_DETECTION_OF_ABIOTIC_STIMULUS	4.18852	0.0312643	0.438415	134	12283	PKD1L3;ASIC2;CAMKMT;TRPV1;RGR;PKDREJ;LHFPL5;EYS;CSRP3;MMP24	rs78308858;rs113351607;rs698794;rs9905037;rs11200981;rs150503961;rs9470090;rs354375;rs7102888;rs78070351	4.79;3.76;3.72;3.56;3.44;3.40;3.35;3.31;3.22;3.20
GOBP_AMINOGLYCAN_METABOLIC_PROCESS	4.13427	0.0312819	0.438446	122	8895	B3GNT2;NDST3;CHST1;NDNF;GLCE;ST3GAL4;CHST2;CHST12;CHST11;CSGALNACT1	rs10197217;rs28528872;rs11038605;rs17051286;rs871505;rs79152678;rs4437106;rs28663449;rs7974091;rs28671342	3.89;3.55;3.54;3.40;3.34;3.24;3.19;3.02;2.98;2.89
GOBP_POSITIVE_REGULATION_OF_G1_S_TRANSITION_OF_MITOTIC_CELL_CYCLE	3.92393	0.0313838	0.438626	50	4087	KCNA5;PLCB1;MIR372;CCND2;MIR221;MIR222;KMT2E;CENPJ;MDM2;LSM10	rs9919705;rs75234999;rs7409133;rs3217867;rs73212623;rs73212623;rs35418021;rs2034568;rs61926266;rs11587154	5.81;4.33;3.08;2.66;2.59;2.59;2.54;2.48;2.48;2.47
GOBP_VITAMIN_TRANSMEMBRANE_TRANSPORT	4.41582	0.0318306	0.443697	21	1562	SLC19A2;SLC44A4;SCARB1;SLC22A2;SLC23A2;C2orf83;SLC19A3;SLC27A1;SLC22A1;SLC23A3	rs35337011;rs146535109;rs1031605;rs199965203;rs405249;rs2048812;rs2048812;rs74546231;rs62440900;rs3100776	5.48;4.74;2.85;2.67;2.59;2.38;2.38;2.31;2.28;2.21
GOBP_DETECTION_OF_STIMULUS_INVOLVED_IN_SENSORY_PERCEPTION	3.91416	0.0320855	0.444193	470	20846	PKD1L3;OR52K1;OR52K2;ASIC2;TAS2R16;TRPV1;OR5AU1;LHFPL5;EYS;MMP24	rs78308858;rs331536;rs331536;rs113351607;rs56826564;rs9905037;rs12878530;rs9470090;rs354375;rs78070351	4.79;4.28;4.28;3.76;3.76;3.56;3.50;3.35;3.31;3.20
GOBP_NEURONAL_ACTION_POTENTIAL	4.36684	0.0320957	0.444213	26	2735	DRD1;MYH14;GRIK2;CHRNA1;FGF12;GJD2;NPR2;MTOR;KCNA2;ANK3	rs267373;rs113635247;rs2629977;rs77639356;rs1830089;rs589759;rs41277065;rs2878409;rs11585237;rs4948393	3.32;3.14;2.90;2.87;2.80;2.68;2.55;2.52;2.27;2.25
GOBP_NUCLEOSIDE_DIPHOSPHATE_METABOLIC_PROCESS	4.02058	0.0321206	0.444351	130	9952	DHODH;INSR;SLC4A4;DLG2;PFKP;HDAC4;NME7;PGM1;CARD11;EIF6	rs78308858;rs75392157;rs59660339;rs10898145;rs12355901;rs592695;rs1200131;rs2284997;rs78723777;rs78070351	4.79;4.24;4.16;3.93;3.91;3.86;3.70;3.36;3.25;3.20
GOBP_LENS_FIBER_CELL_DEVELOPMENT	4.51086	0.0324562	0.446501	14	1248	WNT7A;TBC1D20;EPHA2;BFSP2;CRYGB;WNT5B;TMOD1;FRS2;VIM;BFSP1	rs12635960;rs6051744;rs10796410;rs1904311;rs6435425;rs58317077;rs10982767;rs776410;rs10904916;rs6044848	2.97;2.40;2.32;2.19;2.18;1.99;1.89;1.87;1.82;1.78
GOBP_HEPARAN_SULFATE_PROTEOGLYCAN_BIOSYNTHETIC_PROCESS_ENZYMATIC_MODIFICATION	4.58011	0.0325142	0.44687	12	1172	HS6ST2;HS2ST1;HS3ST1;HS6ST1;HS3ST3A1;HS3ST3B1;HS3ST2;NDST1;HS3ST6;HS6ST3	rs17317084;rs6704152;rs13115919;rs737191;rs61139351;rs4792473;rs150345;rs34650478;rs2076455;rs658705	2.58;2.51;2.39;2.16;2.14;2.01;1.84;1.82;1.74;1.52
GOBP_REGULATION_OF_SNARE_COMPLEX_ASSEMBLY	4.23712	0.0326417	0.447868	13	875	VPS8;SNCA;STXBP6;VPS41;VPS18;TGFBRAP1;VPS16;VPS33A;ANKRD27;PRRT2	rs10513798;rs200955273;rs2004448;rs4723780;rs72735670;rs6746579;rs215561;rs6488906;rs259293;rs112178731	3.84;2.58;2.31;2.02;1.88;1.72;1.66;1.62;1.36;1.26
GOBP_REGULATION_OF_MONOATOMIC_ANION_TRANSPORT	3.93076	0.0326774	0.448191	19	1385	GRM5;GABRE;PDZK1;RAB11B;CFTR;PRNP;AHCYL1;ABCB1;ATP8B1;PRKG2	rs308804;rs1047251;rs12133834;rs2396141;rs79310633;rs6076708;rs333078;rs10274623;rs62092651;rs1112880	4.01;3.01;2.05;1.95;1.94;1.90;1.90;1.81;1.73;1.50
GOBP_REGULATION_OF_MRNA_POLYADENYLATION	4.38271	0.0331289	0.452248	12	855	CPEB1;CPEB3;CPSF6;ZC3H3;YTHDC1;NCBP2;NUDT21;HSF1;NCBP1;CPSF7	rs28593415;rs701844;rs73335734;rs11136302;rs17089267;rs498226;rs76954730;rs7817189;rs2808667;rs55951851	3.78;3.27;2.28;2.13;1.77;1.72;1.55;1.48;1.39;1.35
GOBP_NEGATIVE_REGULATION_OF_PROTEIN_BINDING	4.28097	0.0338492	0.46089	92	5844	LRPAP1;AURKA;GSK3B;ACTB;PPARA;PTPRF;CRMP1;ITGA4;PCSK9;DAB2	rs2857988;rs59173918;rs334549;rs62453415;rs873492;rs10732843;rs75710701;rs13408615;rs11810371;rs111481858	4.13;3.73;3.32;3.14;3.10;2.98;2.92;2.89;2.88;2.81
GOBP_REGULATION_OF_HEART_RATE	4.19855	0.0340209	0.462037	102	11788	KCNA5;ADRA1A;PDE4D;TPM1;TRPV1;SPTBN4;ANK2;KCNJ3;EPAS1;DMD	rs9919705;rs1383914;rs112162527;rs2899687;rs9905037;rs2278243;rs56896398;rs11895478;rs13420272;rs2685895	5.81;5.07;4.08;3.68;3.56;3.36;3.34;3.29;3.28;3.26
GOBP_MITOCHONDRIAL_ELECTRON_TRANSPORT_UBIQUINOL_TO_CYTOCHROME_C	4.22797	0.0342395	0.462273	12	511	CYCS;UQCRFS1;UQCRH;UQCC3;UQCRQ;UQCRB;UQCRHL;CYC1;UQCRC1;UQCRC2	rs57410053;rs10418576;rs17102101;rs7949030;rs30180;rs57577161;rs1000997;rs13254954;rs6792510;rs62047160	2.60;2.59;1.91;1.90;1.78;1.76;1.70;1.70;1.67;1.39
GOBP_CONNECTIVE_TISSUE_REPLACEMENT	3.99653	0.0343041	0.462343	19	1171	TIMP1;RUNX1;IL1A;UMOD;PPP3CA;PPARG;MIR195;MIR16-1;MIR199A1;F2R	rs4824626;rs2834620;rs3181067;rs12922283;rs114560945;rs709163;rs312456;rs2066572;rs3760781;rs11953613	3.86;2.37;2.31;2.31;2.00;1.89;1.80;1.76;1.69;1.65
GOBP_AMYLOID_PRECURSOR_PROTEIN_CATABOLIC_PROCESS	3.7549	0.0343393	0.462508	63	4534	RTN2;RTN1;GSAP;MIR29B1;ABCA7;BACE1;IFNGR1;MIR107;BIN1;ADAM10	rs12461621;rs12435660;rs62476192;rs157928;rs3829687;rs1784045;rs4896242;rs11593819;rs72842104;rs4774304	3.45;3.20;2.55;2.54;2.40;2.38;2.36;2.33;2.32;2.29
GOBP_EMBRYONIC_HINDLIMB_MORPHOGENESIS	4.26162	0.0343947	0.462921	28	2340	TBX3;TP63;WNT7A;ALX4;MSX2;OSR2;AFF3;ALX3;RARB;WNT3	rs2384406;rs60599136;rs12635960;rs10769030;rs28676880;rs13275172;rs62154537;rs12116477;rs1561033;rs199496	3.78;3.74;2.97;2.77;2.61;2.49;2.43;2.42;2.31;2.20
GOBP_SYNAPTIC_VESICLE_DOCKING	4.31799	0.034685	0.465078	11	1291	TPRG1L;UNC13C;SNAP25;CTBP2;SNPH;UNC13A;UNC13B;STX1A;STX1B;PPFIA3	rs2368544;rs11633610;rs6108464;rs9664044;rs11697413;rs6512204;rs4878605;rs141117486;rs2054214;rs7251335	3.08;2.80;2.67;2.41;2.24;2.01;1.96;1.81;1.70;1.49
GOBP_DEFENSE_RESPONSE_TO_GRAM_NEGATIVE_BACTERIUM	4.34175	0.0348137	0.465622	80	4019	RNASE8;RNASE7;RNASE6;DEFB132;DEFB128;CHGA;DEFA1B;DEFA6;DEFA4;DEFA1	rs1312749;rs1312749;rs61976921;rs12479794;rs12479794;rs7154944;rs2741676;rs2741676;rs2741676;rs2741676	3.73;3.73;3.66;3.32;3.32;3.31;3.29;3.29;3.29;3.29
GOBP_NEGATIVE_REGULATION_OF_PROTEIN_SUMOYLATION	3.67661	0.0352151	0.467457	11	509	GNL3L;HMG20B;CTNNB1;PARK7;HMG20A;PIAS3;FSCB;RELA;CAPN3;MAGEA2	rs111802016;rs28416788;rs6802052;rs106968;rs62007313;rs61816162;rs9671783;rs55971008;rs16973045;rs5925230	2.36;2.20;1.60;1.48;1.31;1.22;1.08;0.94;0.78;0.52
GOBP_REGULATION_OF_RNA_SPLICING	4.22124	0.0352803	0.467754	173	12206	ZNF638;HSPA1A;CELF2;SRPK2;REST;RBFOX1;RBM20;AFF2;RBM39;TADA2B	rs4852258;rs146535109;rs11594733;rs73186022;rs150310611;rs17144654;rs2007551;rs1265396;rs28861079;rs56140231	4.79;4.74;3.88;3.79;3.68;3.25;3.12;3.06;3.00;2.88
GOBP_POSITIVE_REGULATION_OF_UBIQUITIN_PROTEIN_LIGASE_ACTIVITY	4.30583	0.0353117	0.468005	13	670	PEX12;CDC20B;PTEN;CDC20;PLK1;CDC14B;CDKN1B;UBE2C;UBE2S;SKP1	rs4531775;rs465247;rs719426;rs4660731;rs246330;rs10820727;rs2066827;rs111858067;rs28525129;rs28723033	4.36;2.80;2.75;2.41;2.24;2.19;1.72;1.70;1.54;1.32
GOBP_T_CELL_ACTIVATION_VIA_T_CELL_RECEPTOR_CONTACT_WITH_ANTIGEN_BOUND_TO_MHC_MOLECULE_ON_ANTIGEN_PRESENTING_CELL	4.08973	0.0353285	0.468146	10	787	LGALS9;HLA-DMB;APBB1IP;HAVCR2;LGALS3;LILRB1;CD81;ITGAL;FGL2;ICAM1	rs4795911;rs206786;rs16927137;rs61159436;rs66999765;rs17836409;rs2898880;rs11574947;rs58873369;rs5030390	2.79;2.17;2.01;1.91;1.89;1.79;1.72;1.58;1.46;1.43
GOBP_CAVEOLIN_MEDIATED_ENDOCYTOSIS	3.42724	0.0356489	0.470833	11	878	NEDD4L;MAPK1;CAV1;SRC;UNC119;CAV3;PACSIN2;CLN3;MAPK3;MLC1	rs7243671;rs539687373;rs1049337;rs79302174;rs2191090;rs11718289;rs9611991;rs231976;rs8063720;rs8138301	2.90;2.74;2.16;2.04;1.89;1.66;1.56;1.34;1.31;1.22
GOBP_MEIOTIC_SPINDLE_ORGANIZATION	4.19039	0.0361704	0.474335	14	700	AURKA;MYH9;NDC80;PPP2R1A;CCNB2;ESPL1;MOS;FBXO5;GOLGA2;ATRX	rs59173918;rs11089788;rs28601731;rs12976953;rs11071410;rs117769421;rs111355169;rs650018;rs2416982;rs45524039	3.73;3.62;3.44;1.88;1.77;1.72;1.71;1.69;1.34;1.23
GOBP_REGULATION_OF_VIRAL_GENOME_REPLICATION	3.6774	0.0362543	0.474894	82	4307	SRPK2;PPARA;EIF2AK2;ADARB1;ADAR;VAPB;NR5A2;ISG20;IFITM1;IFITM2	rs73186022;rs873492;rs10183153;rs2877020;rs4845657;rs563489;rs12088130;rs41276928;rs6598046;rs6598046	3.79;3.10;3.02;2.93;2.79;2.76;2.68;2.66;2.49;2.49
GOBP_NEGATIVE_REGULATION_OF_REACTIVE_OXYGEN_SPECIES_BIOSYNTHETIC_PROCESS	3.83946	0.0363565	0.475726	19	1151	PPARA;ABCD2;SLC30A10;MIR590;ABCD1;TRAP1;MIR21;CTNS;FYN;INS	rs873492;rs6581208;rs147740455;rs2441223;rs12837073;rs7499643;rs1292041;rs12325922;rs1998933;rs11042753	3.10;2.40;2.15;1.84;1.79;1.62;1.60;1.52;1.51;1.49
GOBP_NEURON_MIGRATION	3.30773	0.036357	0.475731	169	17167	ZMIZ1;NTNG1;DAB1;KIRREL3;NDNF;DRD1;FGFR1;NRG3;NKX2-1;PHACTR1	rs704016;rs12354155;rs72912422;rs12364722;rs17051286;rs267373;rs2956726;rs4606432;rs7160565;rs202077	4.83;3.80;3.59;3.57;3.40;3.32;3.32;3.25;3.16;3.12
GOBP_NEGATIVE_REGULATION_OF_PEPTIDYL_SERINE_PHOSPHORYLATION	3.80441	0.0364368	0.476552	29	3787	PDE4D;DMD;BAK1;PTEN;PPM1F;PAQR3;NCK1;GPD1L;GADD45A;RASSF2	rs112162527;rs2685895;rs55774724;rs719426;rs539687373;rs10015978;rs6773440;rs6550105;rs12145172;rs2423051	4.08;3.26;2.99;2.75;2.74;2.73;2.58;2.56;2.45;2.37
GOBP_ACROSOME_REACTION	3.81662	0.0372939	0.485279	38	3427	PLCB1;AKAP3;CACNA1H;PKDREJ;ACR;SPINK1;GLRB;EQTN;ZP2;RIMS1	rs75234999;rs7133999;rs2745155;rs150503961;rs79725623;rs12109943;rs59560684;rs4590528;rs760032;rs62409764	4.33;3.90;3.44;3.40;3.23;3.19;2.94;2.62;2.29;2.29
GOBP_TRANSLATIONAL_INITIATION	3.60196	0.0374767	0.486461	116	6027	DAZL;PAIP2B;RPS17;EIF6;EIF2AK2;EIF3B;SLBP;EIF2B4;UHMK1;EIF2B3	rs12107037;rs113903407;rs28593415;rs78070351;rs10183153;rs28663449;rs55888408;rs11684134;rs164161;rs264025	5.56;4.34;3.78;3.20;3.02;3.02;3.00;2.99;2.73;2.69
GOBP_AMIDE_TRANSPORT	3.49325	0.0378209	0.489725	340	26468	KCNA5;SLC19A2;PLCB1;RASL10B;CRHR1;ABCG2;REST;TRPV1;PTPRN2;GRM1	rs9919705;rs35337011;rs75234999;rs35672532;rs7222658;rs2725254;rs150310611;rs9905037;rs13234965;rs362842	5.81;5.48;4.33;4.20;3.93;3.73;3.68;3.56;3.55;3.44
GOBP_REGULATION_OF_PROTEIN_SUMOYLATION	4.07267	0.0380604	0.491622	25	1624	ZMIZ1;HDAC4;GNL3L;SAE1;EGR1;ARNT;HMG20B;PIAS1;RASD2;UBA2	rs704016;rs592695;rs111802016;rs147910209;rs7729723;rs11806118;rs28416788;rs72759523;rs2413357;rs62124589	4.83;3.86;2.36;2.29;2.26;2.24;2.20;2.02;1.88;1.74
GOBP_RESPONSE_TO_ACIDIC_PH	4.03721	0.0387488	0.497919	30	2475	PKD1L3;ASIC2;TRPV1;NOX1;GPR4;SCNN1D;PCK1;ASIC3;CHP1;SERPINF1	rs78308858;rs113351607;rs9905037;rs7128;rs10424209;rs2296475;rs4810087;rs34403003;rs111595947;rs3809872	4.79;3.76;3.56;3.18;3.00;2.95;2.90;2.82;2.77;2.47
GOBP_REGULATION_OF_AMYLOID_PRECURSOR_PROTEIN_CATABOLIC_PROCESS	3.6025	0.038814	0.498503	50	3682	RTN2;RTN1;GSAP;MIR29B1;ABCA7;IFNGR1;MIR107;BIN1;RTN4;FKBP1A	rs12461621;rs12435660;rs62476192;rs157928;rs3829687;rs4896242;rs11593819;rs72842104;rs10746530;rs6131394	3.45;3.20;2.55;2.54;2.40;2.36;2.33;2.32;2.23;2.23
GOBP_RIBONUCLEOSIDE_DIPHOSPHATE_METABOLIC_PROCESS	4.16717	0.0388761	0.498626	113	8871	DHODH;INSR;SLC4A4;DLG2;PFKP;HDAC4;PGM1;CARD11;EIF6;IER3	rs78308858;rs75392157;rs59660339;rs10898145;rs12355901;rs592695;rs2284997;rs78723777;rs78070351;rs6911628	4.79;4.24;4.16;3.93;3.91;3.86;3.36;3.25;3.20;3.15
GOBP_MICROTUBULE_ORGANIZING_CENTER_ORGANIZATION	3.09068	0.0389993	0.49887	144	9030	UXT;AURKA;XPO1;NIN;NDC80;CHMP4C;POC1B;CHMP1B;CNTLN;MCIDAS	rs4824626;rs59173918;rs6709112;rs10137363;rs28601731;rs3202419;rs770377;rs59700035;rs1318162;rs465247	3.86;3.73;3.61;3.55;3.44;3.40;3.18;2.83;2.83;2.80
GOBP_PYRIMIDINE_CONTAINING_COMPOUND_METABOLIC_PROCESS	3.66075	0.039391	0.500769	84	5563	SLC19A2;DHODH;NME7;CDA;DCTD;CTPS2;DPYSL5;CRMP1;SLC4A7;NEIL1	rs35337011;rs78308858;rs1200131;rs12401770;rs5016499;rs12391244;rs72804810;rs75710701;rs2087760;rs11631300	5.48;4.79;3.70;3.16;3.13;3.05;2.99;2.92;2.83;2.83
GOBP_POSITIVE_REGULATION_OF_CARBOHYDRATE_METABOLIC_PROCESS	4.57169	0.03949	0.501246	77	5595	INSR;SLC4A4;SORBS1;CD244;STK11;NTSR1;PPARA;PRKAA2;ZBTB20;GPLD1	rs75392157;rs59660339;rs12358530;rs61804400;rs34427398;rs6010685;rs873492;rs4568857;rs73238043;rs2251547	4.24;4.16;4.08;3.67;3.21;3.18;3.10;2.83;2.64;2.64
GOBP_REGULATION_OF_MRNA_SPLICING_VIA_SPLICEOSOME	3.43938	0.0395566	0.501589	101	8416	CELF2;SRPK2;REST;RBFOX1;RBM20;RBM39;HNRNPA0;HNRNPL;HNRNPA2B1;SRSF3	rs11594733;rs73186022;rs150310611;rs17144654;rs2007551;rs28861079;rs2967807;rs12980315;rs117947396;rs138270309	3.88;3.79;3.68;3.25;3.12;3.00;2.86;2.77;2.67;2.65
GOBP_REGULATION_OF_MONOATOMIC_ION_TRANSMEMBRANE_TRANSPORT	3.08677	0.0396285	0.502159	458	42010	KCNA5;KCNA10;KCNK10;LRRC38;KCNH7;PDE4D;KCNC4;CACNG6;GRM5;CRHR1	rs9919705;rs12564970;rs1977212;rs2282185;rs17731478;rs112162527;rs2784150;rs2433724;rs308804;rs7222658	5.81;4.70;4.58;4.40;4.22;4.08;4.02;4.01;4.01;3.93
GOBP_REGULATION_OF_BLOOD_PRESSURE	3.31909	0.0396821	0.502583	185	15914	ADRA1A;RASL10B;PDE4D;GRIP2;CPA3;ASIC2;TPM1;ADAMTS16;TRPV1;EMILIN2	rs1383914;rs35672532;rs112162527;rs34951957;rs115618395;rs113351607;rs2899687;rs10056386;rs9905037;rs35176958	5.07;4.20;4.08;3.95;3.92;3.76;3.68;3.66;3.56;3.45
GOBP_NEGATIVE_REGULATION_OF_NIK_NF_KAPPAB_SIGNALING	3.77345	0.0401566	0.506318	38	2404	MIR146A;PPM1B;NLRP12;CPNE1;LITAF;MIR29B1;BMP7;ADIPOR1;RASSF2;UACA	rs4921289;rs713446;rs7409133;rs112041905;rs72781050;rs157928;rs57966055;rs57629817;rs2423051;rs11072215	4.50;3.08;3.08;2.81;2.79;2.54;2.49;2.46;2.37;2.23
GOBP_POSITIVE_REGULATION_OF_ENDOTHELIAL_CELL_PROLIFERATION	3.39162	0.0402966	0.506504	108	8347	MIR146A;EMC10;THBS4;PROK1;FGFR1;MIRLET7B;NR4A1;CYBA;CDH13;ITGA4	rs4921289;rs73054474;rs16877468;rs7554268;rs2956726;rs3747243;rs7139320;rs13334987;rs8055921;rs13408615	4.50;4.34;3.49;3.44;3.32;3.31;3.27;3.14;2.92;2.89
GOBP_INHIBITORY_POSTSYNAPTIC_POTENTIAL	3.4063	0.0403668	0.506788	14	1950	NTSR1;GRIK2;RIMS1;DRD4;CHRNA4;CHRNA2;ABAT;UNC13B;RIMS2;NLGN2	rs6010685;rs2629977;rs62409764;rs11246211;rs35318934;rs28840432;rs1731057;rs4878605;rs11774995;rs34121192	3.18;2.90;2.29;2.22;2.17;2.06;2.05;1.96;1.91;1.88
GOBP_SNARE_COMPLEX_ASSEMBLY	4.28862	0.0409354	0.510611	21	1374	VPS8;VAMP4;SNCA;UVRAG;VAMP8;STXBP6;VPS41;VAMP1;VPS18;STX1A	rs10513798;rs35738870;rs200955273;rs12798387;rs1010;rs2004448;rs4723780;rs200293860;rs72735670;rs141117486	3.84;2.68;2.58;2.44;2.34;2.31;2.02;1.89;1.88;1.81
GOBP_POSITIVE_REGULATION_OF_PROTEIN_POLYUBIQUITINATION	4.1709	0.0410504	0.511379	15	862	UBE2D1;SPSB4;XIAP;NOD2;DDX3X;UBE2V1;UBE2N;GABARAP;RNF40;NMI	rs2790199;rs55813223;rs5956575;rs7194886;rs1782566;rs6020232;rs71458503;rs76790571;rs12447534;rs35581429	3.45;2.42;2.00;1.83;1.81;1.78;1.72;1.70;1.57;1.52
GOBP_PYROPTOSIS	3.79908	0.0411833	0.512085	26	1417	GSDMA;GSDMB;ZBP1;NLRC4;MEFV;GSDMD;NLRP6;NLRP9;ELANE;DPP9	rs8080734;rs8080734;rs4810087;rs72798713;rs113098181;rs6558375;rs6598046;rs74628226;rs184978907;rs10425839	3.40;3.40;2.90;2.80;2.70;2.50;2.49;2.45;2.22;2.05
GOBP_IRES_DEPENDENT_VIRAL_TRANSLATIONAL_INITIATION	3.51439	0.0411924	0.512116	11	616	EIF3B;EIF3F;DENR;PTBP1;EIF3D;EIF3A;SSB;MCTS1;EIF2D;PCBP2	rs28663449;rs9666920;rs10466884;rs184978907;rs36124608;rs10787900;rs3754913;rs6646693;rs35709212;rs7306748	3.02;2.66;2.48;2.22;1.93;1.77;1.49;1.38;1.25;0.94
GOBP_REGULATION_OF_CILIUM_BEAT_FREQUENCY_INVOLVED_IN_CILIARY_MOTILITY	3.41233	0.041277	0.512408	10	532	GAS2L2;CFAP45;MKKS;CFAP20;BBS4;BBS2;BBS1;CCSAP;TTLL6;CATSPER1	rs35672532;rs4074024;rs4813934;rs35348144;rs34337823;rs76954730;rs77239910;rs79617726;rs3809771;rs75191846	4.20;2.17;1.99;1.95;1.55;1.55;1.42;1.35;1.32;1.13
GOBP_POSITIVE_REGULATION_OF_SMOOTHENED_SIGNALING_PATHWAY	3.52122	0.0414688	0.513067	35	2252	DYNC2H1;TXNDC15;EVC;SCUBE1;FGF9;GORAB;IFT172;ARMC9;CHSY1;DCDC2	rs1913462;rs111839413;rs75710701;rs138952;rs263932;rs68174929;rs12464368;rs1729084;rs11247274;rs9379651	4.13;2.97;2.92;2.70;2.68;2.67;2.57;2.56;2.54;2.54
GOBP_POSITIVE_REGULATION_OF_NF_KAPPAB_TRANSCRIPTION_FACTOR_ACTIVITY	3.82096	0.0417271	0.513698	158	12280	HSPA1B;HSPA1A;SLCO3A1;ALK;RFPL2;RPS6KA5;CARD11;TLR6;TIRAP;NTSR1	rs146535109;rs146535109;rs4778032;rs116016471;rs3859834;rs12897149;rs78723777;rs7659256;rs79152678;rs6010685	4.74;4.74;4.17;3.59;3.48;3.37;3.25;3.25;3.24;3.18
GOBP_RIBONUCLEOTIDE_CATABOLIC_PROCESS	3.90137	0.0417679	0.513798	49	4811	PDE4D;SUCLG2;NUDT4;NUDT7;PDE8A;PDE9A;PDE8B;SUCLA2;GDA;PDE10A	rs112162527;rs2772456;rs74195547;rs2966032;rs113715684;rs9653814;rs6883469;rs7996580;rs74346620;rs479273	4.08;3.70;2.96;2.87;2.81;2.75;2.70;2.57;2.55;2.50
GOBP_NEGATIVE_REGULATION_OF_EXTRINSIC_APOPTOTIC_SIGNALING_PATHWAY_VIA_DEATH_DOMAIN_RECEPTORS	3.82331	0.0418801	0.51407	31	1586	GSK3B;NOS3;MIR222;MIR221;SERPINE1;SCRT2;FAIM2;RNF34;BMP5;RAF1	rs334549;rs34403003;rs73212623;rs73212623;rs10755866;rs113029864;rs113665947;rs7955122;rs17677530;rs2596817	3.32;2.82;2.59;2.59;2.56;2.51;2.41;2.30;2.12;2.02
GOBP_POSITIVE_REGULATION_OF_PHAGOCYTOSIS	3.85612	0.0419794	0.514287	70	5751	DOCK2;C2;CAMK1D;CFP;NCKAP1L;CYBA;PTX3;PLCG2;C4A;C4B	rs264869;rs146535109;rs11594130;rs4824626;rs1022232;rs13334987;rs1838142;rs9924890;rs9296004;rs9296004	4.75;4.74;3.88;3.86;3.19;3.14;3.03;3.02;3.00;3.00
GOBP_POSITIVE_REGULATION_OF_INTERLEUKIN_2_PRODUCTION	4.01646	0.042036	0.514411	34	3385	PDE4D;CARD11;PLCG2;ABL1;MALT1;PRKD2;IL1B;CD86;RUNX1;PRKCQ	rs112162527;rs78723777;rs9924890;rs113585858;rs11661569;rs4578773;rs1143629;rs36226874;rs2834620;rs78098098	4.08;3.25;3.02;2.73;2.62;2.59;2.50;2.37;2.37;2.35
GOBP_POSITIVE_REGULATION_OF_CYSTEINE_TYPE_ENDOPEPTIDASE_ACTIVITY_INVOLVED_IN_APOPTOTIC_SIGNALING_PATHWAY	3.68297	0.0421889	0.514743	10	629	GSN;HTRA2;LGALS9;FAS;ST18;SMAD3;BAX;TFAP4;PRR7;JAK2	rs2304392;rs11688069;rs4795911;rs11202943;rs35988073;rs750766;rs12460533;rs1981570;rs7447593;rs77433852	3.27;2.82;2.79;2.30;2.14;2.08;2.03;1.50;1.37;1.08
GOBP_ASPARTATE_FAMILY_AMINO_ACID_CATABOLIC_PROCESS	3.95211	0.0423101	0.515033	16	1097	SLC25A21;ASPA;MAT1A;GOT1;PIPOX;SDS;HYKK;AASS;GOT2;GCAT	rs4368077;rs9905037;rs10887706;rs4919318;rs17795242;rs80311476;rs151284453;rs2268076;rs7205035;rs7290156	5.01;3.56;2.92;2.63;1.97;1.84;1.76;1.60;1.55;1.54
GOBP_DNA_DAMAGE_RESPONSE_SIGNAL_TRANSDUCTION_RESULTING_IN_TRANSCRIPTION	4.0333	0.0425417	0.516662	19	1310	ZNHIT1;HIPK2;PYHIN1;CDKN1A;MAD2L2;BRCA2;SP100;RPS27L;ING4;TP53	rs150814238;rs1107952;rs202068361;rs9380584;rs76462530;rs206343;rs6734729;rs12908992;rs12816349;rs62062581	2.90;2.67;2.50;2.46;2.27;2.15;2.15;2.00;1.72;1.59
GOBP_VENTRICULAR_SEPTUM_DEVELOPMENT	3.83129	0.0430526	0.521667	72	5733	AP2B1;TBX3;ROBO1;SAV1;SLIT3;SLIT2;SOX11;NPRL3;ROBO2;NOS3	rs4531775;rs2384406;rs6807427;rs871643;rs7733805;rs13149337;rs76251724;rs9924289;rs13090400;rs34403003	4.36;3.78;3.55;3.53;3.44;3.32;3.27;3.03;3.01;2.82
GOBP_REGULATION_OF_MRNA_PROCESSING	3.75898	0.0431972	0.522221	131	9846	CELF2;SRPK2;CPEB1;REST;CPEB3;RBFOX1;RBM20;RBM39;HNRNPA0;HNRNPL	rs11594733;rs73186022;rs28593415;rs150310611;rs701844;rs17144654;rs2007551;rs28861079;rs2967807;rs12980315	3.88;3.79;3.78;3.68;3.27;3.25;3.12;3.00;2.86;2.77
GOBP_REGULATION_OF_VASCULAR_ENDOTHELIAL_GROWTH_FACTOR_RECEPTOR_SIGNALING_PATHWAY	3.22528	0.0433964	0.523432	31	2638	GRB10;CADM4;FGF9;MIR10A;PRKCB;PRKD2;IL1B;NRP1;ARNT;EMILIN1	rs7799091;rs3213239;rs263932;rs187831436;rs112049972;rs4578773;rs1143629;rs11009260;rs11806118;rs7588926	3.42;3.32;2.68;2.60;2.60;2.59;2.50;2.48;2.24;2.23
GOBP_CENTRAL_NERVOUS_SYSTEM_NEURON_AXONOGENESIS	3.54116	0.0435896	0.524565	36	3886	NIN;SPTBN4;SLIT2;SZT2;ADARB1;GLI2;SCN1B;EPHB3;PTEN;B4GALT6	rs10137363;rs2278243;rs13149337;rs10732843;rs2877020;rs280218;rs28365105;rs62287373;rs719426;rs77137848	3.55;3.36;3.32;2.98;2.93;2.90;2.90;2.77;2.75;2.71
GOBP_ARGININE_CATABOLIC_PROCESS	3.38835	0.0439258	0.527409	11	872	DDAH2;DDAH1;NOS3;NOS2;FAH;OAT;ARG1;ARG2;MIR21;NOS1	rs7757496;rs4949914;rs34403003;rs117463687;rs4778769;rs2807067;rs73778009;rs7148327;rs1292041;rs12423857	3.46;3.27;2.82;2.71;2.36;2.16;2.08;1.61;1.60;1.56
GOBP_EMBRYONIC_FORELIMB_MORPHOGENESIS	3.61279	0.0442728	0.52791	29	2536	TBX3;TP63;WNT7A;TBX5;ALX4;MSX2;CACNA1C;OSR2;RDH10;ALX3	rs2384406;rs60599136;rs12635960;rs17731569;rs10769030;rs28676880;rs34621387;rs13275172;rs11779361;rs12116477	3.78;3.74;2.97;2.81;2.77;2.61;2.57;2.49;2.47;2.42
GOBP_REGULATION_OF_HETEROTYPIC_CELL_CELL_ADHESION	3.86762	0.0443948	0.528086	26	1831	FLOT1;MYADM;MIR221;CD44;MAP2K5;KLF4;IL1B;BMP7;GCNT2;WNK1	rs6911628;rs7409133;rs73212623;rs61881625;rs12917587;rs12685369;rs1143629;rs57966055;rs13217333;rs143705289	3.15;3.08;2.59;2.58;2.56;2.55;2.50;2.49;2.48;2.35
GOBP_FEMALE_MEIOTIC_NUCLEAR_DIVISION	3.41865	0.0445095	0.52825	28	1704	AURKA;NDC80;EREG;FMN2;SPIRE1;ORC4;PLK1;CDC25B;SYCP2;MLH3	rs59173918;rs28601731;rs16850965;rs2355833;rs79706675;rs17742573;rs246330;rs12481103;rs60905379;rs6574205	3.73;3.44;2.73;2.71;2.60;2.57;2.24;2.16;2.12;2.11
GOBP_NEGATIVE_REGULATION_OF_MONOATOMIC_ION_TRANSMEMBRANE_TRANSPORT	3.39315	0.0445606	0.528324	103	8653	CRHR1;PPP3CC;EPO;NTSR1;HECW2;NEDD4L;PCSK9;PPP3CB;SLC6A9;CALM3	rs7222658;rs2469762;rs2553023;rs6010685;rs74419956;rs7243671;rs11810371;rs112540608;rs12138281;rs4578773	3.93;3.53;3.19;3.18;2.90;2.90;2.88;2.71;2.69;2.59
GOBP_TRACHEA_DEVELOPMENT	4.35357	0.0446893	0.528508	19	1643	MAPK1;TGFBR2;EDA;BMP4;SHH;HYDIN;FOXF1;HOXA5;WNT7B;SRF	rs539687373;rs17026472;rs2804361;rs17127134;rs117027107;rs3785417;rs150346657;rs12700794;rs28794238;rs3793008	2.74;2.24;2.13;2.10;2.01;1.86;1.86;1.77;1.75;1.68
GOBP_PROTEIN_TARGETING_TO_MITOCHONDRION	4.00444	0.0447928	0.528701	99	4835	HSPA1L;BAG4;PINK1;IMMP2L;ARIH2;UBE2J2;TIMM8B;FIS1;GRPEL1;TOMM40L	rs146535109;rs72644707;rs12401770;rs17158597;rs55674449;rs2296475;rs111936049;rs150814238;rs56140231;rs2502809	4.74;3.51;3.16;3.03;2.98;2.95;2.92;2.90;2.88;2.88
GOBP_ESTABLISHMENT_OF_PLANAR_POLARITY_OF_EMBRYONIC_EPITHELIUM	4.09053	0.0448108	0.528738	16	1263	FOXF2;FZD2;CELSR1;DVL1;DVL3;WNT5A;NPHP3;CTHRC1;PAFAH1B1;SFRP1	rs114419655;rs6503376;rs75801019;rs4970439;rs865808;rs597437;rs11718115;rs17804088;rs111479828;rs2028968	2.75;2.71;2.69;2.09;2.06;2.00;1.93;1.90;1.88;1.75
GOBP_CYTOKINETIC_PROCESS	3.69982	0.0448602	0.528841	39	2830	MYH9;RTKN;CHMP4C;ALKBH4;KLHDC8B;CHMP1B;SPIRE1;CHMP4B;BIN3;CHMP6	rs11089788;rs7556852;rs3202419;rs111469404;rs6790914;rs59700035;rs79706675;rs10154001;rs34899511;rs9913477	3.62;3.42;3.40;3.29;3.18;2.83;2.60;2.59;2.43;2.42
GOBP_REGULATION_OF_RESPONSE_TO_DNA_DAMAGE_STIMULUS	3.83305	0.0449239	0.528973	284	17370	SMARCA2;RAD51AP1;MAPT;CCAR2;ERCC1;SMCHD1;INO80B;XRCC1;PHF10;MRGBP	rs10738602;rs7133999;rs17763658;rs2469762;rs12461621;rs28601731;rs7556852;rs3213239;rs17860628;rs6010685	3.94;3.90;3.81;3.53;3.45;3.44;3.42;3.32;3.23;3.18
GOBP_DNA_DEALKYLATION	4.44317	0.0450323	0.529198	37	2803	ALKBH4;MPG;AICDA;TRIM28;APEX1;APOBEC1;USP7;GATA3;DPPA3;HNRNPAB	rs111469404;rs9924289;rs7137878;rs6510153;rs7161172;rs73064617;rs254950;rs374641;rs73064661;rs2913854	3.29;3.03;2.25;2.25;2.15;2.14;2.07;2.06;2.04;2.02
GOBP_CELLULAR_RESPONSE_TO_PEPTIDE	3.68718	0.0451219	0.529384	371	26743	MIR146A;PLCB1;INSR;SESN3;SORBS1;GRM5;CRHR1;CPEB1;PTPRE;LPIN2	rs4921289;rs75234999;rs75392157;rs558288;rs12358530;rs308804;rs7222658;rs28593415;rs11018415;rs35176958	4.50;4.33;4.24;4.20;4.08;4.01;3.93;3.78;3.61;3.45
GOBP_REGULATION_OF_NUCLEAR_TRANSCRIBED_MRNA_CATABOLIC_PROCESS_NONSENSE_MEDIATED_DECAY	3.71695	0.0453621	0.52988	13	817	NBAS;APOBEC1;HNRNPAB;EIF4A3;MAGOHB;A1CF;RBM8A;CASC3;DHX34;UPF3A	rs1963352;rs73064617;rs2913854;rs12943377;rs60367665;rs10761546;rs6682203;rs2269457;rs12976740;rs9590412	3.49;2.14;2.02;1.90;1.87;1.82;1.73;1.72;1.61;1.55
GOBP_DNA_DAMAGE_RESPONSE_SIGNAL_TRANSDUCTION_BY_P53_CLASS_MEDIATOR	3.44034	0.0454425	0.529993	69	4430	GTSE1;BATF;SPRED1;SNAI1;ZNHIT1;PPM1D;HIPK2;USP10;CD44;CD74	rs150503961;rs175721;rs4244562;rs77090490;rs150814238;rs9909323;rs1107952;rs1874014;rs61881625;rs35009179	3.40;3.16;2.97;2.91;2.90;2.73;2.67;2.66;2.58;2.58
GOBP_REGULATION_OF_CILIUM_DEPENDENT_CELL_MOTILITY	4.10956	0.0456142	0.530121	28	1729	GAS2L2;TPPP2;DEFB1;TEX101;PRDM14;TAC4;TACR1;CFAP45;RNASE10;MKKS	rs35672532;rs1312749;rs2951868;rs2355728;rs6472506;rs9893716;rs17010664;rs4074024;rs7161172;rs4813934	4.20;3.73;2.79;2.63;2.57;2.47;2.20;2.17;2.15;1.99
GOBP_POSITIVE_REGULATION_OF_RHO_PROTEIN_SIGNAL_TRANSDUCTION	3.68897	0.0457203	0.530201	31	2958	ROBO1;F11R;GPR4;ARHGEF3;AKAP13;LPAR1;MCF2L;PDGFRB;NET1;GPR35	rs6807427;rs4596920;rs10424209;rs9682671;rs11073401;rs10980729;rs474810;rs114792;rs10752014;rs11684114	3.55;3.27;3.00;2.75;2.37;2.30;2.28;2.21;2.20;2.19
GOBP_INTERLEUKIN_2_PRODUCTION	4.21268	0.0458513	0.530323	62	5226	PDE4D;CARD11;HOMER2;PLCG2;ABL1;MALT1;PRKD2;IL20RB;IL1B;CD86	rs112162527;rs78723777;rs77885195;rs9924890;rs113585858;rs11661569;rs4578773;rs6773440;rs1143629;rs36226874	4.08;3.25;3.07;3.02;2.73;2.62;2.59;2.58;2.50;2.37
GOBP_TRNA_PROCESSING	3.5943	0.0459326	0.530441	123	8044	TARBP1;DTWD2;FARS2;TRMU;ELAC2;WDR6;DALRD3;CTU2;POLR3K;PUSL1	rs538898396;rs299199;rs4530910;rs150503961;rs12950148;rs6790914;rs6790914;rs13334987;rs9924289;rs2296475	4.05;3.65;3.58;3.40;3.31;3.18;3.18;3.14;3.03;2.95
GOBP_MITOCHONDRIAL_MEMBRANE_ORGANIZATION	3.07989	0.0459711	0.530498	107	6474	HSPA1A;GHITM;GSK3B;PINK1;IER3;APOOL;ZNF205;BAK1;TIMM8B;TRMT10B	rs146535109;rs10788317;rs334549;rs12401770;rs6911628;rs1573689;rs146492564;rs55774724;rs111936049;rs10973524	4.74;4.65;3.32;3.16;3.15;3.12;3.11;2.99;2.92;2.87
GOBP_NEGATIVE_REGULATION_OF_BLOOD_PRESSURE	3.5412	0.0461083	0.530697	49	4007	ADRA1A;TRPV1;NTSR1;IER3;PPARA;UCN;NOS3;RNLS;NOS2;ADRB2	rs1383914;rs9905037;rs6010685;rs6911628;rs873492;rs11684134;rs34403003;rs286489;rs117463687;rs1036176	5.07;3.56;3.18;3.15;3.10;2.99;2.82;2.73;2.71;2.68
GOBP_REGULATION_OF_CALCIUM_ION_TRANSMEMBRANE_TRANSPORT	3.76782	0.0464616	0.533601	176	16944	PDE4D;CACNG6;CRHR1;ATP1B1;PPP3CC;ANK2;DRD1;DMD;EPO;NTSR1	rs112162527;rs2433724;rs7222658;rs6675509;rs2469762;rs56896398;rs267373;rs2685895;rs2553023;rs6010685	4.08;4.01;3.93;3.80;3.53;3.34;3.32;3.26;3.19;3.18
GOBP_GASTRULATION_WITH_MOUTH_FORMING_SECOND	3.37121	0.046998	0.538591	25	1912	TENM4;ACVR2A;FOXA2;UGDH;GDF3;AMOT;WNT5A;PRICKLE1;RNF2;CRB2	rs598792;rs17742573;rs1209523;rs7692244;rs73064617;rs16987077;rs597437;rs7953091;rs12030554;rs10985972	2.78;2.57;2.41;2.30;2.14;2.05;2.00;1.94;1.91;1.88
GOBP_AZOLE_TRANSMEMBRANE_TRANSPORT	3.53371	0.0471599	0.539276	15	1071	SLC19A2;SLC44A4;SLC28A1;SLC22A2;SLC15A4;SLC19A3;SLC22A1;SLC7A1;SLC38A3;SLC38A7	rs35337011;rs146535109;rs34757170;rs199965203;rs28583964;rs2048812;rs62440900;rs9550472;rs73080992;rs7205035	5.48;4.74;4.09;2.67;2.47;2.38;2.28;1.96;1.65;1.55
GOBP_POSITIVE_REGULATION_OF_PEPTIDYL_TYROSINE_PHOSPHORYLATION	2.958	0.0475478	0.541551	179	13048	ADRA1A;DOK7;GRM5;ERBB4;CASS4;LILRA5;THBS4;EPO;AREG;SRCIN1	rs1383914;rs2857988;rs308804;rs2165098;rs59173918;rs67196648;rs16877468;rs2553023;rs79026983;rs4795294	5.07;4.13;4.01;3.96;3.73;3.57;3.49;3.19;3.17;3.06
GOBP_ERYTHROCYTE_MATURATION	3.45569	0.0475693	0.541626	15	988	FAM210B;EPO;FLVCR1;KLF2;L3MBTL3;PTBP3;ERCC2;ZBTB7A;BAP1;TRIM58	rs59173918;rs2553023;rs6700410;rs8101504;rs4130903;rs6477917;rs12983944;rs60505738;rs12163565;rs45445998	3.73;3.19;3.17;2.70;2.27;1.77;1.57;1.56;1.51;1.50
GOBP_NAD_METABOLIC_PROCESS	3.58024	0.0478432	0.541933	42	2177	NADSYN1;ASPDH;PTGIS;MDH1B;HAAO;VCP;IDO2;IDO1;NMRK1;GPD1L	rs61885945;rs73054474;rs6125670;rs57562572;rs1371404;rs17359549;rs78587687;rs78587687;rs773161;rs6550105	4.53;4.34;3.58;2.92;2.82;2.71;2.64;2.64;2.59;2.56
GOBP_LYSOSOMAL_PROTEIN_CATABOLIC_PROCESS	3.03305	0.0479301	0.54203	17	1174	TMEM106B;LDLR;VPS13A;LRP1;DPP7;MGAT3;LRP2;TMEM199;TPP1;USP8	rs10479756;rs379309;rs72746022;rs117267420;rs4880209;rs8136980;rs831014;rs658591;rs61667388;rs874941	3.55;2.42;2.41;2.35;2.34;2.32;2.20;2.15;1.87;1.85
GOBP_REGULATION_OF_TYPE_B_PANCREATIC_CELL_PROLIFERATION	3.84227	0.0481383	0.542262	15	841	NR4A1;NR4A3;PTPRN;PHOX2B;CDK4;SFRP1;WNT3A;IRS2;NR1D1;MEN1	rs7139320;rs1526267;rs6757398;rs6822112;rs808940;rs2028968;rs849895;rs117110418;rs2269457;rs2957154	3.27;2.19;2.14;1.84;1.84;1.75;1.74;1.74;1.72;1.63
GOBP_RNA_PHOSPHODIESTER_BOND_HYDROLYSIS_ENDONUCLEOLYTIC	3.31442	0.0482009	0.542332	78	4985	SLFN14;RNASE8;RNASE1;RNASE4;ELAC2;EXO1;TSEN34;PIWIL3;LACTB2;POP4	rs4531775;rs1312749;rs61976921;rs61976905;rs12950148;rs2995542;rs11883211;rs7287595;rs74676531;rs12981424	4.36;3.73;3.66;3.50;3.31;2.82;2.67;2.66;2.63;2.56
GOBP_REGULATION_OF_PROTEIN_LOCALIZATION_TO_CELL_SURFACE	3.96176	0.0482809	0.542421	39	4268	ERBB4;NEDD4L;RIC3;TYROBP;GPD1L;EPHB2;ASTN2;KCNAB2;ABCA7;GPM6B	rs2165098;rs7243671;rs4237763;rs4806237;rs6550105;rs963113;rs10759872;rs1295110;rs3829687;rs5979979	3.96;2.90;2.82;2.68;2.56;2.53;2.51;2.46;2.40;2.32
GOBP_REGULATION_OF_PROTEIN_UBIQUITINATION	3.51606	0.0484376	0.542648	197	11815	HSPA1B;HSPA1A;PEX12;UBE2D1;KLHL40;CAMLG;PINK1;TBC1D7;CBLB;SIAH2	rs146535109;rs146535109;rs4531775;rs2790199;rs75589867;rs17713112;rs12401770;rs202077;rs58631873;rs73869296	4.74;4.74;4.36;3.45;3.21;3.20;3.16;3.12;3.08;3.08
GOBP_IRON_ION_TRANSPORT	3.80489	0.0485994	0.543046	54	3456	SFXN1;FLVCR1;CP;SCARA5;ASIC3;MIR210;HPX;HRG;MCOLN1;FTMT	rs267373;rs6700410;rs701749;rs2727005;rs34403003;rs61877776;rs17820573;rs75828796;rs10423880;rs61449876	3.32;3.17;3.01;2.84;2.82;2.58;2.47;2.44;2.39;2.33
GOBP_POSITIVE_REGULATION_OF_DEFENSE_RESPONSE_TO_BACTERIUM	3.64753	0.0486645	0.543206	14	877	EMILIN2;CYBA;PGC;KLK5;NLRP10;KLK3;MIAT;EMILIN1;KLK7;HAVCR2	rs35176958;rs13334987;rs35846682;rs2242670;rs9666920;rs114306290;rs6005148;rs7588926;rs268901;rs61159436	3.45;3.14;2.95;2.85;2.66;2.51;2.30;2.23;2.12;1.91
GOBP_TRANSFORMING_GROWTH_FACTOR_BETA_ACTIVATION	3.83902	0.0487476	0.54341	12	1483	TNXB;LTBP1;NRROS;ITGB8;ITGB6;HSP90AB1;LRRC32;ITGAV;PSG9;LTBP3	rs9296004;rs60166170;rs75366683;rs4141372;rs16844724;rs1057985;rs7930785;rs3768777;rs56272829;rs1151517	3.00;2.84;2.50;2.28;2.25;2.24;2.11;2.03;1.75;1.20
GOBP_SNRNA_3_END_PROCESSING	3.21068	0.0487737	0.543474	19	868	EXOSC3;EXOSC2;EXOSC7;SAGE1;TUT1;INTS5;INTS1;INTS9;EXOSC4;INTS8	rs10973524;rs113585858;rs57924904;rs17330794;rs7949030;rs7949030;rs62435359;rs35167980;rs13254954;rs12541035	2.87;2.73;2.29;2.02;1.90;1.90;1.90;1.88;1.70;1.44
GOBP_POSITIVE_REGULATION_OF_HEART_RATE	4.40229	0.0487814	0.543493	25	2657	ADRA1A;PDE4D;TPM1;ADRA1B;RYR2;GCH1;NPPA;KCNQ1;EDN2;ADRB1	rs1383914;rs112162527;rs2899687;rs56269052;rs3817436;rs150825385;rs198374;rs234859;rs2483692;rs12777442	5.07;4.08;3.68;2.96;2.69;2.15;2.11;2.07;2.06;2.05
GOBP_REGULATION_OF_LONG_TERM_NEURONAL_SYNAPTIC_PLASTICITY	4.03717	0.049022	0.544082	22	2127	GRM5;GRIK2;NETO1;SNCA;HRAS;EPHB2;AGT;RAB5A;SYNGR1;APP	rs308804;rs2629977;rs72962332;rs200955273;rs61877776;rs963113;rs4846865;rs2931392;rs5750814;rs440666	4.01;2.90;2.66;2.58;2.58;2.53;2.24;2.20;2.01;1.90
GOBP_INOSITOL_PHOSPHATE_METABOLIC_PROCESS	3.63784	0.0493916	0.547035	53	4027	PLCB1;CD244;IPMK;ITPK1;NTSR1;MTMR7;MTMR2;PLCG2;NUDT4;INPP5A	rs75234999;rs61804400;rs2790199;rs60140952;rs6010685;rs1548352;rs7111540;rs9924890;rs74195547;rs2767434	4.33;3.67;3.45;3.34;3.18;3.17;3.12;3.02;2.96;2.76
GOBP_CELLULAR_RESPONSE_TO_STARVATION	2.63465	0.0496579	0.548204	161	11142	EHMT2;SESN3;COMT;PPARA;SRD5A1;NPRL3;EIF2AK2;WDR45B;SZT2;TFEB	rs146535109;rs558288;rs34776119;rs873492;rs72724286;rs9924289;rs10183153;rs12949425;rs10732843;rs35846682	4.74;4.20;3.15;3.10;3.06;3.03;3.02;3.00;2.98;2.95
GOBP_CYTOKINESIS	3.7138	0.0497162	0.548332	167	12284	CIT;IST1;AURKA;MYH9;RTKN;CHMP4C;ALKBH4;E2F8;KLHDC8B;RHOB	rs11064955;rs79169855;rs59173918;rs11089788;rs7556852;rs3202419;rs111469404;rs7102888;rs6790914;rs61218656	4.49;4.04;3.73;3.62;3.42;3.40;3.29;3.22;3.18;3.06
GOBP_GLYCOPROTEIN_METABOLIC_PROCESS	3.00932	0.0499031	0.548339	384	29362	MMP12;MGAT5;PLCB1;ST6GALNAC3;MAN2A1;CHST4;EDEM1;B3GNT2;ALG13;NDST3	rs61493282;rs1257210;rs75234999;rs71656896;rs2033463;rs148582489;rs341981;rs10197217;rs3027784;rs28528872	4.91;4.69;4.33;4.10;3.97;3.94;3.94;3.89;3.71;3.55
GOBP_SKELETAL_MYOFIBRIL_ASSEMBLY	3.66284	0.0499245	0.548382	10	646	ACTL8;TTN;ACTC1;LMOD3;MYH11;PLEC;CFLAR;PROX1;ACTA1;TCAP	rs1308794;rs76465131;rs589759;rs9816032;rs11644635;rs6420192;rs143319707;rs340879;rs61824294;rs3817160	3.57;2.74;2.68;2.19;2.04;1.87;1.48;1.46;1.44;1.16
GOBP_MONOCYTE_ACTIVATION	3.65865	0.0506571	0.551304	13	1289	DYSF;FN1;FOXP1;SPACA3;CD33;ADAM10;AZU1;MT1G;CSF1;HYAL2	rs4852258;rs1250244;rs1522171;rs62068262;rs61736475;rs4774304;rs184978907;rs12934069;rs333958;rs2236950	4.79;3.55;3.54;2.64;2.40;2.29;2.22;2.21;2.19;2.05
GOBP_REGULATION_OF_CELL_COMMUNICATION_BY_ELECTRICAL_COUPLING_INVOLVED_IN_CARDIAC_CONDUCTION	4.25857	0.0507164	0.55154	12	1429	PDE4D;TBX5;CALM3;TRDN;CAV1;CALM1;IRX3;CAMK2D;SRI;HRC	rs112162527;rs17731569;rs4578773;rs9401643;rs1049337;rs12431766;rs1530790;rs10018022;rs17150324;rs7251335	4.08;2.81;2.59;2.47;2.16;1.97;1.87;1.73;1.53;1.49
GOBP_NEGATIVE_REGULATION_OF_TRANSPORTER_ACTIVITY	3.40802	0.0507207	0.551557	104	8055	CTTNBP2NL;CRHR1;PPP3CC;EPO;HECW2;NEDD4L;PCSK9;APOA2;PPP3CB;SLC6A9	rs2492497;rs7222658;rs2469762;rs2553023;rs74419956;rs7243671;rs11810371;rs2502809;rs112540608;rs12138281	4.19;3.93;3.53;3.19;2.90;2.90;2.88;2.88;2.71;2.69
GOBP_REGULATION_OF_SHORT_TERM_NEURONAL_SYNAPTIC_PLASTICITY	3.83068	0.0508153	0.551931	16	1663	SHISA6;SHISA9;SYAP1;GRIK2;SYT4;SLC4A10;SYNGR1;KMT2A;SLC8A2;SHISA7	rs72809013;rs2202077;rs12391244;rs2629977;rs72902415;rs62188967;rs5750814;rs7941217;rs12976740;rs28525129	3.21;3.06;3.05;2.90;2.28;2.12;2.01;1.89;1.61;1.54
GOBP_AORTIC_VALVE_MORPHOGENESIS	3.74942	0.0509716	0.552535	38	3610	NFATC1;ROBO1;SLIT3;SLIT2;ROBO2;SNAI1;NOS3;RB1;TIE1;SMAD6	rs7235273;rs6807427;rs7733805;rs13149337;rs13090400;rs77090490;rs34403003;rs7329938;rs1198979;rs11071912	3.73;3.55;3.44;3.32;3.01;2.91;2.82;2.73;2.61;2.39
GOBP_BASE_EXCISION_REPAIR	4.08948	0.0511021	0.552909	42	2641	POLD1;XRCC1;MPG;POLQ;NEIL1;PARG;RPA1;OGG1;FEN1;NTHL1	rs73054474;rs3213239;rs9924289;rs571217;rs11631300;rs1720363;rs11868677;rs159146;rs12791843;rs72766650	4.34;3.32;3.03;2.98;2.83;2.69;2.53;2.48;2.46;2.39
GOBP_DOPAMINERGIC_NEURON_DIFFERENTIATION	3.16821	0.0512028	0.553197	41	2966	EN2;TIAM1;LMX1A;GSK3B;CDNF;FOXA2;WNT1;VEGFA;WNT3;LMX1B	rs12537180;rs9977559;rs77557846;rs334549;rs6602765;rs1209523;rs10875906;rs699946;rs199496;rs10987361	3.54;3.44;3.33;3.32;2.90;2.41;2.37;2.33;2.20;2.16
GOBP_REGULATION_OF_PROTEIN_MODIFICATION_BY_SMALL_PROTEIN_CONJUGATION_OR_REMOVAL	3.30034	0.0512073	0.55321	237	14022	ZMIZ1;HSPA1B;HSPA1A;PEX12;HDAC4;UBE2D1;EPAS1;KLHL40;CAMLG;PINK1	rs704016;rs146535109;rs146535109;rs4531775;rs592695;rs2790199;rs13420272;rs75589867;rs17713112;rs12401770	4.83;4.74;4.74;4.36;3.86;3.45;3.28;3.21;3.20;3.16
GOBP_NEGATIVE_REGULATION_OF_AUTOPHAGY	3.83684	0.0512446	0.553317	86	6320	ADRA1A;EHMT2;TAB2;MIRLET7B;WDR6;PINK1;QSOX1;TSPO;USP36;CHMP4B	rs1383914;rs146535109;rs9404025;rs3747243;rs6790914;rs12401770;rs12745791;rs138952;rs7211960;rs10154001	5.07;4.74;4.13;3.31;3.18;3.16;3.04;2.70;2.64;2.59
GOBP_NEGATIVE_REGULATION_OF_SMOOTH_MUSCLE_CELL_DIFFERENTIATION	3.39587	0.0515553	0.554201	22	1529	NFATC1;PDCD4;PRDM6;EREG;FGF9;MIR221;PDGFB;SHH;NFATC2;RBPMS2	rs7235273;rs2007551;rs17391210;rs16850965;rs263932;rs73212623;rs56222990;rs117027107;rs6013219;rs55736601	3.73;3.12;3.06;2.73;2.68;2.59;2.35;2.01;1.71;1.65
GOBP_REGULATION_OF_NERVOUS_SYSTEM_DEVELOPMENT	3.36196	0.0516208	0.55431	447	39881	MIR146A;FSTL4;IST1;GRM5;MAN2A1;MAPT;ASIC2;TRPC5;REST;NRXN1	rs4921289;rs256240;rs79169855;rs308804;rs2033463;rs17763658;rs113351607;rs3027784;rs150310611;rs7569722	4.50;4.44;4.04;4.01;3.97;3.81;3.76;3.71;3.68;3.64
GOBP_CARBOHYDRATE_BIOSYNTHETIC_PROCESS	4.10454	0.0517763	0.554384	208	13024	INSR;SORBS1;GYG1;B3GNT2;CD244;NDST3;FBP2;PGM1;GSK3B;ST3GAL4	rs75392157;rs12358530;rs115618395;rs10197217;rs61804400;rs28528872;rs10125173;rs2284997;rs334549;rs79152678	4.24;4.08;3.92;3.89;3.67;3.55;3.54;3.36;3.32;3.24
GOBP_REGULATION_OF_NUCLEOCYTOPLASMIC_TRANSPORT	3.76161	0.0518405	0.554664	105	7000	XPO1;GSK3B;CDH1;IER3;ANGPT1;CDK5;PTPN14;CHP1;UHMK1;XPO4	rs6709112;rs334549;rs72785161;rs6911628;rs67029862;rs34403003;rs4655358;rs111595947;rs164161;rs74480820	3.61;3.32;3.19;3.15;2.88;2.82;2.81;2.77;2.73;2.66
GOBP_REGULATION_OF_CENTROSOME_CYCLE	4.27598	0.0524014	0.559266	51	3501	AURKA;XPO1;CHMP4C;CHMP1B;CHMP4B;CENPJ;CHMP2A;KAT2B;PKHD1;NPM1	rs59173918;rs6709112;rs3202419;rs59700035;rs10154001;rs2034568;rs6510153;rs2929402;rs59413186;rs6898461	3.73;3.61;3.40;2.83;2.59;2.48;2.25;2.21;2.19;2.19
GOBP_POSITIVE_REGULATION_OF_MITOTIC_CELL_CYCLE_PHASE_TRANSITION	3.25037	0.0526676	0.560973	94	6660	KCNA5;PLCB1;MIR372;NEUROG1;NSMCE2;RB1;MTA3;CCND2;MIR222;MIR221	rs9919705;rs75234999;rs7409133;rs11950696;rs10108110;rs7329938;rs6544580;rs3217867;rs73212623;rs73212623	5.81;4.33;3.08;2.85;2.82;2.73;2.68;2.66;2.59;2.59
GOBP_RNA_MODIFICATION	3.2784	0.0530375	0.562248	159	9579	DIMT1;TARBP1;HENMT1;ADARB2;DTWD2;TRMU;WDR6;DALRD3;CTU2;SNRPG	rs17382217;rs538898396;rs12741759;rs12572245;rs299199;rs150503961;rs6790914;rs6790914;rs13334987;rs34398585	4.47;4.05;3.91;3.75;3.65;3.40;3.18;3.18;3.14;3.10
GOBP_NEGATIVE_REGULATION_OF_VASCULAR_ASSOCIATED_SMOOTH_MUSCLE_CELL_DIFFERENTIATION	4.10723	0.0530921	0.562478	13	887	NFATC1;PDCD4;FGF9;MIR221;PDGFB;NFATC2;MIR21;MIR15B;DNMT1;MIR100	rs7235273;rs2007551;rs263932;rs73212623;rs56222990;rs6013219;rs1292041;rs41272951;rs12982924;rs10790488	3.73;3.12;2.68;2.59;2.35;1.71;1.60;1.52;1.24;1.23
GOBP_INOSITOL_TRISPHOSPHATE_METABOLIC_PROCESS	3.34239	0.0531215	0.562728	12	1582	PLCB1;IPMK;ITPK1;PLCG2;PTK2B;LHCGR;P2RY6;P2RY1;PTAFR;ITPKB	rs75234999;rs2790199;rs60140952;rs9924890;rs17057065;rs34589811;rs76858062;rs1975882;rs113189145;rs708757	4.33;3.45;3.34;3.02;2.76;1.96;1.81;1.45;1.44;1.38
GOBP_POSITIVE_REGULATION_OF_MRNA_METABOLIC_PROCESS	3.02678	0.0541304	0.571257	145	8456	MIR146A;CPEB1;GIGYF2;LSM1;CPEB3;DCPS;EXOSC3;PAN3;EXOSC2;CNOT3	rs4921289;rs28593415;rs73999704;rs77162995;rs701844;rs79152678;rs10973524;rs73445060;rs113585858;rs11883211	4.50;3.78;3.53;3.37;3.27;3.24;2.87;2.78;2.73;2.67
GOBP_PULMONARY_VALVE_MORPHOGENESIS	3.49517	0.0542024	0.571641	19	1929	NFATC1;ROBO1;SLIT2;ROBO2;NOS3;SMAD6;JAG1;BMP4;ADAMTS5;NOTCH1	rs7235273;rs6807427;rs13149337;rs13090400;rs34403003;rs11071912;rs1232606;rs17127134;rs2830618;rs56655553	3.73;3.55;3.32;3.01;2.82;2.39;2.12;2.10;1.95;1.72
GOBP_GLUCAN_BIOSYNTHETIC_PROCESS	3.05421	0.0547239	0.572821	44	2432	INSR;SORBS1;GYG1;GSK3B;PER2;GYG2;ENPP1;PPP1R3C;PRKAG3;AKT1	rs75392157;rs12358530;rs115618395;rs334549;rs12474243;rs311197;rs4897554;rs1028936;rs7558440;rs12433350	4.24;4.08;3.92;3.32;2.98;2.74;2.66;2.52;2.42;2.20
GOBP_POSITIVE_REGULATION_OF_MRNA_3_END_PROCESSING	3.78673	0.0547862	0.572962	10	578	CPEB1;CPEB3;PAF1;LEO1;NCBP2;CDC73;NUDT21;HSF1;NCBP1;DHX36	rs28593415;rs701844;rs35466645;rs12594784;rs498226;rs147047560;rs76954730;rs7817189;rs2808667;rs201955859	3.78;3.27;2.10;1.79;1.72;1.66;1.55;1.48;1.39;0.83
GOBP_NEGATIVE_REGULATION_OF_NUCLEOTIDE_METABOLIC_PROCESS	4.17671	0.0549007	0.573219	23	1925	HDAC4;CDA;IER3;PPARA;FIS1;TSPO;PID1;FBP1;PARP1;SIRT6	rs592695;rs12401770;rs6911628;rs873492;rs150814238;rs138952;rs60937332;rs558526;rs7522942;rs428253	3.86;3.16;3.15;3.10;2.90;2.70;2.55;2.44;2.34;1.86
GOBP_PROTEOGLYCAN_METABOLIC_PROCESS	3.75544	0.055027	0.573503	93	8237	NDST3;NDNF;GLCE;SULF2;HS3ST4;CHST12;CHST11;CSGALNACT1;SULF1;EXT2	rs28528872;rs17051286;rs871505;rs872111;rs4387605;rs28663449;rs7974091;rs28671342;rs73683988;rs10769030	3.55;3.40;3.34;3.16;3.11;3.02;2.98;2.89;2.87;2.77
GOBP_REGULATION_OF_NEUROTRANSMITTER_SECRETION	4.14874	0.0551894	0.573867	78	6824	DYSF;SV2C;SYN1;MCTP2;PREPL;TPRG1L;WNT7A;CPLX2;MCTP1;PRKCB	rs4852258;rs2937715;rs4824626;rs12912567;rs79537401;rs2368544;rs12635960;rs13174727;rs62365751;rs112049972	4.79;3.93;3.86;3.54;3.43;3.08;2.97;2.91;2.70;2.60
GOBP_PYRAMIDAL_NEURON_DEVELOPMENT	3.4223	0.0555125	0.574589	11	1010	ZMIZ1;DISC1;SLC4A10;FGFR2;OGDH;UQCRQ;FOXG1;SCYL2;DCLK2;PLXNA3	rs704016;rs1331056;rs62188967;rs36048667;rs2268310;rs30180;rs11621937;rs10732235;rs62339889;rs150867977	4.83;2.63;2.12;2.07;1.92;1.78;1.75;1.60;1.59;1.11
GOBP_DNA_DEAMINATION	3.69488	0.0555239	0.574615	13	432	EXOSC3;AICDA;EXOSC4;CDADC1;EXOSC5;EXOSC6;APOBEC3H;APOBEC3G;APOBEC3B;APOBEC3A	rs10973524;rs7137878;rs13254954;rs9316430;rs8106999;rs12149660;rs10427883;rs10427883;rs17370615;rs17370615	2.87;2.25;1.70;1.53;1.30;1.27;1.16;1.16;1.09;1.09
GOBP_SPLICEOSOMAL_COMPLEX_ASSEMBLY	3.378	0.0555681	0.574713	82	4228	CELF2;SRPK2;SLU7;DDX46;SNRPG;PSIP1;SNRPF;LUC7L3;LUC7L;CELF6	rs11594733;rs73186022;rs77325950;rs17713112;rs34398585;rs28648431;rs11108301;rs60532351;rs11641876;rs11857752	3.88;3.79;3.77;3.20;3.10;2.62;2.61;2.54;2.51;2.47
GOBP_EMBRYONIC_PATTERN_SPECIFICATION	3.41516	0.055611	0.574809	66	5241	SIM2;ERBB4;TBX3;PCSK6;DISP1;WNT7A;NEUROG1;RIPPLY3;RIPPLY1;DCANP1	rs73210796;rs2165098;rs2384406;rs8043284;rs115123809;rs12635960;rs11950696;rs58365567;rs5962770;rs6596224	4.55;3.96;3.78;3.19;3.19;2.97;2.85;2.77;2.69;2.55
GOBP_REGULATION_OF_DENDRITE_DEVELOPMENT	2.87881	0.0559341	0.575545	101	12231	CAMK1D;TRPC5;ALK;TMEM106B;PTPRD;GSK3B;STK11;DPYSL5;HECW2;NEDD4L	rs11594130;rs3027784;rs116016471;rs10479756;rs62539614;rs334549;rs34427398;rs72804810;rs74419956;rs7243671	3.88;3.71;3.59;3.55;3.38;3.32;3.21;2.99;2.90;2.90
GOBP_MITOTIC_G1_S_TRANSITION_CHECKPOINT_SIGNALING	3.62678	0.0562067	0.576195	29	1868	GIGYF2;GTSE1;SDE2;MDM2;CDKN1A;TRIAP1;CRADD;GML;RPS27L;RFWD3	rs73999704;rs150503961;rs112810962;rs61926266;rs9380584;rs1616443;rs10777545;rs11778136;rs12908992;rs12149960	3.53;3.40;2.55;2.48;2.46;2.41;2.24;2.11;2.00;1.86
GOBP_RESPONSE_TO_LIGHT_STIMULUS	3.04353	0.0562793	0.576368	307	20491	MMP3;POLD1;TIMP1;ELK1;ASIC2;CAMKMT;CCAR2;DCT;DDHD2;ERCC1	rs61493282;rs73054474;rs4824626;rs4824626;rs113351607;rs698794;rs2469762;rs12868588;rs72644707;rs12461621	4.91;4.34;3.86;3.86;3.76;3.72;3.53;3.52;3.51;3.45
GOBP_SULFUR_COMPOUND_BIOSYNTHETIC_PROCESS	3.36572	0.0563963	0.576646	146	11184	B3GNT2;NDST3;PDK3;CHST1;GLCE;ST3GAL4;ACSS1;CHST2;HS3ST4;ELOVL6	rs10197217;rs28528872;rs72623004;rs11038605;rs871505;rs79152678;rs201519573;rs4437106;rs4387605;rs6858695	3.89;3.55;3.55;3.54;3.34;3.24;3.23;3.19;3.11;3.09
GOBP_PYRIMIDINE_RIBONUCLEOTIDE_BIOSYNTHETIC_PROCESS	3.50065	0.0564113	0.576682	22	1438	DHODH;NME7;CDA;CTPS2;CAD;NME5;NME4;UCK1;UCK2;AK5	rs78308858;rs1200131;rs12401770;rs12391244;rs11126950;rs73792425;rs62030834;rs946713;rs2814472;rs55924989	4.79;3.70;3.16;3.05;2.48;2.28;2.16;2.12;2.03;1.94
GOBP_NEGATIVE_REGULATION_OF_TOR_SIGNALING	3.51803	0.0564164	0.576694	50	3106	SESN3;STK11;TBC1D7;NPRL3;SZT2;MIOS;PRKAA2;WDR59;TSC1;NUAK1	rs558288;rs34427398;rs202077;rs9924289;rs10732843;rs59789360;rs4568857;rs11149789;rs615667;rs2434081	4.20;3.21;3.12;3.03;2.98;2.93;2.83;2.56;2.53;2.42
GOBP_GLYCOPROTEIN_BIOSYNTHETIC_PROCESS	3.42789	0.0565104	0.576917	312	24706	MGAT5;PLCB1;ST6GALNAC3;MAN2A1;CHST4;B3GNT2;ALG13;NDST3;MOGS;GLCE	rs1257210;rs75234999;rs71656896;rs2033463;rs148582489;rs10197217;rs3027784;rs28528872;rs7556852;rs871505	4.69;4.33;4.10;3.97;3.94;3.89;3.71;3.55;3.42;3.34
GOBP_POSITIVE_REGULATION_OF_GLUCOSE_METABOLIC_PROCESS	3.68256	0.0565619	0.577039	42	2581	INSR;SORBS1;STK11;PPARA;GPLD1;MIR210;SLC45A3;DGAT2;PMAIP1;MIR107	rs75392157;rs12358530;rs34427398;rs873492;rs2251547;rs61877776;rs11240546;rs12798387;rs9636096;rs11593819	4.24;4.08;3.21;3.10;2.64;2.58;2.52;2.44;2.41;2.33
GOBP_ACTION_POTENTIAL	3.3628	0.0565943	0.577116	139	16002	KCNA5;ADRA1A;KCNH7;CLCN1;ATP1B1;ANK2;DRD1;KCNJ3;DMD;NTSR1	rs9919705;rs1383914;rs17731478;rs10226669;rs6675509;rs56896398;rs267373;rs11895478;rs2685895;rs6010685	5.81;5.07;4.22;3.91;3.80;3.34;3.32;3.29;3.26;3.18
GOBP_LIPOPROTEIN_METABOLIC_PROCESS	3.28778	0.0566251	0.577189	134	8713	ZDHHC14;ATG101;GOLGA7;ZDHHC13;HHATL;GOLGA7B;PIGC;PPARA;PPM1B;WDR45B	rs9505841;rs7139320;rs6994017;rs7102888;rs75589867;rs7919531;rs72725208;rs873492;rs713446;rs12949425	3.28;3.27;3.26;3.22;3.21;3.17;3.17;3.10;3.08;3.00
GOBP_NEURON_PROJECTION_ARBORIZATION	2.73206	0.0570112	0.578101	30	3174	NTNG1;GRIP1;PHACTR1;SEMA3A;MACF1;NRP1;SSNA1;NLGN1;LRP2;MAP3K13	rs12354155;rs7294923;rs202077;rs6467973;rs7520721;rs11009260;rs4880209;rs1565196;rs831014;rs73193035	3.80;3.54;3.12;2.72;2.61;2.48;2.34;2.33;2.20;2.13
GOBP_EXECUTION_PHASE_OF_APOPTOSIS	3.90868	0.0571412	0.578309	74	5256	MIR146A;TRPC5;PTGIS;APAF1;XKR4;DLC1;HTRA2;BOK;CIDEA;XKR5	rs4921289;rs3027784;rs6125670;rs4472982;rs2658895;rs80288017;rs11688069;rs7558942;rs4797663;rs2951868	4.50;3.71;3.58;3.49;3.24;2.94;2.82;2.81;2.79;2.79
GOBP_RNA_3_END_PROCESSING	3.11424	0.0573436	0.579247	91	4901	CPEB1;CSTF1;ELAC2;CPEB3;LIN28A;POLR3K;SLBP;EXOSC3;EXOSC2;CPSF4L	rs28593415;rs59173918;rs12950148;rs701844;rs11578260;rs9924289;rs55888408;rs10973524;rs113585858;rs2345288	3.78;3.73;3.31;3.27;3.16;3.03;3.00;2.87;2.73;2.68
GOBP_CARDIAC_SEPTUM_DEVELOPMENT	3.39987	0.0577862	0.582604	105	8192	AP2B1;TBX3;ROBO1;SAV1;SLIT3;ANK2;SLIT2;SOX11;PLXND1;NPRL3	rs4531775;rs2384406;rs6807427;rs871643;rs7733805;rs56896398;rs13149337;rs76251724;rs9832275;rs9924289	4.36;3.78;3.55;3.53;3.44;3.34;3.32;3.27;3.13;3.03
GOBP_MULTICELLULAR_ORGANISMAL_RESPONSE_TO_STRESS	3.53856	0.0587139	0.588696	90	7510	CRHR1;TRPV1;THBS4;DRD1;GRM7;SCN11A;GABRA5;UCN;PRKAR1B;GRIK2	rs7222658;rs9905037;rs16877468;rs267373;rs712793;rs73064572;rs78167470;rs11684134;rs141909074;rs2629977	3.93;3.56;3.49;3.32;3.22;3.09;3.06;2.99;2.93;2.90
GOBP_PLASMA_MEMBRANE_PHOSPHOLIPID_SCRAMBLING	3.68402	0.0588092	0.589317	24	2291	TRPC5;XKR4;ATG9B;XKR5;XKR9;FASLG;P2RX7;ATG9A;ANO3;PLSCR5	rs3027784;rs2658895;rs34403003;rs2951868;rs58293390;rs12135884;rs672140;rs3100776;rs7129590;rs9814319	3.71;3.24;2.82;2.79;2.52;2.34;2.31;2.21;2.09;1.92
GOBP_PROTEIN_AUTOPROCESSING	2.92778	0.0589791	0.590082	26	1601	PCSK9;KLK6;HTRA2;TMPRSS2;MYRF;AFG3L2;PARP1;OMA1;IHH;DHH	rs11810371;rs2242670;rs11688069;rs77812224;rs12791843;rs8093494;rs7522942;rs849470;rs3100776;rs6580698	2.88;2.85;2.82;2.50;2.46;2.37;2.34;2.27;2.21;2.11
GOBP_CENTRAL_NERVOUS_SYSTEM_PROJECTION_NEURON_AXONOGENESIS	3.54775	0.0590303	0.590102	27	3344	NIN;SPTBN4;SLIT2;SZT2;ADARB1;GLI2;SCN1B;EPHB3;NFIB;EPHB2	rs10137363;rs2278243;rs13149337;rs10732843;rs2877020;rs280218;rs28365105;rs62287373;rs72700585;rs963113	3.55;3.36;3.32;2.98;2.93;2.90;2.90;2.77;2.62;2.53
GOBP_NEGATIVE_REGULATION_OF_TORC1_SIGNALING	3.18111	0.0590842	0.590123	20	1351	SESN3;STK11;NPRL3;SZT2;MIOS;WDR59;NPRL2;DEPDC5;DEPTOR;RNF152	rs558288;rs34427398;rs9924289;rs10732843;rs59789360;rs11149789;rs2236950;rs7364274;rs72690111;rs71352552	4.20;3.21;3.03;2.98;2.93;2.56;2.05;2.03;1.87;1.71
GOBP_NEGATIVE_REGULATION_OF_AMYLOID_PRECURSOR_PROTEIN_CATABOLIC_PROCESS	3.34809	0.0592739	0.590197	29	2046	RTN2;RTN1;MIR29B1;ABCA7;MIR107;BIN1;RTN4;MIR455;APOE;IGF1	rs12461621;rs12435660;rs157928;rs3829687;rs11593819;rs72842104;rs10746530;rs4979351;rs10419086;rs5742643	3.45;3.20;2.54;2.40;2.33;2.32;2.23;2.22;2.22;2.17
GOBP_SEMAPHORIN_PLEXIN_SIGNALING_PATHWAY_INVOLVED_IN_NEURON_PROJECTION_GUIDANCE	3.21042	0.0593223	0.590371	16	1742	ECE1;PLXND1;SEMA3A;NRP1;EDNRA;PLXNA4;PLXNA2;PLXNC1;PLXNB2;NRP2	rs212539;rs9832275;rs6467973;rs11009260;rs6852395;rs10229073;rs4844629;rs4761574;rs151210496;rs849561	3.13;3.13;2.72;2.48;2.36;2.34;2.20;2.09;1.89;1.88
GOBP_RESPONSE_TO_ALCOHOL	2.28392	0.0601063	0.595661	247	18744	EHMT2;IGFBP7;ADH7;CRHR1;FOSB;SLIT3;SLIT2;SPINK1;CDH1;CDA	rs146535109;rs1718874;rs77324539;rs7222658;rs12461621;rs7733805;rs13149337;rs12109943;rs72785161;rs12401770	4.74;4.47;3.98;3.93;3.45;3.44;3.32;3.19;3.19;3.16
GOBP_AXON_ENSHEATHMENT_IN_CENTRAL_NERVOUS_SYSTEM	2.74179	0.0601614	0.596031	26	2140	ASPA;TENM4;NKX6-2;PTEN;MOBP;B4GALT6;CNTN2;MYRF;GPM6B;MAG	rs9905037;rs598792;rs2767434;rs719426;rs116559528;rs77137848;rs4951158;rs12791843;rs5979979;rs73031717	3.56;2.78;2.76;2.75;2.74;2.71;2.54;2.46;2.32;2.23
GOBP_OVARIAN_FOLLICLE_DEVELOPMENT	2.97284	0.0602549	0.59648	57	3741	PTX3;IMMP2L;EIF2B4;VGF;FSHB;EREG;FANCG;LFNG;NPR2;NPPC	rs1838142;rs17158597;rs11684134;rs150814238;rs601681;rs16850965;rs17359549;rs11976803;rs41277065;rs73995024	3.03;3.03;2.99;2.90;2.82;2.73;2.71;2.57;2.55;2.50
GOBP_TRNA_WOBBLE_BASE_MODIFICATION	3.90759	0.0605295	0.597715	17	1214	TRMU;CTU2;ELP4;CTU1;ALKBH1;DPH3;GTPBP3;ELP5;ELP3;ELP6	rs150503961;rs13334987;rs72892570;rs76913418;rs2037933;rs41284041;rs8112691;rs9652835;rs13257057;rs116353390	3.40;3.14;2.24;1.96;1.89;1.80;1.79;1.73;1.68;1.55
GOBP_CELL_CELL_SIGNALING_BY_WNT	2.33002	0.0606643	0.597928	443	35807	WWOX;STRN;NFATC1;NDRG2;USP34;DKK2;FRZB;CCAR2;MITF;GRK5	rs59903179;rs62132521;rs7235273;rs1312749;rs6709112;rs419783;rs34179918;rs2469762;rs11711047;rs78286160	4.17;3.90;3.73;3.73;3.61;3.54;3.54;3.53;3.47;3.46
GOBP_TONIC_SMOOTH_MUSCLE_CONTRACTION	3.61546	0.0608608	0.597991	12	838	GRIP2;EDNRA;MYLK;AGT;EDN2;MKKS;HTR2A;SCNN1B;EDN1;BBS2	rs34951957;rs6852395;rs185698714;rs4846865;rs2483692;rs4813934;rs61948313;rs152737;rs4714350;rs76954730	3.95;2.36;2.34;2.24;2.06;1.99;1.96;1.90;1.86;1.55
GOBP_POSITIVE_REGULATION_OF_FEEDING_BEHAVIOR	2.78315	0.0608977	0.598028	11	655	GHSR;SGIP1;NR4A3;NPY;CFAP20;OPRK1;MC1R;INSL5;GHRL;RXFP4	rs595161;rs4393126;rs1526267;rs17149280;rs35348144;rs7822237;rs7201264;rs7524091;rs2241310;rs140751929	2.73;2.65;2.19;1.95;1.95;1.86;1.30;1.30;1.19;0.82
GOBP_FOLIC_ACID_TRANSPORT	3.25995	0.0612539	0.598617	10	638	SLC19A2;LRP2;PDPN;SLC46A1;SLC25A32;SLC19A1;ABCC5;FOLR2;FOLR1;FOLR3	rs35337011;rs831014;rs10803420;rs1981512;rs17804088;rs142390960;rs876077;rs677685;rs677685;rs113295379	5.48;2.20;2.19;1.94;1.90;1.55;1.41;1.19;1.19;1.12
GOBP_DNA_DAMAGE_RESPONSE_SIGNAL_TRANSDUCTION_BY_P53_CLASS_MEDIATOR_RESULTING_IN_CELL_CYCLE_ARREST	3.68927	0.0612633	0.598632	18	1224	GTSE1;MDM2;CDKN1A;TRIAP1;CRADD;GML;PML;CDKN1B;ATM;CASP2	rs150503961;rs61926266;rs9380584;rs1616443;rs10777545;rs11778136;rs1550435;rs2066827;rs7101497;rs17854363	3.40;2.48;2.46;2.41;2.24;2.11;1.72;1.72;1.71;1.70
GOBP_POSITIVE_REGULATION_OF_NUCLEOTIDE_BIOSYNTHETIC_PROCESS	3.28972	0.0614286	0.598772	16	1284	PINK1;PPARA;NOS3;VCP;NOS2;PID1;PPARGC1A;TMSB4X;ADORA2B;NOS1	rs12401770;rs873492;rs34403003;rs17359549;rs117463687;rs60937332;rs74286765;rs5979784;rs8081235;rs12423857	3.16;3.10;2.82;2.71;2.71;2.55;2.10;2.00;1.83;1.56
GOBP_PHYSIOLOGICAL_CARDIAC_MUSCLE_HYPERTROPHY	3.20747	0.0614292	0.598772	29	3121	ADRA1A;FOXP1;PI16;PPARA;AKAP6;SORBS2;PDLIM5;AKAP13;AGT;HAMP	rs1383914;rs1522171;rs9296204;rs873492;rs10133229;rs12649789;rs2452553;rs11073401;rs4846865;rs73031717	5.07;3.54;3.41;3.10;3.00;2.81;2.47;2.37;2.24;2.23
GOBP_VASCULAR_ENDOTHELIAL_GROWTH_FACTOR_RECEPTOR_SIGNALING_PATHWAY	3.22813	0.0615444	0.598783	55	4825	VAV1;GRB10;CADM4;SULF1;PTK2B;FOXC2;FGF9;CLEC14A;MIR10A;PRKCB	rs4807102;rs7799091;rs3213239;rs73683988;rs17057065;rs34505475;rs263932;rs75017257;rs187831436;rs112049972	3.47;3.42;3.32;2.87;2.76;2.73;2.68;2.61;2.60;2.60
GOBP_REGULATION_OF_TELOMERE_CAPPING	2.95858	0.0618225	0.599493	26	1887	PKIB;ERCC1;XRCC1;MAPK1;PRKCQ;TNKS;USP7;HNRNPD;NEK2;RAD50	rs9482270;rs12461621;rs3213239;rs539687373;rs78098098;rs73207111;rs254950;rs2868343;rs701916;rs80097481	3.59;3.45;3.32;2.74;2.35;2.24;2.07;1.98;1.85;1.72
GOBP_HINDLIMB_MORPHOGENESIS	3.61439	0.0619447	0.599804	34	2884	TBX3;TP63;WNT7A;ALX4;FMN1;MSX2;OSR2;AFF3;ALX3;TFAP2B	rs2384406;rs60599136;rs12635960;rs10769030;rs11633925;rs28676880;rs13275172;rs62154537;rs12116477;rs9473932	3.78;3.74;2.97;2.77;2.67;2.61;2.49;2.43;2.42;2.32
GOBP_NODAL_SIGNALING_PATHWAY	3.87397	0.0620218	0.599896	17	1239	TGIF2;ACVR1B;CER1;DMRT1;ACVR1C;DACT1;DACT2;CITED2;SMAD3;SHH	rs146661634;rs7139320;rs3747534;rs1885779;rs2509902;rs191103;rs73036386;rs4896450;rs750766;rs117027107	3.38;3.27;2.63;2.54;2.52;2.52;2.46;2.17;2.08;2.01
GOBP_REGULATION_OF_REACTIVE_OXYGEN_SPECIES_BIOSYNTHETIC_PROCESS	3.75374	0.0621116	0.599923	41	2543	TLR6;CYBA;ZNF205;PPARA;PLCG2;SPHK2;UCP1;SNCA;ABCD2;GRIN1	rs7659256;rs13334987;rs146492564;rs873492;rs9924890;rs2665582;rs145179175;rs200955273;rs6581208;rs4880209	3.25;3.14;3.11;3.10;3.02;2.69;2.65;2.58;2.40;2.34
GOBP_NEGATIVE_REGULATION_OF_SIGNALING_RECEPTOR_ACTIVITY	3.37647	0.0624157	0.600013	50	3830	LRPAP1;ADH7;DKK2;LY6G6D;PPARA;CBLB;PCSK9;LYNX1;SLC6A9;EPHB2	rs2857988;rs77324539;rs419783;rs7757496;rs873492;rs58631873;rs11810371;rs3736008;rs12138281;rs963113	4.13;3.98;3.54;3.46;3.10;3.08;2.88;2.73;2.69;2.53
GOBP_NEGATIVE_REGULATION_OF_CD4_POSITIVE_ALPHA_BETA_T_CELL_PROLIFERATION	3.36896	0.0625159	0.600043	10	554	CBLB;LGALS9;LGALS9B;XCL1;NDFIP1;CD274;ARG2;TWSG1;ITCH;FOXP3	rs58631873;rs4795911;rs141124707;rs12046540;rs60862442;rs56343593;rs7148327;rs80230236;rs2424993;rs5906756	3.08;2.79;2.28;2.23;2.22;2.14;1.61;1.43;1.20;0.68
GOBP_GMP_BIOSYNTHETIC_PROCESS	3.57647	0.0626206	0.600074	14	754	ATIC;IMPDH2;HPRT1;ADK;ADA;PPAT;PAICS;GMPS;PFAS;APRT	rs1561301;rs6790914;rs4830285;rs10128407;rs12479560;rs13150137;rs13150137;rs3821365;rs11652218;rs111731198	3.27;3.18;2.15;2.03;1.84;1.71;1.71;1.57;1.55;1.37
GOBP_LONG_CHAIN_FATTY_ACYL_COA_METABOLIC_PROCESS	2.84998	0.062699	0.600097	23	1951	ELOVL6;ELOVL7;DGAT2;ELOVL1;ACSF3;ELOVL2;ACOT7;ELOVL4;ACSBG2;FAR1	rs6858695;rs4527549;rs12798387;rs4660731;rs7202014;rs7773173;rs6680950;rs55648724;rs73544818;rs61881702	3.09;2.91;2.44;2.41;2.21;2.12;1.97;1.92;1.85;1.79
GOBP_PHOSPHATIDYLINOSITOL_3_PHOSPHATE_BIOSYNTHETIC_PROCESS	3.33588	0.0629734	0.600178	21	1599	PIK3CG;ATG14;UVRAG;PIK3C2B;PIK3R3;INPP4B;PIK3C2A;PIK3C2G;PIK3C3;PIK3CD	rs56060801;rs1045004;rs12798387;rs10736846;rs12123155;rs3775696;rs10832737;rs12582982;rs62082912;rs4846192	2.87;2.82;2.44;2.41;2.30;2.23;2.21;2.14;2.03;1.89
GOBP_HEPATOCYTE_APOPTOTIC_PROCESS	3.4563	0.0630813	0.60021	19	1332	GSN;PPARA;PIK3CG;ADAR;RB1;STK3;IGF1R;KRT8;ATF2;BID	rs2304392;rs873492;rs56060801;rs4845657;rs7329938;rs62535380;rs951715;rs2682304;rs192738689;rs430438	3.27;3.10;2.87;2.79;2.73;2.60;2.51;2.20;2.02;2.01
GOBP_TRANSLATIONAL_ELONGATION	2.89848	0.0631089	0.600218	50	2651	GRM5;CPEB3;DPH5;DPH6;SECISBP2L;EEF1A2;SEPSECS;EEF1D;ABTB1;ZNF598	rs308804;rs701844;rs7523594;rs16960833;rs12915257;rs55845303;rs16876798;rs6558375;rs73859592;rs72766650	4.01;3.27;2.78;2.76;2.64;2.55;2.53;2.50;2.48;2.39
GOBP_G_PROTEIN_COUPLED_GLUTAMATE_RECEPTOR_SIGNALING_PATHWAY	2.61767	0.0632673	0.600265	14	1918	GRM5;GRM8;GRM1;GRM7;HOMER2;GRM4;DAGLA;TRPM1;GRIK3;GRM2	rs308804;rs10269816;rs362842;rs712793;rs77885195;rs2499714;rs12791843;rs8038969;rs11580817;rs12485825	4.01;3.55;3.44;3.22;3.07;2.62;2.46;2.29;1.83;1.83
GOBP_POSITIVE_REGULATION_OF_NEURON_MIGRATION	3.40179	0.0634946	0.600375	17	1646	DRD1;SEMA3A;SEMA6A;ZNF609;KIF20B;WDR62;DAB2IP;RELN;NSMF;FBXO31	rs267373;rs6467973;rs9327014;rs563082;rs12413697;rs113020707;rs67775116;rs11977653;rs6559262;rs891093	3.32;2.72;2.67;2.17;2.06;1.93;1.89;1.74;1.65;1.64
GOBP_NEGATIVE_REGULATION_OF_ACTIVATED_T_CELL_PROLIFERATION	3.04855	0.0635575	0.600477	15	916	LGALS9;CRTAM;CD274;PDCD1LG2;CASP3;LRRC32;ARG1;RC3H1;PRNP;MIR181C	rs4795911;rs3892187;rs56343593;rs56343593;rs28503305;rs7930785;rs73778009;rs72711425;rs6076708;rs7507592	2.79;2.56;2.14;2.14;2.13;2.11;2.08;1.97;1.90;1.88
GOBP_NEGATIVE_REGULATION_OF_TRANSMEMBRANE_TRANSPORT	2.88133	0.063581	0.600515	139	10983	CTTNBP2NL;CRHR1;PPP3CC;GRB10;EPO;NTSR1;STXBP3;HECW2;NEDD4L;PCSK9	rs2492497;rs7222658;rs2469762;rs7799091;rs2553023;rs6010685;rs1277018;rs74419956;rs7243671;rs11810371	4.19;3.93;3.53;3.42;3.19;3.18;3.01;2.90;2.90;2.88
GOBP_NEGATIVE_REGULATION_OF_CHEMOKINE_PRODUCTION	2.65793	0.0637129	0.600728	25	1565	MIR146A;LGALS9;MEFV;MAP2K5;KLF4;SIRPA;EPHA2;ELANE;MIR766;APOD	rs4921289;rs4795911;rs113098181;rs12917587;rs12685369;rs79787858;rs10796410;rs184978907;rs305157;rs2280520	4.50;2.79;2.70;2.56;2.55;2.38;2.32;2.22;2.22;2.15
GOBP_ENDOTHELIAL_CELL_PROLIFERATION	2.8003	0.0637238	0.600746	187	13643	MIR146A;EMC10;BMPER;PTPRM;THBS4;PROK1;FGFR1;MIRLET7B;NR4A1;CYBA	rs4921289;rs73054474;rs117834141;rs898203;rs16877468;rs7554268;rs2956726;rs3747243;rs7139320;rs13334987	4.50;4.34;3.60;3.55;3.49;3.44;3.32;3.31;3.27;3.14
GOBP_HYALURONAN_METABOLIC_PROCESS	3.20665	0.0640809	0.601321	32	1948	STAB2;CD44;IL1B;HEXA;PDGFB;IL15;ITIH2;ITIH5;HYAL3;HYAL1	rs79956596;rs61881625;rs1143629;rs11857752;rs56222990;rs1519550;rs112631733;rs78355022;rs2236950;rs2236950	2.78;2.58;2.50;2.47;2.35;2.18;2.16;2.09;2.05;2.05
GOBP_REGULATION_OF_CHROMATIN_ORGANIZATION	2.79288	0.0640901	0.601335	39	2602	SETDB2;ALKBH4;TLK1;METTL4;SETDB1;MLLT3;L3MBTL3;AICDA;TRIM28;CTR9	rs9568236;rs111469404;rs218308;rs16943474;rs12033744;rs224008;rs4130903;rs7137878;rs6510153;rs7115367	3.47;3.29;2.53;2.47;2.33;2.32;2.27;2.25;2.25;2.18
GOBP_NIK_NF_KAPPAB_SIGNALING	2.84837	0.0641377	0.601412	139	9717	MIR146A;ALK;TRIP6;TLR6;TIRAP;C20orf27;PDCD4;PPM1B;NLRP12;TLR7	rs4921289;rs116016471;rs4729621;rs7659256;rs79152678;rs4815597;rs2007551;rs713446;rs7409133;rs178993	4.50;3.59;3.42;3.25;3.24;3.19;3.12;3.08;3.08;3.02
GOBP_POSITIVE_REGULATION_OF_FATTY_ACID_METABOLIC_PROCESS	4.20867	0.0641383	0.601413	36	2090	FABP1;PPARA;GHSR;CD74;SLC45A3;IL1B;ABCD2;AVP;ANXA1;NR4A3	rs2970895;rs873492;rs595161;rs35009179;rs11240546;rs1143629;rs6581208;rs3787484;rs4571790;rs1526267	3.19;3.10;2.73;2.58;2.52;2.50;2.40;2.35;2.30;2.19
GOBP_REGULATION_OF_PHOSPHOLIPASE_ACTIVITY	2.93558	0.0643071	0.601684	64	4625	ADRA1A;FGFR1;ARHGAP6;ITK;ABL1;FGFR3;SNCA;HRAS;BICD1;TXK	rs1383914;rs2956726;rs112813258;rs246873;rs113585858;rs3135890;rs200955273;rs61877776;rs144166034;rs6829490	5.07;3.32;3.00;2.92;2.73;2.63;2.58;2.58;2.50;2.38
GOBP_REGULATION_OF_TRANSCRIPTION_INVOLVED_IN_G1_S_TRANSITION_OF_MITOTIC_CELL_CYCLE	3.00979	0.0643162	0.601698	22	1728	ESRRB;CDK5;RB1;E2F7;CDK14;ID2;E2F2;CDK18;GFI1;TFDP1	rs11625043;rs34403003;rs7329938;rs310878;rs705358;rs13008331;rs12083143;rs2297836;rs41286801;rs2479756	2.84;2.82;2.73;2.46;2.27;2.22;2.19;2.14;2.05;1.97
GOBP_POSITIVE_REGULATION_OF_BLOOD_PRESSURE	3.36018	0.0646317	0.602203	35	3049	ADRA1A;PDE4D;GRIP2;TPM1;CYBA;ADRA1B;GLP1R;OXT;AVP;WNK1	rs1383914;rs112162527;rs34951957;rs2899687;rs13334987;rs56269052;rs10305532;rs3787484;rs3787484;rs143705289	5.07;4.08;3.95;3.68;3.14;2.96;2.67;2.35;2.35;2.35
GOBP_NEGATIVE_REGULATION_OF_DEVELOPMENTAL_GROWTH	3.54239	0.0651945	0.606378	113	10178	FSTL4;FOXP1;SAV1;PI16;CDH1;SEMA6D;PPARA;NTN1;TP73;WWC2	rs256240;rs1522171;rs871643;rs9296204;rs72785161;rs78424241;rs873492;rs62068228;rs2368544;rs59403267	4.44;3.54;3.53;3.41;3.19;3.11;3.10;3.09;3.08;3.08
GOBP_GLYCOSPHINGOLIPID_CATABOLIC_PROCESS	2.78048	0.0656617	0.607668	13	882	NEU1;NEU3;GBA2;HEXA;PRKCD;LCT;GM2A;HEXB;NEU4;GLA	rs146535109;rs544115;rs41277065;rs11857752;rs2306572;rs79633114;rs56105239;rs10942715;rs73014018;rs2071223	4.74;3.58;2.55;2.47;2.04;1.81;1.79;1.78;1.69;1.67
GOBP_REGULATION_OF_TOR_SIGNALING	3.37614	0.0657583	0.607934	102	7148	SESN3;ARAF;STK11;NCKAP1L;LIN28A;TBC1D7;NPRL3;SZT2;MIOS;PRKAA2	rs558288;rs4824626;rs34427398;rs1022232;rs11578260;rs202077;rs9924289;rs10732843;rs59789360;rs4568857	4.20;3.86;3.21;3.19;3.16;3.12;3.03;2.98;2.93;2.83
GOBP_TRNA_MODIFICATION	2.82504	0.0659042	0.608335	87	5590	TARBP1;DTWD2;TRMU;WDR6;DALRD3;CTU2;PUSL1;TRMT10B;TYW5;SEPSECS	rs538898396;rs299199;rs150503961;rs6790914;rs6790914;rs13334987;rs2296475;rs10973524;rs281776;rs16876798	4.05;3.65;3.40;3.18;3.18;3.14;2.95;2.87;2.66;2.53
GOBP_NEGATIVE_REGULATION_OF_METALLOPEPTIDASE_ACTIVITY	3.02719	0.0660438	0.608718	11	771	TIMP1;TIMP2;MIR29B1;LRP1;RECK;MIR195;SORL1;MIR892B;MIR199A1;TIMP3	rs4824626;rs7211960;rs157928;rs117267420;rs10972694;rs312456;rs12789949;rs12689558;rs3760781;rs9609643	3.86;2.64;2.54;2.35;1.90;1.80;1.77;1.70;1.69;1.59
GOBP_RETINA_HOMEOSTASIS	3.01346	0.0661508	0.609012	72	5113	CDHR1;CDH3;POC1B;ACTB;VSTM4;CCDC66;CRB1;ESRRB;TUB;PCDH15	rs10887246;rs72785161;rs770377;rs62453415;rs7912598;rs6805474;rs2821132;rs11625043;rs4237763;rs2384371	3.43;3.19;3.18;3.14;3.09;3.07;2.96;2.84;2.82;2.65
GOBP_AMYLOID_BETA_METABOLIC_PROCESS	3.45175	0.066213	0.609172	59	4130	RTN2;RTN1;GSAP;MIR29B1;ABCA7;BACE1;IFNGR1;BIN1;MGAT3;RTN4	rs12461621;rs12435660;rs62476192;rs157928;rs3829687;rs1784045;rs4896242;rs72842104;rs8136980;rs10746530	3.45;3.20;2.55;2.54;2.40;2.38;2.36;2.32;2.32;2.23
GOBP_PYRAMIDAL_NEURON_DIFFERENTIATION	3.1493	0.0664341	0.609445	13	1187	ZMIZ1;DISC1;SLC4A10;FGFR2;OGDH;BCL6;UQCRQ;FOXG1;SCYL2;UNC5D	rs704016;rs1331056;rs62188967;rs36048667;rs2268310;rs7340621;rs30180;rs11621937;rs10732235;rs77697789	4.83;2.63;2.12;2.07;1.92;1.82;1.78;1.75;1.60;1.59
GOBP_DISACCHARIDE_METABOLIC_PROCESS	3.01667	0.066617	0.609671	12	850	FBP2;FBP1;B4GALT1;IDUA;BRAF;LCT;LALBA;MGAM;TREH;SI	rs10125173;rs558526;rs72723005;rs3733346;rs9640168;rs79633114;rs61244025;rs77447549;rs653008;rs13072967	3.54;2.44;2.28;2.20;1.82;1.81;1.75;1.75;1.73;1.54
GOBP_SYMPATHETIC_NERVOUS_SYSTEM_DEVELOPMENT	3.76187	0.0666384	0.609697	22	1940	TP63;SOX11;SEMA3A;NRP1;EDNRA;PLXNA4;TFAP2B;GDNF;HAND2;SOX4	rs60599136;rs76251724;rs6467973;rs11009260;rs6852395;rs10229073;rs9473932;rs73067751;rs17059546;rs12195821	3.74;3.27;2.72;2.48;2.36;2.34;2.32;2.12;2.10;2.07
GOBP_SKELETAL_MUSCLE_TISSUE_GROWTH	3.1091	0.066647	0.609708	10	730	CHRNA1;DLL1;MTM1;VPS54;TLL2;CHRND;MSTN;RPS6KB1;IGF2;ACTN3	rs77639356;rs9459987;rs34086419;rs149421867;rs2154202;rs1550094;rs72909363;rs1292041;rs11042753;rs77239910	2.87;2.43;2.25;2.16;1.98;1.95;1.72;1.60;1.49;1.42
GOBP_FOREBRAIN_NEURON_DEVELOPMENT	3.07337	0.0669696	0.610105	24	1779	ZMIZ1;NDNF;SOX1;DISC1;NRP1;SEMA3E;SLC4A10;FGFR2;OGDH;NRP2	rs704016;rs17051286;rs75614189;rs1331056;rs11009260;rs117638711;rs62188967;rs36048667;rs2268310;rs849561	4.83;3.40;3.02;2.63;2.48;2.23;2.12;2.07;1.92;1.88
GOBP_TORC1_SIGNALING	3.5396	0.0669818	0.610137	52	3652	SESN3;CARD11;STK11;NPRL3;SZT2;MIOS;GPR137B;LAMTOR5;WDR59;MTOR	rs558288;rs78723777;rs34427398;rs9924289;rs10732843;rs59789360;rs67957619;rs6684947;rs11149789;rs2878409	4.20;3.25;3.21;3.03;2.98;2.93;2.76;2.67;2.56;2.52
GOBP_POSITIVE_REGULATION_OF_CELL_CYCLE_PHASE_TRANSITION	3.07168	0.0671917	0.61097	115	7966	KCNA5;PLCB1;MIR372;PLCG2;NEUROG1;NSMCE2;RB1;MTA3;CCND2;MIR221	rs9919705;rs75234999;rs7409133;rs9924890;rs11950696;rs10108110;rs7329938;rs6544580;rs3217867;rs73212623	5.81;4.33;3.08;3.02;2.85;2.82;2.73;2.68;2.66;2.59
GOBP_POSITIVE_REGULATION_OF_PROTEIN_EXPORT_FROM_NUCLEUS	2.93409	0.0676977	0.613392	17	1240	GSK3B;XPO4;GAS6;IL1B;CAMK1;YWHAE;ANP32B;SIRT6;RAPGEF3;PPM1A	rs334549;rs74480820;rs7399961;rs1143629;rs159146;rs62087941;rs932998;rs428253;rs7972177;rs391586	3.32;2.66;2.51;2.50;2.48;2.43;1.94;1.86;1.73;1.33
GOBP_POSITIVE_REGULATION_OF_PLATELET_AGGREGATION	2.75838	0.0677988	0.613807	12	874	GP6;EMILIN2;F11R;EMILIN1;PDPN;IL6;IL6ST;CTSG;MFSD2B;JAK2	rs12609974;rs35176958;rs4596920;rs7588926;rs10803420;rs73274210;rs11574762;rs11623400;rs2111884;rs77433852	3.50;3.45;3.27;2.23;2.19;1.89;1.77;1.48;1.38;1.08
GOBP_REGULATION_OF_PROTEIN_EXPORT_FROM_NUCLEUS	2.71167	0.067851	0.613842	32	2284	XPO1;GSK3B;CDK5;PTPN14;UHMK1;XPO4;GAS6;IL1B;CAMK1;YWHAE	rs6709112;rs334549;rs34403003;rs4655358;rs164161;rs74480820;rs7399961;rs1143629;rs159146;rs62087941	3.61;3.32;2.82;2.81;2.73;2.66;2.51;2.50;2.48;2.43
GOBP_BLASTODERM_SEGMENTATION	4.11557	0.0681957	0.614076	19	1511	TBX3;PCSK6;NEUROG1;TIFAB;DCANP1;NRP1;BASP1;FZD5;TDGF1;SHH	rs2384406;rs8043284;rs11950696;rs6596224;rs6596224;rs11009260;rs72738622;rs6708351;rs62248694;rs117027107	3.78;3.19;2.85;2.55;2.55;2.48;2.39;2.24;2.05;2.01
GOBP_CYCLIC_NUCLEOTIDE_CATABOLIC_PROCESS	3.3106	0.0684263	0.614231	13	2069	PDE4D;PDE8A;PDE9A;PDE8B;PDE10A;PDE7B;PDE2A;PDE4B;PDE4C;PDE7A	rs112162527;rs113715684;rs9653814;rs6883469;rs479273;rs3823160;rs61893919;rs783042;rs77247474;rs66987979	4.08;2.81;2.75;2.70;2.50;2.27;2.09;1.77;1.76;1.65
GOBP_REGULATION_OF_PHAGOCYTOSIS	2.98264	0.0685577	0.61432	95	7272	DYSF;DOCK2;C2;CAMK1D;CFP;NCKAP1L;CYBA;PTX3;PLCG2;C4A	rs4852258;rs264869;rs146535109;rs11594130;rs4824626;rs1022232;rs13334987;rs1838142;rs9924890;rs9296004	4.79;4.75;4.74;3.88;3.86;3.19;3.14;3.03;3.02;3.00
GOBP_AMYLOID_PRECURSOR_PROTEIN_METABOLIC_PROCESS	2.97597	0.0686844	0.614405	87	6099	RTN2;ACHE;TMCC2;RTN1;KLK6;GSAP;MIR29B1;ITM2A;ABCA7;BACE1	rs12461621;rs4729621;rs61823976;rs12435660;rs2242670;rs62476192;rs157928;rs11266441;rs3829687;rs1784045	3.45;3.42;3.27;3.20;2.85;2.55;2.54;2.52;2.40;2.38
GOBP_SENSORY_PERCEPTION_OF_SMELL	2.6277	0.0687009	0.614416	382	14331	OR52K1;OR52K2;B3GNT2;OR5AU1;GJB4;SLC24A4;OR5P3;OR7A10;OR7C1;OR7A5	rs331536;rs331536;rs10197217;rs12878530;rs565935;rs10137612;rs7124232;rs80140593;rs80140593;rs80140593	4.28;4.28;3.89;3.50;3.08;2.89;2.85;2.79;2.79;2.79
GOBP_NEURON_FATE_COMMITMENT	2.83812	0.0690245	0.614633	67	4099	EHMT2;NKX2-1;LBX1;SOX1;GLI2;NKX6-2;LHX3;RBPJ;LMO4;GATA2	rs146535109;rs7160565;rs11190870;rs75614189;rs280218;rs2767434;rs7032172;rs716075;rs11161976;rs2953128	4.74;3.16;3.14;3.02;2.90;2.76;2.74;2.60;2.56;2.50
GOBP_REGULATION_OF_NUCLEOTIDE_BIOSYNTHETIC_PROCESS	2.95775	0.0694152	0.614894	31	1935	PDK3;PINK1;PPARA;PDK2;NOS3;VCP;NOS2;SPHK2;SNCA;PID1	rs72623004;rs12401770;rs873492;rs12943522;rs34403003;rs17359549;rs117463687;rs2665582;rs200955273;rs60937332	3.55;3.16;3.10;3.06;2.82;2.71;2.71;2.69;2.58;2.55
GOBP_REGULATION_OF_ANIMAL_ORGAN_FORMATION	3.33578	0.0694604	0.615002	29	2563	ROBO1;ROBO2;SULF1;WNT11;WNT2B;SPRY1;BMP7;BMP2;CITED2;FGF1	rs6807427;rs13090400;rs73683988;rs681836;rs72699015;rs11098711;rs57966055;rs1973922;rs4896450;rs2052006	3.55;3.01;2.87;2.73;2.68;2.63;2.49;2.39;2.17;2.15
GOBP_REGULATION_OF_INTRACELLULAR_PROTEIN_TRANSPORT	3.03908	0.0696226	0.61566	212	12930	HSPA1L;EDEM1;XPO1;BAG4;ZFAND1;GSK3B;ARHGAP44;STOM;SAR1B;CDH1	rs146535109;rs341981;rs6709112;rs72644707;rs3202419;rs334549;rs12950148;rs2304392;rs112802858;rs72785161	4.74;3.94;3.61;3.51;3.40;3.32;3.31;3.27;3.21;3.19
GOBP_REGULATION_OF_BINDING	2.62629	0.0696398	0.61573	354	22852	LRPAP1;HDAC4;AURKA;LARP6;TIAM1;GSK3B;SOX11;FLOT1;ACTB;PLXND1	rs2857988;rs592695;rs59173918;rs11072220;rs9977559;rs334549;rs76251724;rs6911628;rs62453415;rs9832275	4.13;3.86;3.73;3.45;3.44;3.32;3.27;3.15;3.14;3.13
GOBP_REGULATION_OF_PROTEIN_POLYUBIQUITINATION	3.25829	0.0697187	0.616049	28	1701	UBE2D1;FOXF2;SPSB4;SASH1;XIAP;TTC36;NOD2;DDX3X;UBE2V1;GPS2	rs2790199;rs114419655;rs55813223;rs208707;rs5956575;rs7941217;rs7194886;rs1782566;rs6020232;rs9652835	3.45;2.75;2.42;2.25;2.00;1.89;1.83;1.81;1.78;1.73
GOBP_LAYER_FORMATION_IN_CEREBRAL_CORTEX	3.49987	0.0697918	0.616345	12	1082	CDK5;MBOAT7;CDK5R2;GLI3;LRP8;DAB2IP;PAFAH1B1;RELN;CTNNB1;NR2E1	rs34403003;rs11883211;rs366528;rs62443806;rs72675124;rs67775116;rs111479828;rs11977653;rs6802052;rs76819922	2.82;2.67;2.14;2.09;1.93;1.89;1.88;1.74;1.60;1.43
GOBP_POSITIVE_REGULATION_OF_EPITHELIAL_CELL_PROLIFERATION	2.84829	0.0697985	0.616372	216	15376	MMP12;MIR146A;EMC10;TP63;THBS4;PROK1;FGFR1;MIRLET7B;SOX11;NR4A1	rs61493282;rs4921289;rs73054474;rs60599136;rs16877468;rs7554268;rs2956726;rs3747243;rs76251724;rs7139320	4.91;4.50;4.34;3.74;3.49;3.44;3.32;3.31;3.27;3.27
GOBP_ESTABLISHMENT_OF_TISSUE_POLARITY	2.92723	0.0698859	0.616725	73	8505	ERBB4;TP63;TIAM1;WNT7A;DAB2;MAGI2;FOXF2;WNT11;ABL1;FZD2	rs2165098;rs60599136;rs9977559;rs12635960;rs111481858;rs4730151;rs114419655;rs681836;rs113585858;rs6503376	3.96;3.74;3.44;2.97;2.81;2.78;2.75;2.73;2.73;2.71
GOBP_NEGATIVE_REGULATION_OF_CELL_GROWTH_INVOLVED_IN_CARDIAC_MUSCLE_CELL_DEVELOPMENT	3.41293	0.0699017	0.616789	12	1137	FOXP1;PI16;PPARA;CTDP1;MIR199A1;CAV3;RGS4;MIR199B;GSK3A;YY1	rs1522171;rs9296204;rs873492;rs7233060;rs3760781;rs11718289;rs7546247;rs2416982;rs851612;rs56274921	3.54;3.41;3.10;1.77;1.69;1.66;1.58;1.34;1.31;1.22
GOBP_CONVERGENT_EXTENSION	3.85839	0.0701016	0.617595	15	904	FRZB;LBX2;WNT11;TRIM28;DVL1;WNT5A;WNT5B;MKKS;NPHP3;NKD1	rs34179918;rs7556852;rs681836;rs6510153;rs4970439;rs597437;rs58317077;rs4813934;rs11718115;rs59208562	3.54;3.42;2.73;2.25;2.09;2.00;1.99;1.99;1.93;1.80
GOBP_PYRIMIDINE_RIBONUCLEOTIDE_METABOLIC_PROCESS	3.23861	0.0701068	0.617616	30	2132	DHODH;NME7;CDA;CTPS2;CAD;DPYD;NME5;NME4;UCK1;UCK2	rs78308858;rs1200131;rs12401770;rs12391244;rs11126950;rs61790066;rs73792425;rs62030834;rs946713;rs2814472	4.79;3.70;3.16;3.05;2.48;2.40;2.28;2.16;2.12;2.03
GOBP_IMP_BIOSYNTHETIC_PROCESS	3.51521	0.0701326	0.61772	11	577	ATIC;HPRT1;PAICS;PPAT;PFAS;AMPD3;APRT;AMPD2;GART;ADSL	rs1561301;rs4830285;rs13150137;rs13150137;rs11652218;rs7941691;rs111731198;rs2301230;rs13052015;rs11703324	3.27;2.15;1.71;1.71;1.55;1.54;1.37;1.06;0.86;0.66
GOBP_EPITHELIAL_CELL_PROLIFERATION	2.41469	0.0701854	0.617933	468	31694	MMP12;MIR146A;EMC10;MARVELD3;TP63;BMPER;PTPRM;ROBO1;SAV1;OVOL2	rs61493282;rs4921289;rs73054474;rs8053677;rs60599136;rs117834141;rs898203;rs6807427;rs871643;rs6111821	4.91;4.50;4.34;3.76;3.74;3.60;3.55;3.55;3.53;3.49
GOBP_NEGATIVE_REGULATION_OF_ORGAN_GROWTH	2.73815	0.0711432	0.62177	37	3439	FOXP1;SAV1;PI16;PPARA;TP73;WWC2;TBX5;PTEN;VGLL4;SLC6A4	rs1522171;rs871643;rs9296204;rs873492;rs2368544;rs59403267;rs17731569;rs719426;rs62245824;rs113153446	3.54;3.53;3.41;3.10;3.08;3.08;2.81;2.75;2.68;2.61
GOBP_REGULATION_OF_TRANSCRIPTION_BY_RNA_POLYMERASE_III	3.08368	0.0712219	0.622008	30	2025	BRF2;ZNF143;MTOR;SMARCA5;ELL;NAB2;INHBA;POLR3F;ICE2;TENM1	rs113510358;rs12363816;rs2878409;rs34270361;rs12162221;rs117267420;rs17638240;rs12625681;rs62005026;rs73215112	3.11;2.59;2.52;2.39;2.37;2.35;2.19;2.04;2.03;2.03
GOBP_REGULATION_OF_PROTEIN_STABILITY	3.46915	0.0717318	0.623054	300	17954	HSPA1B;HSPA1A;UXT;ATP1B1;TBX3;AURKA;RNF128;CCAR2;SAV1;BAG4	rs146535109;rs146535109;rs4824626;rs6675509;rs2384406;rs59173918;rs12857597;rs2469762;rs871643;rs72644707	4.74;4.74;3.86;3.80;3.78;3.73;3.66;3.53;3.53;3.51
GOBP_NEGATIVE_REGULATION_OF_MUSCLE_CELL_DIFFERENTIATION	3.41736	0.0717512	0.623093	68	4922	HDAC4;NFATC1;FOXP1;PI16;PDCD4;PPARA;PRDM6;EREG;FGF9;MIR221	rs592695;rs7235273;rs1522171;rs9296204;rs2007551;rs873492;rs17391210;rs16850965;rs263932;rs73212623	3.86;3.73;3.54;3.41;3.12;3.10;3.06;2.73;2.68;2.59
GOBP_CALCIUM_ION_TRANSMEMBRANE_TRANSPORT	3.13317	0.071779	0.62315	341	32508	ADRA1A;PKD1L3;PLCB1;PDE4D;CACNG6;CRHR1;ATP1B1;SLC24A2;TRPC5;TRPV3	rs1383914;rs78308858;rs75234999;rs112162527;rs2433724;rs7222658;rs6675509;rs2891134;rs3027784;rs9905037	5.07;4.79;4.33;4.08;4.01;3.93;3.80;3.74;3.71;3.56
GOBP_POSITIVE_REGULATION_OF_PROTEIN_MODIFICATION_BY_SMALL_PROTEIN_CONJUGATION_OR_REMOVAL	2.85559	0.0720491	0.623738	128	7582	PEX12;HDAC4;UBE2D1;KLHL40;PINK1;TBC1D7;CBLB;ARRDC4;ANGPT1;CDC20B	rs4531775;rs592695;rs2790199;rs75589867;rs12401770;rs202077;rs58631873;rs28531668;rs67029862;rs465247	4.36;3.86;3.45;3.21;3.16;3.12;3.08;2.99;2.88;2.80
GOBP_REGULATION_OF_DEFENSE_RESPONSE_TO_BACTERIUM	3.246	0.0721165	0.624023	21	1366	FOXP1;EMILIN2;CYBA;PGC;KLK5;NLRP10;KLK3;MIAT;SIRT2;EMILIN1	rs1522171;rs35176958;rs13334987;rs35846682;rs2242670;rs9666920;rs114306290;rs6005148;rs6508822;rs7588926	3.54;3.45;3.14;2.95;2.85;2.66;2.51;2.30;2.23;2.23
GOBP_COMPLEMENT_ACTIVATION_ALTERNATIVE_PATHWAY	3.22719	0.0721406	0.624125	17	1014	CFP;CFB;C9;CR1;CFH;C3;CFD;SUSD4;MIR520B;MIR520E	rs4824626;rs9296004;rs111481858;rs11118209;rs72734306;rs2279623;rs184978907;rs1103364;rs2116848;rs2116848	3.86;3.00;2.81;2.32;2.27;2.26;2.22;2.16;2.09;2.09
GOBP_ESTABLISHMENT_OF_SPINDLE_ORIENTATION	2.99698	0.0723276	0.624915	41	2684	SPDL1;NDC80;ANKFN1;DCTN1;SPRY1;HTT;ITGB1;GPSM2;PLK1;PKHD1	rs264869;rs28601731;rs741128;rs7571984;rs11098711;rs113928896;rs16933862;rs12729728;rs246330;rs59413186	4.75;3.44;3.38;2.64;2.63;2.50;2.43;2.25;2.24;2.19
GOBP_RETINA_VASCULATURE_DEVELOPMENT_IN_CAMERA_TYPE_EYE	2.61171	0.0723657	0.625076	18	1517	LAMA1;COL4A1;VSTM4;NRP1;ACVRL1;PDGFRB;CYP1B1;ROM1;LRP5;CLIC4	rs683459;rs4773140;rs7912598;rs11009260;rs35680116;rs114792;rs1800440;rs7949030;rs17848266;rs12124858	3.47;3.39;3.09;2.48;2.45;2.21;2.13;1.90;1.64;1.62
GOBP_MUSCLE_CONTRACTION	2.49094	0.0729168	0.627393	334	28826	KCNA5;ADRA1A;PDE4D;GRIP2;CALD1;CLCN1;ATP1B1;TBX3;TPM1;TRPV1	rs9919705;rs1383914;rs112162527;rs34951957;rs78694204;rs10226669;rs6675509;rs2384406;rs2899687;rs9905037	5.81;5.07;4.08;3.95;3.94;3.91;3.80;3.78;3.68;3.56
GOBP_REGULATION_OF_HYDROGEN_PEROXIDE_MEDIATED_PROGRAMMED_CELL_DEATH	3.11478	0.0730883	0.627846	13	616	MIRLET7B;PINK1;ABL1;DDR2;HGF;TRAP1;MIR21;PAWR;HDAC6;PARK7	rs3747243;rs12401770;rs113585858;rs4657210;rs1029567;rs7499643;rs1292041;rs12423145;rs113966884;rs106968	3.31;3.16;2.73;2.25;1.85;1.62;1.60;1.55;1.50;1.48
GOBP_POSITIVE_REGULATION_OF_MITOCHONDRION_ORGANIZATION	3.10896	0.0734397	0.629841	71	4389	AURKA;DDHD2;GSK3B;PINK1;ZNF205;TNFSF10;BAK1;FIS1;HTRA2;BOK	rs59173918;rs72644707;rs334549;rs12401770;rs146492564;rs3136583;rs55774724;rs150814238;rs11688069;rs7558942	3.73;3.51;3.32;3.16;3.11;3.07;2.99;2.90;2.82;2.81
GOBP_POSITIVE_REGULATION_OF_HISTONE_H3_K4_METHYLATION	2.28691	0.0736347	0.630489	19	1232	PHF20;NELFE;AUTS2;CTR9;PAXIP1;KANSL3;KANSL2;BRCA1;CTNNB1;KAT8	rs113760088;rs9296004;rs11773370;rs7115367;rs306281;rs6576973;rs61244025;rs8176257;rs6802052;rs35713203	3.02;3.00;2.39;2.18;1.82;1.79;1.75;1.67;1.60;1.59
GOBP_POSITIVE_REGULATION_OF_GLYCOPROTEIN_METABOLIC_PROCESS	3.76241	0.0742533	0.633882	26	1855	PLCB1;IL33;RAMP1;CHP1;POMT2;PXYLP1;ALG10B;IL15;IGF1;CCL19	rs75234999;rs16924291;rs11694043;rs111595947;rs11847091;rs9881024;rs35007983;rs1519550;rs5742643;rs10814140	4.33;2.99;2.95;2.77;2.40;2.38;2.28;2.18;2.17;2.15
GOBP_LACTATE_METABOLIC_PROCESS	3.28392	0.0742792	0.634019	15	747	LDHD;PER2;MIR210;PFKFB2;LDHC;LDHA;LDHAL6B;HAGH;TP53;PNKD	rs6564212;rs12474243;rs61877776;rs17258746;rs114480267;rs2643860;rs11071410;rs2076455;rs62062581;rs112273237	3.49;2.98;2.58;2.07;1.85;1.80;1.77;1.74;1.59;1.52
GOBP_POSITIVE_REGULATION_OF_SODIUM_ION_TRANSMEMBRANE_TRANSPORTER_ACTIVITY	3.19876	0.0748253	0.63677	15	2835	ATP1B1;DMD;CHP1;ACTN4;ANK3;CHP2;DRD4;TESC;GLRX;WNK2	rs6675509;rs2685895;rs111595947;rs34960839;rs4948393;rs246330;rs11246211;rs61938666;rs10057261;rs7857116	3.80;3.26;2.77;2.65;2.25;2.24;2.22;2.04;1.95;1.80
GOBP_NEGATIVE_REGULATION_OF_TELOMERE_MAINTENANCE	3.05228	0.0748607	0.636932	32	1971	ERCC1;XRCC1;DCP2;PIF1;GNL3L;PARP1;TNKS;SRC;NAT10;HNRNPU	rs12461621;rs3213239;rs10064483;rs12905925;rs111802016;rs7522942;rs73207111;rs79302174;rs34427038;rs141746547	3.45;3.32;2.62;2.38;2.36;2.34;2.24;2.04;1.99;1.89
GOBP_POSITIVE_REGULATION_OF_CELL_CYCLE_G1_S_PHASE_TRANSITION	3.56359	0.0751126	0.637974	62	4850	KCNA5;PLCB1;MIR372;PLCG2;CCND2;MIR222;MIR221;KMT2E;CENPJ;MDM2	rs9919705;rs75234999;rs7409133;rs9924890;rs3217867;rs73212623;rs73212623;rs35418021;rs2034568;rs61926266	5.81;4.33;3.08;3.02;2.66;2.59;2.59;2.54;2.48;2.48
GOBP_NEGATIVE_REGULATION_OF_TELOMERE_MAINTENANCE_VIA_TELOMERASE	3.09025	0.0755616	0.640147	18	1099	DCP2;PIF1;GNL3L;SRC;NAT10;HNRNPU;TINF2;PINX1;TERF1;TEN1	rs10064483;rs12905925;rs111802016;rs79302174;rs34427038;rs141746547;rs17199551;rs201214732;rs10957638;rs35863579	2.62;2.38;2.36;2.04;1.99;1.89;1.84;1.69;1.64;1.57
GOBP_FC_EPSILON_RECEPTOR_SIGNALING_PATHWAY	2.83808	0.0756303	0.640548	23	3001	LILRA4;VAV1;PLCG2;FCER1G;VAV2;PRKCQ;VAV3;NR4A3;MAP2K4;MAPK10	rs67196648;rs4807102;rs9924890;rs2502809;rs2810501;rs78098098;rs113350003;rs1526267;rs142419110;rs28870188	3.57;3.47;3.02;2.88;2.36;2.35;2.19;2.19;2.08;2.02
GOBP_RNA_MEDIATED_GENE_SILENCING	2.63658	0.0764084	0.645865	471	20560	MIR146A;MAPT-AS1;HENMT1;MIR218-2;SRRT;MIRLET7BHG;MIR3619;MIRLET7B;EIF6;MIR425	rs4921289;rs7222658;rs12741759;rs7733805;rs4729621;rs3747243;rs3747243;rs3747243;rs78070351;rs6790914	4.50;3.93;3.91;3.44;3.42;3.31;3.31;3.31;3.20;3.18
GOBP_PROTEIN_K48_LINKED_DEUBIQUITINATION	3.18004	0.0766375	0.646767	25	1305	USP34;OTUD7A;ATXN3;YOD1;UBXN1;VCPIP1;USP8;USP29;USP20;TNFAIP3	rs6709112;rs147761575;rs35865969;rs17258746;rs7949030;rs2454667;rs874941;rs11669518;rs3780705;rs57163170	3.61;3.12;2.53;2.07;1.90;1.86;1.85;1.65;1.56;1.53
GOBP_HORMONE_MEDIATED_SIGNALING_PATHWAY	2.27324	0.0767836	0.646966	184	13285	ZMIZ1;CRHR1;TP63;FOXP1;DEFA1;DEFA1B;PPARA;ESRRG;TSHR;ESRRB	rs704016;rs7222658;rs60599136;rs1522171;rs2741676;rs2741676;rs873492;rs7523966;rs200309262;rs11625043	4.83;3.93;3.74;3.54;3.29;3.29;3.10;2.97;2.89;2.84
GOBP_HEART_VALVE_MORPHOGENESIS	2.98331	0.076968	0.647487	59	4966	NFATC1;ROBO1;SLIT3;SLIT2;ROBO2;SNAI1;ADAMTS9;NOS3;TBX5;RB1	rs7235273;rs6807427;rs7733805;rs13149337;rs13090400;rs77090490;rs7613753;rs34403003;rs17731569;rs7329938	3.73;3.55;3.44;3.32;3.01;2.91;2.90;2.82;2.81;2.73
GOBP_TOR_SIGNALING	2.79159	0.0772249	0.648616	122	8557	SESN3;ARAF;CARD11;STK11;NCKAP1L;LIN28A;PINK1;TBC1D7;PRR5;SYAP1	rs558288;rs4824626;rs78723777;rs34427398;rs1022232;rs11578260;rs12401770;rs202077;rs71328675;rs12391244	4.20;3.86;3.25;3.21;3.19;3.16;3.16;3.12;3.09;3.05
GOBP_TYPE_B_PANCREATIC_CELL_PROLIFERATION	3.38126	0.0775238	0.650093	27	1692	SERPINB1;NR4A1;RASGRF1;IGFBP3;NR4A3;DACH1;PTPRN;BTBD10;RAF1;IGFBP5	rs160669;rs7139320;rs4778628;rs66985090;rs1526267;rs9542706;rs6757398;rs2593579;rs2596817;rs3755137	3.32;3.27;2.63;2.41;2.19;2.15;2.14;2.13;2.02;1.98
GOBP_POSITIVE_REGULATION_OF_INTRACELLULAR_TRANSPORT	3.54409	0.0780011	0.653058	186	11361	HSPA1L;EDEM1;ZFAND1;GSK3B;STOM;SAR1B;STK11;CDH1;PINK1;MTMR2	rs146535109;rs341981;rs3202419;rs334549;rs2304392;rs112802858;rs34427398;rs72785161;rs12401770;rs7111540	4.74;3.94;3.40;3.32;3.27;3.21;3.21;3.19;3.16;3.12
GOBP_FORELIMB_MORPHOGENESIS	2.71029	0.0784467	0.65575	36	3154	TBX3;TP63;WNT7A;TBX5;ALX4;FMN1;MSX2;CACNA1C;OSR2;RDH10	rs2384406;rs60599136;rs12635960;rs17731569;rs10769030;rs11633925;rs28676880;rs34621387;rs13275172;rs11779361	3.78;3.74;2.97;2.81;2.77;2.67;2.61;2.57;2.49;2.47
GOBP_MRNA_SPLICE_SITE_SELECTION	2.97712	0.078699	0.656819	38	2366	CELF2;SLU7;PSIP1;LUC7L3;LUC7L;CELF6;SRSF9;CELF5;SF3A3;SFSWAP	rs11594733;rs77325950;rs28648431;rs60532351;rs11641876;rs11857752;rs1616443;rs66654893;rs72663614;rs58260776	3.88;3.77;2.62;2.54;2.51;2.47;2.41;2.07;2.02;1.96
GOBP_THYROID_HORMONE_TRANSPORT	3.25121	0.0788972	0.657435	11	1184	SLC7A5;SLC7A8;SLCO1C1;SLCO1B1;SLC16A10;SLCO4A1;SERPINA7;CRYM;SLC3A2;TUBB1	rs7194757;rs10144491;rs11045480;rs71446763;rs79074797;rs6090389;rs148070011;rs62044954;rs530752;rs163778	2.56;2.54;2.34;2.01;1.65;1.60;1.57;1.36;1.26;1.14
GOBP_VESICLE_DOCKING_INVOLVED_IN_EXOCYTOSIS	3.08474	0.0791151	0.658213	43	4067	TPRG1L;STXBP3;CPLX2;UNC13C;SNAP25;RAB3C;RAB3B;CTBP2;RAB13;SNPH	rs2368544;rs1277018;rs13174727;rs11633610;rs6108464;rs55695437;rs12745589;rs9664044;rs11264824;rs11697413	3.08;3.01;2.91;2.80;2.67;2.57;2.44;2.41;2.25;2.24
GOBP_REGULATION_OF_HORMONE_SECRETION	2.80814	0.0793538	0.659161	242	17673	KCNA5;PLCB1;RASL10B;CRHR1;REST;CHGA;SOX11;SPINK1;NMB;UCN	rs9919705;rs75234999;rs35672532;rs7222658;rs150310611;rs7154944;rs76251724;rs12109943;rs150079613;rs11684134	5.81;4.33;4.20;3.93;3.68;3.31;3.27;3.19;3.03;2.99
GOBP_PROTEIN_K48_LINKED_UBIQUITINATION	2.62202	0.0795627	0.659858	66	4884	RNF216;ZNRF1;UBE2D1;UBE2Q2;KBTBD6;CDC34;KBTBD7;ARIH2;UBE3C;NEDD4L	rs13239194;rs6564212;rs2790199;rs7176788;rs7987408;rs6510824;rs507491;rs55674449;rs28709519;rs7243671	3.64;3.49;3.45;3.39;3.37;3.23;3.06;2.98;2.97;2.90
GOBP_MRNA_5_SPLICE_SITE_RECOGNITION	2.70856	0.0801692	0.663846	14	632	PSIP1;SFSWAP;RNVU1-7;RNU1-4;WEE2-AS1;SRSF12;RNVU1-3;RNU6ATAC;SRSF1;RNVU1-6	rs28648431;rs58260776;rs149917114;rs115446785;rs146003497;rs7750781;rs3009463;rs28623667;rs8071587;rs9424915	2.62;1.96;1.59;1.57;1.51;1.37;1.34;1.27;1.12;1.04
GOBP_POSITIVE_REGULATION_OF_CELL_CYCLE	2.19573	0.0804108	0.66433	326	21371	KCNA5;CIT;PLCB1;INSR;RAD51AP1;SRPK2;TBX3;AURKA;NDC80;RAD18	rs9919705;rs11064955;rs75234999;rs75392157;rs7133999;rs73186022;rs2384406;rs59173918;rs28601731;rs57386891	5.81;4.49;4.33;4.24;3.90;3.79;3.78;3.73;3.44;3.42
GOBP_MEMBRANE_HYPERPOLARIZATION	2.63149	0.0805575	0.664629	11	1148	KCNA5;TRPC5;KCNQ3;SOD2;CACNG2;CFTR;CRTC1;PARK7;PRKCZ;SLC26A3	rs9919705;rs3027784;rs7819140;rs34152298;rs6000351;rs79310633;rs140933077;rs106968;rs28523336;rs11762481	5.81;3.71;2.83;2.22;2.20;1.94;1.83;1.48;1.44;1.20
GOBP_SEMI_LUNAR_VALVE_DEVELOPMENT	2.93184	0.0806348	0.664804	47	4060	NFATC1;ROBO1;SLIT3;SLIT2;ROBO2;SNAI1;NOS3;RB1;TIE1;RBPJ	rs7235273;rs6807427;rs7733805;rs13149337;rs13090400;rs77090490;rs34403003;rs7329938;rs1198979;rs716075	3.73;3.55;3.44;3.32;3.01;2.91;2.82;2.73;2.61;2.60
GOBP_REGULATION_OF_CELL_DIVISION	2.80791	0.0808463	0.665282	179	12230	CIT;TP63;AURKA;THBS4;PROK1;CHMP4C;E2F8;NLRP5;PDGFA;KIF18B	rs11064955;rs60599136;rs59173918;rs16877468;rs7554268;rs3202419;rs7102888;rs8101585;rs141909074;rs8072356	4.49;3.74;3.73;3.49;3.44;3.40;3.22;3.06;2.93;2.86
GOBP_POSITIVE_REGULATION_OF_RECEPTOR_MEDIATED_ENDOCYTOSIS	3.3091	0.081145	0.665814	53	4907	INSR;PLCG2;PCSK9;ANGPT1;DAB2;MAGI2;SGIP1;SERPINE1;BICD1;VEGFA	rs75392157;rs9924890;rs11810371;rs67029862;rs111481858;rs4730151;rs4393126;rs10755866;rs144166034;rs699946	4.24;3.02;2.88;2.88;2.81;2.78;2.65;2.56;2.50;2.33
GOBP_POSITIVE_REGULATION_OF_ATP_BIOSYNTHETIC_PROCESS	2.39551	0.0811652	0.665866	11	937	PINK1;PPARA;VCP;PID1;PPARGC1A;TMSB4X;TREM2;SLC25A12;IL4;NDUFC2	rs12401770;rs873492;rs17359549;rs60937332;rs74286765;rs5979784;rs56302558;rs72881949;rs3756755;rs599954	3.16;3.10;2.71;2.55;2.10;2.00;1.38;1.13;1.07;0.90
GOBP_FEMALE_GAMETE_GENERATION	3.0871	0.0816018	0.667329	139	9285	ZMIZ1;EHMT2;AURKA;ERCC1;NDC80;RPS6KA2;PTX3;IMMP2L;PAQR5;NOS3	rs704016;rs146535109;rs59173918;rs12461621;rs28601731;rs73259074;rs1838142;rs17158597;rs11855847;rs34403003	4.83;4.74;3.73;3.45;3.44;3.18;3.03;3.03;2.97;2.82
GOBP_SENSORY_SYSTEM_DEVELOPMENT	2.99152	0.0816803	0.667592	385	29310	TENM3;SLC44A4;MAN2A1;RCN1;ZHX2;PTPRM;LAMA1;MITF;ACHE;COL4A1	rs10034371;rs146535109;rs2033463;rs71489825;rs16897456;rs898203;rs683459;rs11711047;rs4729621;rs4773140	4.78;4.74;3.97;3.91;3.63;3.55;3.47;3.47;3.42;3.39
GOBP_POSITIVE_REGULATION_OF_TRANSLATION	2.73648	0.0817588	0.668049	129	7015	DAZL;LARP6;CPEB3;EIF6;LIN28A;PINK1;UCN;LARP4B;FASTKD2;ZCCHC4	rs12107037;rs11072220;rs701844;rs78070351;rs11578260;rs12401770;rs11684134;rs59502232;rs57562572;rs79418298	5.56;3.45;3.27;3.20;3.16;3.16;2.99;2.95;2.92;2.85
GOBP_MUSCLE_ATROPHY	2.78326	0.0823967	0.671762	11	421	GSN;IL15;FOXO3;MSTN;RPS6KB1;MYOG;GATM;CFLAR;ACTN3;TRIM63	rs2304392;rs1519550;rs11966962;rs72909363;rs1292041;rs10753932;rs62025163;rs143319707;rs77239910;rs56076306	3.27;2.18;2.04;1.72;1.60;1.60;1.48;1.48;1.42;1.30
GOBP_PYRIMIDINE_CONTAINING_COMPOUND_TRANSMEMBRANE_TRANSPORT	3.76	0.0828918	0.67405	15	915	SLC19A2;SLC44A4;SLC28A1;SLC28A3;SLC22A2;SLC19A3;SLC22A1;SLC29A1;AQP9;SLC29A2	rs35337011;rs146535109;rs34757170;rs17087204;rs199965203;rs2048812;rs62440900;rs1057985;rs72743571;rs117385910	5.48;4.74;4.09;2.74;2.67;2.38;2.28;2.24;1.73;1.65
GOBP_LOCOMOTORY_BEHAVIOR	2.53575	0.0829486	0.674316	197	17408	GRM5;STRN;SHANK2;ALK;DAB1;GIGYF2;DDHD2;GRM1;SPTBN4;LMX1A	rs308804;rs62132521;rs61886415;rs116016471;rs72912422;rs73999704;rs72644707;rs362842;rs2278243;rs77557846	4.01;3.90;3.65;3.59;3.59;3.53;3.51;3.44;3.36;3.33
GOBP_DEOXYRIBONUCLEOTIDE_CATABOLIC_PROCESS	2.20824	0.0832952	0.675958	28	2211	NEIL1;NUDT15;GDA;OGG1;DPYD;NTHL1;XDH;DERA;PNP;SAMHD1	rs11631300;rs7996580;rs74346620;rs159146;rs61790066;rs72766650;rs2749994;rs7310946;rs7161172;rs6072563	2.83;2.57;2.55;2.48;2.40;2.39;2.31;2.24;2.15;1.98
GOBP_PURINE_CONTAINING_COMPOUND_CATABOLIC_PROCESS	2.97949	0.0835812	0.676648	57	5220	PDE4D;SUCLG2;NUDT4;NUDT7;PDE8A;PDE9A;PDE8B;SUCLA2;NUDT15;GDA	rs112162527;rs2772456;rs74195547;rs2966032;rs113715684;rs9653814;rs6883469;rs7996580;rs7996580;rs74346620	4.08;3.70;2.96;2.87;2.81;2.75;2.70;2.57;2.57;2.55
GOBP_RESPONSE_TO_ETHANOL	2.61092	0.0836461	0.67677	124	9962	EHMT2;ADH7;CRHR1;SPINK1;PPARA;BAK1;VCAM1;PTK2B;TBXAS1;CSF3	rs146535109;rs77324539;rs7222658;rs12109943;rs873492;rs55774724;rs12732989;rs17057065;rs1107952;rs4458030	4.74;3.98;3.93;3.19;3.10;2.99;2.96;2.76;2.67;2.63
GOBP_NEGATIVE_REGULATION_OF_ENDOPEPTIDASE_ACTIVITY	3.18538	0.083871	0.677071	157	9243	TIMP1;SERPINB1;MIRLET7B;NR4A1;IGBP1;SERPINF2;SPINK1;FABP1;SIAH2;SPOCK1	rs4824626;rs160669;rs3747243;rs7139320;rs55972622;rs35871069;rs12109943;rs2970895;rs73869296;rs6898797	3.86;3.32;3.31;3.27;3.25;3.20;3.19;3.19;3.08;3.05
GOBP_POSITIVE_REGULATION_OF_AUTOPHAGY	2.5351	0.0840276	0.677247	142	8129	SESN3;RFPL2;ORMDL3;GSK3B;ATG101;STK11;PINK1;NPRL3;TFEB;RUFY4	rs558288;rs3859834;rs8080734;rs334549;rs7139320;rs34427398;rs12401770;rs9924289;rs35846682;rs6759925	4.20;3.48;3.40;3.32;3.27;3.21;3.16;3.03;2.95;2.86
GOBP_REGULATION_OF_DOSAGE_COMPENSATION_BY_INACTIVATION_OF_X_CHROMOSOME	3.134	0.0840942	0.677261	12	522	MSL2;PHF20;MSL3;KANSL3;KANSL2;MSL1;KAT8;OGT;HCFC1;MCRS1	rs13065565;rs113760088;rs5935162;rs6576973;rs61244025;rs2269457;rs35713203;rs2280964;rs3213440;rs1150058	3.21;3.02;2.71;1.79;1.75;1.72;1.59;1.44;1.34;1.33
GOBP_PYRIDINE_CONTAINING_COMPOUND_METABOLIC_PROCESS	2.67161	0.0842338	0.67729	82	4850	NADSYN1;ASPDH;PTGIS;NOX1;MDH1B;HAAO;RBKS;VCP;IDO2;IDO1	rs61885945;rs73054474;rs6125670;rs7128;rs57562572;rs1371404;rs4465729;rs17359549;rs78587687;rs78587687	4.53;4.34;3.58;3.18;2.92;2.82;2.72;2.71;2.64;2.64
GOBP_AMINOGLYCAN_BIOSYNTHETIC_PROCESS	3.18659	0.0843584	0.677687	74	5945	B3GNT2;NDST3;CHST1;GLCE;ST3GAL4;CHST2;CHST12;CHST11;CSGALNACT1;ANGPT1	rs10197217;rs28528872;rs11038605;rs871505;rs79152678;rs4437106;rs28663449;rs7974091;rs28671342;rs67029862	3.89;3.55;3.54;3.34;3.24;3.19;3.02;2.98;2.89;2.88
GOBP_REGULATION_OF_DOPAMINERGIC_NEURON_DIFFERENTIATION	2.76802	0.085114	0.682332	12	1129	TIAM1;GSK3B;CSNK1E;SHH;FERD3L;FOXA1;SFRP1;WNT3A;FGF20;DKK1	rs9977559;rs334549;rs135746;rs117027107;rs7782184;rs1956442;rs2028968;rs849895;rs7835212;rs139471321	3.44;3.32;2.14;2.01;1.78;1.76;1.75;1.74;1.46;1.35
GOBP_RESPONSE_TO_METAL_ION	2.50669	0.0855544	0.683928	349	26628	SLFN14;TAT;DLG2;MAPT;CPNE5;FOSB;ERCC1;CACNA1H;RASA4B;BSG	rs4531775;rs148582489;rs10898145;rs17763658;rs6920224;rs12461621;rs12461621;rs2745155;rs111469404;rs6510824	4.36;3.94;3.93;3.81;3.62;3.45;3.45;3.44;3.29;3.23
GOBP_INTRACILIARY_RETROGRADE_TRANSPORT	2.99053	0.085577	0.684016	10	736	DYNC2H1;IFT43;DYNLL1;TTC21B;DYNC2LI1;WDR35;IFT140;IFT122;TTC21A;WDR19	rs1913462;rs741516;rs1167698;rs34701755;rs4148212;rs10204428;rs11248881;rs66819767;rs35052325;rs12507790	4.13;3.59;2.56;2.50;2.20;1.72;1.54;1.36;1.35;0.85
GOBP_REGULATION_OF_ACTIN_FILAMENT_ORGANIZATION	2.36243	0.0858613	0.685204	244	19420	NCKAP1;CIT;EPHA1;ARHGEF10L;TPM1;SORBS3;BAG4;SWAP70;VASP;ARHGAP40	rs148384538;rs11064955;rs10226669;rs3753379;rs2899687;rs2469762;rs72644707;rs10840273;rs12461621;rs113787109	5.23;4.49;3.91;3.69;3.68;3.53;3.51;3.50;3.45;3.42
GOBP_BLOOD_VESSEL_ENDOTHELIAL_CELL_PROLIFERATION_INVOLVED_IN_SPROUTING_ANGIOGENESIS	3.08379	0.0860805	0.685918	45	2682	MIR146A;BMPER;MIRLET7B;MIR2355;SEMA5A;MIR10A;MIR222;GATA2;NGFR;ACVRL1	rs4921289;rs117834141;rs3747243;rs1124215;rs1012963;rs187831436;rs73212623;rs2953128;rs77047989;rs35680116	4.50;3.60;3.31;2.74;2.63;2.60;2.59;2.50;2.48;2.45
GOBP_NEGATIVE_REGULATION_OF_CD4_POSITIVE_ALPHA_BETA_T_CELL_ACTIVATION	2.75207	0.0864608	0.68791	32	2029	TARM1;CBLB;LOXL3;LGALS9;RUNX1;ANXA1;JAK3;LGALS9B;SMAD7;TNFSF4	rs2433724;rs58631873;rs11688069;rs4795911;rs2834620;rs4571790;rs265558;rs141124707;rs6507873;rs1234294	4.01;3.08;2.82;2.79;2.37;2.30;2.28;2.28;2.27;2.25
GOBP_NEGATIVE_REGULATION_OF_CHOLESTEROL_STORAGE	3.4166	0.086788	0.689475	10	926	MIR146A;PPARA;TTC39B;ABCG1;ABCA1;PPARG;NR1H2;CES1;TREM2;NR1H3	rs4921289;rs873492;rs1590349;rs482303;rs1175293;rs709163;rs1035422;rs11864688;rs56302558;rs4647709	4.50;3.10;2.20;2.07;2.02;1.89;1.84;1.50;1.38;1.00
GOBP_MITOCHONDRIAL_TRANSPORT	2.74445	0.0870362	0.690409	176	9134	HSPA1A;HSPA1L;BAG4;GSK3B;FLVCR1;PINK1;IER3;ZNF205;IMMP2L;BAK1	rs146535109;rs146535109;rs72644707;rs334549;rs6700410;rs12401770;rs6911628;rs146492564;rs17158597;rs55774724	4.74;4.74;3.51;3.32;3.17;3.16;3.15;3.11;3.03;2.99
GOBP_PROTEIN_LOCALIZATION_TO_CELL_SURFACE	2.55644	0.0873302	0.691702	66	6373	ERBB4;VCL;ANK2;PRRT1;NEDD4L;ANGPT1;RIC3;WNT11;TYROBP;AP3B1	rs2165098;rs10824063;rs56896398;rs9296004;rs7243671;rs67029862;rs4237763;rs681836;rs4806237;rs355409	3.96;3.41;3.34;3.00;2.90;2.88;2.82;2.73;2.68;2.61
GOBP_CAMP_METABOLIC_PROCESS	2.82125	0.0874915	0.691943	23	3114	PDE4D;ADCY9;PDE8A;ADCY5;PDE8B;ADCY8;PDE10A;ADCY4;PTHLH;EPHA2	rs112162527;rs2532004;rs113715684;rs11927367;rs6883469;rs191736;rs479273;rs17256902;rs10843030;rs10796410	4.08;2.93;2.81;2.77;2.70;2.60;2.50;2.48;2.41;2.32
GOBP_REGENERATION	2.50349	0.0883641	0.696787	182	13820	ERBB4;AURKA;EYS;ATIC;LAMB2;SULF2;BAK1;PTPRF;WNT7A;PTGFRN	rs2165098;rs59173918;rs354375;rs1561301;rs6790914;rs872111;rs55774724;rs10732843;rs12635960;rs12024946	3.96;3.73;3.31;3.27;3.18;3.16;2.99;2.98;2.97;2.96
GOBP_NEGATIVE_REGULATION_OF_PROTEIN_ACETYLATION	3.26506	0.0883698	0.696813	23	1335	GSK3B;SNCA;HINT2;PWWP2B;KLF15;ATG5;TAF7;HDAC2;SIN3A;THAP7	rs334549;rs200955273;rs41277065;rs58657353;rs61680412;rs557444;rs2910338;rs59916863;rs73436854;rs13054014	3.32;2.58;2.55;2.49;2.38;2.31;2.16;2.12;2.07;2.02
GOBP_VIRAL_TRANSLATION	2.74907	0.0893837	0.700373	17	977	EIF3B;EIF3F;DENR;EIF2AK4;ATG5;PTBP1;EIF3D;EIF3A;ATG12;EIF3L	rs28663449;rs9666920;rs10466884;rs2291627;rs557444;rs184978907;rs36124608;rs10787900;rs2650482;rs7290156	3.02;2.66;2.48;2.36;2.31;2.22;1.93;1.77;1.67;1.54
GOBP_REGULATION_OF_ERYTHROCYTE_DIFFERENTIATION	2.8765	0.0894032	0.700441	44	2340	HSPA1B;HSPA1A;FAM210B;ACVR1B;CDK6;NCKAP1L;P4HTM;MIR222;MIR221;ACVR2A	rs146535109;rs146535109;rs59173918;rs7139320;rs11974095;rs1022232;rs6790914;rs73212623;rs73212623;rs17742573	4.74;4.74;3.73;3.27;3.23;3.19;3.18;2.59;2.59;2.57
GOBP_POSITIVE_REGULATION_OF_CELL_DEVELOPMENT	2.57656	0.0894212	0.700505	423	36074	ZMIZ1;IST1;GRM5;MAN2A1;SMARCA2;MAPT;AURKA;TRPC5;ASPA;FN1	rs704016;rs79169855;rs308804;rs2033463;rs10738602;rs17763658;rs59173918;rs3027784;rs9905037;rs1250244	4.83;4.04;4.01;3.97;3.94;3.81;3.73;3.71;3.56;3.55
GOBP_EXCITATORY_CHEMICAL_SYNAPTIC_TRANSMISSION	2.48552	0.0894701	0.70065	10	1241	SHISA6;GRIN1;GRIN2A;PVALB;PTCHD1;GRIN2B;CHRDL1;GRIN2C;GRIN2D;PDLIM4	rs72809013;rs4880209;rs56064109;rs730483;rs6627922;rs11055647;rs5985541;rs78391580;rs140805695;rs162889	3.21;2.34;1.99;1.96;1.77;1.67;1.60;1.49;1.30;0.94
GOBP_ENDOSOMAL_VESICLE_FUSION	2.79471	0.0895096	0.700757	12	831	VPS8;VPS4A;VPS41;VPS18;TGFBRAP1;VPS16;VPS33A;ANKFY1;SAMD9;VPS39	rs10513798;rs153047;rs4723780;rs72735670;rs6746579;rs215561;rs6488906;rs35542848;rs10275789;rs694980	3.84;2.39;2.02;1.88;1.72;1.66;1.62;1.54;1.46;1.19
GOBP_RETINAL_METABOLIC_PROCESS	2.05667	0.0897512	0.701413	17	1309	RDH13;BCO2;ABCA4;RDH10;CYP27C1;AKR1C3;CYP1B1;DHRS4;DHRS4L2;ALDH1A3	rs34965439;rs111936049;rs4847278;rs11779361;rs4413109;rs11253009;rs1800440;rs8004540;rs8004540;rs62019452	3.00;2.92;2.55;2.47;2.46;2.25;2.13;1.80;1.80;1.59
GOBP_VASCULOGENESIS	3.49277	0.0902028	0.703057	83	6136	ZMIZ1;WNT7A;SPRED1;TBX5;AGGF1;TIE1;TMEM100;NPR2;NRP1;ACKR3	rs704016;rs12635960;rs4244562;rs17731569;rs72765114;rs1198979;rs1820496;rs41277065;rs11009260;rs71402704	4.83;2.97;2.97;2.81;2.72;2.61;2.60;2.55;2.48;2.44
GOBP_ADENYLATE_CYCLASE_ACTIVATING_ADRENERGIC_RECEPTOR_SIGNALING_PATHWAY	2.6313	0.0904203	0.703955	27	2414	ADRA1A;PDE4D;DRD1;CHGA;ADRA1B;ADCY9;ADRB2;AKAP13;DRD5;GPR101	rs1383914;rs112162527;rs267373;rs7154944;rs56269052;rs2532004;rs1036176;rs11073401;rs186226261;rs187694201	5.07;4.08;3.32;3.31;2.96;2.93;2.68;2.37;2.28;2.06
GOBP_REGULATION_OF_DNA_DEMETHYLATION	2.57917	0.0904298	0.704005	11	1018	TRIM28;APOBEC1;USP7;GATA3;DPPA3;HNRNPAB;TOX;A1CF;USP9X;STPG1	rs6510153;rs73064617;rs254950;rs374641;rs73064661;rs2913854;rs826596;rs10761546;rs1150531;rs6675235	2.25;2.14;2.07;2.06;2.04;2.02;1.92;1.82;1.50;1.49
GOBP_POSITIVE_REGULATION_OF_GLYCOGEN_METABOLIC_PROCESS	3.39457	0.0909901	0.706913	16	975	INSR;SORBS1;AKT1;IGF1;PPP1R3E;PTH;IRS1;IRS2;PHKG2;IGF2	rs75392157;rs12358530;rs12433350;rs5742643;rs178756;rs2593579;rs78418351;rs117110418;rs72793372;rs11042753	4.24;4.08;2.20;2.17;2.14;2.13;1.77;1.74;1.60;1.49
GOBP_REGULATION_OF_MRNA_METABOLIC_PROCESS	2.98709	0.0918058	0.708016	297	19548	DAZL;MIR146A;CELF2;SRPK2;CPEB1;REST;GIGYF2;NBAS;LSM1;CPEB3	rs12107037;rs4921289;rs11594733;rs73186022;rs28593415;rs150310611;rs73999704;rs1963352;rs77162995;rs701844	5.56;4.50;3.88;3.79;3.78;3.68;3.53;3.49;3.37;3.27
GOBP_TRANSCRIPTION_COUPLED_NUCLEOTIDE_EXCISION_REPAIR	2.32588	0.0919609	0.708225	10	640	USP7;ERCC6;POLR2I;XAB2;ERCC8;ERCC3;ERCC2;ERCC5;HMGN1;UVSSA	rs254950;rs61850965;rs113020707;rs794088;rs1807017;rs4150492;rs12983944;rs16960732;rs74618095;rs13129712	2.07;2.00;1.93;1.90;1.82;1.73;1.57;1.49;1.31;1.06
GOBP_SEMAPHORIN_PLEXIN_SIGNALING_PATHWAY	2.72539	0.091976	0.708245	43	3902	NCAM1;ECE1;PLXND1;SEMA6D;SEMA3C;SEMA4C;SEMA5B;SEMA3A;SEMA6A;SEMA5A	rs12574998;rs212539;rs9832275;rs78424241;rs10243928;rs6576990;rs9859701;rs6467973;rs9327014;rs1012963	3.52;3.13;3.13;3.11;2.80;2.77;2.73;2.72;2.67;2.63
GOBP_DETECTION_OF_LIGHT_STIMULUS	3.01938	0.0922932	0.708671	65	5483	ASIC2;CAMKMT;RGR;EYS;CCDC66;CRB1;PDE6C;SLC24A4;TRPC3;SEMA5B	rs113351607;rs698794;rs11200981;rs354375;rs6805474;rs2821132;rs10786120;rs10137612;rs3805161;rs9859701	3.76;3.72;3.44;3.31;3.07;2.96;2.90;2.89;2.75;2.73
GOBP_REGULATION_OF_CELLULAR_CARBOHYDRATE_METABOLIC_PROCESS	3.26555	0.0924936	0.70894	143	9311	INSR;SORBS1;HDAC4;CD244;PDK3;GSK3B;STK11;NTSR1;IER3;PPARA	rs75392157;rs12358530;rs592695;rs61804400;rs72623004;rs334549;rs34427398;rs6010685;rs6911628;rs873492	4.24;4.08;3.86;3.67;3.55;3.32;3.21;3.18;3.15;3.10
GOBP_CENTRIOLE_CENTRIOLE_COHESION	2.71002	0.0928604	0.709431	14	901	NIN;CNTLN;DCTN1;CEP250;CCDC102B;NEK2;CEP135;CROCC;CEP44;CTNNB1	rs10137363;rs1318162;rs7571984;rs79447658;rs8087152;rs701916;rs73238397;rs11203277;rs72993320;rs6802052	3.55;2.83;2.64;2.17;2.00;1.85;1.74;1.63;1.61;1.60
GOBP_NEGATIVE_REGULATION_OF_PROTEOLYSIS	2.69967	0.093196	0.709879	313	18829	FHIT;TIMP1;CCAR2;PI16;SERPINB1;MIRLET7B;NR4A1;IGBP1;KLHL40;SERPINF2	rs114578503;rs4824626;rs2469762;rs9296204;rs160669;rs3747243;rs7139320;rs55972622;rs75589867;rs35871069	3.97;3.86;3.53;3.41;3.32;3.31;3.27;3.25;3.21;3.20
GOBP_ODONTOGENESIS	2.56367	0.0932602	0.709964	131	9867	TP63;SNX10;BSG;PPARA;SCN10A;ANKH;GLI2;SLC24A4;AQP1;KLK5	rs60599136;rs6967109;rs6510824;rs873492;rs73064572;rs9790982;rs280218;rs10137612;rs7782896;rs2242670	3.74;3.46;3.23;3.10;3.09;2.90;2.90;2.89;2.87;2.85
GOBP_NEGATIVE_REGULATION_OF_UBIQUITIN_PROTEIN_TRANSFERASE_ACTIVITY	3.12653	0.093312	0.710033	22	1158	ABL1;BUB3;CDC20;MAD2L2;SMAD7;LIMK1;BUB1B;USP44;RPS20;FBXO5	rs113585858;rs2246451;rs4660731;rs76462530;rs6507873;rs1636970;rs12439947;rs7974458;rs111355169;rs650018	2.73;2.60;2.41;2.27;2.27;2.24;2.13;1.74;1.71;1.69
GOBP_CARDIAC_MUSCLE_CONTRACTION	2.90654	0.0934144	0.710169	130	13480	KCNA5;ADRA1A;PDE4D;ATP1B1;TPM1;ANK2;CHGA;KCNJ3;GSN;DMD	rs9919705;rs1383914;rs112162527;rs6675509;rs2899687;rs56896398;rs7154944;rs11895478;rs2304392;rs2685895	5.81;5.07;4.08;3.80;3.68;3.34;3.31;3.29;3.27;3.26
GOBP_POSITIVE_REGULATION_OF_ENDOCYTOSIS	2.9372	0.0936211	0.710524	96	8901	INSR;PPP3CC;NCKAP1L;FLOT1;PLCG2;NEDD4L;PCSK9;ANGPT1;DAB2;MAGI2	rs75392157;rs2469762;rs1022232;rs6911628;rs9924890;rs7243671;rs11810371;rs67029862;rs111481858;rs4730151	4.24;3.53;3.19;3.15;3.02;2.90;2.88;2.88;2.81;2.78
GOBP_COMMISSURAL_NEURON_AXON_GUIDANCE	2.99314	0.0937464	0.710785	11	1064	NCAM1;NFIB;EPHB2;NRP1;VEGFA;SMO;GDNF;FZD3;RYK;PTCH1	rs12574998;rs72700585;rs963113;rs11009260;rs699946;rs76198027;rs73067751;rs7819621;rs10935099;rs76340814	3.52;2.62;2.53;2.48;2.33;2.14;2.12;1.82;1.26;1.10
GOBP_MEIOTIC_CELL_CYCLE_PHASE_TRANSITION	2.53805	0.0937993	0.710896	11	548	NDC80;CHFR;CDC25B;CCNB2;MOS;TTK;CDC25C;CDC25A;MAPK15;OVOL1	rs28601731;rs139465823;rs12481103;rs11071410;rs111355169;rs12204457;rs4835679;rs34045152;rs6558383;rs117624356	3.44;2.18;2.16;1.77;1.71;1.54;1.49;1.20;1.13;0.92
GOBP_SODIUM_ION_EXPORT_ACROSS_PLASMA_MEMBRANE	2.4768	0.0938625	0.711027	16	1259	SLC4A4;ATP1B1;ATP12A;SLC8A1;NPPA;ATP4A;FXYD1;SLC9A1;ATP1A2;ATP1A4	rs59660339;rs6675509;rs76129070;rs12465274;rs198374;rs11084826;rs10424084;rs78187243;rs10494336;rs10494336	4.16;3.80;3.28;2.43;2.11;2.11;1.72;1.71;1.70;1.70
GOBP_INOSITOL_LIPID_MEDIATED_SIGNALING	2.18081	0.0939741	0.71126	172	14339	PLCB1;INSR;ERBB4;FN1;FGFR1;CA8;PRR5;PLCG2;PDGFA;MYO16	rs75234999;rs75392157;rs2165098;rs1250244;rs2956726;rs34607844;rs71328675;rs9924890;rs141909074;rs3929748	4.33;4.24;3.96;3.55;3.32;3.16;3.09;3.02;2.93;2.92
GOBP_DETECTION_OF_VISIBLE_LIGHT	3.01977	0.0939917	0.711297	51	4106	CAMKMT;RGR;EYS;CCDC66;CRB1;PDE6C;SEMA5B;ABCA4;GRK7;OPN5	rs698794;rs11200981;rs354375;rs6805474;rs2821132;rs10786120;rs9859701;rs4847278;rs77870385;rs9381619	3.72;3.44;3.31;3.07;2.96;2.90;2.73;2.55;2.49;2.47
GOBP_PROTEIN_CONTAINING_COMPLEX_REMODELING	2.71151	0.0940505	0.711419	32	1722	GTF2E1;APOA2;SCARB1;CETP;APOC1;LIPC;AGT;MTTP;APOE;PON1	rs662402;rs2502809;rs1031605;rs172337;rs147901416;rs4774304;rs4846865;rs11944749;rs10419086;rs2299258	3.02;2.88;2.85;2.33;2.32;2.29;2.24;2.23;2.22;2.19
GOBP_REGULATION_OF_LIPOPROTEIN_METABOLIC_PROCESS	2.53447	0.0941834	0.711696	16	913	ATG101;HHATL;RABL3;DGAT2;LEP;APOD;LIPG;ITGAV;ULK1;DBI	rs7139320;rs75589867;rs1862936;rs12798387;rs41457646;rs2280520;rs55633530;rs3768777;rs73469994;rs140823913	3.27;3.21;2.71;2.44;2.18;2.15;2.03;2.03;1.80;1.80
GOBP_POSITIVE_REGULATION_OF_MAPK_CASCADE	2.06056	0.0941956	0.711721	483	37717	ADRA1A;PLCB1;INSR;GRM5;ERBB4;KSR1;BMPER;LILRA5;ROBO1;SORBS3	rs1383914;rs75234999;rs75392157;rs308804;rs2165098;rs5819816;rs117834141;rs67196648;rs6807427;rs2469762	5.07;4.33;4.24;4.01;3.96;3.68;3.60;3.57;3.55;3.53
GOBP_NEGATIVE_REGULATION_OF_CAMP_MEDIATED_SIGNALING	2.96607	0.0942408	0.711815	11	1586	PDE4D;CDC34;PDE11A;LPAR1;PDE2A;OPRL1;MGRN1;PDE3A;PDE3B;UBE2B	rs112162527;rs6510824;rs58408943;rs10980729;rs61893919;rs34668587;rs17137214;rs10743378;rs147468430;rs11747467	4.08;3.23;2.31;2.30;2.09;1.88;1.82;1.76;1.58;1.07
GOBP_PYRIMIDINE_NUCLEOTIDE_METABOLIC_PROCESS	3.26736	0.0943758	0.712095	51	3386	DHODH;NME7;CDA;DCTD;CTPS2;SLC4A7;NEIL1;CAD;OGG1;DPYD	rs78308858;rs1200131;rs12401770;rs5016499;rs12391244;rs2087760;rs11631300;rs11126950;rs159146;rs61790066	4.79;3.70;3.16;3.13;3.05;2.83;2.83;2.48;2.48;2.40
GOBP_REGULATION_OF_PROTEIN_TYROSINE_KINASE_ACTIVITY	3.11589	0.0945648	0.712487	79	6469	ADRA1A;DOK7;GRM5;CASS4;LILRA5;AREG;CBLB;SRCIN1;NEDD9;EPGN	rs1383914;rs2857988;rs308804;rs59173918;rs67196648;rs79026983;rs58631873;rs4795294;rs6457203;rs16850965	5.07;4.13;4.01;3.73;3.57;3.17;3.08;3.06;2.91;2.73
GOBP_REGULATION_OF_EMBRYONIC_DEVELOPMENT	2.47091	0.0946292	0.712621	86	7071	PLCB1;INSR;LAMA1;INO80B;TGIF2;NLRP5;INO80;LAMA2;TFPT;TENM4	rs75234999;rs75392157;rs683459;rs7556852;rs146661634;rs8101585;rs61648937;rs6936981;rs66900966;rs598792	4.33;4.24;3.47;3.42;3.38;3.06;2.99;2.87;2.86;2.78
GOBP_NEGATIVE_REGULATION_OF_MITOCHONDRIAL_OUTER_MEMBRANE_PERMEABILIZATION_INVOLVED_IN_APOPTOTIC_SIGNALING_PATHWAY	2.4405	0.0946535	0.712671	13	840	HSPA1A;IER3;BAK1;BOK;SLC25A4;GCLC;ACAA2;FZD9;SLC35F6;TMEM14A	rs146535109;rs6911628;rs55774724;rs7558942;rs72702152;rs564160;rs3892138;rs145178629;rs62128419;rs6458856	4.74;3.15;2.99;2.81;2.24;2.14;1.92;1.83;1.63;1.52
GOBP_NON_CANONICAL_WNT_SIGNALING_PATHWAY	2.01637	0.0953456	0.714101	73	6737	FRZB;TIAM1;LBX2;WNT7A;DAB2;MAGI2;WNT11;ABL1;FZD2;CELSR1	rs34179918;rs9977559;rs7556852;rs12635960;rs111481858;rs4730151;rs681836;rs113585858;rs6503376;rs75801019	3.54;3.44;3.42;2.97;2.81;2.78;2.73;2.73;2.71;2.69
GOBP_REGULATION_OF_MUSCLE_ORGAN_DEVELOPMENT	2.88497	0.0954432	0.71421	21	1218	NEUROG1;TIFAB;DCANP1;LUC7L;CENPF;SIRT2;BMP4;SMAD3;SHH;FGF3	rs11950696;rs6596224;rs6596224;rs11641876;rs6540853;rs6508822;rs17127134;rs750766;rs117027107;rs4980571	2.85;2.55;2.55;2.51;2.48;2.23;2.10;2.08;2.01;2.01
GOBP_NEGATIVE_REGULATION_OF_T_CELL_RECEPTOR_SIGNALING_PATHWAY	2.50253	0.0956994	0.714256	25	1477	CBLB;PTPRJ;SLA2;UBASH3A;LAPTM5;PTPN2;EZR;CD160;PRNP;LGALS3	rs58631873;rs35711693;rs77914630;rs2839517;rs4949299;rs908579;rs2291389;rs12133834;rs6076708;rs66999765	3.08;2.62;2.28;2.19;2.10;2.08;2.07;2.05;1.90;1.89
GOBP_POSITIVE_REGULATION_OF_PEPTIDYL_THREONINE_PHOSPHORYLATION	2.98665	0.0957929	0.714272	29	2532	TRPC5;MAPK1;PRKAG2;CALM3;BMP7;PLK1;AZU1;RPTOR;WNT5A;CALM1	rs3027784;rs539687373;rs2536084;rs4578773;rs57966055;rs246330;rs184978907;rs10468603;rs597437;rs12431766	3.71;2.74;2.66;2.59;2.49;2.24;2.22;2.00;2.00;1.97
GOBP_CARDIAC_VENTRICLE_DEVELOPMENT	2.61039	0.0959725	0.714304	123	9956	AP2B1;TBX3;TPM1;ROBO1;SAV1;SLIT3;NRG1;SLIT2;SOX11;NPRL3	rs4531775;rs2384406;rs2899687;rs6807427;rs871643;rs7733805;rs12674974;rs13149337;rs76251724;rs9924289	4.36;3.78;3.68;3.55;3.53;3.44;3.44;3.32;3.27;3.03
GOBP_REGULATION_OF_RYANODINE_SENSITIVE_CALCIUM_RELEASE_CHANNEL_ACTIVITY	2.96265	0.0965014	0.714407	25	4138	PDE4D;DMD;AKAP6;CALM3;TRDN;JPH4;FKBP1A;PKD2;CALM1;JPH2	rs112162527;rs2685895;rs10133229;rs4578773;rs9401643;rs222679;rs6131394;rs2622622;rs12431766;rs16988857	4.08;3.26;3.00;2.59;2.47;2.26;2.23;2.03;1.97;1.82
GOBP_INTERLEUKIN_8_PRODUCTION	2.61032	0.0965111	0.714409	99	5596	HSPA1B;HSPA1A;MIR146A;CD244;TLR1;TLR6;TIRAP;TLR7;TLR8;APOA2	rs146535109;rs146535109;rs4921289;rs61804400;rs7659256;rs7659256;rs79152678;rs178993;rs178993;rs2502809	4.74;4.74;4.50;3.67;3.25;3.25;3.24;3.02;3.02;2.88
GOBP_PROTEIN_LOCALIZATION_TO_CELL_PERIPHERY	1.84838	0.0965788	0.714428	329	27509	SORBS1;ERBB4;GRIP2;ANK1;ATP1B1;GPR158;GRIP1;BAG4;PREPL;ARL13A	rs12358530;rs2165098;rs34951957;rs13269907;rs6675509;rs7075252;rs7294923;rs72644707;rs79537401;rs1204412	4.08;3.96;3.95;3.84;3.80;3.77;3.54;3.51;3.43;3.43
GOBP_OLIGODENDROCYTE_DEVELOPMENT	3.10658	0.0966075	0.714435	45	3172	ASPA;SOX11;EIF2B4;TENM4;NKX6-2;PTEN;MOBP;B4GALT6;EIF2B3;CNTN2	rs9905037;rs76251724;rs11684134;rs598792;rs2767434;rs719426;rs116559528;rs77137848;rs264025;rs4951158	3.56;3.27;2.99;2.78;2.76;2.75;2.74;2.71;2.69;2.54
GOBP_NEURON_DEATH_IN_RESPONSE_TO_OXIDATIVE_STRESS	2.50892	0.096783	0.714483	31	1561	REST;TLR6;PINK1;TSC1;FBXO7;GFER;WNT1;PARP1;FBXW7;ARL6IP5	rs150310611;rs7659256;rs12401770;rs615667;rs9609562;rs72766650;rs10875906;rs7522942;rs13104667;rs9816032	3.68;3.25;3.16;2.53;2.52;2.39;2.37;2.34;2.30;2.19
GOBP_ORGAN_OR_TISSUE_SPECIFIC_IMMUNE_RESPONSE	3.15404	0.0968033	0.714489	34	1889	DEFA6;DEFA1;DEFA1B;DEFA4;RAB17;DEFB1;NOS2;C17orf99;DEFA5;DEFA3	rs2741676;rs2741676;rs2741676;rs2741676;rs61424791;rs2951868;rs117463687;rs8069081;rs4300027;rs4300027	3.29;3.29;3.29;3.29;2.88;2.79;2.71;2.54;2.53;2.53
GOBP_FC_RECEPTOR_SIGNALING_PATHWAY	2.89386	0.0968194	0.714493	52	5245	LILRA4;VAV1;PLCG2;FCER1G;ABL1;PTPRJ;PRKCE;PLD2;VAV2;PRKCQ	rs67196648;rs4807102;rs9924890;rs2502809;rs113585858;rs35711693;rs7562746;rs4790702;rs2810501;rs78098098	3.57;3.47;3.02;2.88;2.73;2.62;2.58;2.45;2.36;2.35
GOBP_DENDRITIC_CELL_CHEMOTAXIS	2.4765	0.0970149	0.714546	26	1177	PIK3CG;CXCR2;LGALS9;GAS6;CCR2;CXCR1;SLAMF8;CCL19;CCL21;CCR5	rs56060801;rs6759925;rs4795911;rs7399961;rs4513489;rs11695623;rs4074024;rs10814140;rs10814140;rs35479331	2.87;2.86;2.79;2.51;2.33;2.19;2.17;2.15;2.15;1.98
GOBP_DETECTION_OF_TEMPERATURE_STIMULUS	2.83103	0.097114	0.714568	25	2283	TRPV1;MMP24;NTSR1;SCN11A;GRIK2;ASIC3;PRDM12;SCN9A;NGFR;DRGX	rs9905037;rs78070351;rs6010685;rs73064572;rs2629977;rs34403003;rs113585858;rs61357875;rs77047989;rs11101102	3.56;3.20;3.18;3.09;2.90;2.82;2.73;2.55;2.48;2.44
GOBP_POSITIVE_REGULATION_OF_CANONICAL_WNT_SIGNALING_PATHWAY	2.23636	0.097263	0.714593	108	9127	USP34;DKK2;CCAR2;PPM1N;CDH3;SULF2;PPM1B;KANK1;LRRK1;ZBED3	rs6709112;rs419783;rs2469762;rs12461621;rs72785161;rs872111;rs713446;rs7023525;rs1078512;rs72765114	3.61;3.54;3.53;3.45;3.19;3.16;3.08;2.80;2.74;2.72
GOBP_SENSORY_PERCEPTION_OF_TEMPERATURE_STIMULUS	2.27246	0.0973906	0.714612	28	2488	TRPV1;MMP24;NTSR1;SCN11A;GRIK2;ASIC3;PRDM12;SCN9A;TRPA1;NR2F6	rs9905037;rs78070351;rs6010685;rs73064572;rs2629977;rs34403003;rs113585858;rs61357875;rs1530402;rs12463159	3.56;3.20;3.18;3.09;2.90;2.82;2.73;2.55;2.46;2.36
GOBP_SENSORY_PERCEPTION_OF_CHEMICAL_STIMULUS	2.69171	0.0975667	0.714636	458	18251	PKD1L3;OR52K1;OR52K2;B3GNT2;ASIC2;TAS2R16;TRPV1;OR5AU1;GJB4;ITPR3	rs78308858;rs331536;rs331536;rs10197217;rs113351607;rs56826564;rs9905037;rs12878530;rs565935;rs55774724	4.79;4.28;4.28;3.89;3.76;3.76;3.56;3.50;3.08;2.99
GOBP_PORPHYRIN_CONTAINING_COMPOUND_METABOLIC_PROCESS	2.40052	0.0976789	0.714652	49	2993	FLVCR1;RSAD1;PPOX;TSPO;SLC6A9;UROD;SUCLA2;HPX;FECH;SLCO1B3	rs6700410;rs56134783;rs2502809;rs138952;rs12138281;rs264025;rs7996580;rs17820573;rs3901909;rs11045480	3.17;3.13;2.88;2.70;2.69;2.69;2.57;2.47;2.39;2.34
GOBP_PIGMENT_GRANULE_MATURATION	2.59249	0.0978471	0.714805	10	707	AP1G1;AP1M1;RAB32;BLOC1S5;RAB38;AP3D1;BLOC1S3;CD63;ANKRD27;BLOC1S6	rs79489472;rs66587439;rs12530379;rs7768487;rs7109574;rs60922906;rs79139591;rs3852533;rs259293;rs139478892	3.89;3.19;2.52;2.35;2.13;1.99;1.87;1.83;1.36;1.34
GOBP_SUBPALLIUM_DEVELOPMENT	2.51863	0.0979398	0.714952	26	3093	FOXP1;CNTNAP2;DRD1;FOXP2;RARB;BCL11B;ZSWIM6;INHBA;HPRT1;SLITRK5	rs1522171;rs71530751;rs267373;rs73208648;rs1561033;rs11621995;rs77505016;rs17638240;rs4830285;rs16958158	3.54;3.53;3.32;2.69;2.31;2.27;2.21;2.19;2.15;2.12
GOBP_POSITIVE_REGULATION_OF_MULTICELLULAR_ORGANISM_GROWTH	2.91411	0.0983573	0.715615	30	2595	SPTBN4;GHR;GHSR;GHRH;CSF1;ATP8A2;SMO;EZR;GPAM;MKKS	rs2278243;rs72753100;rs595161;rs78681060;rs333958;rs4770861;rs76198027;rs2291389;rs71483143;rs4813934	3.36;2.84;2.73;2.55;2.19;2.16;2.14;2.07;2.05;1.99
GOBP_PROSTATE_GLANDULAR_ACINUS_DEVELOPMENT	2.52633	0.0986272	0.716043	10	893	TP63;FGFR2;FRS2;HOXD13;FOXA1;SFRP1;NOTCH1;WDR77;ESR1;HOXB13	rs60599136;rs36048667;rs776410;rs2592394;rs1956442;rs2028968;rs56655553;rs2789541;rs2982712;rs3809771	3.74;2.07;1.87;1.86;1.76;1.75;1.72;1.63;1.60;1.32
GOBP_RIBOSOMAL_SUBUNIT_EXPORT_FROM_NUCLEUS	1.63749	0.0986984	0.716156	15	800	XPO1;EIF6;LTV1;NOP9;NPM1;LSG1;SDAD1;RIOK2;NUP88;RRS1	rs6709112;rs78070351;rs9390139;rs17256902;rs6898461;rs73195053;rs34627298;rs1592764;rs12602483;rs62511175	3.61;3.20;2.74;2.48;2.19;2.11;2.01;1.90;1.84;1.68
GOBP_REGULATION_OF_RETINOIC_ACID_RECEPTOR_SIGNALING_PATHWAY	2.20717	0.0987606	0.716255	16	1695	ZNF536;DHRS3;KLF2;CTBP2;CNOT1;TRIM16;AKR1C3;PRAME;CYP26C1;CYP26A1	rs16964255;rs3000893;rs8101504;rs9664044;rs9926973;rs2530014;rs11253009;rs7286490;rs117829549;rs117829549	2.95;2.74;2.70;2.41;2.35;2.25;2.25;1.92;1.91;1.91
GOBP_REGULATION_OF_WNT_SIGNALING_PATHWAY	2.54901	0.0988118	0.716337	323	26546	WWOX;NFATC1;USP34;DKK2;FRZB;CCAR2;PPM1N;TIAM1;GRB10;LBX2	rs59903179;rs7235273;rs6709112;rs419783;rs34179918;rs2469762;rs12461621;rs9977559;rs7799091;rs7556852	4.17;3.73;3.61;3.54;3.54;3.53;3.45;3.44;3.42;3.42
GOBP_PHOSPHOLIPASE_C_ACTIVATING_G_PROTEIN_COUPLED_RECEPTOR_SIGNALING_PATHWAY	2.79634	0.0992465	0.717026	110	8938	ADRA1A;PLCB1;GRM5;GRM1;DRD1;CHGA;GPR4;ADRA1B;CXCR2;NPR3	rs1383914;rs75234999;rs308804;rs362842;rs267373;rs7154944;rs10424209;rs56269052;rs6759925;rs1862523	5.07;4.33;4.01;3.44;3.32;3.31;3.00;2.96;2.86;2.73
GOBP_PYRIMIDINE_RIBONUCLEOSIDE_TRIPHOSPHATE_BIOSYNTHETIC_PROCESS	3.23653	0.0993197	0.717179	14	868	NME7;CTPS2;CAD;NME5;NME4;UCK1;UCK2;NME3;UCKL1;NME9	rs1200131;rs12391244;rs11126950;rs73792425;rs62030834;rs946713;rs2814472;rs2076455;rs817367;rs111675362	3.70;3.05;2.48;2.28;2.16;2.12;2.03;1.74;1.66;1.43
GOBP_NEGATIVE_REGULATION_OF_ALPHA_BETA_T_CELL_PROLIFERATION	3.27419	0.0993633	0.717411	14	824	CBLB;SLC4A2;LGALS9;LGALS9B;XCL1;NDFIP1;CD274;CLEC4G;ZBTB7B;TNFRSF14	rs58631873;rs34403003;rs4795911;rs141124707;rs12046540;rs60862442;rs56343593;rs735240;rs3765087;rs11589185	3.08;2.82;2.79;2.28;2.23;2.22;2.14;2.12;1.96;1.76
GOBP_HYPOTHALAMUS_DEVELOPMENT	1.54671	0.100029	0.720946	26	1633	NDNF;NKX2-1;SRD5A1;NRP1;SEMA3E;HAP1;SRD5A2;BAX;NKX2-6;NRP2	rs17051286;rs7160565;rs72724286;rs11009260;rs117638711;rs12450769;rs138946679;rs12460533;rs17089603;rs849561	3.40;3.16;3.06;2.48;2.23;2.14;2.12;2.03;1.95;1.88
GOBP_POSITIVE_REGULATION_OF_CELL_MIGRATION_INVOLVED_IN_SPROUTING_ANGIOGENESIS	2.86492	0.100395	0.721021	30	2161	MIR146A;ABL1;FOXC2;HDAC9;MIR10A;GATA2;NRP1;CIB1;KDR;VEGFA	rs4921289;rs113585858;rs34505475;rs2697911;rs187831436;rs2953128;rs11009260;rs36034702;rs6842494;rs699946	4.50;2.73;2.73;2.68;2.60;2.50;2.48;2.46;2.41;2.33
GOBP_CELLULAR_RESPONSE_TO_MANGANESE_ION	2.7724	0.100746	0.721093	12	845	SLFN14;BACE1;TH;SLC30A10;APP;A3GALT2;EIF2AK3;ATP13A2;ATF4;LRRK2	rs4531775;rs1784045;rs11021707;rs147740455;rs440666;rs67207005;rs1515226;rs11203277;rs9619819;rs1491923	4.36;2.38;2.31;2.15;1.90;1.77;1.75;1.63;1.56;1.54
GOBP_DENDRITE_DEVELOPMENT	2.18226	0.100931	0.721131	228	26718	FSTL4;STRN;CAMK1D;TRPC5;ALK;DAB1;TMEM106B;NGEF;PTPRD;SDK1	rs256240;rs62132521;rs11594130;rs3027784;rs116016471;rs72912422;rs10479756;rs73999704;rs62539614;rs55961125	4.44;3.90;3.88;3.71;3.59;3.59;3.55;3.53;3.38;3.37
GOBP_PHOSPHATIDYLINOSITOL_PHOSPHATE_BIOSYNTHETIC_PROCESS	2.85951	0.100932	0.721131	57	4083	IPMK;TTC7B;PIK3CG;ATG14;PI4KB;IMPA2;PI4K2B;IP6K2;UVRAG;PIP4K2A	rs2790199;rs2819415;rs56060801;rs1045004;rs1780585;rs11545506;rs6824432;rs6442130;rs12798387;rs11013086	3.45;3.01;2.87;2.82;2.56;2.53;2.50;2.45;2.44;2.41
GOBP_KIDNEY_MESENCHYME_DEVELOPMENT	1.8848	0.10101	0.721147	19	988	PAX2;BMP7;BASP1;MYC;PDGFRB;BMP4;SIX2;STAT1;PKD2;SHH	rs11190710;rs57966055;rs72738622;rs78648670;rs114792;rs17127134;rs12990748;rs62179913;rs2622622;rs117027107	2.63;2.49;2.39;2.35;2.21;2.10;2.06;2.06;2.03;2.01
GOBP_EMBRYONIC_CAMERA_TYPE_EYE_MORPHOGENESIS	2.53726	0.101096	0.721165	26	1744	SOX11;FOXF2;HIPK2;PAX2;IFT172;BMP7;TH;FZD5;IHH;CITED2	rs76251724;rs114419655;rs1107952;rs11190710;rs12464368;rs57966055;rs11021707;rs6708351;rs3100776;rs4896450	3.27;2.75;2.67;2.63;2.57;2.49;2.31;2.24;2.21;2.17
GOBP_MAINTENANCE_OF_BLOOD_BRAIN_BARRIER	2.20296	0.101196	0.721185	35	4573	VCL;F11R;DMD;ACTB;ANGPT1;LAMA2;JAM2;LSR;CDH5;ITGB1	rs10824063;rs4596920;rs2685895;rs62453415;rs67029862;rs6936981;rs2829853;rs77243657;rs76152549;rs16933862	3.41;3.27;3.26;3.14;2.88;2.87;2.77;2.56;2.55;2.43
GOBP_NADH_DEHYDROGENASE_COMPLEX_ASSEMBLY	2.94233	0.101404	0.721228	50	2917	NDUFA9;FOXRED1;NDUFAF3;NDUFS2;NDUFA3;NUBPL;NDUFS5;NDUFB9;NDUFA11;NDUFC1	rs2267551;rs79152678;rs6790914;rs2502809;rs66900966;rs1367315;rs3736890;rs4871512;rs34304528;rs34711204	3.34;3.24;3.18;2.88;2.86;2.59;2.55;2.55;2.30;2.22
GOBP_OPSONIZATION	2.93197	0.101498	0.721247	16	1006	CFP;PTX3;C4B;LBP;FCN2;FCN1;CRP;C4BPB;C4BPA;MYO18A	rs4824626;rs1838142;rs9296004;rs6069757;rs3124954;rs3124954;rs12094103;rs17258746;rs17258746;rs17795242	3.86;3.03;3.00;2.50;2.25;2.25;2.14;2.07;2.07;1.97
GOBP_PULMONARY_VALVE_DEVELOPMENT	2.80707	0.101634	0.721275	23	2173	NFATC1;ROBO1;SLIT2;ROBO2;NOS3;RBPJ;SMAD6;JAG1;BMP4;ADAMTS5	rs7235273;rs6807427;rs13149337;rs13090400;rs34403003;rs716075;rs11071912;rs1232606;rs17127134;rs2830618	3.73;3.55;3.32;3.01;2.82;2.60;2.39;2.12;2.10;1.95
GOBP_REGULATION_OF_SYSTEMIC_ARTERIAL_BLOOD_PRESSURE	1.95896	0.101932	0.721328	93	8735	ADRA1A;RASL10B;PDE4D;CPA3;ASIC2;TPM1;ADAMTS16;TRPV1;DDAH1;SERPINF2	rs1383914;rs35672532;rs112162527;rs115618395;rs113351607;rs2899687;rs10056386;rs9905037;rs4949914;rs35871069	5.07;4.20;4.08;3.92;3.76;3.68;3.66;3.56;3.27;3.20
GOBP_POSITIVE_REGULATION_OF_WNT_SIGNALING_PATHWAY	2.26073	0.101961	0.721333	143	11761	USP34;DKK2;CCAR2;PPM1N;LBX2;CDH3;SULF2;PPM1B;SULF1;DEPDC1B	rs6709112;rs419783;rs2469762;rs12461621;rs7556852;rs72785161;rs872111;rs713446;rs73683988;rs11739724	3.61;3.54;3.53;3.45;3.42;3.19;3.16;3.08;2.87;2.81
GOBP_NEGATIVE_REGULATION_OF_CARDIAC_MUSCLE_TISSUE_GROWTH	2.60707	0.102006	0.72134	28	2601	FOXP1;SAV1;PI16;PPARA;TP73;TBX5;VGLL4;JARID2;RBP4;TGFBR2	rs1522171;rs871643;rs9296204;rs873492;rs2368544;rs17731569;rs62245824;rs12523678;rs7094543;rs17026472	3.54;3.53;3.41;3.10;3.08;2.81;2.68;2.44;2.31;2.24
GOBP_POSITIVE_REGULATION_OF_CATECHOLAMINE_SECRETION	2.25586	0.102187	0.721372	12	1025	PINK1;OXT;CXCL12;CHRNB2;CARTPT;GDNF;SYT1;KCNB1;VIP;OPRK1	rs12401770;rs3787484;rs55654022;rs9427094;rs6895325;rs73067751;rs17046148;rs926673;rs671330;rs7822237	3.16;2.35;2.26;2.25;2.19;2.12;2.08;2.03;2.02;1.86
GOBP_REGULATION_OF_VASCULAR_ASSOCIATED_SMOOTH_MUSCLE_CELL_DIFFERENTIATION	2.5962	0.102214	0.721376	24	1308	NFATC1;PDCD4;FGF9;MIR221;MIR145;PDGFB;MIR424;SOD2;CTH;MIR125B1	rs7235273;rs2007551;rs263932;rs73212623;rs10515627;rs56222990;rs4503254;rs34152298;rs672203;rs12272459	3.73;3.12;2.68;2.59;2.56;2.35;2.25;2.22;1.92;1.84
GOBP_RESPONSE_TO_TESTOSTERONE	1.98125	0.102575	0.721438	40	2432	ELK1;FOXP1;EPO;SRD5A1;TSPO;CA9;IGF1R;AVP;TBXA2R;SRD5A2	rs4824626;rs1522171;rs2553023;rs72724286;rs138952;rs41277065;rs951715;rs3787484;rs28416788;rs138946679	3.86;3.54;3.19;3.06;2.70;2.55;2.51;2.35;2.20;2.12
GOBP_TRANSMISSION_OF_NERVE_IMPULSE	3.08409	0.102637	0.721449	64	6642	CLCN1;CNTNAP2;SPTBN4;DRD1;CACNG5;MYH14;SCN1B;GRIK2;CHRNA1;FGF12	rs10226669;rs71530751;rs2278243;rs267373;rs7222943;rs113635247;rs28365105;rs2629977;rs77639356;rs1830089	3.91;3.53;3.36;3.32;3.26;3.14;2.90;2.90;2.87;2.80
GOBP_CARDIAC_CHAMBER_DEVELOPMENT	2.0464	0.102656	0.721452	162	13318	AP2B1;TBX3;TPM1;ROBO1;SAV1;OVOL2;SLIT3;NRG1;ANK2;SLIT2	rs4531775;rs2384406;rs2899687;rs6807427;rs871643;rs6111821;rs7733805;rs12674974;rs56896398;rs13149337	4.36;3.78;3.68;3.55;3.53;3.49;3.44;3.44;3.34;3.32
GOBP_INOSITOL_PHOSPHATE_CATABOLIC_PROCESS	2.96144	0.10267	0.721455	18	1540	NTSR1;MTMR7;MTMR2;INPP5A;PTEN;IMPA2;INPP4B;INPP1;SYNJ2;INPP5E	rs6010685;rs1548352;rs7111540;rs2767434;rs719426;rs11545506;rs3775696;rs10182827;rs10455937;rs34626699	3.18;3.17;3.12;2.76;2.75;2.53;2.23;2.15;1.89;1.86
GOBP_PHOTOTRANSDUCTION	2.64821	0.102835	0.721483	45	3206	ASIC2;CAMKMT;RGR;PDE6C;SLC24A4;TRPC3;RCVRN;ABCA4;GRK7;GNGT2	rs113351607;rs698794;rs11200981;rs10786120;rs10137612;rs3805161;rs35384557;rs4847278;rs77870385;rs12950511	3.76;3.72;3.44;2.90;2.89;2.75;2.58;2.55;2.49;2.49
GOBP_VIRAL_GENOME_REPLICATION	3.39896	0.103095	0.721848	121	6710	SRPK2;CCL8;NFIA;STOM;PPARA;EIF2AK2;ADARB1;ADAR;VAPB;VCP	rs73186022;rs73288064;rs6684051;rs2304392;rs873492;rs10183153;rs2877020;rs4845657;rs563489;rs17359549	3.79;3.48;3.39;3.27;3.10;3.02;2.93;2.79;2.76;2.71
GOBP_REGULATION_OF_MUSCLE_CELL_DIFFERENTIATION	1.49743	0.103282	0.72211	155	10783	HDAC4;NFATC1;FOXP1;LAMA1;NRG1;PI16;SMYD1;LAMB2;PIEZO1;PDCD4	rs592695;rs7235273;rs1522171;rs683459;rs12674974;rs9296204;rs2970895;rs6790914;rs13334987;rs2007551	3.86;3.73;3.54;3.47;3.44;3.41;3.19;3.18;3.14;3.12
GOBP_PLASMA_MEMBRANE_ORGANIZATION	2.82266	0.103491	0.722448	158	12160	ARL8B;TRPC5;MYH9;CHMP4C;ANK2;ARV1;GSN;XKR4;CSRP3;TLCD2	rs341981;rs3027784;rs11089788;rs3202419;rs56896398;rs72746703;rs2304392;rs2658895;rs7102888;rs35871069	3.94;3.71;3.62;3.40;3.34;3.31;3.27;3.24;3.22;3.20
GOBP_REGULATION_OF_GLUCAN_BIOSYNTHETIC_PROCESS	2.94902	0.103606	0.722685	29	1706	INSR;SORBS1;GSK3B;ENPP1;PPP1R3C;AKT1;IGF1;PPP1R3E;PTH;PPP1R3A	rs75392157;rs12358530;rs334549;rs4897554;rs1028936;rs12433350;rs5742643;rs178756;rs2593579;rs73204255	4.24;4.08;3.32;2.66;2.52;2.20;2.17;2.14;2.13;1.98
GOBP_BASE_CONVERSION_OR_SUBSTITUTION_EDITING	2.0712	0.103636	0.722747	19	1560	ADARB2;ADARB1;ADAR;ADAD2;AICDA;APOBEC1;METTL3;RBM47;A1CF;ADAT2	rs12572245;rs2877020;rs4845657;rs2042408;rs7137878;rs73064617;rs2242529;rs67079525;rs10761546;rs909842	3.75;2.93;2.79;2.39;2.25;2.14;2.03;2.01;1.82;1.31
GOBP_POSITIVE_REGULATION_OF_ESTABLISHMENT_OF_PROTEIN_LOCALIZATION_TO_MITOCHONDRION	2.3423	0.10392	0.723335	36	1600	HSPA1L;PINK1;ARIH2;UBE2J2;HTRA2;CSNK2A2;USP36;SH3GLB1;MICALL2;UBL4B	rs146535109;rs12401770;rs55674449;rs2296475;rs11688069;rs2731768;rs7211960;rs11161891;rs79678179;rs12116477	4.74;3.16;2.98;2.95;2.82;2.77;2.64;2.53;2.47;2.42
GOBP_ASPARTATE_FAMILY_AMINO_ACID_METABOLIC_PROCESS	2.88866	0.10418	0.724188	45	2798	SLC25A21;MSRA;ASPA;MAT1A;PLOD3;MTHFD2L;GOT1;ASPG;ADI1;MTHFR	rs4368077;rs76034192;rs9905037;rs10887706;rs150814238;rs16850965;rs4919318;rs34839045;rs190718317;rs17875913	5.01;3.73;3.56;2.92;2.90;2.73;2.63;2.46;2.26;2.19
GOBP_INTRACELLULAR_PHOSPHATE_ION_HOMEOSTASIS	1.87206	0.104375	0.724592	10	733	SLC34A2;ENPP1;XPR1;FGF23;UMOD;GCM2;SLC34A3;SLC34A1;ABCC6;SLC9A3R1	rs13145208;rs4897554;rs75552464;rs6650208;rs12922283;rs10484891;rs9414694;rs6420094;rs212078;rs12603894	2.70;2.66;2.57;2.44;2.31;2.25;1.94;1.76;1.62;1.32
GOBP_NEGATIVE_REGULATION_OF_MONOATOMIC_ION_TRANSPORT	2.55603	0.104783	0.72647	134	10441	CRHR1;PPP3CC;EPO;SPINK1;NTSR1;GABRE;HECW2;NEDD4L;PCSK9;BEST3	rs7222658;rs2469762;rs2553023;rs12109943;rs6010685;rs1047251;rs74419956;rs7243671;rs11810371;rs776176	3.93;3.53;3.19;3.19;3.18;3.01;2.90;2.90;2.88;2.83
GOBP_VIRAL_GENE_EXPRESSION	1.98802	0.1054	0.729788	98	6616	MGAT5;SPCS3;ST6GALNAC3;MAN2A1;REST;MOGS;GSK3B;ST3GAL4;GALNT1;EIF3B	rs1257210;rs72641708;rs71656896;rs2033463;rs150310611;rs7556852;rs334549;rs79152678;rs1791531;rs28663449	4.69;4.57;4.10;3.97;3.68;3.42;3.32;3.24;3.15;3.02
GOBP_REGULATION_OF_NIK_NF_KAPPAB_SIGNALING	2.33209	0.105825	0.730292	108	7667	MIR146A;TRIP6;C20orf27;PDCD4;PPM1B;NLRP12;TLR7;EIF2AK2;IL18;CPNE1	rs4921289;rs4729621;rs4815597;rs2007551;rs713446;rs7409133;rs178993;rs10183153;rs111936049;rs112041905	4.50;3.42;3.19;3.12;3.08;3.08;3.02;3.02;2.92;2.81
GOBP_RAS_PROTEIN_SIGNAL_TRANSDUCTION	2.9626	0.105951	0.730442	320	27136	NCKAP1;ADRA1A;ARHGAP24;KSR1;ROBO1;DENND1A;TIAM1;RTKN;DOK5;KBTBD6	rs148384538;rs1383914;rs1466488;rs5819816;rs6807427;rs7044210;rs9977559;rs7556852;rs56138015;rs7987408	5.23;5.07;3.83;3.68;3.55;3.47;3.44;3.42;3.38;3.37
GOBP_PYRIMIDINE_RIBONUCLEOSIDE_TRIPHOSPHATE_METABOLIC_PROCESS	2.8892	0.106018	0.730457	17	1075	NME7;CTPS2;CAD;NME5;NME4;UCK1;UCK2;NME3;UCKL1;AK3	rs1200131;rs12391244;rs11126950;rs73792425;rs62030834;rs946713;rs2814472;rs2076455;rs817367;rs431438	3.70;3.05;2.48;2.28;2.16;2.12;2.03;1.74;1.66;1.58
GOBP_RENAL_SYSTEM_DEVELOPMENT	2.39636	0.106049	0.73046	318	26019	PKD1L3;AP2B1;DYNC2H1;ERBB4;ADAMTS16;BMPER;KIRREL3;APAF1;NFIA;COL4A1	rs78308858;rs4531775;rs1913462;rs2165098;rs10056386;rs117834141;rs12364722;rs4472982;rs6684051;rs4773140	4.79;4.36;4.13;3.96;3.66;3.60;3.57;3.49;3.39;3.39
GOBP_CYCLIC_NUCLEOTIDE_METABOLIC_PROCESS	2.82021	0.106577	0.730495	38	4488	PDE4D;ADCY9;PDE8A;ADCY5;PDE9A;RORA;PDE8B;ADCY8;NPR2;NPPC	rs112162527;rs2532004;rs113715684;rs11927367;rs9653814;rs2140441;rs6883469;rs191736;rs41277065;rs73995024	4.08;2.93;2.81;2.77;2.75;2.73;2.70;2.60;2.55;2.50
GOBP_NEGATIVE_REGULATION_OF_MACROPHAGE_DERIVED_FOAM_CELL_DIFFERENTIATION	2.13786	0.106674	0.730501	13	1017	PPARA;CETP;CRP;ABCG1;ABCA5;ITGAV;ABCA1;PPARG;NR1H2;ADIPOQ	rs873492;rs172337;rs12094103;rs482303;rs12451663;rs3768777;rs1175293;rs709163;rs1035422;rs143712570	3.10;2.33;2.14;2.07;2.05;2.03;2.02;1.89;1.84;1.62
GOBP_OOCYTE_MATURATION	3.07562	0.106761	0.730507	27	1769	AURKA;RPS6KA2;PTK2B;EREG;NPR2;OOSP2;NPPC;DMC1;EDNRA;SHB	rs59173918;rs73259074;rs17057065;rs16850965;rs41277065;rs509968;rs73995024;rs138455;rs6852395;rs77974843	3.73;3.18;2.76;2.73;2.55;2.53;2.50;2.43;2.36;2.33
GOBP_NUCLEAR_TRANSCRIBED_MRNA_CATABOLIC_PROCESS_EXONUCLEOLYTIC	2.73694	0.106842	0.730512	17	1044	DCPS;EXOSC3;EXOSC2;DCP2;DIS3L2;EXOSC7;NT5C3B;POLR2G;CNOT6;EXOSC4	rs79152678;rs10973524;rs113585858;rs10064483;rs73995024;rs57924904;rs35685975;rs12808085;rs13361838;rs13254954	3.24;2.87;2.73;2.62;2.50;2.29;2.05;1.79;1.77;1.70
GOBP_MUSCLE_SYSTEM_PROCESS	2.32016	0.106931	0.730518	429	35741	KCNA5;ADRA1A;PDE4D;GRIP2;CALD1;CLCN1;HDAC4;ATP1B1;TBX3;TPM1	rs9919705;rs1383914;rs112162527;rs34951957;rs78694204;rs10226669;rs592695;rs6675509;rs2384406;rs2899687	5.81;5.07;4.08;3.95;3.94;3.91;3.86;3.80;3.78;3.68
GOBP_POSTSYNAPTIC_MODULATION_OF_CHEMICAL_SYNAPTIC_TRANSMISSION	2.5794	0.107097	0.730529	28	3035	PLCB1;CDH1;FBXO2;PTK2B;GHSR;TRIO;DCC;NGDN;CYFIP1;PPP3R1	rs75234999;rs72785161;rs4845870;rs17057065;rs595161;rs2463803;rs62081903;rs222679;rs112253722;rs12465178	4.33;3.19;2.82;2.76;2.73;2.40;2.32;2.26;2.10;2.05
GOBP_CALCIUM_ION_TRANSPORT	2.51562	0.107464	0.730553	433	38164	ADRA1A;PKD1L3;PLCB1;PDE4D;CACNG6;CRHR1;ATP1B1;SLC24A2;TRPC5;LILRA5	rs1383914;rs78308858;rs75234999;rs112162527;rs2433724;rs7222658;rs6675509;rs2891134;rs3027784;rs67196648	5.07;4.79;4.33;4.08;4.01;3.93;3.80;3.74;3.71;3.57
GOBP_POSITIVE_REGULATION_OF_CELL_CYCLE_PROCESS	2.75568	0.10764	0.730565	249	16695	KCNA5;CIT;PLCB1;INSR;RAD51AP1;AURKA;NDC80;RAD18;E2F8;USP19	rs9919705;rs11064955;rs75234999;rs75392157;rs7133999;rs59173918;rs28601731;rs57386891;rs7102888;rs6790914	5.81;4.49;4.33;4.24;3.90;3.73;3.44;3.42;3.22;3.18
GOBP_ORGANELLE_FISSION	1.6481	0.107768	0.730573	454	27752	SPDL1;HSPA1B;HSPA1A;EHMT2;PTTG1;KIF2A;PLCB1;INSR;KATNB1;RAD51AP1	rs264869;rs146535109;rs146535109;rs146535109;rs4921289;rs17382217;rs75234999;rs75392157;rs76370907;rs7133999	4.75;4.74;4.74;4.74;4.50;4.47;4.33;4.24;4.06;3.90
GOBP_REGULATION_OF_MITOCHONDRIAL_OUTER_MEMBRANE_PERMEABILIZATION_INVOLVED_IN_APOPTOTIC_SIGNALING_PATHWAY	2.55623	0.107845	0.730578	24	1531	HSPA1A;GSK3B;IER3;ZNF205;BAK1;BOK;BBC3;SLC25A4;GCLC;MAPK8	rs146535109;rs334549;rs6911628;rs146492564;rs55774724;rs7558942;rs147910209;rs72702152;rs564160;rs7898026	4.74;3.32;3.15;3.11;2.99;2.81;2.29;2.24;2.14;1.94
GOBP_FORMATION_OF_CYTOPLASMIC_TRANSLATION_INITIATION_COMPLEX	2.67274	0.108084	0.730849	16	627	EIF3B;EIF3F;EIF3H;EIF3M;EIF3D;EIF3A;EIF3I;EIF3K;EIF3L;EIF5	rs28663449;rs9666920;rs72681699;rs34370631;rs36124608;rs10787900;rs11584993;rs34979870;rs7290156;rs72706701	3.02;2.66;2.27;2.09;1.93;1.77;1.60;1.60;1.54;1.52
GOBP_TETRAPYRROLE_CATABOLIC_PROCESS	2.33956	0.108109	0.730888	12	1082	UROD;SLCO1B3;ABCC1;SLCO1B1;UGT1A4;UGT1A1;BLVRA;HMOX2;SLCO2B1;BLVRB	rs264025;rs11045480;rs75750334;rs71446763;rs11563247;rs11563247;rs671234;rs11557236;rs3758773;rs376112	2.69;2.34;2.27;2.01;1.85;1.85;1.71;1.59;1.50;1.47
GOBP_CERAMIDE_CATABOLIC_PROCESS	2.01871	0.108485	0.731466	19	1322	NEU1;NEU3;GBA2;HEXA;ACER2;PRKCD;CEL;ASAH1;LCT;ACER3	rs146535109;rs544115;rs41277065;rs11857752;rs10125976;rs2306572;rs623489;rs7459614;rs79633114;rs10899347	4.74;3.58;2.55;2.47;2.32;2.04;1.91;1.84;1.81;1.81
GOBP_CELL_PROLIFERATION_INVOLVED_IN_METANEPHROS_DEVELOPMENT	2.45345	0.108492	0.731477	10	579	BMP7;MYC;EGR1;PDGFRB;STAT1;SHH;GPC3;OSR1;WT1;PTCH1	rs57966055;rs78648670;rs7729723;rs114792;rs62179913;rs117027107;rs149561060;rs6759049;rs11031736;rs76340814	2.49;2.35;2.26;2.21;2.06;2.01;1.96;1.76;1.58;1.10
GOBP_IMMATURE_T_CELL_PROLIFERATION	2.32154	0.108554	0.731572	12	607	IL1B;IL1A;IHH;ERBB2;BMI1;CLEC4G;BMP4;SHH;WNT4;TNFRSF9	rs1143629;rs3181067;rs3100776;rs67597968;rs1170549;rs735240;rs17127134;rs117027107;rs12117004;rs106968	2.50;2.31;2.21;2.18;2.18;2.12;2.10;2.01;1.69;1.48
GOBP_REGULATION_OF_CAMP_MEDIATED_SIGNALING	2.61976	0.108559	0.731579	28	2670	PDE4D;CDC34;UCN;SCTR;GNAI1;FFAR4;PDE11A;LPAR1;INSL3;SCT	rs112162527;rs6510824;rs11684134;rs74496130;rs10239304;rs7094543;rs58408943;rs10980729;rs265558;rs11246211	4.08;3.23;2.99;2.49;2.43;2.31;2.31;2.30;2.28;2.22
GOBP_UTP_METABOLIC_PROCESS	2.13995	0.108718	0.731823	11	632	NME7;CAD;NME5;NME4;NME3;AK3;ENTPD7;NME9;NME2;NME1	rs1200131;rs11126950;rs73792425;rs62030834;rs2076455;rs431438;rs2269195;rs111675362;rs8076679;rs8076679	3.70;2.48;2.28;2.16;1.74;1.58;1.56;1.43;1.33;1.33
GOBP_NEGATIVE_REGULATION_OF_PROTEIN_CATABOLIC_PROCESS	2.76673	0.108795	0.73194	104	8293	FHIT;TIMP1;CCAR2;AZIN1;KLHL40;CAMLG;PSMF1;SERPINB12;NOS2;FMN2	rs114578503;rs4824626;rs2469762;rs4734668;rs75589867;rs17713112;rs73071674;rs9961803;rs117463687;rs2355833	3.97;3.86;3.53;3.23;3.21;3.20;3.17;2.89;2.71;2.71
GOBP_GLUTATHIONE_METABOLIC_PROCESS	2.26932	0.10889	0.732086	53	2397	ETHE1;GSTA4;SLC1A2;GSS;GLO1;SOD2;ARL6IP5;GSTM3;MGST2;NAT8	rs3213239;rs316127;rs11033098;rs7269138;rs115203291;rs34152298;rs9816032;rs72705261;rs11733104;rs4444558	3.32;2.85;2.70;2.35;2.22;2.22;2.19;2.16;2.15;2.14
GOBP_RESPIRATORY_SYSTEM_DEVELOPMENT	2.08647	0.10891	0.732117	205	15163	MMP12;SIM2;MAN2A1;ATXN1L;ELK1;SAV1;LAMA1;SMCHD1;EPAS1;SOX11	rs61493282;rs73210796;rs2033463;rs79489472;rs4824626;rs871643;rs683459;rs28601731;rs13420272;rs76251724	4.91;4.55;3.97;3.89;3.86;3.53;3.47;3.44;3.28;3.27
GOBP_SEX_DIFFERENTIATION	1.78381	0.108972	0.732212	268	21899	INSR;TBX3;TP63;ERCC1;SLIT3;CSMD1;SLIT2;DACH2;ZFP42;NKX2-1	rs75392157;rs2384406;rs60599136;rs12461621;rs7733805;rs17070105;rs13149337;rs13441218;rs4397052;rs7160565	4.24;3.78;3.74;3.45;3.44;3.40;3.32;3.20;3.16;3.16
GOBP_REGULATION_OF_MYELOID_CELL_APOPTOTIC_PROCESS	2.47763	0.109667	0.733273	31	1760	EPO;CXCR2;APOH;GHSR;GAS6;HCAR2;MIAT;ANXA1;IRF7;TCP1	rs2553023;rs6759925;rs8178870;rs595161;rs7399961;rs10466884;rs6005148;rs4571790;rs11246211;rs34152298	3.19;2.86;2.79;2.73;2.51;2.48;2.30;2.30;2.22;2.22
GOBP_LOCOMOTION_INVOLVED_IN_LOCOMOTORY_BEHAVIOR	2.34622	0.109753	0.733428	12	512	GHSR;PPP3CB;RCAN1;DRD3;SLC25A46;GNB3;CLN6;DRD2;FZD4;GPR37	rs595161;rs112540608;rs8129272;rs7612951;rs245005;rs11575098;rs141612852;rs2734841;rs7108680;rs2190105	2.73;2.71;2.44;2.02;1.99;1.91;1.80;1.73;1.49;1.47
GOBP_POST_EMBRYONIC_DEVELOPMENT	2.65655	0.109807	0.733636	88	6248	GIGYF2;ERCC1;GABRG2;ACO1;BAK1;SZT2;CHST11;CRB1;GRXCR1;DSCAM	rs73999704;rs12461621;rs411409;rs10813811;rs55774724;rs10732843;rs7974091;rs2821132;rs4599447;rs9975383	3.53;3.45;3.28;3.01;2.99;2.98;2.98;2.96;2.90;2.84
GOBP_CEREBRAL_CORTEX_DEVELOPMENT	1.55325	0.110226	0.735256	118	11563	ZMIZ1;PLCB1;DAB1;ROBO1;CNTNAP2;GSK3B;SLIT2;ATIC;NKX2-1;PHACTR1	rs704016;rs75234999;rs72912422;rs6807427;rs71530751;rs334549;rs13149337;rs1561301;rs7160565;rs202077	4.83;4.33;3.59;3.55;3.53;3.32;3.32;3.27;3.16;3.12
GOBP_PHOTORECEPTOR_CELL_OUTER_SEGMENT_ORGANIZATION	2.40267	0.110497	0.736136	13	853	CDHR1;CRB1;NPHP4;IFT20;CNGB1;TOPORS;ROM1;AHI1;MFSD2A;BBS4	rs10887246;rs2821132;rs1295110;rs658591;rs385883;rs7851560;rs7949030;rs9494208;rs6657848;rs34337823	3.43;2.96;2.46;2.15;2.08;2.04;1.90;1.72;1.66;1.55
GOBP_PROTEIN_CATABOLIC_PROCESS_IN_THE_VACUOLE	1.77141	0.110743	0.736846	21	1442	RNF128;TMEM106B;LDLR;VPS13A;LRP1;DPP7;MGAT3;LRP2;TMEM199;CPA2	rs12857597;rs10479756;rs379309;rs72746022;rs117267420;rs4880209;rs8136980;rs831014;rs658591;rs71579242	3.66;3.55;2.42;2.41;2.35;2.34;2.32;2.20;2.15;1.89
GOBP_HEART_PROCESS	1.97312	0.111515	0.741052	249	23026	KCNA5;ADRA1A;PDE4D;CELF2;ATP1B1;TPM1;TRPV1;CACNA1H;SPTBN4;ANK2	rs9919705;rs1383914;rs112162527;rs11594733;rs6675509;rs2899687;rs9905037;rs2745155;rs2278243;rs56896398	5.81;5.07;4.08;3.88;3.80;3.68;3.56;3.44;3.36;3.34
GOBP_GANGLION_DEVELOPMENT	2.62186	0.112106	0.74304	17	1421	UNC5C;SEMA3A;NRP1;CYP1B1;NRP2;INSM1;PHOX2B;FZD3;SEMA3F;CTNNB1	rs13141728;rs6467973;rs11009260;rs1800440;rs849561;rs6046825;rs6822112;rs7819621;rs73080992;rs6802052	2.91;2.72;2.48;2.13;1.88;1.88;1.84;1.82;1.65;1.60
GOBP_GLUCOSAMINE_CONTAINING_COMPOUND_METABOLIC_PROCESS	2.70696	0.112133	0.743132	23	1170	CHST4;CHST1;CHST2;CHIA;CHI3L2;EXTL2;MGAT3;GNPDA2;CHST6;CHST5	rs148582489;rs11038605;rs4437106;rs10857866;rs10857866;rs17416180;rs8136980;rs13112967;rs2738805;rs2738805	3.94;3.54;3.19;2.69;2.69;2.68;2.32;2.26;2.23;2.23
GOBP_NON_MOTILE_CILIUM_ASSEMBLY	2.70441	0.112269	0.743445	61	4139	DYNC2H1;TMEM17;ARL13A;CCDC13;CC2D2A;WRAP73;CEP350;BBS7;CEP89;IFT52	rs1913462;rs10188696;rs1204412;rs75589867;rs6811445;rs2368544;rs12745791;rs3805161;rs11084679;rs72626512	4.13;3.73;3.43;3.21;3.16;3.08;3.04;2.75;2.74;2.69
GOBP_REGULATION_OF_PROTEIN_TARGETING_TO_MEMBRANE	2.29612	0.113341	0.745506	34	2177	STOM;MTCL1;FIS1;CDK5;CHP1;HRAS;CIB1;KCNE1;ANK3;ERBB2	rs2304392;rs3744975;rs150814238;rs34403003;rs111595947;rs61877776;rs36034702;rs8129272;rs4948393;rs67597968	3.27;2.93;2.90;2.82;2.77;2.58;2.46;2.44;2.25;2.18
GOBP_ESTABLISHMENT_OF_ORGANELLE_LOCALIZATION	2.10751	0.113492	0.745794	423	29984	SPDL1;C12orf4;UXT;MAPT;MYH9;XPO1;NDC80;CHMP4C;ANKFN1;CHGA	rs264869;rs7133999;rs4824626;rs17763658;rs11089788;rs6709112;rs28601731;rs3202419;rs741128;rs7154944	4.75;3.90;3.86;3.81;3.62;3.61;3.44;3.40;3.38;3.31
GOBP_POSITIVE_REGULATION_OF_INTERFERON_ALPHA_PRODUCTION	2.32404	0.11359	0.745983	22	1085	MMP12;NMB;TLR7;TLR8;IRF7;MAVS;STAT1;TLR3;TLR9;IFIH1	rs61493282;rs150079613;rs178993;rs178993;rs11246211;rs12481103;rs62179913;rs1879026;rs352157;rs34298676	4.91;3.03;3.02;3.02;2.22;2.16;2.06;1.89;1.86;1.83
GOBP_REGULATION_OF_CYSTEINE_TYPE_ENDOPEPTIDASE_ACTIVITY_INVOLVED_IN_APOPTOTIC_SIGNALING_PATHWAY	2.60873	0.113626	0.746052	17	971	GSN;HTRA2;LGALS9;FAS;ST18;SMAD3;BAX;MMP9;IL9;NLE1	rs2304392;rs11688069;rs4795911;rs11202943;rs35988073;rs750766;rs12460533;rs73128584;rs2304077;rs797991	3.27;2.82;2.79;2.30;2.14;2.08;2.03;1.93;1.83;1.69
GOBP_REGULATION_OF_TELOMERE_MAINTENANCE_IN_RESPONSE_TO_DNA_DAMAGE	2.94408	0.113693	0.746189	19	1153	ERCC1;INO80B;XRCC1;INO80;TFPT;NFRKB;INO80C;ACTR8;INO80D;RUVBL1	rs12461621;rs7556852;rs3213239;rs61648937;rs66900966;rs2323771;rs4799803;rs2015498;rs1558845;rs2010972	3.45;3.42;3.32;2.99;2.86;2.64;2.33;2.15;1.82;1.68
GOBP_DENDRITE_EXTENSION	3.01387	0.113742	0.746332	34	4260	CPNE5;STK11;TMEM108;NEDD4L;SYT2;SLC23A2;SYT17;CPNE9;AUTS2;RIMS1	rs6920224;rs34427398;rs1402455;rs7243671;rs10920436;rs405249;rs11541511;rs159146;rs11773370;rs62409764	3.62;3.21;3.09;2.90;2.82;2.59;2.50;2.48;2.39;2.29
GOBP_NEGATIVE_REGULATION_OF_MUSCLE_TISSUE_DEVELOPMENT	2.28923	0.113755	0.746371	13	765	USP19;LUC7L;SIRT2;BMP4;FGF3;IGFBP5;TWIST1;YBX3;LEF1;SOX15	rs6790914;rs11641876;rs6508822;rs17127134;rs4980571;rs3755137;rs28595434;rs2168752;rs72660435;rs62062581	3.18;2.51;2.23;2.10;2.01;1.98;1.75;1.74;1.66;1.59
GOBP_POSITIVE_REGULATION_OF_LIPID_CATABOLIC_PROCESS	2.70053	0.113917	0.746836	25	1846	FABP1;PPARA;APOA2;PRKCE;IL1B;ABCD2;SCT;PRKCD;FGF21;ABHD5	rs2970895;rs873492;rs2502809;rs7562746;rs1143629;rs6581208;rs11246211;rs2306572;rs11883129;rs6761983	3.19;3.10;2.88;2.58;2.50;2.40;2.22;2.04;1.93;1.85
GOBP_REGULATION_OF_PEPTIDYL_SERINE_PHOSPHORYLATION_OF_STAT_PROTEIN	2.38068	0.113979	0.747014	23	636	GADD45A;IFNE;IFNA8;IFNA1;IFNA16;IFNA14;IFNA17;IFNA5;PWP1;RET	rs12145172;rs72703448;rs73422265;rs73422265;rs1543640;rs1543640;rs1543640;rs1543640;rs12372188;rs7910199	2.45;2.16;2.03;2.03;1.92;1.92;1.92;1.92;1.84;1.83
GOBP_SERINE_TRANSPORT	1.96983	0.1148	0.749376	11	826	SERINC5;SFXN1;SFXN3;SLC1A5;SLC7A10;SLC1A4;SLC38A7;SLC38A5;SFXN2;SLC38A2	rs16877468;rs267373;rs967201;rs1644333;rs929797;rs4671112;rs7205035;rs4824716;rs2244524;rs1472179	3.49;3.32;2.42;1.82;1.69;1.68;1.55;1.36;1.24;1.21
GOBP_REGULATION_OF_LIPOPOLYSACCHARIDE_MEDIATED_SIGNALING_PATHWAY	2.88362	0.11482	0.749432	27	2319	CARD8;PRKCA;PRDX2;TRIB1;LY86;SASH1;BMP6;CACTIN;CD180;SIGIRR	rs12462078;rs190139;rs117157640;rs2980864;rs9328381;rs208707;rs9505317;rs28416788;rs5744482;rs57237855	2.94;2.76;2.41;2.38;2.28;2.25;2.22;2.20;2.18;2.12
GOBP_REGULATION_OF_MONOATOMIC_CATION_TRANSMEMBRANE_TRANSPORT	1.92157	0.114916	0.749522	329	30816	LRRC38;PDE4D;CACNG6;CRHR1;ATP1B1;PPP3CC;ANK2;DPP10;DRD1;STOM	rs2282185;rs112162527;rs2433724;rs7222658;rs6675509;rs2469762;rs56896398;rs1347502;rs267373;rs2304392	4.40;4.08;4.01;3.93;3.80;3.53;3.34;3.33;3.32;3.27
GOBP_REGULATION_OF_ENDOTHELIAL_CELL_DEVELOPMENT	2.35188	0.115259	0.749607	18	1606	PLCB1;VCL;F11R;ZDHHC21;CDH5;IL1B;VEGFA;PROC;TNFRSF1A;CLDN5	rs75234999;rs10824063;rs4596920;rs75983429;rs76152549;rs1143629;rs699946;rs13034157;rs36205633;rs112135032	4.33;3.41;3.27;2.68;2.55;2.50;2.33;1.91;1.88;1.69
GOBP_REGULATION_OF_EPIDERMAL_GROWTH_FACTOR_ACTIVATED_RECEPTOR_ACTIVITY	2.27733	0.115406	0.749644	30	2060	AREG;CBLB;EPGN;EREG;TGFA;CHMP6;GPRC5A;FBXW7;ZFYVE28;BTC	rs79026983;rs58631873;rs16850965;rs16850965;rs6731345;rs9913477;rs113720939;rs13104667;rs28402846;rs61604859	3.17;3.08;2.73;2.73;2.54;2.42;2.38;2.30;2.16;1.95
GOBP_COENZYME_A_BIOSYNTHETIC_PROCESS	2.72948	0.115709	0.749719	11	646	PPCDC;PANK1;PPCS;ACOT7;DCAKD;PANK2;ACAT1;PANK4;PANK3;SLC25A16	rs7162900;rs997456;rs17379185;rs6680950;rs962888;rs6037695;rs4550189;rs2477706;rs71603867;rs10998191	2.81;2.34;2.10;1.97;1.94;1.81;1.57;1.38;1.19;1.00
GOBP_MITOCHONDRIAL_RNA_PROCESSING	2.18016	0.115954	0.749779	18	923	ELAC2;FASTKD2;FASTK;FASTKD1;RPUSD4;TRIT1;TRNT1;FASTKD3;FASTKD5;CDK5RAP1	rs12950148;rs57562572;rs34403003;rs2353196;rs11220426;rs60463327;rs6768972;rs79423478;rs6139017;rs293738	3.31;2.92;2.82;2.54;2.00;1.98;1.90;1.74;1.67;1.62
GOBP_MODIFICATION_OF_POSTSYNAPTIC_STRUCTURE	2.58293	0.116048	0.749808	18	1351	DRD1;ARHGAP44;RHOB;WASF3;BAIAP2;CTTNBP2;SPTB;CYFIP1;SYNPO;PFN2	rs267373;rs12950148;rs61218656;rs9507771;rs9913477;rs10241351;rs170680;rs112253722;rs34650478;rs9846291	3.32;3.31;3.06;2.45;2.42;2.42;2.21;2.10;1.82;1.61
GOBP_REGULATION_OF_CALCIUM_ION_DEPENDENT_EXOCYTOSIS	2.55222	0.116049	0.749808	36	2692	REST;STXBP3;CDK5;SYT2;SYT9;RPH3AL;SCAMP5;SYT17;SYT4;SYT10	rs150310611;rs1277018;rs34403003;rs10920436;rs11820326;rs11150889;rs12148425;rs11541511;rs72902415;rs74237202	3.68;3.01;2.82;2.82;2.80;2.66;2.51;2.50;2.28;2.23
GOBP_POSITIVE_REGULATION_OF_CALCIUM_ION_IMPORT_ACROSS_PLASMA_MEMBRANE	2.09344	0.116074	0.749817	11	826	PPP3CC;PPP3CB;P2RX1;PPP3R1;PPP3CA;MS4A1;AKAP5;CALCR;GRM6;RAMP3	rs2469762;rs112540608;rs7220264;rs12465178;rs114560945;rs7131459;rs74616765;rs62465494;rs10070619;rs1294857	3.53;2.71;2.11;2.05;2.00;1.83;1.72;1.64;1.43;1.37
GOBP_MITOCHONDRIAL_RNA_METABOLIC_PROCESS	2.44698	0.116259	0.749887	46	2755	ELAC2;TFB1M;FASTKD2;FASTK;FASTKD1;METTL4;PPARGC1B;POLRMT;SARS2;LRPPRC	rs12950148;rs6933060;rs57562572;rs34403003;rs2353196;rs16943474;rs26119;rs4919880;rs688559;rs4148212	3.31;2.97;2.92;2.82;2.54;2.47;2.43;2.28;2.25;2.20
GOBP_INFLAMMATORY_RESPONSE_TO_WOUNDING	2.66777	0.116301	0.749902	18	789	TIMP1;CCR2;IL1A;WDR83;SIGLEC10;PPARG;GIT1;F2R;MIR21;TLR4	rs4824626;rs4513489;rs3181067;rs118082271;rs2411319;rs709163;rs17766675;rs11953613;rs1292041;rs11536889	3.86;2.33;2.31;2.14;2.01;1.89;1.85;1.65;1.60;1.52
GOBP_REGULATION_OF_CENTRIOLE_REPLICATION	2.36094	0.116476	0.749967	22	1243	CENPJ;KAT2B;NPM1;ALMS1;CEP295;C10orf90;MDM1;PPP1R35;CDK5RAP2;CEP76	rs2034568;rs2929402;rs6898461;rs4444558;rs2226619;rs116969552;rs9325187;rs117078929;rs10760096;rs72882932	2.48;2.21;2.19;2.14;2.13;1.97;1.89;1.81;1.74;1.71
GOBP_POSITIVE_REGULATION_OF_DNA_BINDING_TRANSCRIPTION_FACTOR_ACTIVITY	2.036	0.116521	0.749984	263	19622	HSPA1B;HSPA1A;SLCO3A1;CAMK1D;HDAC4;ALK;SAV1;RFPL2;RPS6KA5;CARD11	rs146535109;rs146535109;rs4778032;rs11594130;rs592695;rs116016471;rs871643;rs3859834;rs12897149;rs78723777	4.74;4.74;4.17;3.88;3.86;3.59;3.53;3.48;3.37;3.25
GOBP_REGULATION_OF_LEUKOCYTE_TETHERING_OR_ROLLING	1.88074	0.117328	0.750284	17	1187	CHST4;ST3GAL4;CHST2;ITGA4;SELP;GCNT1;CXCL12;ELANE;CCL21;SELE	rs148582489;rs79152678;rs4437106;rs13408615;rs13306344;rs117152666;rs55654022;rs184978907;rs10814140;rs35981289	3.94;3.24;3.19;2.89;2.80;2.63;2.26;2.22;2.15;1.88
GOBP_SIGNAL_TRANSDUCTION_BY_P53_CLASS_MEDIATOR	2.14165	0.11733	0.750285	167	12543	WWOX;FHIT;TP63;AURKA;GTSE1;STK11;BATF;TP73;PDK2;SPRED1	rs59903179;rs114578503;rs60599136;rs59173918;rs150503961;rs34427398;rs175721;rs2368544;rs12943522;rs4244562	4.17;3.97;3.74;3.73;3.40;3.21;3.16;3.08;3.06;2.97
GOBP_EYELID_DEVELOPMENT_IN_CAMERA_TYPE_EYE	2.58792	0.117347	0.750291	14	824	SOX11;OSR2;JUN;EGFR;INHBA;HDAC2;PRICKLE1;TFAP2A;TWIST1;SRF	rs76251724;rs13275172;rs2760495;rs2330948;rs17638240;rs59916863;rs7953091;rs611971;rs28595434;rs3793008	3.27;2.49;2.38;2.21;2.19;2.12;1.94;1.83;1.75;1.68
GOBP_CARDIAC_MUSCLE_CELL_ACTION_POTENTIAL	2.38231	0.117466	0.750335	77	10718	KCNA5;ATP1B1;ANK2;KCNJ3;DMD;CACNA1G;SCN10A;NEDD4L;SCN1B;TMEM161B	rs9919705;rs6675509;rs56896398;rs11895478;rs2685895;rs56134783;rs73064572;rs7243671;rs28365105;rs2410760	5.81;3.80;3.34;3.29;3.26;3.13;3.09;2.90;2.90;2.86
GOBP_PHOSPHATIDYLINOSITOL_METABOLIC_PROCESS	2.75996	0.117573	0.750375	147	10538	PLCB1;IPMK;MTMR7;PIGC;MTMR2;PLCG2;TTC7B;PDGFA;PIK3CG;PIGK	rs75234999;rs2790199;rs1548352;rs72725208;rs7111540;rs9924890;rs2819415;rs141909074;rs56060801;rs77096504	4.33;3.45;3.17;3.17;3.12;3.02;3.01;2.93;2.87;2.87
GOBP_NEGATIVE_REGULATION_OF_AXON_EXTENSION_INVOLVED_IN_AXON_GUIDANCE	2.23847	0.11777	0.750448	28	2587	SEMA6D;SEMA3C;SEMA4C;SEMA5B;SEMA3A;SEMA6A;SEMA5A;SEMA4G;SEMA4F;NRP1	rs78424241;rs10243928;rs6576990;rs9859701;rs6467973;rs9327014;rs1012963;rs118166648;rs7355739;rs11009260	3.11;2.80;2.77;2.73;2.72;2.67;2.63;2.59;2.53;2.48
GOBP_POST_EMBRYONIC_ANIMAL_MORPHOGENESIS	3.29424	0.117874	0.750486	16	1623	BAK1;CRB1;GRXCR1;DSCAM;KDR;CDH23;NKX2-3;VPS54;BAX;EFEMP1	rs55774724;rs2821132;rs4599447;rs9975383;rs6842494;rs9415055;rs2494660;rs149421867;rs12460533;rs113252931	2.99;2.96;2.90;2.84;2.41;2.33;2.22;2.16;2.03;1.75
GOBP_POSITIVE_REGULATION_OF_DENDRITE_DEVELOPMENT	2.88254	0.118125	0.750579	17	2005	ALK;TMEM106B;ABL1;BMP7;VLDLR;BMP5;CYFIP1;LRP8;DAB2IP;CRTC1	rs116016471;rs10479756;rs113585858;rs57966055;rs17656379;rs17677530;rs112253722;rs72675124;rs67775116;rs140933077	3.59;3.55;2.73;2.49;2.28;2.12;2.10;1.93;1.89;1.83
GOBP_REGULATION_OF_SERINE_TYPE_PEPTIDASE_ACTIVITY	1.97524	0.118214	0.750612	10	343	SPINK1;SPINK2;CR1;SEMG2;SEMG1;SPINK6;ANXA8;MIR19B1;ANXA8L1;SPINK5	rs12109943;rs28472594;rs11118209;rs6032086;rs6032067;rs75387675;rs200960333;rs7139676;rs10909677;rs10491343	3.19;2.90;2.32;1.97;1.49;1.02;0.94;0.91;0.82;0.71
GOBP_DEPHOSPHORYLATION	1.98354	0.118282	0.750637	311	26108	MGAT5;MIR146A;CTTNBP2NL;PHLPP2;PTPRE;PTPRM;PTPRN2;PPP3CC;BAG4;SWAP70	rs1257210;rs4921289;rs2492497;rs76788735;rs11018415;rs898203;rs13234965;rs2469762;rs72644707;rs10840273	4.69;4.50;4.19;3.85;3.61;3.55;3.55;3.53;3.51;3.50
GOBP_FRUCTOSE_METABOLIC_PROCESS	2.08865	0.119239	0.750988	13	708	FBP2;PFKFB3;FBP1;KHK;AKR1B1;PFKFB2;ALDOC;GLYCTK;SORD;ALDOB	rs10125173;rs74391212;rs558526;rs7588926;rs117456364;rs17258746;rs9900928;rs1060330;rs8024922;rs75061787	3.54;2.50;2.44;2.23;2.23;2.07;1.78;1.72;1.69;1.67
GOBP_MULTI_MULTICELLULAR_ORGANISM_PROCESS	1.67251	0.119251	0.750993	214	16709	IGFBP7;CRHR1;TIMP1;EDDM3A;FOSB;CSMD1;ACVR1B;BSG;ACR;EPO	rs1718874;rs7222658;rs4824626;rs61976921;rs12461621;rs17070105;rs7139320;rs6510824;rs79725623;rs2553023	4.47;3.93;3.86;3.66;3.45;3.40;3.27;3.23;3.23;3.19
GOBP_POSITIVE_REGULATION_OF_CELLULAR_CARBOHYDRATE_METABOLIC_PROCESS	2.18838	0.119406	0.75105	56	3798	INSR;SORBS1;CD244;STK11;NTSR1;PPARA;GPLD1;PRKCE;SNCA;MIR210	rs75392157;rs12358530;rs61804400;rs34427398;rs6010685;rs873492;rs2251547;rs7562746;rs200955273;rs61877776	4.24;4.08;3.67;3.21;3.18;3.10;2.64;2.58;2.58;2.58
GOBP_REGULATION_OF_CELLULAR_EXTRAVASATION	2.66748	0.11951	0.751088	41	3191	MIR146A;PLCB1;CHST4;ST3GAL4;CHST2;IL1R1;ITGA4;SELP;XG;PDGFD	rs4921289;rs75234999;rs148582489;rs79152678;rs4437106;rs10460490;rs13408615;rs13306344;rs311197;rs260815	4.50;4.33;3.94;3.24;3.19;3.05;2.89;2.80;2.74;2.65
GOBP_DETECTION_OF_CHEMICAL_STIMULUS	2.55979	0.119625	0.75113	440	16476	PKD1L3;OR52K1;OR52K2;TAS2R16;TRPV1;OR5AU1;TLR1;TLR6;C4B;SLC24A4	rs78308858;rs331536;rs331536;rs56826564;rs9905037;rs12878530;rs7659256;rs7659256;rs9296004;rs10137612	4.79;4.28;4.28;3.76;3.56;3.50;3.25;3.25;3.00;2.89
GOBP_CELL_CELL_ADHESION_MEDIATED_BY_INTEGRIN	2.7831	0.119641	0.751135	16	1115	SWAP70;PIEZO1;ITGA4;ITGB1;WNK1;SKAP1;ADAM9;ADA;FERMT3;CD3E	rs10840273;rs13334987;rs13408615;rs16933862;rs143705289;rs75424702;rs75385437;rs12479560;rs61761262;rs4936426	3.50;3.14;2.89;2.43;2.35;2.13;2.02;1.84;1.78;1.78
GOBP_NEGATIVE_REGULATION_OF_STRIATED_MUSCLE_CELL_DIFFERENTIATION	1.75059	0.119652	0.75114	39	2982	HDAC4;FOXP1;PI16;PPARA;MIR222;DLL1;BMP2;SOX6;FRS2;MIR590	rs592695;rs1522171;rs9296204;rs873492;rs73212623;rs9459987;rs1973922;rs74925216;rs776410;rs2441223	3.86;3.54;3.41;3.10;2.59;2.43;2.39;2.26;1.87;1.84
GOBP_INTERLEUKIN_1_ALPHA_PRODUCTION	1.42054	0.119889	0.751234	10	494	IL1R2;IL16;NLRP10;P2RX7;S100A13;MIR181C;PANX1;CX3CL1;ISL1;MIR181A2	rs10460490;rs11631809;rs9666920;rs672140;rs41265181;rs7507592;rs74449068;rs223880;rs17340804;rs10818984	3.05;2.91;2.66;2.31;2.26;1.88;1.49;1.24;1.04;0.71
GOBP_NEGATIVE_REGULATION_OF_MEMBRANE_PERMEABILITY	1.95398	0.119927	0.75125	21	1376	HSPA1A;MIR146A;IER3;BAK1;BOK;SLC25A4;BCL2L2;GCLC;RASIP1;ACAA2	rs146535109;rs4921289;rs6911628;rs55774724;rs7558942;rs72702152;rs178756;rs564160;rs11883129;rs3892138	4.74;4.50;3.15;2.99;2.81;2.24;2.14;2.14;1.93;1.92
GOBP_PIGMENT_CATABOLIC_PROCESS	2.12106	0.120329	0.751414	11	1037	SLCO1B3;ABCC1;SLCO1B1;UGT1A4;BLVRA;HMOX2;SLCO2B1;BLVRB;AMBP;ABCC2	rs11045480;rs75750334;rs71446763;rs11563247;rs671234;rs11557236;rs3758773;rs376112;rs2269454;rs4148399	2.34;2.27;2.01;1.85;1.71;1.59;1.50;1.47;1.27;1.17
GOBP_POSITIVE_REGULATION_OF_ESTABLISHMENT_OF_PROTEIN_LOCALIZATION	2.21408	0.120465	0.751469	313	22026	HSPA1L;PLCB1;EDEM1;ACHE;ZFAND1;GSK3B;STOM;SAR1B;SEC24A;CDH1	rs146535109;rs75234999;rs341981;rs4729621;rs3202419;rs334549;rs2304392;rs112802858;rs17713112;rs72785161	4.74;4.33;3.94;3.42;3.40;3.32;3.27;3.21;3.20;3.19
GOBP_RESPIRATORY_BURST	1.71062	0.120475	0.751473	32	2320	INSR;CAMK1D;NOX1;CYBA;PIK3CG;DUSP10;LBP;PRDX2;CYBB;SLAMF8	rs75392157;rs11594130;rs7128;rs13334987;rs56060801;rs58180570;rs6069757;rs117157640;rs5917471;rs4074024	4.24;3.88;3.18;3.14;2.87;2.57;2.50;2.41;2.29;2.17
GOBP_REGULATION_OF_ANTIMICROBIAL_HUMORAL_RESPONSE	2.01677	0.120501	0.751484	11	495	PGC;KLK5;KLK3;KLK7;NOD2;IL17A;EVPL;GATA6;IL17F;PPP2R3C	rs35846682;rs2242670;rs114306290;rs268901;rs7194886;rs9370101;rs35863579;rs12957133;rs641701;rs2038255	2.95;2.85;2.51;2.12;1.83;1.58;1.57;1.05;0.82;0.73
GOBP_RETINA_LAYER_FORMATION	1.90425	0.120663	0.75155	24	3729	PTPRM;SDK1;SDK2;RDH13;CRB1;DSCAM;HIPK2;TFAP2B;ATP8A2;TOPORS	rs898203;rs55961125;rs35931417;rs34965439;rs2821132;rs9975383;rs1107952;rs9473932;rs4770861;rs7851560	3.55;3.37;3.08;3.00;2.96;2.84;2.67;2.32;2.16;2.04
GOBP_SPROUTING_ANGIOGENESIS	2.26597	0.120807	0.751608	163	12356	MIR146A;BMPER;ROBO1;SLIT2;MIRLET7B;NR4A1;E2F8;EPHB4;VSTM4;SPRED1	rs4921289;rs117834141;rs6807427;rs13149337;rs3747243;rs7139320;rs7102888;rs2553023;rs7912598;rs4244562	4.50;3.60;3.55;3.32;3.31;3.27;3.22;3.19;3.09;2.97
GOBP_POSITIVE_REGULATION_OF_SODIUM_ION_TRANSMEMBRANE_TRANSPORT	2.51319	0.120906	0.751649	19	3151	ATP1B1;DMD;CHP1;ACTN4;ANK3;CHP2;DRD4;TESC;GLRX;WNK2	rs6675509;rs2685895;rs111595947;rs34960839;rs4948393;rs246330;rs11246211;rs61938666;rs10057261;rs7857116	3.80;3.26;2.77;2.65;2.25;2.24;2.22;2.04;1.95;1.80
GOBP_TOLL_LIKE_RECEPTOR_7_SIGNALING_PATHWAY	2.37464	0.120987	0.751681	11	876	LILRA4;TLR7;SLC15A4;TREML4;HAVCR2;UNC93B1;DDX3X;RSAD2;PIK3AP1;SCIMP	rs67196648;rs178993;rs28583964;rs34353646;rs61159436;rs61887513;rs1782566;rs771311;rs624029;rs77898017	3.57;3.02;2.47;2.35;1.91;1.84;1.81;1.64;1.49;1.31
GOBP_POSITIVE_REGULATION_OF_LIPID_BIOSYNTHETIC_PROCESS	1.77172	0.121021	0.751695	83	5655	SORBS1;CCDC3;STAR;PPARA;SCARB1;FSHB;DAB2;CHP1;SPHK2;ZBTB20	rs12358530;rs6602628;rs77162995;rs873492;rs1031605;rs601681;rs111481858;rs111595947;rs2665582;rs73238043	4.08;3.41;3.37;3.10;2.85;2.82;2.81;2.77;2.69;2.64
GOBP_IRON_SULFUR_CLUSTER_ASSEMBLY	3.02301	0.121114	0.751733	25	1505	LYRM4;NFS1;NUBPL;NDOR1;XDH;NUBP1;BOLA3;NUBP2;NDUFAB1;GLRX5	rs4530910;rs112041905;rs1367315;rs4880209;rs2749994;rs66972272;rs12465641;rs2076455;rs75457233;rs179152	3.58;2.81;2.59;2.34;2.31;1.87;1.84;1.74;1.74;1.73
GOBP_NEGATIVE_T_CELL_SELECTION	2.40704	0.121131	0.75174	12	1015	DOCK2;CD74;ATG5;GLI3;CD28;SHH;CD3E;ZAP70;AIRE;THEMIS	rs264869;rs35009179;rs557444;rs62443806;rs10193976;rs117027107;rs4936426;rs112900592;rs3761389;rs6906501	4.75;2.58;2.31;2.09;2.06;2.01;1.78;1.76;1.76;1.70
GOBP_T_CELL_EXTRAVASATION	2.19563	0.121206	0.75177	12	812	F11R;XG;RIPK3;CD99L2;CCR2;CCL2;CRKL;CD99;ITGAL;IL27RA	rs4596920;rs311197;rs17256902;rs5925420;rs4513489;rs41416652;rs13054014;rs2306736;rs11574947;rs142093330	3.27;2.74;2.48;2.45;2.33;2.15;2.02;1.64;1.58;1.57
GOBP_REGULATION_OF_NEURON_MIGRATION	2.57311	0.121587	0.751924	43	5243	NTNG1;DRD1;NRG3;PHACTR1;FLRT2;UNC5C;SEMA3A;SEMA6A;CTNNA2;SCRT2	rs12354155;rs267373;rs4606432;rs202077;rs67558286;rs13141728;rs6467973;rs9327014;rs9678631;rs113029864	3.80;3.32;3.25;3.12;2.96;2.91;2.72;2.67;2.52;2.51
GOBP_REGULATION_OF_GLUCOSE_TRANSMEMBRANE_TRANSPORT	1.58542	0.12159	0.751926	74	5628	INSR;SORBS1;RTN2;GRB10;STXBP3;SLC1A2;ENPP1;PRKAG2;PRKCB;MIR143	rs75392157;rs12358530;rs12461621;rs7799091;rs1277018;rs11033098;rs4897554;rs2536084;rs112049972;rs10515627	4.24;4.08;3.45;3.42;3.01;2.70;2.66;2.66;2.60;2.56
GOBP_REGULATION_OF_PEPTIDYL_SERINE_PHOSPHORYLATION	2.94247	0.121666	0.751956	140	11403	PDE4D;ARAF;BAG4;SPTBN4;DMD;PINK1;UCN;BAK1;ANGPT1;PTEN	rs112162527;rs4824626;rs72644707;rs2278243;rs2685895;rs12401770;rs11684134;rs55774724;rs67029862;rs719426	4.08;3.86;3.51;3.36;3.26;3.16;2.99;2.99;2.88;2.75
GOBP_CYTOPLASMIC_TRANSLATIONAL_INITIATION	1.75076	0.121709	0.751974	36	1792	EIF3B;SLBP;EIF2B3;EIF3F;NCK1;MTOR;DENR;EIF3H;EIF4G1;EIF3M	rs28663449;rs55888408;rs264025;rs9666920;rs6773440;rs2878409;rs10466884;rs72681699;rs58738817;rs34370631	3.02;3.00;2.69;2.66;2.58;2.52;2.48;2.27;2.15;2.09
GOBP_EPITHELIAL_TUBE_FORMATION	2.0987	0.122003	0.752092	138	9207	APAF1;OVOL2;VASP;SOX11;CC2D2A;DLC1;SEMA4C;ABL1;FZD2;CELSR1	rs4472982;rs6111821;rs12461621;rs76251724;rs6811445;rs80288017;rs6576990;rs113585858;rs6503376;rs75801019	3.49;3.49;3.45;3.27;3.16;2.94;2.77;2.73;2.71;2.69
GOBP_NEGATIVE_REGULATION_OF_RESPONSE_TO_REACTIVE_OXYGEN_SPECIES	1.89124	0.122481	0.752353	21	1103	MIRLET7B;PINK1;PDE8A;DDR2;NR4A3;TXN;HGF;TRAP1;MIR21;PYCR1	rs3747243;rs12401770;rs113715684;rs4657210;rs1526267;rs13294400;rs1029567;rs7499643;rs1292041;rs4280314	3.31;3.16;2.81;2.25;2.19;1.94;1.85;1.62;1.60;1.56
GOBP_NEGATIVE_REGULATION_OF_AXON_EXTENSION	2.41671	0.122556	0.752394	46	4270	CDH1;SEMA6D;NTN1;CDK5;SEMA3C;SEMA4C;SEMA5B;SEMA3A;SEMA6A;KIAA0319	rs72785161;rs78424241;rs62068228;rs34403003;rs10243928;rs6576990;rs9859701;rs6467973;rs9327014;rs2251547	3.19;3.11;3.09;2.82;2.80;2.77;2.73;2.72;2.67;2.64
GOBP_ATRIAL_CARDIAC_MUSCLE_CELL_MEMBRANE_REPOLARIZATION	2.7022	0.122608	0.752423	10	1205	KCNA5;KCNJ3;KCNJ5;CACNA1D;KCNN2;NPPA;KCNQ1;SCN5A;FLNA;KCNE5	rs9919705;rs11895478;rs4245083;rs740756;rs36954;rs198374;rs234859;rs7373934;rs150867977;rs5943408	5.81;3.29;2.71;2.62;2.52;2.11;2.07;1.99;1.11;0.98
GOBP_INTERLEUKIN_1_MEDIATED_SIGNALING_PATHWAY	2.42508	0.122782	0.752517	30	2038	MIR146A;PLCB1;RPS6KA5;IL1R2;IL1R1;ZBP1;IL1B;EGR1;IRAK2;ST18	rs4921289;rs75234999;rs12897149;rs10460490;rs10460490;rs4810087;rs1143629;rs7729723;rs165501;rs35988073	4.50;4.33;3.37;3.05;3.05;2.90;2.50;2.26;2.15;2.14
GOBP_ENGULFMENT_OF_APOPTOTIC_CELL	2.59585	0.122896	0.752579	14	1380	XKR4;XKR5;XKR9;ABCA7;XKR6;RAC3;XKR8;MEGF10;ALOX15;TREM2	rs2658895;rs2951868;rs58293390;rs3829687;rs201214732;rs4280314;rs12031999;rs11960775;rs72835603;rs56302558	3.24;2.79;2.52;2.40;1.69;1.56;1.50;1.50;1.48;1.38
GOBP_REGULATION_OF_CELL_GROWTH_INVOLVED_IN_CARDIAC_MUSCLE_CELL_DEVELOPMENT	3.00133	0.123047	0.752662	20	1834	FOXP1;PI16;PPARA;AKAP6;HAMP;IGF1;PARP2;EDN1;CTDP1;MIR199A1	rs1522171;rs9296204;rs873492;rs10133229;rs73031717;rs5742643;rs1760898;rs4714350;rs7233060;rs3760781	3.54;3.41;3.10;3.00;2.23;2.17;2.16;1.86;1.77;1.69
GOBP_POSITIVE_REGULATION_OF_SMALL_GTPASE_MEDIATED_SIGNAL_TRANSDUCTION	1.79308	0.123195	0.752742	64	5541	ROBO1;F11R;EPO;STK19;GPR4;PIK3CG;ARHGEF3;RASGRF1;MAP4K4;AUTS2	rs6807427;rs4596920;rs2553023;rs9296004;rs10424209;rs56060801;rs9682671;rs4778628;rs55916478;rs11773370	3.55;3.27;3.19;3.00;3.00;2.87;2.75;2.63;2.44;2.39
GOBP_MRNA_CLEAVAGE	2.83257	0.123369	0.752813	18	978	RNASE4;CPSF4L;PCF11;CPSF6;CSTF3;POLR2I;TUT1;NCBP2;CPSF2;CSTF2T	rs61976905;rs2345288;rs145188693;rs73335734;rs139451330;rs113020707;rs7949030;rs498226;rs6575228;rs10823473	3.50;2.68;2.61;2.28;1.99;1.93;1.90;1.72;1.68;1.57
GOBP_REGULATION_OF_TRANSMISSION_OF_NERVE_IMPULSE	3.00492	0.123549	0.752824	16	1424	FGF12;GHSR;TNR;AVP;AGT;FMR1;CARTPT;GPR35;MTNR1B;GLRA1	rs1830089;rs595161;rs6661958;rs3787484;rs4846865;rs25726;rs6895325;rs11684114;rs34497534;rs159922	2.80;2.73;2.36;2.35;2.24;2.21;2.19;2.19;1.93;1.87
GOBP_PROTEIN_TARGETING_TO_MEMBRANE	2.70085	0.123883	0.752845	125	8100	SEC63;ZDHHC14;STOM;GOLGA7;SIL1;VPS37A;GOLGA7B;MTCL1;FIS1;CDK5	rs2071946;rs9505841;rs2304392;rs6994017;rs13436761;rs1548352;rs7919531;rs3744975;rs150814238;rs34403003	3.88;3.28;3.27;3.26;3.18;3.17;3.17;2.93;2.90;2.82
GOBP_POSITIVE_REGULATION_OF_NUCLEOCYTOPLASMIC_TRANSPORT	2.59755	0.123983	0.752851	59	4096	GSK3B;CDH1;XPO4;GAS6;IL1B;CAMK1;YWHAE;IPO5;CPSF6;TRIM28	rs334549;rs72785161;rs74480820;rs7399961;rs1143629;rs159146;rs62087941;rs11069290;rs73335734;rs6510153	3.32;3.19;2.66;2.51;2.50;2.48;2.43;2.33;2.28;2.25
GOBP_HIGH_DENSITY_LIPOPROTEIN_PARTICLE_REMODELING	2.19944	0.124006	0.752853	16	920	APOA2;SCARB1;CETP;APOC1;LIPC;APOE;ABCG1;ABCA5;LIPG;APOA4	rs2502809;rs1031605;rs172337;rs147901416;rs4774304;rs10419086;rs482303;rs12451663;rs55633530;rs518547	2.88;2.85;2.33;2.32;2.29;2.22;2.07;2.05;2.03;1.74
GOBP_POSITIVE_REGULATION_OF_PROTEIN_TARGETING_TO_MEMBRANE	2.98082	0.12401	0.752853	28	1901	STOM;MTCL1;FIS1;CDK5;CHP1;HRAS;CIB1;ANK3;ERBB2;ITGB2	rs2304392;rs3744975;rs150814238;rs34403003;rs111595947;rs61877776;rs36034702;rs4948393;rs67597968;rs35963032	3.27;2.93;2.90;2.82;2.77;2.58;2.46;2.25;2.18;2.15
GOBP_RIBONUCLEOSIDE_MONOPHOSPHATE_CATABOLIC_PROCESS	2.3918	0.124115	0.75286	15	1433	GDA;DPYD;XDH;NT5E;HPRT1;PNP;ADA;NT5C2;NT5C;PRTFDC1	rs74346620;rs61790066;rs2749994;rs12204524;rs4830285;rs7161172;rs12479560;rs10883845;rs67320591;rs61854337	2.55;2.40;2.31;2.31;2.15;2.15;1.84;1.71;1.67;1.57
GOBP_RIBONUCLEOSIDE_MONOPHOSPHATE_BIOSYNTHETIC_PROCESS	2.74418	0.124267	0.752869	32	1936	DHODH;ATIC;IMPDH2;CDA;CAD;PRPS2;RFK;HPRT1;UCK1;ADK	rs78308858;rs1561301;rs6790914;rs12401770;rs11126950;rs146003713;rs2643318;rs4830285;rs946713;rs10128407	4.79;3.27;3.18;3.16;2.48;2.33;2.16;2.15;2.12;2.03
GOBP_POSITIVE_REGULATION_OF_BLOOD_VESSEL_ENDOTHELIAL_CELL_PROLIFERATION_INVOLVED_IN_SPROUTING_ANGIOGENESIS	2.33903	0.1247	0.753898	19	1091	MIR146A;MIRLET7B;MIR10A;GATA2;VEGFA;FGFBP1;MIR503;AGTR1;MIR23A;MIR27A	rs4921289;rs3747243;rs187831436;rs2953128;rs699946;rs10008478;rs4503254;rs731252;rs7507592;rs7507592	4.50;3.31;2.60;2.50;2.33;2.27;2.25;2.08;1.88;1.88
GOBP_NEGATIVE_REGULATION_OF_EPIDERMAL_GROWTH_FACTOR_RECEPTOR_SIGNALING_PATHWAY	2.40588	0.124727	0.753957	28	2460	ITGA1;CBLB;PTPRJ;CHMP6;GPRC5A;RNF126;EGFR;ZFYVE28;PTPN2;RNF115	rs4865540;rs58631873;rs35711693;rs9913477;rs113720939;rs4919880;rs2330948;rs28402846;rs908579;rs12133834	3.33;3.08;2.62;2.42;2.38;2.28;2.21;2.16;2.08;2.05
GOBP_TETRAPYRROLE_METABOLIC_PROCESS	2.16762	0.125273	0.755021	58	3718	CLYBL;FLVCR1;RSAD1;PPOX;TSPO;SLC6A9;UROD;SUCLA2;HPX;FECH	rs9554631;rs6700410;rs56134783;rs2502809;rs138952;rs12138281;rs264025;rs7996580;rs17820573;rs3901909	3.33;3.17;3.13;2.88;2.70;2.69;2.69;2.57;2.47;2.39
GOBP_PROGRAMMED_CELL_DEATH_IN_RESPONSE_TO_REACTIVE_OXYGEN_SPECIES	2.54862	0.125365	0.755202	15	734	MIRLET7B;PINK1;ABL1;DDR2;HGF;STK25;TRAP1;MIR21;PAWR;HDAC6	rs3747243;rs12401770;rs113585858;rs4657210;rs1029567;rs59389004;rs7499643;rs1292041;rs12423145;rs113966884	3.31;3.16;2.73;2.25;1.85;1.82;1.62;1.60;1.55;1.50
GOBP_REGULATION_OF_PROTEIN_CONTAINING_COMPLEX_ASSEMBLY	2.55594	0.125551	0.755563	384	27366	NCKAP1;MMP3;HSPA1B;HSPA1A;VPS8;MAPT;TPPP2;BAG4;VASP;NRG1	rs148384538;rs61493282;rs146535109;rs146535109;rs10513798;rs17763658;rs1312749;rs72644707;rs12461621;rs12674974	5.23;4.91;4.74;4.74;3.84;3.81;3.73;3.51;3.45;3.44
GOBP_CLATHRIN_DEPENDENT_ENDOCYTOSIS	2.66664	0.125796	0.755882	47	4008	AP2B1;NEU3;SIGLEC1;ITGA4;DAB2;MAGI2;FCHSD2;BMP2K;USH1G;GAK	rs4531775;rs544115;rs4815597;rs13408615;rs111481858;rs4730151;rs12786299;rs10015978;rs3744199;rs2279175	4.36;3.58;3.19;2.89;2.81;2.78;2.75;2.73;2.59;2.52
GOBP_GASTRO_INTESTINAL_SYSTEM_SMOOTH_MUSCLE_CONTRACTION	2.31505	0.125944	0.755919	12	921	SULF2;SCN11A;SULF1;GHSR;PTGER3;TACR2;PTAFR;SPX;KIT;HTR2B	rs872111;rs73064572;rs73683988;rs595161;rs10889898;rs11814128;rs113189145;rs10770824;rs76488193;rs80121410	3.16;3.09;2.87;2.73;1.82;1.60;1.44;1.42;1.36;1.20
GOBP_MACROPINOCYTOSIS	1.9167	0.125948	0.75592	10	635	DOCK2;SNX33;APPL1;MAPKAPK3;STX1B;DNM2;PYCARD;RAB34;APPL2;MAPKAPK2	rs264869;rs75000175;rs6791499;rs417592;rs2054214;rs3760781;rs11641731;rs8081659;rs35801994;rs11809303	4.75;2.16;1.97;1.91;1.70;1.69;1.39;1.31;1.25;0.96
GOBP_ADULT_FEEDING_BEHAVIOR	2.03629	0.126048	0.755945	10	499	GHSR;CARTPT;LEP;NPY;USP46;DMBX1;BRS3;GHRL;ASIP;AGRP	rs595161;rs6895325;rs41457646;rs17149280;rs4865388;rs4333800;rs3030366;rs2241310;rs6087567;rs4360931	2.73;2.19;2.18;1.95;1.57;1.56;1.32;1.19;0.96;0.59
GOBP_REGULATION_OF_GLYCOGEN_METABOLIC_PROCESS	2.94802	0.126424	0.756038	34	1837	INSR;SORBS1;GSK3B;ENPP1;PPP1R3C;KHK;AKT1;IGF1;PPP1R3E;PTH	rs75392157;rs12358530;rs334549;rs4897554;rs1028936;rs7588926;rs12433350;rs5742643;rs178756;rs2593579	4.24;4.08;3.32;2.66;2.52;2.23;2.20;2.17;2.14;2.13
GOBP_NEGATIVE_REGULATION_OF_LIPID_METABOLIC_PROCESS	2.37585	0.126622	0.756176	102	7529	MALRD1;REST;ALK;CCDC3;ORMDL3;ERLIN2;PDGFA;SNAI1;APOA2;PIK3CG	rs11008507;rs150310611;rs116016471;rs6602628;rs8080734;rs113510358;rs141909074;rs77090490;rs2502809;rs56060801	4.14;3.68;3.59;3.41;3.40;3.11;2.93;2.91;2.88;2.87
GOBP_NEGATIVE_REGULATION_OF_TRANSMEMBRANE_RECEPTOR_PROTEIN_SERINE_THREONINE_KINASE_SIGNALING_PATHWAY	2.32768	0.126643	0.756232	158	11774	HSPA1A;MIR146A;BMPER;UBE2D1;NKX2-1;PPARA;STRAP;VEPH1;CHST11;SPRED1	rs146535109;rs4921289;rs117834141;rs2790199;rs7160565;rs873492;rs11056671;rs1838142;rs7974091;rs4244562	4.74;4.50;3.60;3.45;3.16;3.10;3.04;3.03;2.98;2.97
GOBP_MITOTIC_CYTOKINESIS	2.5527	0.126657	0.75627	82	5823	CIT;RTKN;CHMP4C;KLHDC8B;RHOB;CHMP1B;LZTS2;CHMP4B;BIRC5;CHMP6	rs11064955;rs7556852;rs3202419;rs6790914;rs61218656;rs59700035;rs118166648;rs10154001;rs7221620;rs9913477	4.49;3.42;3.40;3.18;3.06;2.83;2.59;2.59;2.47;2.42
GOBP_RNA_EXPORT_FROM_NUCLEUS	1.96062	0.126978	0.75714	87	4674	THOC6;THOC7;HNRNPA2B1;SRSF3;TSC1;NXF5;CHTOP;PCID2;RAE1;NUP98	rs146492564;rs2678351;rs117947396;rs138270309;rs615667;rs5945054;rs11264236;rs12858483;rs6099614;rs10742164	3.11;2.83;2.67;2.65;2.53;2.51;2.48;2.46;2.37;2.37
GOBP_RECEPTOR_GUANYLYL_CYCLASE_SIGNALING_PATHWAY	2.17593	0.127308	0.757355	11	816	GNG7;NPR2;NPPC;NPR1;NPPA;NPPB;GUCY2C;GUCA1B;GUCY2D;GUCY2F	rs12462119;rs41277065;rs73995024;rs11264236;rs198374;rs198374;rs10846030;rs7750372;rs79960344;rs5985382	2.72;2.55;2.50;2.48;2.11;2.11;1.53;1.47;1.46;1.16
GOBP_MRNA_CLEAVAGE_INVOLVED_IN_MRNA_PROCESSING	2.29453	0.127469	0.757459	13	689	CPSF4L;CPSF6;TUT1;NCBP2;CPSF2;CSTF2T;NUDT21;CPSF1;NCBP1;CPSF7	rs2345288;rs73335734;rs7949030;rs498226;rs6575228;rs10823473;rs76954730;rs7817189;rs2808667;rs55951851	2.68;2.28;1.90;1.72;1.68;1.57;1.55;1.48;1.39;1.35
GOBP_NEGATIVE_REGULATION_OF_BMP_SIGNALING_PATHWAY	2.64697	0.127666	0.757588	66	4274	BMPER;UBE2D1;CRIM1;ABL1;HIPK2;CER1;MIR210;SKOR1;TMPRSS6;NBL1	rs117834141;rs2790199;rs6757374;rs113585858;rs1107952;rs3747534;rs61877776;rs12917587;rs113687833;rs3790741	3.60;3.45;2.75;2.73;2.67;2.63;2.58;2.56;2.51;2.43
GOBP_URATE_METABOLIC_PROCESS	2.57778	0.127829	0.757693	11	622	ABCG2;GCKR;SLC17A1;SLC22A11;SLC22A12;PNP;SLC16A9;SLC2A9;URAD;SLC17A3	rs2725254;rs12464368;rs62392732;rs12801784;rs12801784;rs7161172;rs10826330;rs77870747;rs2481972;rs3799369	3.73;2.57;2.31;2.17;2.17;2.15;1.56;1.51;1.39;1.39
GOBP_RIBOSOME_ASSEMBLY	2.46757	0.128028	0.757765	54	2755	EIF6;DHX37;FASTKD2;RPSA;MRTO4;RPS14;RPS27;NPM1;XRCC5;MRPL20	rs78070351;rs10161214;rs57562572;rs116559528;rs4912064;rs35009179;rs11264824;rs6898461;rs11887953;rs4970439	3.20;2.98;2.92;2.74;2.71;2.58;2.25;2.19;2.12;2.09
GOBP_MATURATION_OF_SSU_RRNA_FROM_TRICISTRONIC_RRNA_TRANSCRIPT_SSU_RRNA_5_8S_RRNA_LSU_RRNA	2.26568	0.128083	0.757769	34	1921	DHX37;RPS14;NOP9;TSR2;NGDN;RPS16;TBL3;KRI1;DCAF13;RPP40	rs10161214;rs35009179;rs17256902;rs7063734;rs222679;rs35466645;rs28396225;rs9749078;rs17804088;rs55981530	2.98;2.58;2.48;2.40;2.26;2.10;2.05;1.92;1.90;1.89
GOBP_REGULATION_OF_ANTIGEN_PROCESSING_AND_PRESENTATION	2.22889	0.128252	0.757782	20	1535	CD74;HLA-DOB;HLA-DOA;CCL19;CCL21;YTHDF1;TAPBPL;FCGR2B;NOD2;CCR7	rs35009179;rs2621320;rs206786;rs10814140;rs10814140;rs6122109;rs200293860;rs16856590;rs7194886;rs11658260	2.58;2.29;2.17;2.15;2.15;2.04;1.89;1.85;1.83;1.65
GOBP_MIRNA_METABOLIC_PROCESS	1.95072	0.128335	0.757788	91	6324	REST;LIN28A;PPARA;POU2F1;NFIB;FOS;HRAS;KLF4;SND1;DIS3L2	rs150310611;rs11578260;rs873492;rs10918651;rs72700585;rs8021070;rs61877776;rs12685369;rs10281790;rs73995024	3.68;3.16;3.10;2.66;2.62;2.61;2.58;2.55;2.52;2.50
GOBP_LATERAL_SPROUTING_FROM_AN_EPITHELIUM	2.26925	0.128373	0.757791	11	1302	TP63;SULF1;CELSR1;BMP7;BMP4;FGFR2;SHH;WNT5A;FGF10;AR	rs60599136;rs73683988;rs75801019;rs57966055;rs17127134;rs36048667;rs117027107;rs597437;rs11750845;rs5964601	3.74;2.87;2.69;2.49;2.10;2.07;2.01;2.00;1.65;1.47
GOBP_REGULATION_OF_BICELLULAR_TIGHT_JUNCTION_ASSEMBLY	2.52401	0.128579	0.757807	21	1373	F11R;SNAI1;NPHP4;EPHA2;FZD5;PRKCH;CLDN1;CLDN3;CLDN5;NPHP1	rs4596920;rs77090490;rs1295110;rs10796410;rs6708351;rs72728008;rs11712504;rs141117486;rs112135032;rs1509414	3.27;2.91;2.46;2.32;2.24;2.09;1.95;1.81;1.69;1.66
GOBP_RESPONSE_TO_OXYGEN_LEVELS	1.41189	0.128751	0.75782	318	21918	KCNA5;MIR146A;PDLIM1;ATP1B1;CPEB1;REST;PTGIS;PDK3;APAF1;NDNF	rs9919705;rs4921289;rs11188249;rs6675509;rs28593415;rs150310611;rs6125670;rs72623004;rs4472982;rs17051286	5.81;4.50;4.08;3.80;3.78;3.68;3.58;3.55;3.49;3.40
GOBP_REGULATION_OF_T_CELL_RECEPTOR_SIGNALING_PATHWAY	2.54488	0.128859	0.757914	43	2655	CARD11;CBLB;MALT1;PTPRJ;PRKD2;KCNN4;TRAT1;SLA2;UBASH3A;LAPTM5	rs78723777;rs58631873;rs11661569;rs35711693;rs4578773;rs141251757;rs4855664;rs77914630;rs2839517;rs4949299	3.25;3.08;2.62;2.62;2.59;2.56;2.54;2.28;2.19;2.10
GOBP_NEGATIVE_REGULATION_OF_MYOBLAST_DIFFERENTIATION	2.02496	0.128957	0.758038	25	1482	TBX3;IL18;DLL1;GDF3;ANKRD2;BMP4;PPARD;DDIT3;PRICKLE1;NMRK2	rs2384406;rs111936049;rs9459987;rs73064617;rs933057;rs17127134;rs112334764;rs145477125;rs7953091;rs148961378	3.78;2.92;2.43;2.14;2.12;2.10;2.05;2.00;1.94;1.85
GOBP_SPINDLE_LOCALIZATION	2.66943	0.129187	0.758326	60	4479	SPDL1;MYH9;NDC80;ANKFN1;NLRP5;ZBED3;FMN2;DCTN1;SPRY1;SPIRE1	rs264869;rs11089788;rs28601731;rs741128;rs8101585;rs72765114;rs2355833;rs7571984;rs11098711;rs79706675	4.75;3.62;3.44;3.38;3.06;2.72;2.71;2.64;2.63;2.60
GOBP_NEGATIVE_REGULATION_OF_CHROMOSOME_ORGANIZATION	1.99353	0.129468	0.758529	88	4794	SPDL1;ERCC1;NDC80;XRCC1;DCP2;BUB3;SETMAR;CENPF;BIRC5;PCID2	rs264869;rs12461621;rs28601731;rs3213239;rs10064483;rs2246451;rs894013;rs6540853;rs7221620;rs12858483	4.75;3.45;3.44;3.32;2.62;2.60;2.51;2.48;2.47;2.46
GOBP_RESPIRATORY_ELECTRON_TRANSPORT_CHAIN	2.42746	0.129632	0.758698	106	5963	GHITM;NDUFA9;PINK1;IMMP2L;SDHD;NDUFS2;NDUFA3;COX7A1;CYCS;UQCRFS1	rs10788317;rs2267551;rs12401770;rs17158597;rs111936049;rs2502809;rs66900966;rs62113093;rs57410053;rs10418576	4.65;3.34;3.16;3.03;2.92;2.88;2.86;2.85;2.60;2.59
GOBP_ORGANIC_HYDROXY_COMPOUND_TRANSPORT	1.72137	0.129667	0.758765	284	20496	OSBPL5;ARL8B;CRHR1;SLC5A1;STAR;DRD1;ARV1;CHGA;SEC24A;PINK1	rs10833460;rs341981;rs7222658;rs3859834;rs77162995;rs267373;rs72746703;rs7154944;rs17713112;rs12401770	4.41;3.94;3.93;3.48;3.37;3.32;3.31;3.31;3.20;3.16
GOBP_NEGATIVE_REGULATION_OF_OXIDATIVE_STRESS_INDUCED_CELL_DEATH	2.17544	0.129917	0.759241	52	2642	REST;MIRLET7B;PINK1;HTRA2;PDE8A;MIR29B1;TSC1;FBXO7;GFER;WNT1	rs150310611;rs3747243;rs12401770;rs11688069;rs113715684;rs157928;rs615667;rs9609562;rs72766650;rs10875906	3.68;3.31;3.16;2.82;2.81;2.54;2.53;2.52;2.39;2.37
GOBP_NEGATIVE_REGULATION_OF_CARDIOCYTE_DIFFERENTIATION	2.51072	0.130138	0.759691	15	1243	MIR222;DLL1;BMP2;SOX6;EGFR;PRICKLE1;FRS2;MIR590;FZD7;WNT3A	rs73212623;rs9459987;rs1973922;rs74925216;rs2330948;rs7953091;rs776410;rs2441223;rs12623702;rs849895	2.59;2.43;2.39;2.26;2.21;1.94;1.87;1.84;1.82;1.74
GOBP_PURINE_NUCLEOSIDE_MONOPHOSPHATE_CATABOLIC_PROCESS	2.56076	0.13059	0.759815	11	995	GDA;XDH;NT5E;HPRT1;PNP;ADA;NT5C2;NT5C;PRTFDC1;AMPD3	rs74346620;rs2749994;rs12204524;rs4830285;rs7161172;rs12479560;rs10883845;rs67320591;rs61854337;rs7941691	2.55;2.31;2.31;2.15;2.15;1.84;1.71;1.67;1.57;1.54
GOBP_CARDIAC_CELL_FATE_COMMITMENT	1.8392	0.130715	0.759849	16	1222	TBX3;TBX5;TENM4;RBPJ;ITGB1;WNT8A;SOX17;ACVR1;WNT3A;MESP1	rs2384406;rs17731569;rs598792;rs716075;rs16933862;rs73792425;rs6651355;rs17798043;rs849895;rs59300919	3.78;2.81;2.78;2.60;2.43;2.28;1.89;1.82;1.74;1.65
GOBP_ESTABLISHMENT_OF_MITOTIC_SPINDLE_LOCALIZATION	2.09988	0.130783	0.759868	39	2528	SPDL1;NDC80;ANKFN1;DCTN1;SPRY1;HTT;ITGB1;GPSM2;PLK1;PKHD1	rs264869;rs28601731;rs741128;rs7571984;rs11098711;rs113928896;rs16933862;rs12729728;rs246330;rs59413186	4.75;3.44;3.38;2.64;2.63;2.50;2.43;2.25;2.24;2.19
GOBP_PYRIMIDINE_CONTAINING_COMPOUND_CATABOLIC_PROCESS	1.97339	0.130872	0.759892	42	2780	CDA;DPYSL5;CRMP1;NEIL1;DPYSL3;OGG1;DPYD;NTHL1;AICDA;APOBEC1	rs12401770;rs72804810;rs75710701;rs11631300;rs995976;rs159146;rs61790066;rs72766650;rs7137878;rs73064617	3.16;2.99;2.92;2.83;2.77;2.48;2.40;2.39;2.25;2.14
GOBP_PROTEIN_LOCALIZATION_TO_NON_MOTILE_CILIUM	2.16017	0.13103	0.759974	12	557	ARL13A;BBIP1;TUB;ZDHHC3;TTC21B;ROM1;SPATA7;TULP1;BBS4;IFT80	rs1204412;rs2007551;rs4237763;rs62242566;rs34701755;rs7949030;rs78027317;rs2072887;rs34337823;rs41272951	3.43;3.12;2.82;2.66;2.50;1.90;1.79;1.63;1.55;1.52
GOBP_POSITIVE_REGULATION_OF_EPIDERMAL_GROWTH_FACTOR_ACTIVATED_RECEPTOR_ACTIVITY	3.14913	0.131232	0.760181	13	623	AREG;EPGN;EREG;TGFA;FBXW7;BTC;ADAM17;EGF;ADRA2A;HBEGF	rs79026983;rs16850965;rs16850965;rs6731345;rs13104667;rs61604859;rs12692386;rs10012953;rs76708145;rs4150230	3.17;2.73;2.73;2.54;2.30;1.95;1.79;1.74;1.62;1.26
GOBP_REGULATION_OF_SEQUESTERING_OF_TRIGLYCERIDE	2.23353	0.131277	0.760227	15	1217	PPARA;APOC4;CIDEA;PLIN3;PLIN2;PPARG;ABHD5;FITM1;LPL;PNPLA2	rs873492;rs16979595;rs4797663;rs7252263;rs10738528;rs709163;rs6761983;rs17199551;rs35465966;rs56005156	3.10;2.92;2.79;2.60;2.15;1.89;1.85;1.84;1.83;1.48
GOBP_GENERATION_OF_PRECURSOR_METABOLITES_AND_ENERGY	2.16337	0.131328	0.760279	453	27221	GHITM;INSR;SLC4A4;SORBS1;ADH7;GYG1;PFKP;HDAC4;SUCLG2;NOA1	rs10788317;rs75392157;rs59660339;rs12358530;rs77324539;rs115618395;rs12355901;rs592695;rs2772456;rs150310611	4.65;4.24;4.16;4.08;3.98;3.92;3.91;3.86;3.70;3.68
GOBP_REGULATION_OF_HEMATOPOIETIC_PROGENITOR_CELL_DIFFERENTIATION	1.54667	0.131952	0.760915	40	1840	MIXL1;CDK6;EIF2AK2;ZNHIT1;ABL1;TCF15;GATA2;PCID2;KDR;N4BP2L2	rs2927354;rs11974095;rs10183153;rs150814238;rs113585858;rs113029864;rs2953128;rs12858483;rs6842494;rs206343	3.66;3.23;3.02;2.90;2.73;2.51;2.50;2.46;2.41;2.15
GOBP_CELLULAR_RESPONSE_TO_OSMOTIC_STRESS	2.87911	0.132023	0.760988	50	3467	ZFAND1;EPO;RELB;AQP1;TSPO;LETM1;TIFAB;MTOR;FBP1;EFHD1	rs3202419;rs2553023;rs16979595;rs7782896;rs138952;rs3135890;rs6596224;rs2878409;rs558526;rs73092767	3.40;3.19;2.92;2.87;2.70;2.63;2.55;2.52;2.44;2.41
GOBP_REGULATION_OF_CELL_COMMUNICATION_BY_ELECTRICAL_COUPLING	2.80139	0.132223	0.761191	16	2071	PDE4D;TBX5;CALM3;TRDN;SLC8A1;ANK3;CAV1;CALM1;IRX3;CAMK2D	rs112162527;rs17731569;rs4578773;rs9401643;rs12465274;rs4948393;rs1049337;rs12431766;rs1530790;rs10018022	4.08;2.81;2.59;2.47;2.43;2.25;2.16;1.97;1.87;1.73
GOBP_STRIATED_MUSCLE_CONTRACTION	2.47996	0.132414	0.761339	171	16399	KCNA5;ADRA1A;PDE4D;ATP1B1;TPM1;ANK2;CHGA;KCNJ3;GSN;NR4A1	rs9919705;rs1383914;rs112162527;rs6675509;rs2899687;rs56896398;rs7154944;rs11895478;rs2304392;rs7139320	5.81;5.07;4.08;3.80;3.68;3.34;3.31;3.29;3.27;3.27
GOBP_IN_UTERO_EMBRYONIC_DEVELOPMENT	1.49844	0.132441	0.761342	390	27277	ZMIZ1;MAN2A1;RCN1;AKAP3;TBX3;MYH9;ZFAND5;OVOL2;EPAS1;ACVR1B	rs704016;rs2033463;rs71489825;rs7133999;rs2384406;rs11089788;rs11143267;rs6111821;rs13420272;rs7139320	4.83;3.97;3.91;3.90;3.78;3.62;3.55;3.49;3.28;3.27
GOBP_MITOCHONDRIAL_TRNA_PROCESSING	1.98968	0.132492	0.761348	10	539	ELAC2;RPUSD4;TRIT1;TRNT1;CDK5RAP1;TRMT10C;TRMT61B;PUS1;TRMT5;HSD17B10	rs12950148;rs11220426;rs60463327;rs6768972;rs293738;rs4586787;rs7601934;rs4964921;rs35183266;rs146477146	3.31;2.00;1.98;1.90;1.62;1.59;1.51;1.02;0.91;0.81
GOBP_CELL_PROLIFERATION_INVOLVED_IN_KIDNEY_DEVELOPMENT	2.16956	0.132631	0.761365	23	1609	LIN28A;PDGFA;PDGFD;BMP7;BMP2;MYC;PDGFB;EGR1;PDGFRB;BMP4	rs11578260;rs141909074;rs260815;rs57966055;rs1973922;rs78648670;rs56222990;rs7729723;rs114792;rs17127134	3.16;2.93;2.65;2.49;2.39;2.35;2.35;2.26;2.21;2.10
GOBP_POSITIVE_REGULATION_OF_BLOOD_CIRCULATION	2.96885	0.132725	0.761376	38	3226	ADRA1A;PDE4D;TPM1;CHGA;UCN;ADRA1B;RYR2;GCH1;NPPA;KCNQ1	rs1383914;rs112162527;rs2899687;rs7154944;rs11684134;rs56269052;rs3817436;rs150825385;rs198374;rs234859	5.07;4.08;3.68;3.31;2.99;2.96;2.69;2.15;2.11;2.07
GOBP_SNRNA_PROCESSING	2.37664	0.132909	0.761398	22	1006	EXOSC3;EXOSC2;INTS3;EXOSC7;SAGE1;TUT1;INTS5;INTS1;INTS9;EXOSC4	rs10973524;rs113585858;rs11264236;rs57924904;rs17330794;rs7949030;rs7949030;rs62435359;rs35167980;rs13254954	2.87;2.73;2.48;2.29;2.02;1.90;1.90;1.90;1.88;1.70
GOBP_NEURON_CELL_CELL_ADHESION	2.21635	0.133163	0.761428	16	4156	NRXN1;CNTN4;NRXN3;NCAM2;NINJ2;ASTN2;TNR;NLGN1;NRXN2;NLGN4X	rs7569722;rs116791947;rs8012341;rs60300245;rs12368256;rs10759872;rs6661958;rs1565196;rs12801784;rs4826715	3.64;3.60;2.78;2.71;2.58;2.51;2.36;2.33;2.17;1.96
GOBP_ENDOSOME_TO_LYSOSOME_TRANSPORT	2.26116	0.133253	0.761438	71	5505	ARL8B;CHMP4C;SNX16;STX8;CACNG5;RHOB;TRAK1;CHMP1B;ATG14;M6PR	rs341981;rs3202419;rs3202419;rs11078803;rs7222943;rs61218656;rs9861303;rs59700035;rs1045004;rs7132930	3.94;3.40;3.40;3.36;3.26;3.06;2.91;2.83;2.82;2.74
GOBP_PRE_MIRNA_PROCESSING	2.69335	0.133342	0.761449	14	631	LIN28A;ADAR;HOXB-AS3;TRUB1;BCDIN3D;PRKRA;AGO4;AGO1;LIN28B;DICER1	rs11578260;rs4845657;rs187831436;rs10885641;rs113665947;rs62176091;rs554986339;rs554986339;rs77566078;rs72706576	3.16;2.79;2.60;2.48;2.41;2.33;2.33;2.33;2.25;2.18
GOBP_BRAIN_MORPHOGENESIS	2.92905	0.133676	0.761719	35	2502	PTEN;PAX2;SLC6A4;CTNNA2;HESX1;SLIT1;SPEF2;EMX1;SMO;SLC4A10	rs719426;rs11190710;rs113153446;rs9678631;rs59676372;rs7907994;rs10512625;rs59737230;rs76198027;rs62188967	2.75;2.63;2.61;2.52;2.51;2.43;2.38;2.30;2.14;2.12
GOBP_INTRACELLULAR_ESTROGEN_RECEPTOR_SIGNALING_PATHWAY	2.1622	0.133689	0.761736	51	2863	TP63;DEFA1B;DEFA1;UFSP2;DEFA3;STRN3;TADA3;LATS1;PPARGC1B;DDX17	rs60599136;rs2741676;rs2741676;rs10007747;rs4300027;rs7146946;rs159146;rs117531941;rs26119;rs138455	3.74;3.29;3.29;2.65;2.53;2.51;2.48;2.44;2.43;2.43
GOBP_DETECTION_OF_MECHANICAL_STIMULUS	2.25532	0.133876	0.761973	49	5147	PKD1L3;ASIC2;PKDREJ;LHFPL5;CSRP3;PIEZO1;SCN11A;PIEZO2;HPN;ASIC3	rs78308858;rs113351607;rs150503961;rs9470090;rs7102888;rs13334987;rs73064572;rs72976744;rs28365105;rs34403003	4.79;3.76;3.40;3.35;3.22;3.14;3.09;2.98;2.90;2.82
GOBP_REGULATION_OF_FLAGELLATED_SPERM_MOTILITY	2.43965	0.133901	0.762006	18	1197	TPPP2;DEFB1;TEX101;PRDM14;TAC4;TACR1;RNASE10;SEMG2;TACR3;EPPIN	rs1312749;rs2951868;rs2355728;rs6472506;rs9893716;rs17010664;rs7161172;rs6032086;rs73835386;rs2272955	3.73;2.79;2.63;2.57;2.47;2.20;2.15;1.97;1.78;1.68
GOBP_RESPONSE_TO_MAGNESIUM_ION	2.30042	0.13421	0.762397	20	2079	SLFN14;RYR3;SNCA;FGF23;FBP1;ANK3;BMP6;KCNA1;D2HGDH;CCND1	rs4531775;rs62013801;rs200955273;rs6650208;rs558526;rs4948393;rs9505317;rs10735041;rs35435997;rs518418	4.36;2.73;2.58;2.44;2.44;2.25;2.22;2.16;2.08;1.84
GOBP_REGULATION_OF_G_PROTEIN_COUPLED_RECEPTOR_SIGNALING_PATHWAY	2.03904	0.134796	0.763212	130	10993	PLCB1;GAS2L2;RGS12;GRM5;CAMKMT;GRK5;RGS6;CHGA;HOMER2;PPP1R9B	rs75234999;rs35672532;rs2857988;rs308804;rs698794;rs78286160;rs36736;rs7154944;rs77885195;rs12943522	4.33;4.20;4.13;4.01;3.72;3.46;3.33;3.31;3.07;3.06
GOBP_POSITIVE_REGULATION_OF_INTERFERON_BETA_PRODUCTION	2.5082	0.134842	0.763276	35	2130	FLOT1;TLR7;TLR8;POLR3B;ZBTB20;TICAM1;TRIM56;IRF7;MAVS;POLR3F	rs6911628;rs178993;rs178993;rs10861619;rs73238043;rs7252263;rs55908140;rs11246211;rs12481103;rs12625681	3.15;3.02;3.02;2.79;2.64;2.60;2.41;2.22;2.16;2.04
GOBP_NEGATIVE_REGULATION_OF_UBIQUITIN_PROTEIN_LIGASE_ACTIVITY	1.72433	0.13487	0.763309	12	623	MAD2L2;USP44;RPS20;FBXO5;RPL11;RPS7;BAG2;RPS15;RPL23;RPL5	rs76462530;rs7974458;rs111355169;rs650018;rs10799801;rs79019520;rs11755664;rs117229743;rs8074926;rs34962978	2.27;1.74;1.71;1.69;1.57;1.57;1.43;1.38;1.37;1.21
GOBP_COLLAGEN_CATABOLIC_PROCESS	2.08502	0.134948	0.763346	40	2603	MMP3;MMP12;MMP28;MMP24;MMP25;ADAMTS14;KLK6;MMP13;TMPRSS6;ADAMTS2	rs61493282;rs61493282;rs35672532;rs78070351;rs146492564;rs10740357;rs2242670;rs7124873;rs113687833;rs153131	4.91;4.91;4.20;3.20;3.11;2.91;2.85;2.82;2.51;2.49
GOBP_NEPHRON_DEVELOPMENT	1.42533	0.135342	0.763532	153	13889	ERBB4;ADAMTS16;KIRREL3;LAMB2;SULF2;ITGA3;GPR4;MPV17;PDGFA;ANGPT1	rs2165098;rs10056386;rs12364722;rs6790914;rs872111;rs12943522;rs10424209;rs11684134;rs141909074;rs67029862	3.96;3.66;3.57;3.18;3.16;3.06;3.00;2.99;2.93;2.88
GOBP_ACUTE_PHASE_RESPONSE	2.6281	0.135412	0.763565	48	3238	TRPV1;FN1;SERPINF2;EPO;SAA4;SAA2;SAA1;HP;IL1B;LBP	rs9905037;rs1250244;rs35871069;rs2553023;rs1520887;rs1520887;rs1520887;rs5467;rs1143629;rs6069757	3.56;3.55;3.20;3.19;3.09;3.09;3.09;2.68;2.50;2.50
GOBP_REGULATION_OF_POSTSYNAPTIC_CYTOSOLIC_CALCIUM_ION_CONCENTRATION	2.18359	0.135444	0.76358	11	1503	GRM5;GRM1;ITPR1;SLC8A1;WNT5A;ATP2B2;FZD9;GRIA1;SLC8A2;GRID2IP	rs308804;rs362842;rs6765702;rs12465274;rs597437;rs40325;rs145178629;rs79663791;rs12976740;rs77619625	4.01;3.44;2.73;2.43;2.00;1.86;1.83;1.77;1.61;1.27
GOBP_POSITIVE_REGULATION_OF_MITOTIC_CELL_CYCLE	1.72613	0.135574	0.763596	124	8795	KCNA5;PLCB1;AURKA;MIR372;NEUROG1;NSMCE2;PRKCA;RB1;ABL1;MTA3	rs9919705;rs75234999;rs59173918;rs7409133;rs11950696;rs10108110;rs190139;rs7329938;rs113585858;rs6544580	5.81;4.33;3.73;3.08;2.85;2.82;2.76;2.73;2.73;2.68
GOBP_LENS_FIBER_CELL_DIFFERENTIATION	2.41119	0.135982	0.763645	34	2403	WNT7A;SPRED1;MAF;SPRY1;TBC1D20;EPHA2;BFSP2;CRYGB;SLC7A11;KDM5B	rs12635960;rs4244562;rs12597560;rs11098711;rs6051744;rs10796410;rs1904311;rs6435425;rs6853669;rs4572021	2.97;2.97;2.73;2.63;2.40;2.32;2.19;2.18;2.11;2.08
GOBP_NEGATIVE_REGULATION_OF_ERK1_AND_ERK2_CASCADE	2.72822	0.136271	0.763679	73	5132	NDRG2;NLRP12;SPRED1;DAB2;PTEN;ABL1;SEMA6A;SPRY1;MIR221;DUSP10	rs1312749;rs7409133;rs4244562;rs111481858;rs719426;rs113585858;rs9327014;rs11098711;rs73212623;rs58180570	3.73;3.08;2.97;2.81;2.75;2.73;2.67;2.63;2.59;2.57
GOBP_ANDROGEN_METABOLIC_PROCESS	2.41387	0.136542	0.763712	30	1880	SRD5A1;AKR1C4;HSD17B11;HSD17B4;SRD5A2;SGPL1;HSD17B3;SHH;AKR1D1;PLEKHA1	rs72724286;rs7477097;rs80263421;rs68126620;rs138946679;rs12776342;rs74662342;rs117027107;rs188138947;rs1474526	3.06;2.94;2.44;2.13;2.12;2.08;2.04;2.01;1.97;1.84
GOBP_NEGATIVE_REGULATION_OF_TRANSLATIONAL_INITIATION	1.65404	0.136579	0.763716	19	1073	PAIP2B;EIF2AK4;FMR1;PAIP2;BANK1;EIF4EBP1;LARP1;EIF2AK3;EIF2AK1;ATF4	rs113903407;rs2291627;rs25726;rs74863129;rs73834559;rs7828140;rs17560103;rs1515226;rs149249785;rs9619819	4.34;2.36;2.21;2.08;1.99;1.88;1.79;1.75;1.60;1.56
GOBP_POSITIVE_REGULATION_OF_REACTIVE_OXYGEN_SPECIES_BIOSYNTHETIC_PROCESS	2.22362	0.137004	0.763767	16	1172	TLR6;CYBA;ZNF205;PLCG2;GRIN1;SOD2;MMP8;SLC5A3;CLCN3;DUOXA1	rs7659256;rs13334987;rs146492564;rs9924890;rs4880209;rs34152298;rs1276256;rs4817614;rs72696665;rs8024922	3.25;3.14;3.11;3.02;2.34;2.22;2.10;1.92;1.82;1.69
GOBP_POSITIVE_REGULATION_OF_CELLULAR_CATABOLIC_PROCESS	1.86721	0.137013	0.763768	422	25828	HSPA1B;HSPA1A;MIR146A;INSR;SESN3;SLC4A4;AURKA;GIGYF2;RFPL2;ORMDL3	rs146535109;rs146535109;rs4921289;rs75392157;rs558288;rs59660339;rs59173918;rs73999704;rs3859834;rs8080734	4.74;4.74;4.50;4.24;4.20;4.16;3.73;3.53;3.48;3.40
GOBP_NEGATIVE_REGULATION_OF_TELOMERE_MAINTENANCE_VIA_TELOMERE_LENGTHENING	1.85661	0.137075	0.763775	24	1476	DCP2;PIF1;GNL3L;PARP1;TNKS;SRC;NAT10;HNRNPU;TINF2;PINX1	rs10064483;rs12905925;rs111802016;rs7522942;rs73207111;rs79302174;rs34427038;rs141746547;rs17199551;rs201214732	2.62;2.38;2.36;2.34;2.24;2.04;1.99;1.89;1.84;1.69
GOBP_CHAPERONE_MEDIATED_PROTEIN_COMPLEX_ASSEMBLY	2.21252	0.137223	0.763793	22	1295	HSPA1A;CCT2;THEG;HSP90AB1;HOPX;LONP1;MKKS;PSMG3;CLU;PSMG2	rs146535109;rs776176;rs76951864;rs1057985;rs12331508;rs12608476;rs4813934;rs62435359;rs17383366;rs72882932	4.74;2.83;2.46;2.24;2.10;2.08;1.99;1.90;1.76;1.71
GOBP_GOLGI_TO_PLASMA_MEMBRANE_PROTEIN_TRANSPORT	2.62965	0.137261	0.763797	37	2579	PREPL;GOLGA7;MACF1;ATP2C1;VAMP5;ANK3;GOLGA4;RAB31;NSF;KIF13A	rs79537401;rs6994017;rs7520721;rs142920508;rs1010;rs4948393;rs60160555;rs72955957;rs199496;rs9367972	3.43;3.26;2.61;2.35;2.34;2.25;2.22;2.21;2.20;2.19
GOBP_HYALURONAN_CATABOLIC_PROCESS	2.55231	0.137552	0.763832	13	809	STAB2;CD44;HEXA;HYAL3;HYAL1;HYAL2;HMMR;FGF2;LYVE1;HEXB	rs79956596;rs61881625;rs11857752;rs2236950;rs2236950;rs2236950;rs6556675;rs11938826;rs4910161;rs10942715	2.78;2.58;2.47;2.05;2.05;2.05;1.89;1.87;1.81;1.78
GOBP_REGULATION_OF_CALCIUM_ION_TRANSPORT	1.98118	0.137594	0.763837	254	21963	PDE4D;CACNG6;CRHR1;ATP1B1;LILRA5;TRPV3;PPP3CC;ANK2;DRD1;DMD	rs112162527;rs2433724;rs7222658;rs6675509;rs67196648;rs9905037;rs2469762;rs56896398;rs267373;rs2685895	4.08;4.01;3.93;3.80;3.57;3.56;3.53;3.34;3.32;3.26
GOBP_REGULATION_OF_RNA_BINDING	2.53016	0.137656	0.763844	13	714	LARP6;HNRNPL;FMR1;EIF4G1;EIF3D;EIF4A3;CARM1;NCBP1;NUCKS1;GEMIN2	rs11072220;rs12980315;rs25726;rs58738817;rs36124608;rs12943377;rs3760781;rs2808667;rs12140238;rs34069361	3.45;2.77;2.21;2.15;1.93;1.90;1.69;1.39;1.36;1.33
GOBP_NEGATIVE_REGULATION_OF_BLOOD_CIRCULATION	1.37404	0.13786	0.763868	26	2025	ADRA1A;PDE4D;TRPV1;SPTBN4;PIK3CG;RNLS;BIN1;MIR30E;FKBP1B;ATP1A2	rs1383914;rs112162527;rs9905037;rs2278243;rs56060801;rs286489;rs72842104;rs76356035;rs7606853;rs10494336	5.07;4.08;3.56;3.36;2.87;2.73;2.32;1.81;1.77;1.70
GOBP_REGULATION_OF_POLYSACCHARIDE_METABOLIC_PROCESS	2.51198	0.137974	0.763898	42	2343	INSR;SORBS1;GSK3B;ENPP1;PPP1R3C;PDGFB;KHK;AKT1;IGF1;PPP1R3E	rs75392157;rs12358530;rs334549;rs4897554;rs1028936;rs56222990;rs7588926;rs12433350;rs5742643;rs178756	4.24;4.08;3.32;2.66;2.52;2.35;2.23;2.20;2.17;2.14
GOBP_CALCIUM_ION_REGULATED_EXOCYTOSIS_OF_NEUROTRANSMITTER	2.43715	0.138137	0.763984	20	2114	SYT2;UNC13C;SNAP25;RIMS1;SYT4;SYT1;UNC13A;UNC13B;RIMS4;RIMS2	rs10920436;rs11633610;rs6108464;rs62409764;rs72902415;rs17046148;rs6512204;rs4878605;rs66841907;rs11774995	2.82;2.80;2.67;2.29;2.28;2.08;2.01;1.96;1.95;1.91
GOBP_REGULATION_OF_CELLULAR_RESPONSE_TO_GROWTH_FACTOR_STIMULUS	1.88768	0.138534	0.764193	327	25214	HSPA1A;MIR146A;FSTL4;BMPER;ROBO1;LTBP4;UBE2D1;GRB10;DOK5;SLIT2	rs146535109;rs4921289;rs256240;rs117834141;rs6807427;rs41512448;rs2790199;rs7799091;rs56138015;rs13149337	4.74;4.50;4.44;3.60;3.55;3.54;3.45;3.42;3.38;3.32
GOBP_POSITIVE_REGULATION_OF_AMIDE_METABOLIC_PROCESS	2.50633	0.138639	0.764249	155	8898	DAZL;LARP6;CPEB3;EIF6;LIN28A;PINK1;UCN;LARP4B;FASTKD2;ZCCHC4	rs12107037;rs11072220;rs701844;rs78070351;rs11578260;rs12401770;rs11684134;rs59502232;rs57562572;rs79418298	5.56;3.45;3.27;3.20;3.16;3.16;2.99;2.95;2.92;2.85
GOBP_POSTSYNAPTIC_NEUROTRANSMITTER_RECEPTOR_INTERNALIZATION	2.68142	0.138713	0.764288	23	1930	AP2B1;DNM3;LPAR1;GSG1L;DRD4;AP2M1;PPP3R1;DRD3;VAC14;ARC	rs4531775;rs72725208;rs10980729;rs772968;rs11246211;rs865808;rs12465178;rs7612951;rs3785417;rs13269784	4.36;3.17;2.30;2.27;2.22;2.06;2.05;2.02;1.86;1.77
GOBP_NEGATIVE_REGULATION_OF_LIPID_CATABOLIC_PROCESS	1.8102	0.138819	0.764343	24	1925	ALK;APOA2;PIK3CG;CIDEA;GPLD1;IL1B;HCAR2;HCAR1;APOC1;AKT1	rs116016471;rs2502809;rs56060801;rs4797663;rs2251547;rs1143629;rs10466884;rs10466884;rs147901416;rs12433350	3.59;2.88;2.87;2.79;2.64;2.50;2.48;2.48;2.32;2.20
GOBP_PEPTIDYL_THREONINE_DEPHOSPHORYLATION	1.72476	0.138866	0.764368	18	770	PPM1N;PPM1B;PPM1G;PPM1F;PPM1D;DUSP10;PPM1K;PPP5C;DUSP5;DUSP1	rs12461621;rs713446;rs11684134;rs539687373;rs9909323;rs58180570;rs6846256;rs77239637;rs11195156;rs881811	3.45;3.08;2.99;2.74;2.73;2.57;2.49;1.89;1.68;1.54
GOBP_COLUMNAR_CUBOIDAL_EPITHELIAL_CELL_DIFFERENTIATION	1.71242	0.138969	0.764422	114	7285	NKX6-3;TP63;SAV1;GSK3B;SOX11;CDK6;TUBB;ZNF800;RFX3;NKX6-2	rs13269907;rs60599136;rs871643;rs334549;rs76251724;rs11974095;rs6911628;rs10243337;rs4740718;rs2767434	3.84;3.74;3.53;3.32;3.27;3.23;3.15;3.08;2.76;2.76
GOBP_REGULATION_OF_CALCIUM_ION_IMPORT_ACROSS_PLASMA_MEMBRANE	2.49668	0.138983	0.76443	14	1100	PPP3CC;PPP3CB;P2RX1;PPP3R1;PPP3CA;PRNP;MS4A1;AKAP5;CALCR;MIR208A	rs2469762;rs112540608;rs7220264;rs12465178;rs114560945;rs6076708;rs7131459;rs74616765;rs62465494;rs3759609	3.53;2.71;2.11;2.05;2.00;1.90;1.83;1.72;1.64;1.53
GOBP_STEM_CELL_DEVELOPMENT	1.5784	0.139146	0.764515	89	8175	ERBB4;FN1;OVOL2;NRG1;SOX11;SEMA6D;WNT7A;SEMA3C;SEMA4C;MSI2	rs2165098;rs1250244;rs6111821;rs12674974;rs76251724;rs78424241;rs12635960;rs10243928;rs6576990;rs10468553	3.96;3.55;3.49;3.44;3.27;3.11;2.97;2.80;2.77;2.76
GOBP_NUCLEOSIDE_TRIPHOSPHATE_BIOSYNTHETIC_PROCESS	2.45744	0.139256	0.764573	98	6451	NME7;NDUFA9;IMPDH2;PINK1;PPARA;CTPS2;SDHD;NDUFS2;NDUFA3;VCP	rs1200131;rs2267551;rs6790914;rs12401770;rs873492;rs12391244;rs111936049;rs2502809;rs66900966;rs17359549	3.70;3.34;3.18;3.16;3.10;3.05;2.92;2.88;2.86;2.71
GOBP_POSITIVE_REGULATION_OF_MYELOID_CELL_APOPTOTIC_PROCESS	2.05754	0.139341	0.764618	10	624	HCAR2;MIAT;ANXA1;PIK3CD;PIK3CB;NF1;ADIPOQ;MEF2C;CDKN2A;SIRT1	rs10466884;rs6005148;rs4571790;rs4846192;rs361096;rs111639504;rs143712570;rs302482;rs647188;rs7096385	2.48;2.30;2.30;1.89;1.73;1.69;1.62;1.51;1.32;0.84
GOBP_NEGATIVE_REGULATION_OF_ALPHA_BETA_T_CELL_ACTIVATION	3.23323	0.139386	0.764642	43	2882	TARM1;CBLB;SLC4A2;LOXL3;LGALS9;RUNX1;ANXA1;JAK3;LGALS9B;SMAD7	rs2433724;rs58631873;rs34403003;rs11688069;rs4795911;rs2834620;rs4571790;rs265558;rs141124707;rs6507873	4.01;3.08;2.82;2.82;2.79;2.37;2.30;2.28;2.28;2.27
GOBP_LIPOSACCHARIDE_METABOLIC_PROCESS	2.28209	0.13999	0.764958	105	7005	NEU1;CERK;ST6GALNAC3;NEU3;ST3GAL4;PIGC;B4GALT3;PIGK;ST6GALNAC5;ST3GAL1	rs146535109;rs116484910;rs71656896;rs544115;rs79152678;rs72725208;rs2502809;rs77096504;rs12093439;rs2736854	4.74;4.55;4.10;3.58;3.24;3.17;2.88;2.87;2.85;2.79
GOBP_ENDOPLASMIC_RETICULUM_TUBULAR_NETWORK_ORGANIZATION	1.65853	0.140099	0.765015	18	904	ATL1;RTN1;REEP3;REEP2;RTN4;TMEM170A;REEP1;RAB10;RTN3;ATL3	rs3920549;rs12435660;rs10995566;rs7729723;rs10746530;rs2738805;rs11891758;rs10199547;rs4963426;rs4963426	3.74;3.20;2.83;2.26;2.23;2.23;1.77;1.61;1.53;1.53
GOBP_CORTICAL_ACTIN_CYTOSKELETON_ORGANIZATION	2.28103	0.140254	0.765293	39	3019	NCKAP1;RTKN;NCKAP1L;EPB41L2;CDK5;FMNL2;LCP1;TLN1;STRIP1;FMNL3	rs148384538;rs7556852;rs1022232;rs117376078;rs34403003;rs7559217;rs2209090;rs41277065;rs12116477;rs12309717	5.23;3.42;3.19;3.01;2.82;2.77;2.55;2.55;2.42;2.42
GOBP_MITOCHONDRIAL_TRANSCRIPTION	2.13281	0.140271	0.765352	17	1151	TFB1M;METTL4;PPARGC1B;POLRMT;FOXO3;TFB2M;TFAM;MTERF3;MRPL12;MTERF4	rs6933060;rs16943474;rs26119;rs4919880;rs11966962;rs3129577;rs41283688;rs57577161;rs13912;rs59306892	2.97;2.47;2.43;2.28;2.04;1.98;1.94;1.76;1.56;1.39
GOBP_SPLEEN_DEVELOPMENT	2.25607	0.140326	0.765545	37	2225	FLVCR1;BARX1;ABL1;HOXB4;RBM15;RIPK3;PCID2;JARID2;CACNB4;NKX2-3	rs6700410;rs12685500;rs113585858;rs187831436;rs75788000;rs17256902;rs12858483;rs12523678;rs12622786;rs2494660	3.17;2.97;2.73;2.60;2.53;2.48;2.46;2.44;2.22;2.22
GOBP_LIPOPROTEIN_BIOSYNTHETIC_PROCESS	2.09757	0.141577	0.769903	98	6416	ZDHHC14;ATG101;GOLGA7;ZDHHC13;HHATL;GOLGA7B;PIGC;PPM1B;WDR45B;PIGK	rs9505841;rs7139320;rs6994017;rs7102888;rs75589867;rs7919531;rs72725208;rs713446;rs12949425;rs77096504	3.28;3.27;3.26;3.22;3.21;3.17;3.17;3.08;3.00;2.87
GOBP_PHOTORECEPTOR_CELL_MAINTENANCE	1.93844	0.141614	0.77003	42	3554	CDHR1;CRB1;ESRRB;TUB;PCDH15;RP1L1;USH1G;ABCA4;USH2A;NPHP4	rs10887246;rs2821132;rs11625043;rs4237763;rs2384371;rs10089537;rs3744199;rs4847278;rs10495015;rs1295110	3.43;2.96;2.84;2.82;2.65;2.63;2.59;2.55;2.50;2.46
GOBP_FATTY_ACID_BETA_OXIDATION	2.17444	0.1418	0.770406	74	4511	ECH1;FABP1;PPARA;EHHADH;MCAT;ACAA1;ABCD2;ACOXL;ACAT2;LONP2	rs8110828;rs2970895;rs873492;rs13093563;rs138952;rs28830532;rs6581208;rs10210955;rs34152298;rs75797074	3.23;3.19;3.10;2.92;2.70;2.64;2.40;2.26;2.22;2.21
GOBP_RIBOSE_PHOSPHATE_BIOSYNTHETIC_PROCESS	1.78388	0.141889	0.770413	194	13325	DHODH;NME7;PDK3;NDUFA9;ATIC;ACSS1;IMPDH2;PINK1;CDA;PPARA	rs78308858;rs1200131;rs72623004;rs2267551;rs1561301;rs201519573;rs6790914;rs12401770;rs12401770;rs873492	4.79;3.70;3.55;3.34;3.27;3.23;3.18;3.16;3.16;3.10
GOBP_REGULATION_OF_RESPIRATORY_BURST	1.97096	0.142073	0.770429	15	1526	INSR;CAMK1D;DUSP10;LBP;SLAMF8;NOXO1;BCR;RAC2;INS;RAC1	rs75392157;rs11594130;rs58180570;rs6069757;rs4074024;rs28396225;rs78635061;rs5995407;rs11042753;rs10250547	4.24;3.88;2.57;2.50;2.17;2.05;1.96;1.68;1.49;1.34
GOBP_POSITIVE_REGULATION_OF_TISSUE_REMODELING	1.89592	0.142187	0.77063	21	1166	IL18;MIR143;HRG;IL15;IL21;PPP3CA;MIR195;MIR16-1;MIR199A1;ROCK2	rs111936049;rs10515627;rs75828796;rs1519550;rs78538083;rs114560945;rs312456;rs2066572;rs3760781;rs6705799	2.92;2.56;2.44;2.18;2.05;2.00;1.80;1.76;1.69;1.65
GOBP_POLY_A_PLUS_MRNA_EXPORT_FROM_NUCLEUS	2.75188	0.142685	0.772342	22	1018	NXF5;PCID2;DDX25;NUP93;PABPN1;POLDIP3;THOC2;NXF1;MCM3AP;IWS1	rs5945054;rs12858483;rs4540843;rs12934069;rs178756;rs137043;rs16296;rs12808085;rs56173768;rs75859591	2.51;2.46;2.23;2.21;2.14;1.87;1.85;1.79;1.74;1.65
GOBP_ARGININE_METABOLIC_PROCESS	2.08879	0.142882	0.772617	20	1459	DDAH2;DDAH1;NOS3;NOS2;FAH;SLC39A8;SLC7A7;OAT;ARG1;OTC	rs7757496;rs4949914;rs34403003;rs117463687;rs4778769;rs13103835;rs12892526;rs2807067;rs73778009;rs7059132	3.46;3.27;2.82;2.71;2.36;2.27;2.24;2.16;2.08;1.76
GOBP_NADH_METABOLIC_PROCESS	2.00376	0.14359	0.774822	13	575	MDH1B;VCP;GPD1L;OGDH;MDH2;NUDT12;IDH3B;MDH1;NUDT17;PC	rs57562572;rs17359549;rs6550105;rs2268310;rs7788763;rs78601530;rs12626155;rs2028884;rs61816162;rs7122539	2.92;2.71;2.56;1.92;1.80;1.78;1.48;1.47;1.22;1.19
GOBP_CELL_MIGRATION_INVOLVED_IN_GASTRULATION	2.24151	0.143721	0.775213	15	957	MIXL1;WNT11;CER1;AMOT;WNT5A;GPC3;RIC8A;SOX17;CRB2;LRP5	rs2927354;rs681836;rs3747534;rs16987077;rs597437;rs149561060;rs513161;rs6651355;rs10985972;rs17848266	3.66;2.73;2.63;2.05;2.00;1.96;1.92;1.89;1.88;1.64
GOBP_CEREBRAL_CORTEX_RADIALLY_ORIENTED_CELL_MIGRATION	1.81152	0.143794	0.77538	34	3224	ZMIZ1;DAB1;CDK5;MBOAT7;DISC1;FBXO45;RTN4;CCDC141;SRGAP2;WDR47	rs704016;rs72912422;rs34403003;rs11883211;rs1331056;rs75366683;rs10746530;rs76280783;rs41299334;rs12759407	4.83;3.59;2.82;2.67;2.63;2.50;2.23;2.18;2.17;2.15
GOBP_SYNAPTIC_VESICLE_PRIMING	2.33059	0.144116	0.77611	19	1460	ERC2;UNC13C;SNAP25;SNCA;UNC13A;UNC13B;STX1A;STX1B;RPH3A;SYNJ1	rs56242225;rs11633610;rs6108464;rs200955273;rs6512204;rs4878605;rs141117486;rs2054214;rs3741982;rs78744923	4.45;2.80;2.67;2.58;2.01;1.96;1.81;1.70;1.65;1.45
GOBP_MELANOSOME_ASSEMBLY	1.79056	0.144628	0.777299	19	1213	AP1G1;AP1M1;HPS5;HPS3;AP3M1;AP1S1;HPS1;AP3B1;RAB32;AP1B1	rs79489472;rs66587439;rs1520887;rs701749;rs6480715;rs150814238;rs10748733;rs355409;rs12530379;rs6006122	3.89;3.19;3.09;3.01;2.90;2.90;2.61;2.61;2.52;2.26
GOBP_INTERNEURON_MIGRATION	1.93561	0.144632	0.777305	15	1034	DRD1;NKX2-1;SOX1;CNTN2;FEZF2;ARX;FAT3;PAFAH1B1;EVX1;RELN	rs267373;rs7160565;rs75614189;rs4951158;rs72881257;rs148861081;rs11020092;rs111479828;rs12700794;rs11977653	3.32;3.16;3.02;2.54;2.07;2.05;1.94;1.88;1.77;1.74
GOBP_TIGHT_JUNCTION_ORGANIZATION	1.82903	0.14504	0.777529	77	5181	STRN;MARVELD3;F11R;CLDN6;CLDN9;TBCD;CLDN22;CLDN24;CLDN20;SNAI1	rs62132521;rs8053677;rs4596920;rs146492564;rs146492564;rs11077950;rs59403267;rs59403267;rs6933060;rs77090490	3.90;3.76;3.27;3.11;3.11;3.08;3.08;3.08;2.97;2.91
GOBP_CARDIAC_CELL_DEVELOPMENT	2.00366	0.145059	0.77754	89	7698	ADRA1A;TBX3;FOXP1;PI16;CSRP3;PDCD4;PPARA;NRAP;AKAP6;LRRC10	rs1383914;rs2384406;rs1522171;rs9296204;rs7102888;rs2007551;rs873492;rs868738;rs10133229;rs776176	5.07;3.78;3.54;3.41;3.22;3.12;3.10;3.03;3.00;2.83
GOBP_HEART_VALVE_DEVELOPMENT	2.51661	0.145119	0.77755	72	5812	NFATC1;ROBO1;SLIT3;GSK3B;SLIT2;ROBO2;SNAI1;ADAMTS9;NOS3;TBX5	rs7235273;rs6807427;rs7733805;rs334549;rs13149337;rs13090400;rs77090490;rs7613753;rs34403003;rs17731569	3.73;3.55;3.44;3.32;3.32;3.01;2.91;2.90;2.82;2.81
GOBP_NUCLEOSIDE_PHOSPHATE_BIOSYNTHETIC_PROCESS	2.26039	0.145389	0.777566	246	16263	DHODH;NADSYN1;ASPDH;NME7;PTGIS;PDK3;NDUFA9;ATIC;ACSS1;IMPDH2	rs78308858;rs61885945;rs73054474;rs1200131;rs6125670;rs72623004;rs2267551;rs1561301;rs201519573;rs6790914	4.79;4.53;4.34;3.70;3.58;3.55;3.34;3.27;3.23;3.18
GOBP_REGULATION_OF_NEURONAL_SYNAPTIC_PLASTICITY	1.84874	0.145693	0.777584	55	5312	GRM5;SHISA6;SHISA9;SYAP1;GRIK2;VGF;MCTP1;NETO1;RASGRF1;SNCA	rs308804;rs72809013;rs2202077;rs12391244;rs2629977;rs150814238;rs62365751;rs72962332;rs4778628;rs200955273	4.01;3.21;3.06;3.05;2.90;2.90;2.70;2.66;2.63;2.58
GOBP_INOSITOL_PHOSPHATE_BIOSYNTHETIC_PROCESS	2.17708	0.145772	0.777588	28	1863	CD244;IPMK;NTSR1;PLCG2;PTK2B;SNCA;IP6K2;AVPR1B;PTH;ADCYAP1R1	rs61804400;rs2790199;rs6010685;rs9924890;rs17057065;rs200955273;rs6442130;rs33911258;rs2593579;rs1541516	3.67;3.45;3.18;3.02;2.76;2.58;2.45;2.15;2.13;1.96
GOBP_MORPHOGENESIS_OF_EMBRYONIC_EPITHELIUM	1.89553	0.145821	0.777591	151	10598	TP63;APAF1;OVOL2;VASP;SOX11;CC2D2A;DLC1;SULF1;SEMA4C;ABL1	rs60599136;rs4472982;rs6111821;rs12461621;rs76251724;rs6811445;rs80288017;rs73683988;rs6576990;rs113585858	3.74;3.49;3.49;3.45;3.27;3.16;2.94;2.87;2.77;2.73
GOBP_FOREBRAIN_NEURON_DIFFERENTIATION	2.25242	0.145977	0.7776	42	2595	ZMIZ1;NDNF;NKX2-1;SOX1;DISC1;GATA2;NRP1;BCL11B;LHX5;SEMA3E	rs704016;rs17051286;rs7160565;rs75614189;rs1331056;rs2953128;rs11009260;rs11621995;rs7297053;rs117638711	4.83;3.40;3.16;3.02;2.63;2.50;2.48;2.27;2.26;2.23
GOBP_RELEASE_OF_SEQUESTERED_CALCIUM_ION_INTO_CYTOSOL_BY_ENDOPLASMIC_RETICULUM	1.86299	0.146189	0.777613	36	5463	PDE4D;ANK2;DMD;AKAP6;RYR2;CALM3;CACNA1C;DHRS7C;TRDN;SLC8A1	rs112162527;rs56896398;rs2685895;rs10133229;rs3817436;rs4578773;rs34621387;rs3803854;rs9401643;rs12465274	4.08;3.34;3.26;3.00;2.69;2.59;2.57;2.56;2.47;2.43
GOBP_REGULATION_OF_LIPASE_ACTIVITY	2.29835	0.146213	0.777614	87	6740	ADRA1A;FGFR1;PCSK6;ARHGAP6;ITK;PCSK5;APOA2;APOH;ABL1;HDAC9	rs1383914;rs2956726;rs8043284;rs112813258;rs246873;rs7048715;rs2502809;rs8178870;rs113585858;rs2697911	5.07;3.32;3.19;3.00;2.92;2.88;2.88;2.79;2.73;2.68
GOBP_EMBRYONIC_CAMERA_TYPE_EYE_FORMATION	2.49408	0.146471	0.777629	11	748	SOX11;PAX2;WNT5A;FRS2;TFAP2A;TWIST1;ALDH1A3;WNT16;PROX1;STRA6	rs76251724;rs11190710;rs597437;rs776410;rs611971;rs28595434;rs62019452;rs12706340;rs340879;rs4887066	3.27;2.63;2.00;1.87;1.83;1.75;1.59;1.49;1.46;1.06
GOBP_NEGATIVE_REGULATION_OF_PHOSPHOPROTEIN_PHOSPHATASE_ACTIVITY	1.90863	0.146652	0.777679	23	1612	MGAT5;GSK3B;NCKAP1L;PPP1R9B;FKBP1A;PPP1R1B;PPP1R15A;LGALS3;STYXL1;FKBP1B	rs1257210;rs334549;rs1022232;rs12943522;rs6131394;rs116950586;rs12460533;rs66999765;rs7788763;rs7606853	4.69;3.32;3.19;3.06;2.23;2.22;2.03;1.89;1.80;1.77
GOBP_REGULATION_OF_MEMBRANE_DEPOLARIZATION	2.01582	0.146679	0.777687	45	3985	NTSR1;CACNA1G;SCN10A;NEDD4L;SCN1B;TBX5;BOK;TSPO;GPD1L;SCN2B	rs6010685;rs56134783;rs73064572;rs7243671;rs28365105;rs17731569;rs7558942;rs138952;rs6550105;rs4936423	3.18;3.13;3.09;2.90;2.90;2.81;2.81;2.70;2.56;2.52
GOBP_POSITIVE_REGULATION_OF_HOMOTYPIC_CELL_CELL_ADHESION	1.605	0.147225	0.777847	17	1431	GP6;EMILIN2;F11R;ANK3;EMILIN1;PDPN;IL6;JAK1;IL6ST;PLAUR	rs12609974;rs35176958;rs4596920;rs4948393;rs7588926;rs10803420;rs73274210;rs1553022;rs11574762;rs346050	3.50;3.45;3.27;2.25;2.23;2.19;1.89;1.80;1.77;1.56
GOBP_ESTABLISHMENT_OF_PROTEIN_LOCALIZATION_TO_MEMBRANE	2.79109	0.147233	0.777849	249	15289	EMC10;RFTN1;GRIP2;SEC63;ATP1B1;GRIP1;PREPL;ARHGAP44;ZDHHC14;STOM	rs73054474;rs55992248;rs34951957;rs2071946;rs6675509;rs7294923;rs79537401;rs12950148;rs9505841;rs2304392	4.34;4.11;3.95;3.88;3.80;3.54;3.43;3.31;3.28;3.27
GOBP_REACTIVE_OXYGEN_SPECIES_BIOSYNTHETIC_PROCESS	2.58388	0.147301	0.777869	53	3056	TLR6;CYBA;ZNF205;PPARA;PLCG2;SPHK2;UCP1;SNCA;ABCD2;GRIN1	rs7659256;rs13334987;rs146492564;rs873492;rs9924890;rs2665582;rs145179175;rs200955273;rs6581208;rs4880209	3.25;3.14;3.11;3.10;3.02;2.69;2.65;2.58;2.40;2.34
GOBP_NEURAL_TUBE_FORMATION	1.71224	0.147319	0.777874	105	7264	APAF1;OVOL2;VASP;SOX11;CC2D2A;DLC1;SEMA4C;ABL1;FZD2;CELSR1	rs4472982;rs6111821;rs12461621;rs76251724;rs6811445;rs80288017;rs6576990;rs113585858;rs6503376;rs75801019	3.49;3.49;3.45;3.27;3.16;2.94;2.77;2.73;2.71;2.69
GOBP_POSITIVE_REGULATION_OF_PROTEIN_EXIT_FROM_ENDOPLASMIC_RETICULUM	2.3178	0.147342	0.777881	13	708	EDEM1;SAR1B;EDEM2;TMEM30B;SLC51B;SEC16B;SLC35D3;BCAP31;SORL1;CD81	rs341981;rs112802858;rs11908681;rs17806459;rs2946635;rs12081230;rs6570129;rs12837073;rs12789949;rs2898880	3.94;3.21;2.61;2.30;2.03;1.98;1.96;1.79;1.77;1.72
GOBP_RNA_SPLICING_VIA_ENDONUCLEOLYTIC_CLEAVAGE_AND_LIGATION	2.24225	0.147651	0.777971	13	775	FAM98A;TSEN34;TSEN2;RTCB;FAM98B;DDX1;TRPT1;C2orf49;TSEN15;CLP1	rs1349119;rs11883211;rs2596817;rs5754000;rs60495215;rs80083257;rs61761262;rs60968240;rs10752928;rs1783826	2.85;2.67;2.02;1.94;1.88;1.87;1.78;1.51;1.41;1.23
GOBP_WOUND_HEALING	1.51195	0.147958	0.778061	430	32057	F5;MMP12;HGFAC;ARL8B;TIMP1;ARHGAP24;TPM1;MYH9;VWF;GP6	rs35337011;rs61493282;rs2857988;rs341981;rs4824626;rs1466488;rs2899687;rs11089788;rs111443469;rs12609974	5.48;4.91;4.13;3.94;3.86;3.83;3.68;3.62;3.54;3.50
GOBP_ANGIOTENSIN_ACTIVATED_SIGNALING_PATHWAY	2.34562	0.147961	0.778062	15	1022	MIR143;MIR145;CAMK2A;AGTRAP;CAV1;AGTR1;SRC;ACTN2;AHCYL1;ROCK2	rs10515627;rs10515627;rs72805927;rs17875913;rs1049337;rs731252;rs79302174;rs2297861;rs333078;rs6705799	2.56;2.56;2.26;2.19;2.16;2.08;2.04;1.97;1.90;1.65
GOBP_GLYCOSYLCERAMIDE_METABOLIC_PROCESS	3.03601	0.148171	0.778141	16	1271	ST6GALNAC3;B4GALT3;GBA2;FA2H;UGCG;UGT8;B3GALT1;PRKCD;LCT;ST6GALNAC6	rs71656896;rs2502809;rs41277065;rs61439639;rs315696;rs11098258;rs836653;rs2306572;rs79633114;rs4836592	4.10;2.88;2.55;2.19;2.17;2.11;2.06;2.04;1.81;1.74
GOBP_REGULATION_OF_RAC_PROTEIN_SIGNAL_TRANSDUCTION	2.51783	0.14838	0.778372	21	2137	ARHGAP24;KBTBD6;CADM4;ARHGAP44;KBTBD7;PIK3CG;RASGRF1;AUTS2;KRAS;PIK3CB	rs1466488;rs7987408;rs3213239;rs12950148;rs507491;rs56060801;rs4778628;rs11773370;rs11047930;rs361096	3.83;3.37;3.32;3.31;3.06;2.87;2.63;2.39;1.84;1.73
GOBP_ACTIN_MEDIATED_CELL_CONTRACTION	2.31559	0.148464	0.778465	99	10379	KCNA5;PDE4D;TPM1;ANK2;KCNJ3;GSN;CACNA1G;NEDD4L;SCN1B;NOS1AP	rs9919705;rs112162527;rs2899687;rs56896398;rs11895478;rs2304392;rs56134783;rs7243671;rs28365105;rs6427667	5.81;4.08;3.68;3.34;3.29;3.27;3.13;2.90;2.90;2.82
GOBP_FOLIC_ACID_CONTAINING_COMPOUND_METABOLIC_PROCESS	1.7067	0.148465	0.778467	24	1587	ATIC;MTHFD2L;FTCD;FOLH1;MTHFD1L;MTHFR;GCH1;DHFR;SLC46A1;SLC25A32	rs1561301;rs16850965;rs3746999;rs11040253;rs6919680;rs17875913;rs150825385;rs71636240;rs1981512;rs17804088	3.27;2.73;2.70;2.67;2.32;2.19;2.15;2.14;1.94;1.90
GOBP_GOLGI_TO_PLASMA_MEMBRANE_TRANSPORT	2.43931	0.148871	0.778916	56	4408	OSBPL5;PREPL;GOLGA7;MACF1;ATP2C1;VAMP5;CCDC93;ANK3;GOLGA4;RAB31	rs10833460;rs79537401;rs6994017;rs7520721;rs142920508;rs1010;rs2012693;rs4948393;rs60160555;rs72955957	4.41;3.43;3.26;2.61;2.35;2.34;2.26;2.25;2.22;2.21
GOBP_PROTEIN_SUMOYLATION	2.71051	0.149075	0.779141	63	3876	ZMIZ1;HDAC4;SMC5;NSMCE2;UHRF2;RNF212B;MDM2;SUMO4;GNL3L;SAE1	rs704016;rs592695;rs10868812;rs10108110;rs2297442;rs10144491;rs61926266;rs9498349;rs111802016;rs147910209	4.83;3.86;3.12;2.82;2.74;2.54;2.48;2.38;2.36;2.29
GOBP_CELL_COMMUNICATION_BY_ELECTRICAL_COUPLING	1.50126	0.149189	0.779469	34	3632	PDE4D;ATP1B1;TBX5;RYR2;CALM3;CACNA1C;TRDN;SLC8A1;ANK3;PKP2	rs112162527;rs6675509;rs17731569;rs3817436;rs4578773;rs34621387;rs9401643;rs12465274;rs4948393;rs11615936	4.08;3.80;2.81;2.69;2.59;2.57;2.47;2.43;2.25;2.20
GOBP_REGULATION_OF_RELAXATION_OF_MUSCLE	2.59346	0.149255	0.779685	13	1247	PDE4D;CHGA;NEUROG1;DCANP1;TIFAB;SLN;PDE4B;CAMK2D;ABCC8;SRI	rs112162527;rs7154944;rs11950696;rs6596224;rs6596224;rs7116032;rs783042;rs10018022;rs10832771;rs17150324	4.08;3.31;2.85;2.55;2.55;2.36;1.77;1.73;1.65;1.53
GOBP_MYELOID_LEUKOCYTE_ACTIVATION	2.94689	0.149922	0.781872	231	16896	DYSF;DOCK2;C12orf4;MAPT;TRPV1;FN1;FOXP1;CHGA;TLR1;TLR6	rs4852258;rs264869;rs7133999;rs17763658;rs9905037;rs1250244;rs1522171;rs7154944;rs7659256;rs7659256	4.79;4.75;3.90;3.81;3.56;3.55;3.54;3.31;3.25;3.25
GOBP_PROTEIN_MATURATION_BY_IRON_SULFUR_CLUSTER_TRANSFER	1.84973	0.150379	0.782741	11	474	CISD1;MAGEF1;BOLA3;GLRX5;CISD3;MMS19;ISCA1;GLRX3;BOLA2;BOLA2B	rs2790199;rs4472033;rs12465641;rs179152;rs228281;rs29001258;rs41316484;rs10764939;rs8063720;rs8063720	3.45;1.85;1.84;1.73;1.71;1.66;1.60;1.53;1.31;1.31
GOBP_REGULATION_OF_FEEDING_BEHAVIOR	2.19299	0.150386	0.782761	28	2006	UCN;SLC24A4;GHSR;SGIP1;TTC21B;MC3R;EIF2AK4;GPR171;NR4A3;RETN	rs11684134;rs10137612;rs595161;rs4393126;rs34701755;rs6099056;rs2291627;rs1221003;rs1526267;rs8110107	2.99;2.89;2.73;2.65;2.50;2.49;2.36;2.24;2.19;1.99
GOBP_RESPONSE_TO_GLUCAGON	1.98771	0.150996	0.785149	21	1533	STK11;GLP1R;ADCY8;GLP2R;ARG1;CYSLTR2;FGF21;GJB2;CYC1;CDO1	rs34427398;rs10305532;rs191736;rs35384557;rs73778009;rs73478310;rs11883129;rs7329467;rs13254954;rs2650482	3.21;2.67;2.60;2.58;2.08;1.96;1.93;1.70;1.70;1.67
GOBP_CHEMOKINE_C_C_MOTIF_LIGAND_5_PRODUCTION	1.93864	0.151468	0.785677	11	720	ADCYAP1;SIRPA;MAVS;DDX3X;OAS3;ARG2;MCOLN2;MUL1;IL10;TRPV4	rs72854816;rs79787858;rs12481103;rs1782566;rs3741982;rs7148327;rs10158416;rs675397;rs74376794;rs71458309	2.79;2.38;2.16;1.81;1.65;1.61;1.43;1.39;1.07;0.81
GOBP_NEURON_PROJECTION_GUIDANCE	1.90141	0.151812	0.786061	219	23233	B3GNT2;ARHGEF40;NRXN1;CNTN4;PTPRM;ROBO1;NCAM1;VASP;SLIT3;RPS6KA5	rs10197217;rs1312749;rs7569722;rs116791947;rs898203;rs6807427;rs12574998;rs12461621;rs7733805;rs12897149	3.89;3.73;3.64;3.60;3.55;3.55;3.52;3.45;3.44;3.37
GOBP_REGULATION_OF_PROTEIN_GLYCOSYLATION	1.5141	0.151818	0.786069	13	922	RAMP1;CHP1;POMT2;ACER2;ALG10B;IL15;POMT1;SLC51B;ABCA2;MT3	rs11694043;rs111595947;rs11847091;rs10125976;rs35007983;rs1519550;rs946713;rs2946635;rs34558922;rs9941309	2.95;2.77;2.40;2.32;2.28;2.18;2.12;2.03;1.67;1.52
GOBP_GLOMERULAR_MESANGIUM_DEVELOPMENT	2.49571	0.151841	0.786094	18	1416	GPR4;PDGFA;FOXC2;PDGFD;BMP7;PDGFB;EGR1;PDGFRB;CD34;BMP4	rs10424209;rs141909074;rs34505475;rs260815;rs57966055;rs56222990;rs7729723;rs114792;rs12029239;rs17127134	3.00;2.93;2.73;2.65;2.49;2.35;2.26;2.21;2.18;2.10
GOBP_NEUTROPHIL_EXTRAVASATION	2.26458	0.152126	0.786632	13	976	IL1R1;PIK3CG;XG;CD99L2;CD177;PRTN3;OLFM4;PIK3CD;ADAM8;FUT7	rs10460490;rs56060801;rs311197;rs5925420;rs62113720;rs184978907;rs67353875;rs4846192;rs12779918;rs34558922	3.05;2.87;2.74;2.45;2.24;2.22;2.02;1.89;1.76;1.67
GOBP_TELOMERE_MAINTENANCE_IN_RESPONSE_TO_DNA_DAMAGE	2.08069	0.152198	0.786794	29	1604	ERCC1;INO80B;XRCC1;INO80;TFPT;NFRKB;INO80C;MAD2L2;ACTR8;APEX1	rs12461621;rs7556852;rs3213239;rs61648937;rs66900966;rs2323771;rs4799803;rs76462530;rs2015498;rs7161172	3.45;3.42;3.32;2.99;2.86;2.64;2.33;2.27;2.15;2.15
GOBP_RNA_PHOSPHODIESTER_BOND_HYDROLYSIS	2.52059	0.152238	0.786882	142	8717	SLFN14;RNASE8;RNASE7;RNASE1;RNASE6;RNASE4;ELAC2;DCPS;POLR3K;EXOSC3	rs4531775;rs1312749;rs1312749;rs61976921;rs61976921;rs61976905;rs12950148;rs79152678;rs9924289;rs10973524	4.36;3.73;3.73;3.66;3.66;3.50;3.31;3.24;3.03;2.87
GOBP_REGULATION_OF_ODONTOGENESIS	1.81162	0.153056	0.788703	17	1137	NGFR;WNT10A;BMP2;CSF1;CD34;PAX9;BMP4;SHH;EDN1;DMRT3	rs77047989;rs7558440;rs1973922;rs333958;rs12029239;rs10162353;rs17127134;rs117027107;rs4714350;rs73386562	2.48;2.42;2.39;2.19;2.18;2.14;2.10;2.01;1.86;1.84
GOBP_PEPTIDYL_L_CYSTEINE_S_PALMITOYLATION	1.92777	0.153094	0.788787	23	1831	ZDHHC14;GOLGA7;GOLGA7B;ZDHHC21;ZDHHC3;ZDHHC6;ZDHHC20;CLIP3;ZDHHC15;ZDHHC9	rs9505841;rs6994017;rs7919531;rs75983429;rs62242566;rs78564717;rs6490652;rs7250679;rs6647144;rs5932684	3.28;3.26;3.17;2.68;2.66;2.15;1.80;1.64;1.61;1.54
GOBP_FATTY_ACYL_COA_METABOLIC_PROCESS	1.89228	0.153198	0.788949	36	2716	ELOVL6;ELOVL7;NUDT7;DGAT2;ELOVL1;ACSF3;HSD17B4;SLC25A1;ELOVL2;ACOT7	rs6858695;rs4527549;rs2966032;rs12798387;rs4660731;rs7202014;rs68126620;rs807677;rs7773173;rs6680950	3.09;2.91;2.87;2.44;2.41;2.21;2.13;2.12;2.12;1.97
GOBP_TRANSITION_METAL_ION_TRANSPORT	2.18284	0.153432	0.789271	93	6159	SLC39A2;SFXN1;FLVCR1;CP;SCARA5;ASIC3;SLC30A6;SLC30A7;SLC39A12;SLC39A11	rs1312749;rs267373;rs6700410;rs701749;rs2727005;rs34403003;rs72798713;rs7523594;rs7893618;rs4246434	3.73;3.32;3.17;3.01;2.84;2.82;2.80;2.78;2.60;2.58
GOBP_CIRCADIAN_RHYTHM	2.02844	0.153827	0.789668	200	13845	KCNH7;CCAR2;NDUFA9;GSK3B;IMPDH2;NKX2-1;KLF9;PPARA;SCN11A;SIAH2	rs17731478;rs2469762;rs2267551;rs334549;rs6790914;rs7160565;rs10868812;rs873492;rs73064572;rs73869296	4.22;3.53;3.34;3.32;3.18;3.16;3.12;3.10;3.09;3.08
GOBP_POST_EMBRYONIC_ANIMAL_ORGAN_DEVELOPMENT	1.78986	0.15399	0.789831	18	1352	ERCC1;BAK1;GRXCR1;KLF4;KDR;VEGFA;CDH23;BCL11B;FZD5;BAX	rs12461621;rs55774724;rs4599447;rs12685369;rs6842494;rs699946;rs9415055;rs11621995;rs6708351;rs12460533	3.45;2.99;2.90;2.55;2.41;2.33;2.33;2.27;2.24;2.03
GOBP_RESPONSE_TO_TRANSFORMING_GROWTH_FACTOR_BETA	1.54373	0.154324	0.790096	274	21356	ZMIZ1;HSPA1A;WWOX;ZYX;SOX5;NFATC1;LTBP4;APAF1;OVOL2;COL4A2	rs704016;rs146535109;rs59903179;rs10226669;rs61923848;rs7235273;rs41512448;rs4472982;rs6111821;rs4773140	4.83;4.74;4.17;3.91;3.78;3.73;3.54;3.49;3.49;3.39
GOBP_DEOXYRIBONUCLEOSIDE_METABOLIC_PROCESS	1.66255	0.154324	0.790096	10	1212	GDA;TK1;DPYD;XDH;DERA;PNP;DTYMK;DGUOK;ADA;TK2	rs74346620;rs8069081;rs61790066;rs2749994;rs7310946;rs7161172;rs35435997;rs10169997;rs12479560;rs2290183	2.55;2.54;2.40;2.31;2.24;2.15;2.08;1.90;1.84;0.78
GOBP_REGULATION_OF_AMYLOID_BETA_CLEARANCE	1.13154	0.15437	0.790111	20	1169	LRPAP1;ABCA7;IFNGR1;LRP1;APOE;MIR1908;CLU;MYOCD;SRF;IFNG	rs2857988;rs3829687;rs4896242;rs117267420;rs10419086;rs174593;rs17383366;rs57413351;rs3793008;rs10878753	4.13;2.40;2.36;2.35;2.22;2.18;1.76;1.75;1.68;1.45
GOBP_RESPONSE_TO_FOLLICLE_STIMULATING_HORMONE	2.39622	0.154483	0.790149	18	1345	SRD5A1;GHSR;EDNRA;PAPPA;TGFBR3;INHBA;GCLC;CYP1B1;SRD5A2;FSHR	rs72724286;rs595161;rs6852395;rs11389532;rs77665972;rs17638240;rs564160;rs1800440;rs138946679;rs924819	3.06;2.73;2.36;2.36;2.33;2.19;2.14;2.13;2.12;1.96
GOBP_REGULATION_OF_INTEGRIN_MEDIATED_SIGNALING_PATHWAY	2.30073	0.154848	0.790271	22	1806	TIMP1;LAMA1;LAMB2;LAMA2;LOXL3;BST1;CD177;NID1;CD63;EMP2	rs4824626;rs683459;rs6790914;rs6936981;rs11688069;rs2302467;rs62113720;rs2025602;rs3852533;rs9932650	3.86;3.47;3.18;2.87;2.82;2.56;2.24;2.16;1.83;1.71
GOBP_VIRAL_RNA_GENOME_REPLICATION	2.01548	0.154986	0.790317	27	1192	ATG16L2;SETDB1;TOP2B;ATG5;HMGA2;AICDA;TRIM28;FMR1;SMARCB1;ATG16L1	rs11603313;rs12033744;rs1561033;rs557444;rs4026608;rs7137878;rs6510153;rs25726;rs6519476;rs10192579	2.67;2.33;2.31;2.31;2.29;2.25;2.25;2.21;1.98;1.97
GOBP_NEGATIVE_REGULATION_BY_HOST_OF_VIRAL_PROCESS	2.46987	0.155046	0.790426	12	651	CCL8;PTX3;MIR221;MIR222;EIF2AK4;VAPA;LTF;PSMC3;NUCKS1;APCS	rs73288064;rs1838142;rs73212623;rs73212623;rs2291627;rs3025458;rs35479331;rs3758675;rs12140238;rs73020724	3.48;3.03;2.59;2.59;2.36;2.20;1.98;1.84;1.36;1.28
GOBP_NEUROENDOCRINE_CELL_DIFFERENTIATION	1.59488	0.155133	0.79063	16	894	LHX3;WNT11;GATA2;BMP2;NKX2-2;JAG1;INSM1;FGF2;HES1;BCCIP	rs7032172;rs681836;rs2953128;rs1973922;rs3787503;rs1232606;rs6046825;rs11938826;rs7642764;rs10901453	2.74;2.73;2.50;2.39;2.16;2.12;1.88;1.87;1.85;1.82
GOBP_RNA_SPLICING_VIA_TRANSESTERIFICATION_REACTIONS	1.88638	0.155525	0.791561	296	18109	LSM2;MPHOSPH10;SRSF8;CELF2;SRPK2;SLU7;REST;SNRPN;LSM1;WBP4	rs146535109;rs357780;rs558288;rs11594733;rs73186022;rs77325950;rs150310611;rs4906694;rs77162995;rs7987408	4.74;4.25;4.20;3.88;3.79;3.77;3.68;3.68;3.37;3.37
GOBP_INNERVATION	2.67755	0.155758	0.791652	27	2559	SULF2;ECE1;GABRA5;VCAM1;ADARB1;ITGA4;SULF1;SEMA3A;PRKCG;NPR2	rs872111;rs212539;rs78167470;rs12732989;rs2877020;rs13408615;rs73683988;rs6467973;rs60166062;rs41277065	3.16;3.13;3.06;2.96;2.93;2.89;2.87;2.72;2.57;2.55
GOBP_SERINE_PHOSPHORYLATION_OF_STAT_PROTEIN	2.36213	0.156001	0.791746	27	756	CDK5;GADD45A;IFNE;IFNA8;IFNA1;IFNA17;IFNA16;IFNA14;IFNA5;PWP1	rs34403003;rs12145172;rs72703448;rs73422265;rs73422265;rs1543640;rs1543640;rs1543640;rs1543640;rs12372188	2.82;2.45;2.16;2.03;2.03;1.92;1.92;1.92;1.92;1.84
GOBP_REGULATION_OF_STRIATED_MUSCLE_TISSUE_DEVELOPMENT	1.86641	0.156062	0.79177	16	1019	LUC7L;CENPF;SIRT2;BMP4;SMAD3;FGF3;JPH2;TWIST1;MTPN;LOX	rs11641876;rs6540853;rs6508822;rs17127134;rs750766;rs4980571;rs16988857;rs28595434;rs17168539;rs995688	2.51;2.48;2.23;2.10;2.08;2.01;1.82;1.75;1.72;1.69
GOBP_HYPOTHALAMUS_CELL_DIFFERENTIATION	1.61054	0.15627	0.791954	13	961	NDNF;NRP1;SEMA3E;HAP1;NRP2;PROP1;PLXNA1;POU3F2;OTP;NHLH2	rs17051286;rs11009260;rs117638711;rs12450769;rs849561;rs4959004;rs11392732;rs34047757;rs12517523;rs9645342	3.40;2.48;2.23;2.14;1.88;1.87;1.84;1.82;1.80;1.52
GOBP_REGULATION_OF_DNA_TEMPLATED_DNA_REPLICATION_INITIATION	1.40874	0.156412	0.792145	15	656	WRNIP1;MCIDAS;GMNN;MCM6;TICRR;MCM2;CIZ1;KAT7;CDT1;MCM3	rs160669;rs465247;rs11965640;rs309151;rs7174599;rs13062326;rs7847286;rs11656541;rs111731198;rs114171763	3.32;2.80;2.75;2.17;1.92;1.67;1.64;1.44;1.37;1.32
GOBP_PRENYLATION	1.74091	0.156473	0.792228	11	751	FNTB;AIPL1;CHM;CHML;RABGGTA;MUSK;PGGT1B;PTAR1;RABGGTB;RCE1	rs111955827;rs34541322;rs6617172;rs647204;rs17199551;rs10980539;rs80100482;rs6559747;rs113102136;rs7122539	2.33;2.31;2.09;1.94;1.84;1.74;1.36;1.27;1.19;1.19
GOBP_PYRIMIDINE_NUCLEOSIDE_TRIPHOSPHATE_METABOLIC_PROCESS	1.9629	0.156791	0.792655	23	1446	NME7;CTPS2;CAD;NME5;NME4;UCK1;DTYMK;UCK2;CMPK2;NME3	rs1200131;rs12391244;rs11126950;rs73792425;rs62030834;rs946713;rs35435997;rs2814472;rs72779762;rs2076455	3.70;3.05;2.48;2.28;2.16;2.12;2.08;2.03;1.95;1.74
GOBP_REGULATION_OF_CIRCADIAN_RHYTHM	2.02771	0.15703	0.793106	112	7995	CCAR2;GSK3B;NKX2-1;PPARA;SIAH2;PER2;NPS;PRKAA2;RORA;KLF10	rs2469762;rs334549;rs7160565;rs873492;rs73869296;rs12474243;rs10765137;rs4568857;rs2140441;rs13270853	3.53;3.32;3.16;3.10;3.08;2.98;2.83;2.83;2.73;2.68
GOBP_REGULATION_OF_PROTEIN_TARGETING	2.06206	0.157302	0.793304	76	4103	HSPA1L;BAG4;STOM;PINK1;ARIH2;UBE2J2;MTCL1;FIS1;CDK5;HTRA2	rs146535109;rs72644707;rs2304392;rs12401770;rs55674449;rs2296475;rs3744975;rs150814238;rs34403003;rs11688069	4.74;3.51;3.27;3.16;2.98;2.95;2.93;2.90;2.82;2.82
GOBP_SYNAPSE_MATURATION	2.2933	0.157375	0.7934	32	3623	NRXN1;NFIA;PTEN;BCAN;DISC1;NFATC4;C1QL2;SEZ6L;CDC20;ANAPC2	rs7569722;rs6684051;rs719426;rs2365716;rs1331056;rs17256902;rs12466015;rs137211;rs4660731;rs4880209	3.64;3.39;2.75;2.71;2.63;2.48;2.46;2.45;2.41;2.34
GOBP_FATTY_ACID_BETA_OXIDATION_USING_ACYL_COA_OXIDASE	1.76392	0.15764	0.793911	12	730	EHHADH;ACAA1;ACOXL;DECR2;ACOT8;CROT;CRAT;ACOX3;ACOX1;AMACR	rs13093563;rs28830532;rs10210955;rs62030834;rs111858067;rs31667;rs4411004;rs747579;rs35863579;rs35414	2.92;2.64;2.26;2.16;1.70;1.69;1.64;1.60;1.57;1.54
GOBP_EXOCYTIC_PROCESS	1.55222	0.157995	0.79461	81	7017	ERC2;TPRG1L;STXBP3;CPLX2;UNC13C;SYT9;SNAP25;SNCA;RAB3C;CPLX1	rs56242225;rs2368544;rs1277018;rs13174727;rs11633610;rs11820326;rs6108464;rs200955273;rs55695437;rs2279175	4.45;3.08;3.01;2.91;2.80;2.80;2.67;2.58;2.57;2.52
GOBP_RNA_POLYADENYLATION	2.17577	0.1581	0.79477	36	2144	CPEB1;CPEB3;PCF11;CPSF6;PAPOLB;ZC3H3;PAF1;APLP1;PAPOLG;CSTF3	rs28593415;rs701844;rs145188693;rs73335734;rs77342030;rs11136302;rs35466645;rs11880466;rs114581300;rs139451330	3.78;3.27;2.61;2.28;2.26;2.13;2.10;2.05;2.01;1.99
GOBP_COLLECTING_DUCT_DEVELOPMENT	2.07433	0.158987	0.795713	16	1194	PAX2;DACT2;TFAP2B;UMOD;AKR1B1;AQP2;PAX8;BMP4;SHH;DLG5	rs11190710;rs73036386;rs9473932;rs12922283;rs117456364;rs11169233;rs13007173;rs17127134;rs117027107;rs7068137	2.63;2.46;2.32;2.31;2.23;2.16;2.12;2.10;2.01;1.84
GOBP_REGULATION_OF_LIPID_BIOSYNTHETIC_PROCESS	1.58269	0.159151	0.795887	175	11865	IGFBP7;MALRD1;SORBS1;REST;CCDC3;ORMDL3;STAR;EIF6;ERLIN2;PPARA	rs1718874;rs11008507;rs12358530;rs150310611;rs6602628;rs8080734;rs77162995;rs78070351;rs113510358;rs873492	4.47;4.14;4.08;3.68;3.41;3.40;3.37;3.20;3.11;3.10
GOBP_PHOTOTRANSDUCTION_VISIBLE_LIGHT	1.71143	0.159407	0.796159	19	1453	CAMKMT;PDE6C;ABCA4;GRK7;GNA11;AIPL1;GRK4;PDE6B;NMT1;NMT2	rs698794;rs10786120;rs4847278;rs77870385;rs72973299;rs34541322;rs1140085;rs11730652;rs79811178;rs10906837	3.72;2.90;2.55;2.49;2.43;2.31;2.00;2.00;1.74;1.71
GOBP_CARDIAC_MUSCLE_CELL_FATE_COMMITMENT	1.96642	0.159481	0.796238	11	669	TBX3;TBX5;RBPJ;WNT8A;ACVR1;WNT3A;NKX2-5;WT1;DKK1;TBX18	rs2384406;rs17731569;rs716075;rs73792425;rs17798043;rs849895;rs10475590;rs11031736;rs139471321;rs9362095	3.78;2.81;2.60;2.28;1.82;1.74;1.61;1.58;1.35;1.18
GOBP_NEGATIVE_REGULATION_OF_PHAGOCYTOSIS	1.52356	0.159492	0.796249	19	1394	DYSF;CNN2;SIRPA;ATG5;PRTN3;CD47;APPL1;CD300A;MIR181B1;FCGR2B	rs4852258;rs3829687;rs79787858;rs557444;rs184978907;rs327133;rs6791499;rs2014305;rs114909657;rs16856590	4.79;2.40;2.38;2.31;2.22;2.04;1.97;1.96;1.91;1.85
GOBP_MAINTENANCE_OF_ORGANELLE_LOCATION	1.93502	0.159525	0.796284	11	650	UVRAG;GPSM2;PAFAH1B1;POLR2M;MYZAP;TBCCD1;ARHGAP21;ATP2A1;AKAP9;ASPM	rs12798387;rs12729728;rs111479828;rs1469279;rs28416404;rs12696555;rs1556398;rs34763945;rs77817034;rs61819094	2.44;2.25;1.88;1.69;1.57;1.55;1.33;1.21;1.14;1.09
GOBP_ERYTHROCYTE_DEVELOPMENT	1.96723	0.15981	0.796712	36	1810	FAM210B;EPO;NCKAP1L;FLVCR1;KLF2;BPGM;RPS6;L3MBTL3;CITED2;ALAS1	rs59173918;rs2553023;rs1022232;rs6700410;rs8101504;rs6467553;rs10125976;rs4130903;rs4896450;rs352157	3.73;3.19;3.19;3.17;2.70;2.48;2.32;2.27;2.17;1.86
GOBP_POSITIVE_REGULATION_OF_NEUTROPHIL_MIGRATION	2.03622	0.159878	0.796859	32	2209	CAMK1D;THBS4;TIRAP;NCKAP1L;IL1R1;CXCR2;XG;CD74;DAPK2;LBP	rs11594130;rs16877468;rs79152678;rs1022232;rs10460490;rs6759925;rs311197;rs35009179;rs8033658;rs6069757	3.88;3.49;3.24;3.19;3.05;2.86;2.74;2.58;2.52;2.50
GOBP_GLYCOSPHINGOLIPID_METABOLIC_PROCESS	2.25685	0.160011	0.797141	60	4598	NEU1;CERK;ST6GALNAC3;NEU3;B4GALT3;ST6GALNAC5;ST3GAL1;B4GALT6;GBA2;SUMF1	rs146535109;rs116484910;rs71656896;rs544115;rs2502809;rs12093439;rs2736854;rs77137848;rs41277065;rs894013	4.74;4.55;4.10;3.58;2.88;2.85;2.79;2.71;2.55;2.51
GOBP_POSITIVE_REGULATION_OF_CALCINEURIN_MEDIATED_SIGNALING	2.66002	0.160072	0.797271	20	1980	PPP3CC;CAMTA1;AKAP6;PPP3CB;C10orf71;CIB1;CHP2;PTBP1;IGF1;PPP3R1	rs2469762;rs1750836;rs10133229;rs112540608;rs11101081;rs36034702;rs246330;rs184978907;rs5742643;rs12465178	3.53;3.21;3.00;2.71;2.46;2.46;2.24;2.22;2.17;2.05
GOBP_NEGATIVE_REGULATION_OF_MACROAUTOPHAGY	2.43345	0.160226	0.797597	32	1908	EHMT2;PINK1;QSOX1;USP36;CHMP4B;TSC1;MTOR;TSC2;MTM1;AKT1	rs146535109;rs12401770;rs12745791;rs7211960;rs10154001;rs615667;rs2878409;rs72766650;rs34086419;rs12433350	4.74;3.16;3.04;2.64;2.59;2.53;2.52;2.39;2.25;2.20
GOBP_REGULATION_OF_NEUROTRANSMITTER_UPTAKE	1.8314	0.160257	0.797664	18	1261	DRD1;FLOT1;PER2;GFAP;SNCA;RAB3B;ITGB1;SYNGR3;GPM6B;DRD4	rs267373;rs6911628;rs12474243;rs8072356;rs200955273;rs12745589;rs16933862;rs72766650;rs5979979;rs11246211	3.32;3.15;2.98;2.86;2.58;2.44;2.43;2.39;2.32;2.22
GOBP_WATER_SOLUBLE_VITAMIN_METABOLIC_PROCESS	1.7293	0.16114	0.799537	56	3594	SLC19A2;HLCS;CLYBL;SLC52A3;MTHFD2L;TPK1;SLC23A2;VNN1;SLC19A3;SLC2A3	rs35337011;rs73210796;rs9554631;rs6054733;rs16850965;rs73729639;rs405249;rs2840805;rs2048812;rs11502980	5.48;4.55;3.33;3.28;2.73;2.63;2.59;2.46;2.38;2.36
GOBP_BRANCHING_INVOLVED_IN_PROSTATE_GLAND_MORPHOGENESIS	2.22232	0.161189	0.799606	12	862	BMP7;BMP4;FGFR2;SHH;FRS2;HOXD13;HOXA13;FEM1B;SFRP1;NKX3-1	rs57966055;rs17127134;rs36048667;rs117027107;rs776410;rs2592394;rs12700794;rs117608315;rs2028968;rs4872179	2.49;2.10;2.07;2.01;1.87;1.86;1.77;1.76;1.75;1.74
GOBP_NEGATIVE_REGULATION_OF_CELLULAR_RESPONSE_TO_GROWTH_FACTOR_STIMULUS	1.15331	0.161559	0.79986	118	8409	BMPER;UBE2D1;SLIT2;CADM4;SULF2;MIR573;SULF1;CRIM1;ABL1;ADAMTS12	rs117834141;rs2790199;rs13149337;rs3213239;rs872111;rs56798539;rs73683988;rs6757374;rs113585858;rs256651	3.60;3.45;3.32;3.32;3.16;2.94;2.87;2.75;2.73;2.68
GOBP_POSITIVE_REGULATION_OF_SIGNALING_RECEPTOR_ACTIVITY	1.15496	0.161759	0.799997	45	2756	AREG;PINK1;NCOA3;EPGN;EREG;ADRB2;CACNG3;TGFA;EPHB2;NRP1	rs79026983;rs12401770;rs4507151;rs16850965;rs16850965;rs1036176;rs112049972;rs6731345;rs963113;rs11009260	3.17;3.16;2.81;2.73;2.73;2.68;2.60;2.54;2.53;2.48
GOBP_PROTEIN_DEPALMITOYLATION	2.19539	0.161853	0.800054	10	511	LYPLAL1;ABHD17A;ABHD17B;ABHD17C;ABHD13;ABHD10;ABHD12;PPT1;LYPLA1;LYPLA2	rs10863439;rs10414061;rs11143012;rs75874112;rs17497524;rs73232071;rs2500430;rs6671113;rs311400;rs2235541	2.92;2.19;2.19;2.10;2.08;1.64;1.50;1.32;0.55;0.33
GOBP_ACROSOME_ASSEMBLY	1.67069	0.161958	0.800088	21	1259	FABP9;SPINK2;VPS13B;TBC1D20;ACTL9;ZPBP2;CCDC136;TMF1;SPACA1;ZPBP	rs72684417;rs28472594;rs62534593;rs6051744;rs60357057;rs11657449;rs17475638;rs62254240;rs10455477;rs7784843	4.17;2.90;2.59;2.40;2.34;2.24;2.23;2.14;2.11;1.93
GOBP_REGULATION_OF_FERTILIZATION	1.7917	0.162039	0.800115	16	1457	PLCB1;MYH9;NLRP5;PRDM9;ZP2;RNASE10;ZP4;FAM170B;WEE2;LHFPL2	rs75234999;rs11089788;rs8101585;rs115611954;rs760032;rs7161172;rs1017982;rs72789097;rs146003497;rs10052968	4.33;3.62;3.06;2.61;2.29;2.15;1.85;1.84;1.51;1.49
GOBP_BASE_EXCISION_REPAIR_GAP_FILLING	2.58422	0.162216	0.800173	13	776	POLD1;NEIL1;PARG;FEN1;LIG1;APEX1;POLG;LIG3;PNKP;POLE	rs73054474;rs11631300;rs1720363;rs12791843;rs3730837;rs7161172;rs117760248;rs978202;rs58817317;rs11146984	4.34;2.83;2.69;2.46;2.34;2.15;1.92;1.77;1.49;1.18
GOBP_SPLICEOSOMAL_TRI_SNRNP_COMPLEX_ASSEMBLY	2.13948	0.162494	0.800625	23	1769	LSM2;PRPF8;RNU6-7;PRPF31;USP4;DDX20;PRPF3;RNU4-2;RNU4-1;TSSC4	rs146535109;rs35871069;rs71441709;rs66900966;rs4955432;rs2076592;rs2147324;rs7311566;rs7311566;rs2898880	4.74;3.20;3.16;2.86;2.29;2.19;1.98;1.95;1.95;1.72
GOBP_MRNA_CIS_SPLICING_VIA_SPLICEOSOME	1.46982	0.162633	0.800898	31	1392	WBP4;DCPS;PRPF40A;PSIP1;SDE2;RBM17;PRPF4B;CACTIN;SFSWAP;NCBP2	rs7987408;rs79152678;rs12052694;rs28648431;rs112810962;rs74391212;rs9378839;rs28416788;rs58260776;rs498226	3.37;3.24;2.75;2.62;2.55;2.50;2.23;2.20;1.96;1.72
GOBP_REGULATION_OF_PRESYNAPTIC_CYTOSOLIC_CALCIUM_ION_CONCENTRATION	1.45658	0.162977	0.801683	16	1777	ERC2;CDK5;SCGN;CALB2;CACNB4;P2RX1;CACNB2;P2RY4;HTR1B;NPY	rs56242225;rs34403003;rs62392673;rs72791924;rs12622786;rs7220264;rs17681709;rs1152203;rs9359271;rs17149280	4.45;2.82;2.71;2.52;2.22;2.11;2.08;2.06;1.95;1.95
GOBP_RESPONSE_TO_RADIATION	1.58188	0.163198	0.801714	427	26885	MMP3;POLD1;RAD51AP1;TIMP1;ELK1;ASIC2;CAMKMT;XRRA1;CCAR2;DCT	rs61493282;rs73054474;rs7133999;rs4824626;rs4824626;rs113351607;rs698794;rs544115;rs2469762;rs12868588	4.91;4.34;3.90;3.86;3.86;3.76;3.72;3.58;3.53;3.52
GOBP_IRON_ION_TRANSMEMBRANE_TRANSPORT	1.30678	0.163303	0.801729	20	1292	SCARA5;MIR210;MCOLN1;SLC39A8;HAMP;ABCB6;SLC25A28;TTYH1;SLC40A1;SLC39A14	rs2727005;rs61877776;rs10423880;rs13103835;rs73031717;rs3100776;rs12268645;rs1205317;rs11901582;rs76877296	2.84;2.58;2.39;2.27;2.23;2.21;2.08;2.04;1.94;1.85
GOBP_NEGATIVE_REGULATION_OF_ERBB_SIGNALING_PATHWAY	1.86234	0.163442	0.801853	32	2753	ITGA1;CBLB;PTPRJ;CHMP6;GPRC5A;LGMN;RNF126;EGFR;ZFYVE28;PTPN2	rs4865540;rs58631873;rs35711693;rs9913477;rs113720939;rs2402189;rs4919880;rs2330948;rs28402846;rs908579	3.33;3.08;2.62;2.42;2.38;2.38;2.28;2.21;2.16;2.08
GOBP_POST_GOLGI_VESICLE_MEDIATED_TRANSPORT	1.81936	0.163847	0.802239	98	7101	OSBPL5;AP1G1;PREPL;GOLGA7;SORCS1;MACF1;GAK;VPS13A;VPS13C;ATP2C1	rs10833460;rs79489472;rs79537401;rs6994017;rs56211503;rs7520721;rs2279175;rs72746022;rs10851701;rs142920508	4.41;3.89;3.43;3.26;2.95;2.61;2.52;2.41;2.36;2.35
GOBP_REGULATION_OF_TELOMERE_MAINTENANCE	1.77578	0.16385	0.80224	96	5499	PKIB;ERCC1;INO80B;XRCC1;SMC5;INO80;TFPT;CCT2;NSMCE2;MAPK1	rs9482270;rs12461621;rs7556852;rs3213239;rs10868812;rs61648937;rs66900966;rs776176;rs10108110;rs539687373	3.59;3.45;3.42;3.32;3.12;2.99;2.86;2.83;2.82;2.74
GOBP_MALE_GENITALIA_DEVELOPMENT	2.44329	0.164091	0.80226	24	1743	TBX3;SRD5A1;BMP6;DHCR24;SRD5A2;SYCP2;BMP5;KLHL10;HSD17B3;ROR2	rs2384406;rs72724286;rs9505317;rs2317790;rs138946679;rs60905379;rs17677530;rs35685975;rs74662342;rs17514885	3.78;3.06;2.22;2.18;2.12;2.12;2.12;2.05;2.04;2.01
GOBP_LIPOXYGENASE_PATHWAY	2.2844	0.164443	0.802289	10	633	ALOX5AP;HPGD;GPX4;ALOX12;ALOX12B;ALOXE3;ALOX15;PLA2G3;GPX1;ALOX5	rs7999073;rs6812740;rs2074453;rs312456;rs3027288;rs3027288;rs72835603;rs5753465;rs34915642;rs4948995	3.14;2.34;1.89;1.80;1.50;1.50;1.48;1.11;0.99;0.75
GOBP_CARDIAC_NEURAL_CREST_CELL_MIGRATION_INVOLVED_IN_OUTFLOW_TRACT_MORPHOGENESIS	1.50536	0.164922	0.802329	11	687	SEMA3C;BMP7;EDNRA;PITX2;BMP4;HAND2;EDN1;TWIST1;CDC42;ENG	rs10243928;rs57966055;rs6852395;rs1448812;rs17127134;rs17059546;rs4714350;rs28595434;rs11800014;rs41492548	2.80;2.49;2.36;2.11;2.10;2.10;1.86;1.75;1.30;1.21
GOBP_HISTONE_H4_K16_ACETYLATION	2.38532	0.164963	0.802332	18	1266	MSL2;PHF20;MSL3;AUTS2;ATG5;ZMPSTE24;SMARCB1;KANSL3;KANSL2;MSL1	rs13065565;rs113760088;rs5935162;rs11773370;rs557444;rs5020002;rs6519476;rs6576973;rs61244025;rs2269457	3.21;3.02;2.71;2.39;2.31;2.05;1.98;1.79;1.75;1.72
GOBP_POSITIVE_REGULATION_OF_FIBROBLAST_PROLIFERATION	2.15588	0.165235	0.802354	52	3496	ZMIZ1;FOSL2;FN1;CDK6;PDGFA;AQP1;EREG;ABL1;PDGFD;CD74	rs704016;rs6547849;rs1250244;rs11974095;rs141909074;rs7782896;rs16850965;rs113585858;rs260815;rs35009179	4.83;3.60;3.55;3.23;2.93;2.87;2.73;2.73;2.65;2.58
GOBP_REGULATION_OF_GLYCOPROTEIN_METABOLIC_PROCESS	2.21684	0.165319	0.802361	60	3912	PLCB1;PTX3;IL33;RAMP1;CHP1;ITM2A;CST3;ABCA7;POMT2;PXYLP1	rs75234999;rs1838142;rs16924291;rs11694043;rs111595947;rs11266441;rs73102389;rs3829687;rs11847091;rs9881024	4.33;3.03;2.99;2.95;2.77;2.52;2.45;2.40;2.40;2.38
GOBP_ESTABLISHMENT_OF_ENDOTHELIAL_BARRIER	2.11869	0.165426	0.80237	53	4357	PLCB1;PDE4D;VCL;F11R;MYADM;ROBO4;ZDHHC21;CDH5;IL1B;EDNRA	rs75234999;rs112162527;rs10824063;rs4596920;rs7409133;rs1940175;rs75983429;rs76152549;rs1143629;rs6852395	4.33;4.08;3.41;3.27;3.08;2.92;2.68;2.55;2.50;2.36
GOBP_MYELOID_CELL_APOPTOTIC_PROCESS	2.2655	0.165556	0.802381	37	2058	EPO;CXCR2;APOH;GHSR;GAS6;HCAR2;PLEKHO2;MIAT;ANXA1;IRF7	rs2553023;rs6759925;rs8178870;rs595161;rs7399961;rs10466884;rs12905925;rs6005148;rs4571790;rs11246211	3.19;2.86;2.79;2.73;2.51;2.48;2.38;2.30;2.30;2.22
GOBP_PROTEIN_DEPHOSPHORYLATION	1.79494	0.165592	0.802384	235	20611	MGAT5;CTTNBP2NL;PHLPP2;PTPRE;PTPRM;PTPRN2;PPP3CC;SWAP70;PPM1N;PTPRD	rs1257210;rs2492497;rs76788735;rs11018415;rs898203;rs13234965;rs2469762;rs10840273;rs12461621;rs62539614	4.69;4.19;3.85;3.61;3.55;3.55;3.53;3.50;3.45;3.38
GOBP_POSITIVE_REGULATION_OF_INTEGRIN_ACTIVATION	2.48804	0.165822	0.802402	11	916	PIEZO1;SKAP1;SRC;RASIP1;PLEK;FERMT2;RAP1B;CXCL13;CDH17;FERMT1	rs13334987;rs75424702;rs79302174;rs11883129;rs7608429;rs12889986;rs112127843;rs2903242;rs73268128;rs2144935	3.14;2.13;2.04;1.93;1.91;1.84;1.61;1.48;1.12;1.06
GOBP_PYRIMIDINE_NUCLEOSIDE_TRIPHOSPHATE_BIOSYNTHETIC_PROCESS	2.48389	0.165882	0.802407	18	1191	NME7;CTPS2;CAD;NME5;NME4;UCK1;DTYMK;UCK2;CMPK2;NME3	rs1200131;rs12391244;rs11126950;rs73792425;rs62030834;rs946713;rs35435997;rs2814472;rs72779762;rs2076455	3.70;3.05;2.48;2.28;2.16;2.12;2.08;2.03;1.95;1.74
GOBP_REGULATION_OF_PEPTIDYL_TYROSINE_PHOSPHORYLATION	1.71811	0.16603	0.802419	250	18578	ADRA1A;MIR146A;DOK7;GRM5;ERBB4;CASS4;LILRA5;THBS4;CADM4;EPO	rs1383914;rs4921289;rs2857988;rs308804;rs2165098;rs59173918;rs67196648;rs16877468;rs3213239;rs2553023	5.07;4.50;4.13;4.01;3.96;3.73;3.57;3.49;3.32;3.19
GOBP_POSITIVE_REGULATION_OF_NLRP3_INFLAMMASOME_COMPLEX_ASSEMBLY	1.89162	0.166031	0.802419	19	1466	TLR6;PLCG2;MAVS;GBP5;MARK4;MAPK8;DHX33;BTK;DDX3X;PRKD1	rs7659256;rs9924890;rs12481103;rs34052362;rs73036519;rs7898026;rs12602483;rs140214099;rs1782566;rs186549	3.25;3.02;2.16;1.99;1.95;1.94;1.84;1.82;1.81;1.61
GOBP_POSITIVE_CHEMOTAXIS	2.26711	0.166416	0.802451	57	4895	CDH13;IL16;ANGPT1;SEMA5A;PTPRJ;NRP1;F7;KDR;TSC2;S1PR1	rs8055921;rs11631809;rs67029862;rs1012963;rs35711693;rs11009260;rs12858483;rs6842494;rs72766650;rs67115694	2.92;2.91;2.88;2.63;2.62;2.48;2.46;2.41;2.39;2.39
GOBP_PYRIDINE_CONTAINING_COMPOUND_BIOSYNTHETIC_PROCESS	1.50942	0.166429	0.802452	30	1696	NADSYN1;ASPDH;PTGIS;HAAO;IDO1;IDO2;NMRK1;AFMID;NAPRT;NADK	rs61885945;rs73054474;rs6125670;rs1371404;rs78587687;rs78587687;rs773161;rs8069081;rs6558375;rs2144688	4.53;4.34;3.58;2.82;2.64;2.64;2.59;2.54;2.50;2.41
GOBP_CYTIDINE_TO_URIDINE_EDITING	2.06419	0.166531	0.80246	12	711	AICDA;APOBEC1;RBM47;A1CF;APOBEC3G;APOBEC3H;APOBEC3A;APOBEC3B;APOBEC2;APOBEC3F	rs7137878;rs73064617;rs67079525;rs10761546;rs10427883;rs10427883;rs17370615;rs17370615;rs4714425;rs62228281	2.25;2.14;2.01;1.82;1.16;1.16;1.09;1.09;0.99;0.82
GOBP_BUNDLE_OF_HIS_CELL_TO_PURKINJE_MYOCYTE_COMMUNICATION	1.84994	0.166864	0.80252	15	2185	KCNA5;SCN10A;TBX5;CTNNA3;CACNA2D1;PKP2;DSC2;JUP;SCN5A;DSG2	rs9919705;rs73064572;rs17731569;rs10822843;rs1990071;rs11615936;rs2019624;rs12450769;rs7373934;rs72922940	5.81;3.09;2.81;2.53;2.46;2.20;2.17;2.14;1.99;1.79
GOBP_RESPONSE_TO_HEPATOCYTE_GROWTH_FACTOR	1.23161	0.166927	0.802532	19	1475	ADAMTS12;NRP1;BCAR1;GAB1;LGMN;SIRT2;GCLC;TDGF1;APPL1;HGF	rs256651;rs11009260;rs11641308;rs34270361;rs2402189;rs6508822;rs564160;rs62248694;rs6791499;rs1029567	2.68;2.48;2.44;2.39;2.38;2.23;2.14;2.05;1.97;1.85
GOBP_ESTABLISHMENT_OF_CELL_POLARITY	0.775481	0.167253	0.802592	150	12766	DOCK2;SPDL1;MYH9;WEE1;LAMA1;NDC80;ANKFN1;GSK3B;GSN;STK11	rs264869;rs264869;rs11089788;rs10840273;rs683459;rs28601731;rs741128;rs334549;rs2304392;rs34427398	4.75;4.75;3.62;3.50;3.47;3.44;3.38;3.32;3.27;3.21
GOBP_REGULATION_OF_STRIATED_MUSCLE_CELL_DIFFERENTIATION	1.25583	0.167395	0.802619	93	6936	HDAC4;FOXP1;NRG1;PI16;SMYD1;PIEZO1;PPARA;AKAP6;HDAC9;MIR222	rs592695;rs1522171;rs12674974;rs9296204;rs2970895;rs13334987;rs873492;rs10133229;rs2697911;rs73212623	3.86;3.54;3.44;3.41;3.19;3.14;3.10;3.00;2.68;2.59
GOBP_NEGATIVE_REGULATION_OF_TYPE_I_INTERFERON_PRODUCTION	2.24391	0.167438	0.802627	30	1851	RNF216;LILRA4;PPM1B;RELB;SIRPA;ATG5;CACTIN;GBP7;RNF125;PTPRS	rs13239194;rs67196648;rs713446;rs16979595;rs79787858;rs557444;rs28416788;rs2209957;rs1811331;rs72981098	3.64;3.57;3.08;2.92;2.38;2.31;2.20;1.96;1.96;1.92
GOBP_GLYCOLIPID_BIOSYNTHETIC_PROCESS	1.92721	0.167494	0.802637	72	4782	ST6GALNAC3;ST3GAL4;PIGC;B4GALT3;PIGK;ST6GALNAC5;ST3GAL1;B4GALT6;ST8SIA2;PIGY	rs71656896;rs79152678;rs72725208;rs2502809;rs77096504;rs12093439;rs2736854;rs77137848;rs17600652;rs2869665	4.10;3.24;3.17;2.88;2.87;2.85;2.79;2.71;2.49;2.37
GOBP_ORGAN_GROWTH	1.775	0.167785	0.802691	174	15217	ADRA1A;EHMT2;ERBB4;FOXP1;SAV1;PI16;BNC2;FLVCR1;PPARA;TP73	rs1383914;rs146535109;rs2165098;rs1522171;rs871643;rs9296204;rs41313973;rs6700410;rs873492;rs2368544	5.07;4.74;3.96;3.54;3.53;3.41;3.26;3.17;3.10;3.08
GOBP_HIPPOCAMPUS_DEVELOPMENT	1.94831	0.167827	0.802699	85	7284	PHLPP2;ALK;DAB1;KIRREL3;LMX1A;GSK3B;DRD1;XRCC1;CDK6;NKX2-1	rs76788735;rs116016471;rs72912422;rs12364722;rs77557846;rs334549;rs267373;rs3213239;rs11974095;rs7160565	3.85;3.59;3.59;3.57;3.33;3.32;3.32;3.32;3.23;3.16
GOBP_NEURON_FATE_SPECIFICATION	2.24239	0.167859	0.802705	33	2333	EHMT2;SOX1;GLI2;LHX3;LMO4;DLL1;ESRP1;FKBP8;TLX3;NTRK3	rs146535109;rs75614189;rs280218;rs7032172;rs11161976;rs9459987;rs16916937;rs12162221;rs6555938;rs141611207	4.74;3.02;2.90;2.74;2.56;2.43;2.38;2.37;2.34;2.17
GOBP_PYRIDINE_NUCLEOTIDE_BIOSYNTHETIC_PROCESS	2.32894	0.168002	0.802731	27	1562	NADSYN1;ASPDH;PTGIS;HAAO;IDO1;IDO2;NMRK1;AFMID;NAPRT;NADK	rs61885945;rs73054474;rs6125670;rs1371404;rs78587687;rs78587687;rs773161;rs8069081;rs6558375;rs2144688	4.53;4.34;3.58;2.82;2.64;2.64;2.59;2.54;2.50;2.41
GOBP_CELLULAR_RESPIRATION	1.76553	0.168007	0.802732	204	11652	GHITM;SUCLG2;NOA1;ME3;CISD1;NDUFA9;PINK1;IMMP2L;ACO1;UCN	rs10788317;rs2772456;rs150310611;rs666646;rs2790199;rs2267551;rs12401770;rs17158597;rs10813811;rs11684134	4.65;3.70;3.68;3.48;3.45;3.34;3.16;3.03;3.01;2.99
GOBP_REGULATION_OF_INTRACELLULAR_TRANSPORT	1.6975	0.168263	0.80278	314	19144	HSPA1L;EDEM1;XPO1;BAG4;ZFAND1;GSK3B;ARV1;ARHGAP44;STOM;SAR1B	rs146535109;rs341981;rs6709112;rs72644707;rs3202419;rs334549;rs72746703;rs12950148;rs2304392;rs112802858	4.74;3.94;3.61;3.51;3.40;3.32;3.31;3.31;3.27;3.21
GOBP_PROTEIN_LOCALIZATION_TO_EXTRACELLULAR_REGION	1.42191	0.168432	0.802811	371	27768	KCNA5;MIR146A;PLCB1;AP1G1;REST;PDIA4;PTPRN2;ACHE;CHGA;SEC24A	rs9919705;rs4921289;rs75234999;rs79489472;rs150310611;rs1722360;rs13234965;rs4729621;rs7154944;rs17713112	5.81;4.50;4.33;3.89;3.68;3.60;3.55;3.42;3.31;3.20
GOBP_NUCLEOSIDE_PHOSPHATE_CATABOLIC_PROCESS	1.45758	0.168452	0.802815	84	8007	PDE4D;FHIT;SUCLG2;NUDT4;SMPDL3A;NUDT7;NEIL1;PDE8A;PDE9A;VCP	rs112162527;rs114578503;rs2772456;rs74195547;rs9482286;rs2966032;rs11631300;rs113715684;rs9653814;rs17359549	4.08;3.97;3.70;2.96;2.90;2.87;2.83;2.81;2.75;2.71
GOBP_NCRNA_CATABOLIC_PROCESS	2.43613	0.168786	0.802876	44	2248	SLFN14;ELAC2;LIN28A;EXOSC3;EXOSC2;SND1;DIS3L2;ZC3H4;MIAT;EXOSC7	rs4531775;rs12950148;rs11578260;rs10973524;rs113585858;rs10281790;rs73995024;rs10404135;rs6005148;rs57924904	4.36;3.31;3.16;2.87;2.73;2.52;2.50;2.34;2.30;2.29
GOBP_MODIFICATION_OF_SYNAPTIC_STRUCTURE	2.21802	0.168844	0.802987	26	1838	REST;DRD1;ARHGAP44;RHOB;ABL1;WASF3;BAIAP2;CTTNBP2;SPTB;CYFIP1	rs150310611;rs267373;rs12950148;rs61218656;rs113585858;rs9507771;rs9913477;rs10241351;rs170680;rs112253722	3.68;3.32;3.31;3.06;2.73;2.45;2.42;2.42;2.21;2.10
GOBP_RESPONSE_TO_HYPEROXIA	2.13511	0.169577	0.805645	19	1425	KCNA5;TXNRD2;EPO;NOX1;SLC7A5;COL1A1;FAS;SOD2;PDGFRB;PDPN	rs9919705;rs7288631;rs2553023;rs7128;rs7194757;rs2734281;rs11202943;rs34152298;rs114792;rs10803420	5.81;3.22;3.19;3.18;2.56;2.55;2.30;2.22;2.21;2.19
GOBP_REGULATION_OF_PROTEIN_LIPIDATION	0.861769	0.169944	0.805756	10	500	ATG101;HHATL;RABL3;ULK1;DBI;RB1CC1;RAB3GAP2;SVIP;ATG13;RAB3GAP1	rs7139320;rs75589867;rs1862936;rs73469994;rs140823913;rs4319121;rs113735504;rs11601253;rs142593545;rs6740541	3.27;3.21;2.71;1.80;1.80;1.53;1.44;1.43;1.00;0.87
GOBP_EPIDERMIS_DEVELOPMENT	1.81794	0.169982	0.805767	363	22506	SLC44A4;KRTAP5-9;INSR;TP63;FOSL2;SAV1;DCT;OVOL2;LHFPL5;ACVR1B	rs146535109;rs61885945;rs75392157;rs60599136;rs6547849;rs871643;rs12868588;rs6111821;rs9470090;rs7139320	4.74;4.53;4.24;3.74;3.60;3.53;3.52;3.49;3.35;3.27
GOBP_ORGAN_INDUCTION	1.94408	0.170062	0.805947	24	2072	ROBO1;ROBO2;WNT11;WNT2B;SPRY1;BMP2;FGF1;GDNF;BMP4;WNT5A	rs6807427;rs13090400;rs681836;rs72699015;rs11098711;rs1973922;rs2052006;rs73067751;rs17127134;rs597437	3.55;3.01;2.73;2.68;2.63;2.39;2.15;2.12;2.10;2.00
GOBP_PYRIMIDINE_CONTAINING_COMPOUND_BIOSYNTHETIC_PROCESS	1.79261	0.170493	0.807093	34	2187	DHODH;NME7;CDA;CTPS2;SLC4A7;TPK1;MTOR;CAD;NME5;NME4	rs78308858;rs1200131;rs12401770;rs12391244;rs2087760;rs73729639;rs2878409;rs11126950;rs73792425;rs62030834	4.79;3.70;3.16;3.05;2.83;2.63;2.52;2.48;2.28;2.16
GOBP_NCRNA_PROCESSING	2.07522	0.171689	0.809454	394	21106	DIMT1;MPHOSPH10;TARBP1;HENMT1;RPS17;DTWD2;FARS2;SRRT;TRMU;ELAC2	rs17382217;rs357780;rs538898396;rs12741759;rs28593415;rs299199;rs4530910;rs4729621;rs150503961;rs12950148	4.47;4.25;4.05;3.91;3.78;3.65;3.58;3.42;3.40;3.31
GOBP_CELL_COMMUNICATION_BY_ELECTRICAL_COUPLING_INVOLVED_IN_CARDIAC_CONDUCTION	1.86543	0.171805	0.809683	27	3027	PDE4D;ATP1B1;TBX5;RYR2;CALM3;CACNA1C;TRDN;SLC8A1;PKP2;CAV1	rs112162527;rs6675509;rs17731569;rs3817436;rs4578773;rs34621387;rs9401643;rs12465274;rs11615936;rs1049337	4.08;3.80;2.81;2.69;2.59;2.57;2.47;2.43;2.20;2.16
GOBP_CORTICAL_CYTOSKELETON_ORGANIZATION	1.68962	0.172167	0.810396	47	3946	NCKAP1;RTKN;NCKAP1L;EPB41L2;CDK5;FMNL2;LCP1;TLN1;STRIP1;FMNL3	rs148384538;rs7556852;rs1022232;rs117376078;rs34403003;rs7559217;rs2209090;rs41277065;rs12116477;rs12309717	5.23;3.42;3.19;3.01;2.82;2.77;2.55;2.55;2.42;2.42
GOBP_COENZYME_A_METABOLIC_PROCESS	1.69279	0.172394	0.810843	18	1093	NUDT7;PPCDC;PANK1;PPCS;ACOT7;MCCC2;DCAKD;PANK2;CROT;ACLY	rs2966032;rs7162900;rs997456;rs17379185;rs6680950;rs960545;rs962888;rs6037695;rs31667;rs7216546	2.87;2.81;2.34;2.10;1.97;1.95;1.94;1.81;1.69;1.60
GOBP_WHITE_FAT_CELL_DIFFERENTIATION	1.27034	0.172456	0.810964	16	1212	ADIG;PER2;NPR2;CTBP2;FFAR4;ATF2;FABP4;PPARG;PNPLA3;TBL1XR1	rs113787109;rs12474243;rs41277065;rs9664044;rs7094543;rs192738689;rs10808846;rs709163;rs6006573;rs73185560	3.42;2.98;2.55;2.41;2.31;2.02;1.92;1.89;1.86;1.70
GOBP_CELLULAR_CARBOHYDRATE_CATABOLIC_PROCESS	1.86466	0.172606	0.811092	40	2647	PGM2;PYGL;MTOR;AOAH;RPTOR;PPP1R3B;GABARAPL1;GPD2;LCT;MGAM	rs13144660;rs34277216;rs2878409;rs62447215;rs10468603;rs10109064;rs57922269;rs6706895;rs79633114;rs77447549	2.60;2.59;2.52;2.25;2.00;1.91;1.91;1.85;1.81;1.75
GOBP_DENTATE_GYRUS_DEVELOPMENT	1.30781	0.172758	0.811145	17	1014	LMX1A;DRD1;CDK6;TMEM108;PTEN;SMO;FEZF2;NEUROD6;NEUROD1;LEF1	rs77557846;rs267373;rs11974095;rs1402455;rs719426;rs76198027;rs72881257;rs67380630;rs80082612;rs72660435	3.33;3.32;3.23;3.09;2.75;2.14;2.07;1.96;1.70;1.66
GOBP_CARDIAC_NEURAL_CREST_CELL_DIFFERENTIATION_INVOLVED_IN_HEART_DEVELOPMENT	2.22246	0.172826	0.811169	16	992	SEMA3C;MAPK1;BMP7;EDNRA;CITED2;JAG1;PITX2;BMP4;HAND2;EDN1	rs10243928;rs539687373;rs57966055;rs6852395;rs4896450;rs1232606;rs1448812;rs17127134;rs17059546;rs4714350	2.80;2.74;2.49;2.36;2.17;2.12;2.11;2.10;2.10;1.86
GOBP_TELENCEPHALON_DEVELOPMENT	1.81519	0.172865	0.811183	262	24777	ZMIZ1;PLCB1;ERBB4;PHLPP2;ALK;DAB1;KIRREL3;ROBO1;NIN;FOXP1	rs704016;rs75234999;rs2165098;rs76788735;rs116016471;rs72912422;rs12364722;rs6807427;rs10137363;rs1522171	4.83;4.33;3.96;3.85;3.59;3.59;3.57;3.55;3.55;3.54
GOBP_REGULATION_OF_RECEPTOR_MEDIATED_ENDOCYTOSIS	1.49072	0.172943	0.81121	116	8978	INSR;LRPAP1;NEU3;WDR54;FLOT1;MTMR2;PLCG2;RIN3;PCSK9;ANGPT1	rs75392157;rs2857988;rs544115;rs7556852;rs6911628;rs7111540;rs9924890;rs10137612;rs11810371;rs67029862	4.24;4.13;3.58;3.42;3.15;3.12;3.02;2.89;2.88;2.88
GOBP_DENDRITE_MORPHOGENESIS	1.70574	0.173019	0.811237	135	16479	TRPC5;TMEM106B;NGEF;PTPRD;GSK3B;ARHGAP44;STK11;DNM3;PHACTR1;SRCIN1	rs3027784;rs10479756;rs73999704;rs62539614;rs334549;rs12950148;rs34427398;rs72725208;rs202077;rs4795294	3.71;3.55;3.53;3.38;3.32;3.31;3.21;3.17;3.12;3.06
GOBP_LEPTIN_MEDIATED_SIGNALING_PATHWAY	2.06502	0.173227	0.81131	10	623	ADIPOR1;LEP;UGCG;MKKS;BBS4;BBS2;MT3;LEPR;STAT3;SIRT1	rs57629817;rs41457646;rs315696;rs4813934;rs34337823;rs76954730;rs9941309;rs7555604;rs2293157;rs7096385	2.46;2.18;2.17;1.99;1.55;1.55;1.52;1.51;1.26;0.84
GOBP_CD4_POSITIVE_ALPHA_BETA_T_CELL_PROLIFERATION	2.17785	0.173394	0.811373	20	1407	CARD11;CBLB;LGALS9;PRKCQ;LGALS9B;TGFBR2;XCL1;NDFIP1;CD274;IL2RA	rs78723777;rs58631873;rs4795911;rs78098098;rs141124707;rs17026472;rs12046540;rs60862442;rs56343593;rs41295055	3.25;3.08;2.79;2.35;2.28;2.24;2.23;2.22;2.14;2.11
GOBP_CELLULAR_RESPONSE_TO_CADMIUM_ION	0.699968	0.173975	0.811757	26	1634	MAPK1;CER1;FOS;HESX1;OGG1;JUN;CYBB;AKR1C3;EGFR;MT1F	rs539687373;rs3747534;rs8021070;rs59676372;rs159146;rs2760495;rs5917471;rs11253009;rs2330948;rs12934069	2.74;2.63;2.61;2.51;2.48;2.38;2.29;2.25;2.21;2.21
GOBP_PROTEIN_KINASE_C_ACTIVATING_G_PROTEIN_COUPLED_RECEPTOR_SIGNALING_PATHWAY	1.90328	0.174101	0.81184	26	2245	GRM5;DGKB;GAP43;AZU1;PARD3;DGKQ;PRKD3;DGKG;HTR1B;CISH	rs308804;rs2215038;rs17708619;rs184978907;rs10763985;rs3733346;rs4670678;rs9815931;rs9359271;rs417592	4.01;2.78;2.49;2.22;2.21;2.20;2.08;2.04;1.95;1.91
GOBP_ERBB2_SIGNALING_PATHWAY	2.29566	0.17416	0.811885	18	2691	ERBB4;NRG1;AREG;EREG;PTK6;TGFA;CPNE3;EGFR;PTPRR;ERBB2	rs2165098;rs12674974;rs79026983;rs16850965;rs55845303;rs6731345;rs7018083;rs2330948;rs2717426;rs67597968	3.96;3.44;3.17;2.73;2.55;2.54;2.34;2.21;2.19;2.18
GOBP_PALLIUM_DEVELOPMENT	1.66211	0.174229	0.811962	175	16124	ZMIZ1;PLCB1;PHLPP2;ALK;DAB1;KIRREL3;ROBO1;CNTNAP2;LMX1A;GSK3B	rs704016;rs75234999;rs76788735;rs116016471;rs72912422;rs12364722;rs6807427;rs71530751;rs77557846;rs334549	4.83;4.33;3.85;3.59;3.59;3.57;3.55;3.53;3.33;3.32
GOBP_ACTIN_FILAMENT_BASED_MOVEMENT	1.67781	0.174268	0.812006	126	12465	KCNA5;PDE4D;TPM1;MYH9;ANK2;KCNJ3;GSN;MYH14;CACNA1G;WIPF1	rs9919705;rs112162527;rs2899687;rs11089788;rs56896398;rs11895478;rs2304392;rs113635247;rs56134783;rs145039586	5.81;4.08;3.68;3.62;3.34;3.29;3.27;3.14;3.13;3.12
GOBP_AMP_BIOSYNTHETIC_PROCESS	1.45784	0.174667	0.812454	12	803	ATIC;PRPS2;HPRT1;ADK;ADA;PPAT;PAICS;PFAS;APRT;GART	rs1561301;rs146003713;rs4830285;rs10128407;rs12479560;rs13150137;rs13150137;rs11652218;rs111731198;rs13052015	3.27;2.33;2.15;2.03;1.84;1.71;1.71;1.55;1.37;0.86
GOBP_HISTONE_DEUBIQUITINATION	1.00371	0.174841	0.81268	43	2513	TADA2B;USP21;ATXN7;USP36;TADA3;BABAM1;TADA1;KAT2B;USP49;TAF7	rs56140231;rs2502809;rs2678351;rs7211960;rs159146;rs12463159;rs17331024;rs2929402;rs12661667;rs2910338	2.88;2.88;2.83;2.64;2.48;2.36;2.22;2.21;2.20;2.16
GOBP_POLYOL_METABOLIC_PROCESS	2.33476	0.174887	0.812765	109	7446	PLCB1;CD244;IPMK;ITPK1;NTSR1;MTMR7;MTMR2;PLCG2;PCBD2;NUDT4	rs75234999;rs61804400;rs2790199;rs60140952;rs6010685;rs1548352;rs7111540;rs9924890;rs112736853;rs74195547	4.33;3.67;3.45;3.34;3.18;3.17;3.12;3.02;3.00;2.96
GOBP_OLEFINIC_COMPOUND_BIOSYNTHETIC_PROCESS	1.47643	0.175269	0.813477	24	1868	REST;CACNA1H;FSHB;DAB2;BMP2;EGR1;AKR1C3;STARD3;BMP6;DGKQ	rs150310611;rs2745155;rs601681;rs111481858;rs1973922;rs7729723;rs11253009;rs116950586;rs9505317;rs3733346	3.68;3.44;2.82;2.81;2.39;2.26;2.25;2.22;2.22;2.20
GOBP_REGULATION_OF_MICROTUBULE_BASED_MOVEMENT	1.79165	0.175412	0.813629	49	3153	GAS2L2;TPPP2;IGBP1;STK11;DEFB1;TEX101;PRDM14;TTC21B;TAC4;CCDC39	rs35672532;rs1312749;rs55972622;rs34427398;rs2951868;rs2355728;rs6472506;rs34701755;rs9893716;rs73173902	4.20;3.73;3.25;3.21;2.79;2.63;2.57;2.50;2.47;2.40
GOBP_PROTEIN_N_LINKED_GLYCOSYLATION_VIA_ASPARAGINE	1.43411	0.17576	0.813725	24	1824	MGAT5;TUSC3;RPN2;ALG5;NUDT14;RPN1;B4GALNT2;MGAT1;OST4;UBE2J1	rs1257210;rs2604376;rs78681060;rs181870552;rs741859;rs60760821;rs12452190;rs12516366;rs7588926;rs7762714	4.69;3.29;2.55;2.43;2.33;2.32;2.32;2.24;2.23;2.14
GOBP_PURINE_NUCLEOSIDE_MONOPHOSPHATE_BIOSYNTHETIC_PROCESS	2.61196	0.176015	0.813795	20	1259	ATIC;IMPDH2;PRPS2;HPRT1;ADK;DGUOK;ADA;PAICS;PPAT;DCK	rs1561301;rs6790914;rs146003713;rs4830285;rs10128407;rs10169997;rs12479560;rs13150137;rs13150137;rs1906021	3.27;3.18;2.33;2.15;2.03;1.90;1.84;1.71;1.71;1.57
GOBP_MRNA_3_END_PROCESSING	2.04124	0.176276	0.813908	53	2990	CPEB1;CSTF1;CPEB3;SLBP;CPSF4L;PCF11;LSM10;CPSF6;RPRD1A;PAPOLB	rs28593415;rs59173918;rs701844;rs55888408;rs2345288;rs145188693;rs11587154;rs73335734;rs1627493;rs77342030	3.78;3.73;3.27;3.00;2.68;2.61;2.47;2.28;2.27;2.26
GOBP_ENDOPLASMIC_RETICULUM_MANNOSE_TRIMMING	1.5179	0.176283	0.81392	13	740	EDEM1;EDEM2;MAN1B1;UGGT1;UGGT2;RNF139;RNF103;TRIM13;AMFR;RNF5	rs341981;rs11908681;rs4880209;rs55718316;rs7323703;rs76875259;rs308920;rs2740545;rs9930839;rs41268905	3.94;2.61;2.34;2.04;1.88;1.75;1.73;1.69;1.65;1.57
GOBP_ARTERY_MORPHOGENESIS	2.66899	0.176397	0.8141	74	4580	ZMIZ1;NPRL3;ADAMTS9;WNT11;FOXC2;RBPJ;MIR143;MIR145;MIR29B1;NRP1	rs704016;rs9924289;rs7613753;rs681836;rs34505475;rs716075;rs10515627;rs10515627;rs157928;rs11009260	4.83;3.03;2.90;2.73;2.73;2.60;2.56;2.56;2.54;2.48
GOBP_REGULATION_OF_NODAL_SIGNALING_PATHWAY	1.7942	0.176434	0.814159	10	862	CER1;DMRT1;DACT1;DACT2;SHH;NOMO3;SMAD2;DAND5;NOMO1;NODAL	rs3747534;rs1885779;rs191103;rs73036386;rs117027107;rs212078;rs11082634;rs146062578;rs9635502;rs4641384	2.63;2.54;2.52;2.46;2.01;1.62;1.51;1.31;1.17;0.99
GOBP_REGULATORY_NCRNA_PROCESSING	2.04341	0.176544	0.814332	69	3751	HENMT1;SRRT;EXD1;LIN28A;ADAR;HNRNPA2B1;SRSF3;HOXB-AS3;RMRP;TRUB1	rs12741759;rs4729621;rs59926382;rs11578260;rs4845657;rs117947396;rs138270309;rs187831436;rs41277065;rs10885641	3.91;3.42;3.17;3.16;2.79;2.67;2.65;2.60;2.55;2.48
GOBP_REGULATION_OF_MEMBRANE_PROTEIN_ECTODOMAIN_PROTEOLYSIS	2.74713	0.177057	0.815144	23	1518	TIMP1;TIMP2;GPLD1;RGMA;IL1B;APOE;SNX33;ADAM9;SNX9;PTPN3	rs4824626;rs7211960;rs2251547;rs75490980;rs1143629;rs10419086;rs75000175;rs75385437;rs10455937;rs117527665	3.86;2.64;2.64;2.61;2.50;2.22;2.16;2.02;1.89;1.89
GOBP_REPRODUCTIVE_SYSTEM_DEVELOPMENT	1.53009	0.177147	0.815235	290	22942	INSR;TBX3;TP63;ERCC1;SLIT3;CSMD1;SLIT2;STK11;ZFP42;NKX2-1	rs75392157;rs2384406;rs60599136;rs12461621;rs7733805;rs17070105;rs13149337;rs34427398;rs4397052;rs7160565	4.24;3.78;3.74;3.45;3.44;3.40;3.32;3.21;3.16;3.16
GOBP_NEGATIVE_REGULATION_OF_SMALL_MOLECULE_METABOLIC_PROCESS	1.73215	0.17755	0.815422	101	6643	MALRD1;HDAC4;REST;CDA;IER3;ERLIN2;PPARA;SNAI1;FIS1;TSPO	rs11008507;rs592695;rs150310611;rs12401770;rs6911628;rs113510358;rs873492;rs77090490;rs150814238;rs138952	4.14;3.86;3.68;3.16;3.15;3.11;3.10;2.91;2.90;2.70
GOBP_REGULATION_OF_CILIUM_MOVEMENT	1.92355	0.177925	0.815595	36	2375	GAS2L2;TPPP2;DEFB1;TEX101;PRDM14;TAC4;CCDC39;DNAAF1;TACR1;CFAP45	rs35672532;rs1312749;rs2951868;rs2355728;rs6472506;rs9893716;rs73173902;rs2042408;rs17010664;rs4074024	4.20;3.73;2.79;2.63;2.57;2.47;2.40;2.39;2.20;2.17
GOBP_NEGATIVE_REGULATION_OF_RESPONSE_TO_DNA_DAMAGE_STIMULUS	1.57398	0.178011	0.815635	73	4328	CCAR2;ERCC1;SMCHD1;XRCC1;POLQ;SNAI1;MIR221;CD44;CD74;OGG1	rs2469762;rs12461621;rs28601731;rs3213239;rs571217;rs77090490;rs73212623;rs61881625;rs35009179;rs159146	3.53;3.45;3.44;3.32;2.98;2.91;2.59;2.58;2.58;2.48
GOBP_NEGATIVE_REGULATION_OF_MRNA_METABOLIC_PROCESS	1.71424	0.178014	0.815636	83	5271	DAZL;NBAS;TIRAP;RBM20;LARP4B;IGF2BP2;HNRNPA0;HNRNPL;HNRNPA2B1;RBM46	rs12107037;rs1963352;rs79152678;rs2007551;rs59502232;rs77583130;rs2967807;rs12980315;rs117947396;rs35344629	5.56;3.49;3.24;3.12;2.95;2.89;2.86;2.77;2.67;2.53
GOBP_RESPONSE_TO_MUSCLE_STRETCH	2.12902	0.178313	0.815774	26	3608	GSN;DMD;CSRP3;TTN;RYR2;FOS;SLC8A1;JUN;DDR2;NPPA	rs2304392;rs2685895;rs7102888;rs76465131;rs3817436;rs8021070;rs12465274;rs2760495;rs4657210;rs198374	3.27;3.26;3.22;2.74;2.69;2.61;2.43;2.38;2.25;2.11
GOBP_ORGANOPHOSPHATE_CATABOLIC_PROCESS	1.68481	0.178369	0.8158	157	13894	PLCB1;PDE4D;FHIT;SUCLG2;NTSR1;MTMR7;MTMR2;PLCG2;NUDT4;SMPDL3A	rs75234999;rs112162527;rs114578503;rs2772456;rs6010685;rs1548352;rs7111540;rs9924890;rs74195547;rs9482286	4.33;4.08;3.97;3.70;3.18;3.17;3.12;3.02;2.96;2.90
GOBP_TISSUE_REGENERATION	2.40272	0.178553	0.815885	66	5714	ERBB4;EYS;WNT7A;PTGFRN;KLK6;NINJ2;DUSP10;SGCA;MIR29B1;GAP43	rs2165098;rs354375;rs12635960;rs12024946;rs2242670;rs12368256;rs58180570;rs2734281;rs157928;rs17708619	3.96;3.31;2.97;2.96;2.85;2.58;2.57;2.55;2.54;2.49
GOBP_ADHERENS_JUNCTION_ASSEMBLY	1.76077	0.178703	0.815954	13	1198	VCL;ACTB;TBCD;JAM3;SMAD7;PIP5K1C;PAK2;ZNF703;DLG5;FER	rs10824063;rs62453415;rs11077950;rs3168117;rs6507873;rs28416788;rs13097643;rs72641940;rs7068137;rs4616948	3.41;3.14;3.08;2.27;2.27;2.20;2.17;1.87;1.84;1.83
GOBP_CELLULAR_RESPONSE_TO_AMYLOID_BETA	1.95514	0.178921	0.816143	46	3972	MIR146A;GRM5;GSK3B;TLR6;VCAM1;ITGA4;CDK5;CACNB1;ADRB2;EPHB2	rs4921289;rs308804;rs334549;rs7659256;rs12732989;rs13408615;rs34403003;rs74649011;rs1036176;rs963113	4.50;4.01;3.32;3.25;2.96;2.89;2.82;2.81;2.68;2.53
GOBP_ACTIVATION_OF_NF_KAPPAB_INDUCING_KINASE_ACTIVITY	1.73594	0.179067	0.81627	18	1054	TLR6;TIRAP;TNFRSF10B;MALT1;CARD10;ZFP91;MAP3K7;CARD14;TLR3;TRAF2	rs7659256;rs79152678;rs3739377;rs11661569;rs2097454;rs550942;rs56277221;rs12943377;rs1879026;rs884112	3.25;3.24;2.63;2.62;2.35;2.15;1.95;1.90;1.89;1.88
GOBP_SODIUM_ION_TRANSMEMBRANE_TRANSPORT	1.63363	0.179147	0.81634	178	17614	SLC4A4;SLC6A17;ATP1B1;ASIC2;SLC24A2;SLC5A1;CACNA1H;SLC13A1;ATP12A;STOM	rs59660339;rs2784150;rs6675509;rs113351607;rs2891134;rs3859834;rs2745155;rs1404836;rs76129070;rs2304392	4.16;4.02;3.80;3.76;3.74;3.48;3.44;3.30;3.28;3.27
GOBP_MITOCHONDRIAL_FRAGMENTATION_INVOLVED_IN_APOPTOTIC_PROCESS	1.7983	0.179219	0.816402	10	1338	ERBB4;CCAR2;FIS1;NPTX1;BAX;DNM1L;BNIP3;MFF;VPS35;ATG3	rs2165098;rs2469762;rs150814238;rs4072745;rs12460533;rs10844341;rs9419309;rs6728982;rs72816873;rs73229383	3.96;3.53;2.90;2.29;2.03;1.69;1.57;1.49;1.26;1.09
GOBP_BONE_MINERALIZATION_INVOLVED_IN_BONE_MATURATION	2.35258	0.17952	0.816663	11	714	SNX10;PHOSPHO1;BMP2;LEP;IGF1;PTH;LTF;CCDC154;IFT80;GREM1	rs6967109;rs12950511;rs1973922;rs41457646;rs5742643;rs2593579;rs35479331;rs2281194;rs41272951;rs11855969	3.46;2.49;2.39;2.18;2.17;2.13;1.98;1.66;1.52;1.48
GOBP_SOMATIC_STEM_CELL_POPULATION_MAINTENANCE	1.34221	0.179616	0.816746	68	4977	TP63;REST;ZHX2;WNT7A;MED7;MED27;KLF10;PAX2;RBPJ;MIR145	rs60599136;rs150310611;rs16897456;rs12635960;rs246873;rs12377592;rs13270853;rs11190710;rs716075;rs10515627	3.74;3.68;3.63;2.97;2.92;2.71;2.68;2.63;2.60;2.56
GOBP_NEGATIVE_REGULATION_OF_STEM_CELL_DIFFERENTIATION	1.41831	0.179624	0.816753	27	1910	TBX3;REST;GSK3B;ESRRB;TCF15;N4BP2L2;JAG1;ZFP36;YAP1;PRICKLE1	rs2384406;rs150310611;rs334549;rs11625043;rs113029864;rs206343;rs1232606;rs35466645;rs1894116;rs7953091	3.78;3.68;3.32;2.84;2.51;2.15;2.12;2.10;2.00;1.94
GOBP_CELLULAR_POLYSACCHARIDE_CATABOLIC_PROCESS	2.13676	0.180158	0.817215	16	1092	PGM2;PYGL;AOAH;PPP1R3B;GABARAPL1;MGAM;PHKG2;AGL;RB1CC1;PYGB	rs13144660;rs34277216;rs62447215;rs10109064;rs57922269;rs77447549;rs72793372;rs72725918;rs4319121;rs2500430	2.60;2.59;2.25;1.91;1.91;1.75;1.60;1.56;1.53;1.50
GOBP_GPI_ANCHOR_METABOLIC_PROCESS	1.87865	0.180217	0.81727	32	1653	PIGC;PIGK;GPLD1;PIGY;PGAP2;PIGQ;PGAP3;PIGP;MPPE1;PIGS	rs72725208;rs77096504;rs2251547;rs2869665;rs10742164;rs8058327;rs67597968;rs7278790;rs594853;rs9900928	3.17;2.87;2.64;2.37;2.37;2.37;2.18;1.94;1.92;1.78
GOBP_SPHINGOMYELIN_BIOSYNTHETIC_PROCESS	1.45688	0.181094	0.818161	11	820	ORMDL3;SAMD8;VAPA;SPTLC2;SGMS1;ABCA8;SGMS2;PEMT;SPTLC1;ORMDL1	rs8080734;rs148482664;rs3025458;rs12878099;rs9664132;rs4147980;rs60839764;rs34075240;rs4391487;rs2254146	3.40;2.32;2.20;2.05;1.79;1.54;1.38;1.35;1.35;0.73
GOBP_SERINE_FAMILY_AMINO_ACID_METABOLIC_PROCESS	1.71856	0.181275	0.818343	36	2205	SERINC5;GLDC;THNSL2;TST;MPST;GLYAT;DHFR;GCLC;GGT1;SLC7A11	rs16877468;rs2297442;rs1545223;rs113687833;rs113687833;rs11605471;rs71636240;rs564160;rs5760488;rs6853669	3.49;2.74;2.71;2.51;2.51;2.26;2.14;2.14;2.11;2.11
GOBP_POSITIVE_REGULATION_OF_MITOTIC_NUCLEAR_DIVISION	1.67221	0.181325	0.818394	43	2659	INSR;AURKA;NSMCE2;EREG;EPGN;RB1;CUL3;TGFA;DMRT1;IL1B	rs75392157;rs59173918;rs10108110;rs16850965;rs16850965;rs7329938;rs940319;rs6731345;rs1885779;rs1143629	4.24;3.73;2.82;2.73;2.73;2.73;2.58;2.54;2.54;2.50
GOBP_TROPHOBLAST_CELL_MIGRATION	1.97497	0.181579	0.818741	18	914	TIMP1;ACVR1B;ACVR1C;VEGFA;SYDE1;C1QBP;YTHDF3;MIR16-1;SMURF2;MIR15B	rs4824626;rs7139320;rs2509902;rs699946;rs10425391;rs12602483;rs9657078;rs2066572;rs141010300;rs41272951	3.86;3.27;2.52;2.33;1.86;1.84;1.77;1.76;1.53;1.52
GOBP_LIMBIC_SYSTEM_DEVELOPMENT	1.11803	0.181622	0.818839	114	10188	PHLPP2;TBX3;ALK;DAB1;KIRREL3;CNTNAP2;NDNF;LMX1A;GSK3B;DRD1	rs76788735;rs2384406;rs116016471;rs72912422;rs12364722;rs71530751;rs17051286;rs77557846;rs334549;rs267373	3.85;3.78;3.59;3.59;3.57;3.53;3.40;3.33;3.32;3.32
GOBP_REGULATION_OF_MITOTIC_CELL_CYCLE_PHASE_TRANSITION	1.31632	0.181702	0.819024	338	20844	KCNA5;SPDL1;PLCB1;SMARCA2;AURKA;GIGYF2;WEE1;NDC80;GTSE1;CHMP4C	rs9919705;rs264869;rs75234999;rs10738602;rs59173918;rs73999704;rs10840273;rs28601731;rs150503961;rs3202419	5.81;4.75;4.33;3.94;3.73;3.53;3.50;3.44;3.40;3.40
GOBP_GROWTH_HORMONE_RECEPTOR_SIGNALING_PATHWAY	1.33463	0.181733	0.819096	23	1443	MBD5;GHR;SOCS2;STAT6;JAK3;GDF15;PXN;PTPN1;GH1;CSH1	rs2382210;rs72753100;rs10859531;rs117267420;rs265558;rs11673604;rs7311566;rs79355469;rs3785569;rs3785569	2.99;2.84;2.35;2.35;2.28;2.05;1.95;1.80;1.69;1.69
GOBP_FOREBRAIN_REGIONALIZATION	1.77618	0.181752	0.81914	23	1198	NKX2-1;WNT2B;TTC21B;BMP2;WNT1;EMX1;GSX2;BMP4;GLI3;FEZF2	rs7160565;rs72699015;rs34701755;rs1973922;rs10875906;rs59737230;rs1158401;rs17127134;rs62443806;rs72881257	3.16;2.68;2.50;2.39;2.37;2.30;2.12;2.10;2.09;2.07
GOBP_NEGATIVE_REGULATION_OF_VIRAL_GENOME_REPLICATION	1.78935	0.182325	0.820462	53	2430	SRPK2;EIF2AK2;ISG20;IFITM1;IFITM2;IFITM3;SETDB1;ILF3;HMGA2;AICDA	rs73186022;rs10183153;rs41276928;rs6598046;rs6598046;rs6598046;rs12033744;rs12986171;rs4026608;rs7137878	3.79;3.02;2.66;2.49;2.49;2.49;2.33;2.29;2.29;2.25
GOBP_DETECTION_OF_LIGHT_STIMULUS_INVOLVED_IN_SENSORY_PERCEPTION	2.02595	0.182701	0.821456	22	2380	EYS;CCDC66;CRB1;SEMA5B;CACNB4;CEP250;ATP8A2;REEP6;CNGB1;ROM1	rs354375;rs6805474;rs2821132;rs9859701;rs12622786;rs79447658;rs4770861;rs265288;rs385883;rs7949030	3.31;3.07;2.96;2.73;2.22;2.17;2.16;2.15;2.08;1.90
GOBP_MANNOSYLATION	1.88042	0.183013	0.821617	30	2654	TMTC2;DPY19L3;ALG1L2;POMT2;ALG2;ALG3;POMT1;DPY19L4;DPY19L2;FKRP	rs143711543;rs12460248;rs12491391;rs11847091;rs112857987;rs58738817;rs946713;rs6992360;rs12829777;rs1644333	3.28;2.79;2.58;2.40;2.30;2.15;2.12;2.11;2.09;1.82
GOBP_HISTONE_MRNA_METABOLIC_PROCESS	1.89184	0.183082	0.821653	20	1163	LSM1;SLBP;DCP2;LSM10;TUT1;UPF1;LSM11;NCBP2;ATM;EXOSC4	rs77162995;rs55888408;rs10064483;rs11587154;rs7949030;rs140933077;rs2270816;rs498226;rs7101497;rs13254954	3.37;3.00;2.62;2.47;1.90;1.83;1.73;1.72;1.71;1.70
GOBP_NEGATIVE_REGULATION_OF_B_CELL_APOPTOTIC_PROCESS	1.84297	0.183214	0.821756	16	1349	FOXP1;ORMDL3;CD74;NOC2L;BCL10;ADA;BCL6;IRS2;PDCD1;BCL2	rs1522171;rs8080734;rs35009179;rs58781670;rs61769480;rs12479560;rs7340621;rs117110418;rs62191172;rs2551402	3.54;3.40;2.58;1.98;1.85;1.84;1.82;1.74;1.70;1.69
GOBP_RENAL_TUBULE_DEVELOPMENT	1.28687	0.18343	0.821934	100	8025	ADAMTS16;COL4A1;AQP1;KLHL3;WNT11;WNT2B;FMN1;PAX2;HOXB7;KIF26B	rs10056386;rs4773140;rs7782896;rs2967807;rs681836;rs72699015;rs11633925;rs11190710;rs187831436;rs6666644	3.66;3.39;2.87;2.86;2.73;2.68;2.67;2.63;2.60;2.58
GOBP_REGULATION_OF_CELL_PROLIFERATION_INVOLVED_IN_KIDNEY_DEVELOPMENT	1.27095	0.18368	0.822356	16	1181	LIN28A;PDGFA;PDGFD;BMP7;MYC;PDGFB;EGR1;BMP4;GATA3;MIR125A	rs11578260;rs141909074;rs260815;rs57966055;rs78648670;rs56222990;rs7729723;rs17127134;rs374641;rs11667619	3.16;2.93;2.65;2.49;2.35;2.35;2.26;2.10;2.06;1.86
GOBP_REGULATION_OF_SYNAPTIC_VESICLE_MEMBRANE_ORGANIZATION	1.47138	0.183984	0.823021	11	1124	ERC2;CPLX2;SYT9;CPLX1;SYT1;DOC2A;PRRT2;RAB3A;CPLX3;GRIK5	rs56242225;rs13174727;rs11820326;rs2279175;rs17046148;rs12918340;rs112178731;rs113840745;rs72625792;rs1075728	4.45;2.91;2.80;2.52;2.08;1.38;1.26;1.22;1.14;0.70
GOBP_AROMATIC_AMINO_ACID_FAMILY_CATABOLIC_PROCESS	2.03404	0.18524	0.82482	16	1146	TAT;HAAO;HGD;IDO1;IDO2;AFMID;FAH;ACMSD;KMO;HPD	rs148582489;rs1371404;rs1862936;rs78587687;rs78587687;rs8069081;rs4778769;rs74317006;rs2050515;rs1471495	3.94;2.82;2.71;2.64;2.64;2.54;2.36;2.36;2.16;1.94
GOBP_MULTICELLULAR_ORGANISMAL_MOVEMENT	1.52697	0.185281	0.824878	54	5617	GIGYF2;XRCC1;NR4A1;DMD;MYH14;CHRNA1;ITPR1;HIPK2;STAC;STAC2	rs73999704;rs3213239;rs7139320;rs2685895;rs113635247;rs77639356;rs6765702;rs1107952;rs55812122;rs639401	3.53;3.32;3.27;3.26;3.14;2.87;2.73;2.67;2.64;2.56
GOBP_ETHER_BIOSYNTHETIC_PROCESS	1.83305	0.185324	0.82494	11	707	LPCAT2;PLA2G4C;PEX7;FAR1;FASN;PLA2G4A;DHRS7B;AGPS;CHPT1;GNPAT	rs17859898;rs11880413;rs6570114;rs61881702;rs4280314;rs35174355;rs7209722;rs35124835;rs10860763;rs517328	2.08;2.04;1.89;1.79;1.56;1.52;1.39;1.21;1.06;0.85
GOBP_ELECTRON_TRANSPORT_CHAIN	0.965018	0.185458	0.825131	157	9122	GHITM;NDUFA9;PINK1;CYBA;SRD5A1;IMMP2L;AKR1C4;SDHD;NDUFS2;NDUFA3	rs10788317;rs2267551;rs12401770;rs13334987;rs72724286;rs17158597;rs7477097;rs111936049;rs2502809;rs66900966	4.65;3.34;3.16;3.14;3.06;3.03;2.94;2.92;2.88;2.86
GOBP_MESENCHYMAL_CELL_MIGRATION	1.96272	0.185543	0.825253	61	5505	ERBB4;FN1;OVOL2;SEMA6D;SEMA3C;SEMA4C;SEMA5B;SEMA3A;SEMA6A;SEMA5A	rs2165098;rs1250244;rs6111821;rs78424241;rs10243928;rs6576990;rs9859701;rs6467973;rs9327014;rs1012963	3.96;3.55;3.49;3.11;2.80;2.77;2.73;2.72;2.67;2.63
GOBP_REGULATION_OF_CANONICAL_WNT_SIGNALING_PATHWAY	1.40201	0.185807	0.82563	248	19033	USP34;DKK2;FRZB;CCAR2;PPM1N;GSK3B;STK11;SHISA6;CDH3;SULF2	rs6709112;rs419783;rs34179918;rs2469762;rs12461621;rs334549;rs34427398;rs72809013;rs72785161;rs872111	3.61;3.54;3.54;3.53;3.45;3.32;3.21;3.21;3.19;3.16
GOBP_POSITIVE_REGULATION_OF_LIPID_METABOLIC_PROCESS	1.33295	0.186144	0.82611	144	10312	SORBS1;CCDC3;STAR;FABP1;PPARA;APOA2;SCARB1;FSHB;ATG14;DAB2	rs12358530;rs6602628;rs77162995;rs2970895;rs873492;rs2502809;rs1031605;rs601681;rs1045004;rs111481858	4.08;3.41;3.37;3.19;3.10;2.88;2.85;2.82;2.82;2.81
GOBP_POSITIVE_REGULATION_OF_CELLULAR_EXTRAVASATION	2.07586	0.186399	0.826434	17	1163	IL1R1;XG;PDGFD;CD99L2;CCR2;JAM3;CD47;LYVE1;ADAM8;CD99	rs10460490;rs311197;rs260815;rs5925420;rs4513489;rs3168117;rs327133;rs4910161;rs12779918;rs2306736	3.05;2.74;2.65;2.45;2.33;2.27;2.04;1.81;1.76;1.64
GOBP_NUCLEOSIDE_CATABOLIC_PROCESS	1.7562	0.186404	0.826438	25	1626	CDA;GDA;DPYD;XDH;AICDA;DERA;PNP;APOBEC1;ADA;MTAP	rs12401770;rs74346620;rs61790066;rs2749994;rs7137878;rs7310946;rs7161172;rs73064617;rs12479560;rs1134870	3.16;2.55;2.40;2.31;2.25;2.24;2.15;2.14;1.84;1.82
GOBP_POSITIVE_REGULATION_OF_P38MAPK_CASCADE	1.61937	0.186624	0.826624	31	2260	PJA2;GADD45B;MAP3K5;RELL1;IL1B;GADD45A;BMP2;VEGFA;XDH;SASH1	rs9326769;rs12462119;rs59560822;rs2174657;rs1143629;rs12145172;rs1973922;rs699946;rs2749994;rs208707	2.73;2.72;2.70;2.68;2.50;2.45;2.39;2.33;2.31;2.25
GOBP_REGULATION_OF_NON_MOTILE_CILIUM_ASSEMBLY	2.54421	0.186753	0.826732	10	687	WRAP73;CENPJ;HAP1;ATMIN;CEP135;DNM2;BBS4;RP1;MAP4;MAK	rs2368544;rs2034568;rs12450769;rs79957369;rs73238397;rs3760781;rs34337823;rs13278588;rs116645331;rs9366663	3.08;2.48;2.14;1.85;1.74;1.69;1.55;1.52;1.33;1.18
GOBP_SALIVARY_GLAND_DEVELOPMENT	1.9077	0.186877	0.826837	34	3129	LAMA1;PLXND1;PDGFA;SEMA3C;NFIB;BMP7;NRP1;EGFR;EDA;CLCN2	rs683459;rs9832275;rs141909074;rs10243928;rs72700585;rs57966055;rs11009260;rs2330948;rs2804361;rs1881975	3.47;3.13;2.93;2.80;2.62;2.49;2.48;2.21;2.13;2.13
GOBP_COLLAGEN_ACTIVATED_SIGNALING_PATHWAY	1.76588	0.186956	0.826904	16	2036	OSCAR;GP6;COL4A2;COL4A1;UBASH3B;COL1A1;DDR2;COL4A3;DDR1;ITGA11	rs10500316;rs12609974;rs4773140;rs4773140;rs3892187;rs2734281;rs4657210;rs7559693;rs2394447;rs117608315	3.88;3.50;3.39;3.39;2.56;2.55;2.25;1.87;1.83;1.76
GOBP_REGULATION_OF_BILE_ACID_BIOSYNTHETIC_PROCESS	1.28902	0.187056	0.826988	12	960	MALRD1;STAR;NR1H4;NR1D1;STARD4;FGFR4;CES1;FGF19;PROX1;CYP7A1	rs11008507;rs77162995;rs73380066;rs2269457;rs442361;rs251846;rs11864688;rs55723375;rs340879;rs76720357	4.14;3.37;1.78;1.72;1.70;1.63;1.50;1.48;1.46;1.23
GOBP_REGULATION_OF_GLUCOSE_METABOLIC_PROCESS	1.7155	0.187145	0.827063	96	5845	INSR;SORBS1;PDK3;STK11;PPARA;PDK2;RORA;GPLD1;MIR210;GCKR	rs75392157;rs12358530;rs72623004;rs34427398;rs873492;rs12943522;rs2140441;rs2251547;rs61877776;rs12464368	4.24;4.08;3.55;3.21;3.10;3.06;2.73;2.64;2.58;2.57
GOBP_REGULATION_OF_SODIUM_ION_TRANSMEMBRANE_TRANSPORT	2.27688	0.187239	0.827142	65	8417	ATP1B1;STOM;DMD;HECW2;NEDD4L;SCN1B;PCSK9;FGF14;FGF12;CHP1	rs6675509;rs2304392;rs2685895;rs74419956;rs7243671;rs28365105;rs11810371;rs10508083;rs1830089;rs111595947	3.80;3.27;3.26;2.90;2.90;2.90;2.88;2.83;2.80;2.77
GOBP_SINGLE_STRANDED_VIRAL_RNA_REPLICATION_VIA_DOUBLE_STRANDED_DNA_INTERMEDIATE	1.27981	0.187393	0.827272	18	708	SETDB1;TOP2B;HMGA2;AICDA;TRIM28;SMARCB1;MPHOSPH8;CXCL8;INPP5K;MORC2	rs12033744;rs1561033;rs4026608;rs7137878;rs6510153;rs6519476;rs7987252;rs11733222;rs7211038;rs9609160	2.33;2.31;2.29;2.25;2.25;1.98;1.62;1.54;1.48;1.26
GOBP_FILOPODIUM_ASSEMBLY	1.61198	0.187838	0.827645	67	7378	FGD2;ARHGAP44;DNM3;FSCN1;PPP1R9B;MYO10;SPATA13;RAB17;TENM2;DPYSL3	rs9296204;rs12950148;rs72725208;rs62453415;rs12943522;rs7356599;rs7333742;rs61424791;rs6898153;rs995976	3.41;3.31;3.17;3.14;3.06;3.04;2.91;2.88;2.85;2.77
GOBP_PYRIMIDINE_NUCLEOTIDE_CATABOLIC_PROCESS	1.61937	0.18833	0.828534	21	1384	NEIL1;OGG1;DPYD;NTHL1;NEIL2;NT5C;ENTPD7;ENTPD4;UPP2;TDG	rs11631300;rs159146;rs61790066;rs72766650;rs13278982;rs67320591;rs2269195;rs6557673;rs4664234;rs74366368	2.83;2.48;2.40;2.39;1.82;1.67;1.56;1.55;1.54;1.51
GOBP_CEREBRAL_CORTEX_CELL_MIGRATION	1.55737	0.188497	0.828835	46	4715	ZMIZ1;DAB1;ROBO1;SLIT2;NKX2-1;CDK5;MBOAT7;DISC1;FBXO45;HTR6	rs704016;rs72912422;rs6807427;rs13149337;rs7160565;rs34403003;rs11883211;rs1331056;rs75366683;rs3790741	4.83;3.59;3.55;3.32;3.16;2.82;2.67;2.63;2.50;2.43
GOBP_INTRINSIC_APOPTOTIC_SIGNALING_PATHWAY_IN_RESPONSE_TO_DNA_DAMAGE_BY_P53_CLASS_MEDIATOR	1.59938	0.18869	0.829028	43	2668	TP63;TP73;HIPK2;AEN;CD44;CD74;PHLDA3;CDKN1A;TRIAP1;BRCA2	rs60599136;rs2368544;rs1107952;rs41276928;rs61881625;rs35009179;rs6664071;rs9380584;rs1616443;rs206343	3.74;3.08;2.67;2.66;2.58;2.58;2.48;2.46;2.41;2.15
GOBP_RIBOSOMAL_SMALL_SUBUNIT_ASSEMBLY	1.87571	0.188765	0.829066	17	771	RPSA;RPS14;RPS27;XRCC5;RPS27L;RRP7A;MRPS11;RPL38;RPS5;ABT1	rs116559528;rs35009179;rs11264824;rs11887953;rs12908992;rs137043;rs56183567;rs75443985;rs6510143;rs2451746	2.74;2.58;2.25;2.12;2.00;1.87;1.76;1.75;1.62;1.55
GOBP_OOCYTE_DIFFERENTIATION	1.27622	0.188968	0.829167	52	3470	EHMT2;AURKA;RPS6KA2;PTK2B;EREG;NPR2;DMRT1;OOSP2;NPPC;DMC1	rs146535109;rs59173918;rs73259074;rs17057065;rs16850965;rs41277065;rs1885779;rs509968;rs73995024;rs138455	4.74;3.73;3.18;2.76;2.73;2.55;2.54;2.53;2.50;2.43
GOBP_ADAPTATION_OF_SIGNALING_PATHWAY	0.759169	0.189275	0.829172	22	1420	GRM5;ADRB2;UBQLN2;DRD3;HTR1B;NECAB2;ADM;DRD2;DNM2;SAG	rs308804;rs1036176;rs5960739;rs7612951;rs9359271;rs12921296;rs11042750;rs2734841;rs3760781;rs3828309	4.01;2.68;2.42;2.02;1.95;1.89;1.80;1.73;1.69;1.68
GOBP_DNA_METHYLATION_DEPENDENT_HETEROCHROMATIN_FORMATION	1.49805	0.189283	0.82918	29	1660	SETDB2;MBD3L1;MBD3L5;MBD3L3;MBD3L2;MBD3L4;SETDB1;L3MBTL3;AICDA;TRIM28	rs9568236;rs62118937;rs2967666;rs2967666;rs2967666;rs2967666;rs12033744;rs4130903;rs7137878;rs6510153	3.47;3.31;3.02;3.02;3.02;3.02;2.33;2.27;2.25;2.25
GOBP_TRANSFORMING_GROWTH_FACTOR_BETA_PRODUCTION	1.77534	0.189721	0.830088	43	3321	FN1;SERPINF2;CDH3;TNXB;LTBP1;LGALS9;WNT11;TYROBP;NRROS;ITGB8	rs1250244;rs35871069;rs72785161;rs9296004;rs60166170;rs4795911;rs681836;rs4806237;rs75366683;rs4141372	3.55;3.20;3.19;3.00;2.84;2.79;2.73;2.68;2.50;2.28
GOBP_POSITIVE_REGULATION_OF_BINDING	1.45305	0.189833	0.830219	170	10714	LARP6;TIAM1;GSK3B;FLOT1;PLXND1;CDK5;HNRNPL;GMNN;RB1;ABL1	rs11072220;rs9977559;rs334549;rs6911628;rs9832275;rs34403003;rs12980315;rs11965640;rs7329938;rs113585858	3.45;3.44;3.32;3.15;3.13;2.82;2.77;2.75;2.73;2.73
GOBP_POSITIVE_REGULATION_OF_CONNECTIVE_TISSUE_REPLACEMENT	1.95895	0.190005	0.830268	10	550	PPP3CA;MIR195;MIR16-1;MIR199A1;ROCK2;MIR214;MIR15B;MIR34A;ROCK1;MIR17	rs114560945;rs312456;rs2066572;rs3760781;rs6705799;rs11589349;rs41272951;rs61787665;rs35996865;rs7139676	2.00;1.80;1.76;1.69;1.65;1.58;1.52;1.02;0.99;0.91
GOBP_POSITIVE_REGULATION_OF_PROTEIN_BINDING	1.64036	0.190977	0.833302	85	5970	TIAM1;GSK3B;FLOT1;PLXND1;CDK5;ABL1;HIPK2;CSF3;TICAM1;STK3	rs9977559;rs334549;rs6911628;rs9832275;rs34403003;rs113585858;rs1107952;rs4458030;rs7252263;rs62535380	3.44;3.32;3.15;3.13;2.82;2.73;2.67;2.63;2.60;2.60
GOBP_MESENCHYMAL_TO_EPITHELIAL_TRANSITION	1.08943	0.191035	0.8334	20	1387	PAX2;TCF15;BASP1;PELO;SMO;GDNF;PAX8;BMP4;SIX2;STAT1	rs11190710;rs113029864;rs72738622;rs173417;rs76198027;rs73067751;rs13007173;rs17127134;rs12990748;rs62179913	2.63;2.51;2.39;2.23;2.14;2.12;2.12;2.10;2.06;2.06
GOBP_TRANSCRIPTION_BY_RNA_POLYMERASE_III	1.68177	0.191514	0.833522	53	3132	GTF3A;BRF2;POLR3K;GTF3C2;IVNS1ABP;GTF3C4;ZNF143;GTF3C5;MTOR;SMARCA5	rs1759857;rs113510358;rs9924289;rs11684134;rs570547088;rs12005514;rs12363816;rs615667;rs2878409;rs34270361	3.80;3.11;3.03;2.99;2.66;2.65;2.59;2.53;2.52;2.39
GOBP_LUNG_CELL_DIFFERENTIATION	1.82601	0.191626	0.83355	28	1882	SAV1;NKX2-1;TP73;KLF2;NFIB;RBPJ;PPP3R1;RBBP9;YAP1;THRB	rs871643;rs7160565;rs2368544;rs8101504;rs72700585;rs716075;rs12465178;rs12625681;rs1894116;rs74956157	3.53;3.16;3.08;2.70;2.62;2.60;2.05;2.04;2.00;1.86
GOBP_PHAGOCYTOSIS_RECOGNITION	2.03498	0.192678	0.833818	27	1766	CFP;PTX3;C4B;SCARB1;TUB;LBP;FCN2;FCN1;COLEC12;CRP	rs4824626;rs1838142;rs9296004;rs1031605;rs4237763;rs6069757;rs3124954;rs3124954;rs687656;rs12094103	3.86;3.03;3.00;2.85;2.82;2.50;2.25;2.25;2.19;2.14
GOBP_REGULATION_OF_RHO_PROTEIN_SIGNAL_TRANSDUCTION	2.36057	0.192752	0.833836	79	7588	ADRA1A;ROBO1;F11R;FLOT1;ITGA3;EPS8L1;GPR4;DLC1;KANK1;ARHGEF3	rs1383914;rs6807427;rs4596920;rs6911628;rs12943522;rs34965439;rs10424209;rs80288017;rs7023525;rs9682671	5.07;3.55;3.27;3.15;3.06;3.00;3.00;2.94;2.80;2.75
GOBP_GLOMERULAR_MESANGIAL_CELL_PROLIFERATION	1.23045	0.19295	0.833887	13	1038	PDGFA;PDGFD;BMP7;PDGFB;EGR1;PDGFRB;BMP4;MIR125A;IL6R;WT1	rs141909074;rs260815;rs57966055;rs56222990;rs7729723;rs114792;rs17127134;rs11667619;rs35717427;rs11031736	2.93;2.65;2.49;2.35;2.26;2.21;2.10;1.86;1.82;1.58
GOBP_REGULATION_OF_HEMATOPOIETIC_STEM_CELL_DIFFERENTIATION	1.16335	0.193015	0.833903	17	854	CDK6;EIF2AK2;ABL1;TCF15;N4BP2L2;ZFP36;METTL3;SETD1A;PUS7;OSM	rs11974095;rs10183153;rs113585858;rs113029864;rs206343;rs35466645;rs2242529;rs2054214;rs68062651;rs112805248	3.23;3.02;2.73;2.51;2.15;2.10;2.03;1.70;1.53;1.48
GOBP_REGULATION_OF_EXTRINSIC_APOPTOTIC_SIGNALING_PATHWAY_VIA_DEATH_DOMAIN_RECEPTORS	2.05322	0.193026	0.833906	50	2717	GSK3B;NOS3;PTEN;STK3;MIR222;MIR221;SERPINE1;TMC8;SCRT2;FAIM2	rs334549;rs34403003;rs719426;rs62535380;rs73212623;rs73212623;rs10755866;rs8069081;rs113029864;rs113665947	3.32;2.82;2.75;2.60;2.59;2.59;2.56;2.54;2.51;2.41
GOBP_STORE_OPERATED_CALCIUM_ENTRY	1.54882	0.193053	0.833913	21	1524	ORAI2;SPINK1;HOMER2;STC2;JPH4;MIR424;CRACR2A;EFHB;STIM1;SLC8B1	rs111469404;rs12109943;rs77885195;rs4242172;rs222679;rs4503254;rs11062787;rs2931392;rs75453245;rs80311476	3.29;3.19;3.07;2.64;2.26;2.25;2.22;2.20;2.04;1.84
GOBP_POSITIVE_REGULATION_OF_SPROUTING_ANGIOGENESIS	1.85143	0.193283	0.833971	27	1813	BMPER;GHSR;SLC39A12;KLF4;DLL1;VEGFA;S100A1;MIR31;FGF1;TNN	rs117834141;rs595161;rs7893618;rs12685369;rs9459987;rs699946;rs41265181;rs72703448;rs2052006;rs36031200	3.60;2.73;2.60;2.55;2.43;2.33;2.26;2.16;2.15;2.12
GOBP_MITOTIC_DNA_INTEGRITY_CHECKPOINT_SIGNALING	1.66037	0.193395	0.833999	79	4549	GIGYF2;GTSE1;IER3;RINT1;SDE2;SETMAR;MDM2;CDKN1A;TRIAP1;MDC1	rs73999704;rs150503961;rs6911628;rs7777200;rs112810962;rs894013;rs61926266;rs9380584;rs1616443;rs3095339	3.53;3.40;3.15;2.58;2.55;2.51;2.48;2.46;2.41;2.40
GOBP_NEGATIVE_REGULATION_OF_GTPASE_ACTIVITY	1.78797	0.193747	0.834088	35	2198	F11R;SPRY1;HRAS;TSC1;RCC2;ARFGEF1;WNK1;SH3BP4;AMOT;MKKS	rs4596920;rs11098711;rs61877776;rs615667;rs1635565;rs77502869;rs143705289;rs6732999;rs16987077;rs4813934	3.27;2.63;2.58;2.53;2.53;2.40;2.35;2.27;2.05;1.99
GOBP_LUNG_ALVEOLUS_DEVELOPMENT	1.31613	0.193781	0.834097	46	3120	MMP12;MAN2A1;ATXN1L;NKX2-1;PDGFA;STK40;KDR;ITGB6;HS6ST1;MAN1A2	rs61493282;rs2033463;rs79489472;rs7160565;rs141909074;rs11587154;rs6842494;rs16844724;rs737191;rs17547064	4.91;3.97;3.89;3.16;2.93;2.47;2.41;2.25;2.16;2.14
GOBP_ENTEROENDOCRINE_CELL_DIFFERENTIATION	1.45938	0.194005	0.834167	35	1908	NKX6-3;GSK3B;CDK6;RFX3;NKX6-2;DLL1;BMP6;AKT1;NKX2-2;SMO	rs13269907;rs334549;rs11974095;rs4740718;rs2767434;rs9459987;rs9505317;rs12433350;rs3787503;rs76198027	3.84;3.32;3.23;2.76;2.76;2.43;2.22;2.20;2.16;2.14
GOBP_NEGATIVE_REGULATION_OF_EPITHELIAL_TO_MESENCHYMAL_TRANSITION	1.57704	0.194168	0.834233	40	2602	OVOL2;NKX2-1;SPRED1;MIR573;HPN;TBX5;IL17RD;PTEN;LDLRAD4;SPRY1	rs6111821;rs7160565;rs4244562;rs56798539;rs28365105;rs17731569;rs9682671;rs719426;rs3887193;rs11098711	3.49;3.16;2.97;2.94;2.90;2.81;2.75;2.75;2.63;2.63
GOBP_REGULATION_OF_SKELETAL_MUSCLE_FIBER_DEVELOPMENT	1.6918	0.194189	0.834242	10	730	HDAC9;LMOD3;MYF6;BCL2;MYOD1;MYOG;ACTN3;FBXO22;MYF5;SHOX2	rs2697911;rs9816032;rs73150798;rs2551402;rs2299635;rs10753932;rs77239910;rs11634260;rs73152449;rs60029865	2.68;2.19;1.75;1.69;1.67;1.60;1.42;1.41;1.28;1.02
GOBP_REGULATION_OF_PROTEIN_CATABOLIC_PROCESS	0.90758	0.194436	0.834342	338	23206	HSPA1B;HSPA1A;FHIT;ARAF;TIMP1;AURKA;RNF128;XPO1;CCAR2;PSMD3	rs146535109;rs146535109;rs114578503;rs4824626;rs4824626;rs59173918;rs12857597;rs6709112;rs2469762;rs8080734	4.74;4.74;3.97;3.86;3.86;3.73;3.66;3.61;3.53;3.40
GOBP_RRNA_CATABOLIC_PROCESS	1.34541	0.194778	0.834481	20	757	SLFN14;EXOSC3;EXOSC2;EXOSC7;ERN2;PELO;DIS3L;EXOSC4;DDX49;SLFN13	rs4531775;rs10973524;rs113585858;rs57924904;rs246330;rs173417;rs62625685;rs13254954;rs8109503;rs74761584	4.36;2.87;2.73;2.29;2.24;2.23;1.92;1.70;1.55;1.53
GOBP_REGULATION_OF_CALCINEURIN_MEDIATED_SIGNALING	1.97172	0.194833	0.834503	40	3548	PPP3CC;GSK3B;CAMTA1;HOMER2;PLCG2;AKAP6;CHP1;PPP3CB;MTOR;C10orf71	rs2469762;rs334549;rs1750836;rs77885195;rs9924890;rs10133229;rs111595947;rs112540608;rs2878409;rs11101081	3.53;3.32;3.21;3.07;3.02;3.00;2.77;2.71;2.52;2.46
GOBP_MITOCHONDRIAL_FUSION	0.797945	0.194906	0.834533	29	1938	BAK1;FIS1;PID1;OPA1;AFG3L2;OMA1;ZDHHC6;MIEF1;BAX;ADCK1	rs55774724;rs150814238;rs60937332;rs6771174;rs8093494;rs849470;rs78564717;rs1557542;rs12460533;rs10134142	2.99;2.90;2.55;2.46;2.37;2.27;2.15;2.10;2.03;2.03
GOBP_NEURAL_NUCLEUS_DEVELOPMENT	1.20205	0.194927	0.834542	61	4486	NDRG2;KIRREL3;NKX2-1;ACTB;FOXP2;FGF9;NFIB;HOXB2;HOXB1;CALM3	rs1312749;rs12364722;rs7160565;rs62453415;rs73208648;rs263932;rs72700585;rs187831436;rs187831436;rs4578773	3.73;3.57;3.16;3.14;2.69;2.68;2.62;2.60;2.60;2.59
GOBP_CENTROSOME_DUPLICATION	1.90431	0.195012	0.834576	72	4690	XPO1;NDC80;CHMP4C;POC1B;CHMP1B;ARHGEF10;CHMP4B;CEP72;CENPJ;CHMP2A	rs6709112;rs28601731;rs3202419;rs770377;rs59700035;rs6558568;rs10154001;rs1697965;rs2034568;rs6510153	3.61;3.44;3.40;3.18;2.83;2.65;2.59;2.50;2.48;2.25
GOBP_POLYOL_CATABOLIC_PROCESS	1.98618	0.195066	0.834598	25	1955	NTSR1;MTMR7;MTMR2;INPP5A;PTEN;IMPA2;INPP4B;INPP1;SYNJ2;INPP5E	rs6010685;rs1548352;rs7111540;rs2767434;rs719426;rs11545506;rs3775696;rs10182827;rs10455937;rs34626699	3.18;3.17;3.12;2.76;2.75;2.53;2.23;2.15;1.89;1.86
GOBP_PRESYNAPTIC_MODULATION_OF_CHEMICAL_SYNAPTIC_TRANSMISSION	1.45578	0.195076	0.834602	34	2879	ADRA1A;GSK3B;DRD1;TPRG1L;GRIK2;PRKCB;PRKCG;NGFR;YWHAH;GRIN3A	rs1383914;rs334549;rs267373;rs2368544;rs2629977;rs112049972;rs60166062;rs77047989;rs8142505;rs113755405	5.07;3.32;3.32;3.08;2.90;2.60;2.57;2.48;2.46;2.40
GOBP_METHIONINE_METABOLIC_PROCESS	1.43032	0.195098	0.834611	16	1180	MSRA;MAT1A;MTHFD2L;ADI1;MTHFR;SMS;MTR;ENOPH1;MRI1;MTAP	rs76034192;rs10887706;rs16850965;rs190718317;rs17875913;rs7065699;rs2297861;rs7695741;rs7507592;rs1134870	3.73;2.92;2.73;2.26;2.19;2.08;1.97;1.91;1.88;1.82
GOBP_TYPE_I_INTERFERON_PRODUCTION	1.78167	0.195307	0.834696	95	5652	MMP12;RNF216;LILRA4;TIRAP;FLOT1;PPM1B;IRF8;NMB;TLR8;TLR7	rs61493282;rs13239194;rs67196648;rs79152678;rs6911628;rs713446;rs12598785;rs150079613;rs178993;rs178993	4.91;3.64;3.57;3.24;3.15;3.08;3.06;3.03;3.02;3.02
GOBP_LIPOPOLYSACCHARIDE_MEDIATED_SIGNALING_PATHWAY	1.39103	0.19531	0.834697	64	5046	PLCG2;CARD8;IL18;SCARB1;NOS3;PRKCA;MAPK1;MALT1;TICAM1;PRKCE	rs9924890;rs12462078;rs111936049;rs1031605;rs34403003;rs190139;rs539687373;rs11661569;rs7252263;rs7562746	3.02;2.94;2.92;2.85;2.82;2.76;2.74;2.62;2.60;2.58
GOBP_MATURATION_OF_SSU_RRNA	1.87144	0.195903	0.834937	49	2744	MPHOSPH10;DHX37;RPS14;NOP9;SRFBP1;TSR2;NGDN;DDX52;IMP3;RPS16	rs357780;rs10161214;rs35009179;rs17256902;rs140629182;rs7063734;rs222679;rs1859212;rs75000175;rs35466645	4.25;2.98;2.58;2.48;2.43;2.40;2.26;2.17;2.16;2.10
GOBP_CORPUS_CALLOSUM_DEVELOPMENT	2.10122	0.196031	0.834989	25	2179	NIN;SZT2;WDR37;CDK5;EPHB3;KCNA3;RTN4RL1;EPHB2;LPAR1;KCNC1	rs10137363;rs10732843;rs76543756;rs34403003;rs62287373;rs200975581;rs11868677;rs963113;rs10980729;rs1236205	3.55;2.98;2.83;2.82;2.77;2.60;2.53;2.53;2.30;2.28
GOBP_REGULATION_OF_AUTOPHAGY_OF_MITOCHONDRION	2.01254	0.196046	0.834995	35	2008	PINK1;HTRA2;CSNK2A2;TSPO;USP36;FBXO7;HTT;CTTN;TSC2;FKBP8	rs12401770;rs11688069;rs2731768;rs138952;rs7211960;rs9609562;rs113928896;rs75362892;rs72766650;rs12162221	3.16;2.82;2.77;2.70;2.64;2.52;2.50;2.45;2.39;2.37
GOBP_RENAL_SYSTEM_VASCULATURE_DEVELOPMENT	1.72708	0.196172	0.835056	32	2527	GPR4;PDGFA;ANGPT1;AQP1;FOXC2;PDGFD;TEK;BMP7;NRP1;EDNRA	rs10424209;rs141909074;rs67029862;rs7782896;rs34505475;rs260815;rs4878359;rs57966055;rs11009260;rs6852395	3.00;2.93;2.88;2.87;2.73;2.65;2.58;2.49;2.48;2.36
GOBP_MEMBRANE_RAFT_ASSEMBLY	1.60604	0.196306	0.835128	10	734	RFTN1;FLOT1;CAV1;CAV2;ANXA2;EMP2;CAV3;PACSIN2;S100A10;MIR138-1	rs55992248;rs6911628;rs1049337;rs768108;rs62005026;rs9932650;rs11718289;rs9611991;rs2932582;rs7650836	4.11;3.15;2.16;2.10;2.03;1.71;1.66;1.56;1.39;1.31
GOBP_NOREPINEPHRINE_SECRETION	1.80259	0.196564	0.835264	14	923	GHSR;OXT;ADORA3;AGT;KCNB1;FFAR3;ADRA2C;STX1A;ADORA2A;OXTR	rs595161;rs3787484;rs1890548;rs4846865;rs926673;rs17705279;rs2857978;rs141117486;rs139050283;rs11718289	2.73;2.35;2.29;2.24;2.03;1.88;1.84;1.81;1.77;1.66
GOBP_RESPONSE_TO_AMINO_ACID_STARVATION	1.61846	0.196762	0.835374	48	3089	SESN3;NPRL3;EIF2AK2;SZT2;TFEB;MIOS;HNRNPL;MAPK1;MAP3K5;WDR59	rs558288;rs9924289;rs10183153;rs10732843;rs35846682;rs59789360;rs12980315;rs539687373;rs59560822;rs11149789	4.20;3.03;3.02;2.98;2.95;2.93;2.77;2.74;2.70;2.56
GOBP_TRANSFERRIN_TRANSPORT	1.2699	0.19686	0.83544	10	851	MCOLN1;RAB11B;DNM2;TFRC;LMTK2;CLTC;REP15;STEAP3;ARHGAP1;TFR2	rs10423880;rs2396141;rs3760781;rs58642435;rs10270280;rs74862055;rs74625983;rs35888074;rs3136487;rs11768465	2.39;1.95;1.69;1.66;1.65;1.59;1.46;1.35;1.18;1.07
GOBP_GLYCOSPHINGOLIPID_BIOSYNTHETIC_PROCESS	1.68207	0.197073	0.835584	33	2690	ST6GALNAC3;B4GALT3;ST6GALNAC5;ST3GAL1;B4GALT6;ST8SIA2;FUT6;FA2H;ST8SIA5;UGCG	rs71656896;rs2502809;rs12093439;rs2736854;rs77137848;rs17600652;rs34304528;rs61439639;rs75336002;rs315696	4.10;2.88;2.85;2.79;2.71;2.49;2.30;2.19;2.18;2.17
GOBP_PROTEIN_INSERTION_INTO_MITOCHONDRIAL_INNER_MEMBRANE	1.01251	0.197719	0.835761	11	417	TIMM8B;TRMT10B;ROMO1;TIMM10B;TIMM9;TIMM8A;TIMM13;AGK;TIMM22;NDUFA13	rs111936049;rs10973524;rs112041905;rs6578758;rs10483698;rs140214099;rs7251760;rs1527643;rs12936810;rs2033481	2.92;2.87;2.81;2.15;2.12;1.82;1.79;1.68;1.57;1.42
GOBP_REGULATION_OF_SODIUM_ION_TRANSPORT	1.87322	0.197959	0.835827	89	10413	ATP1B1;SPTBN4;STOM;DMD;HECW2;NEDD4L;SCN1B;PCSK9;FGF14;NOS3	rs6675509;rs2278243;rs2304392;rs2685895;rs74419956;rs7243671;rs28365105;rs11810371;rs10508083;rs34403003	3.80;3.36;3.27;3.26;2.90;2.90;2.90;2.88;2.83;2.82
GOBP_LIVER_REGENERATION	1.2507	0.198072	0.835858	30	1922	AURKA;SULF2;CSNK2A2;SLC7A5;GFER;HAMP;IHH;GLI1;CLDN1;VTN	rs59173918;rs872111;rs2731768;rs7194757;rs72766650;rs73031717;rs3100776;rs145477125;rs11712504;rs1981512	3.73;3.16;2.77;2.56;2.39;2.23;2.21;2.00;1.95;1.94
GOBP_FUCOSE_METABOLIC_PROCESS	1.49343	0.198156	0.835881	15	961	POFUT2;FUCA2;FUT5;FUT6;FUT1;FUT4;FUT10;FUT8;FUT9;FUT7	rs2877020;rs6570562;rs34304528;rs34304528;rs11883129;rs1046654;rs13265598;rs61315421;rs7757344;rs34558922	2.93;2.53;2.30;2.30;1.93;1.79;1.76;1.75;1.69;1.67
GOBP_BEHAVIORAL_RESPONSE_TO_PAIN	1.28877	0.198304	0.835921	19	1202	TRPV1;THBS4;SCN11A;TSPO;SCN9A;MTOR;AKT1;TACR1;PIRT;VWA1	rs9905037;rs16877468;rs73064572;rs138952;rs61357875;rs2878409;rs12433350;rs17010664;rs72818791;rs4970439	3.56;3.49;3.09;2.70;2.55;2.52;2.20;2.20;2.14;2.09
GOBP_REGULATION_OF_SPROUTING_ANGIOGENESIS	1.25865	0.198746	0.836042	53	3089	BMPER;ADAMTS9;GHSR;KLF2;SEMA6A;SLC39A12;MIR221;KLF4;EPN1;DLL1	rs117834141;rs7613753;rs595161;rs8101504;rs9327014;rs7893618;rs73212623;rs12685369;rs74628226;rs9459987	3.60;2.90;2.73;2.70;2.67;2.60;2.59;2.55;2.45;2.43
GOBP_THROMBIN_ACTIVATED_RECEPTOR_SIGNALING_PATHWAY	1.40977	0.199074	0.836132	13	785	SNCA;HPGD;IQGAP2;STMN1;DGKQ;F2RL2;VPS54;PLEK;F2R;F2RL3	rs200955273;rs6812740;rs4326119;rs10902696;rs3733346;rs3797435;rs149421867;rs7608429;rs11953613;rs10416325	2.58;2.34;2.33;2.21;2.20;2.18;2.16;1.91;1.65;1.62
GOBP_SINGLE_FERTILIZATION	1.22772	0.199143	0.836151	146	9607	HSPA1L;PLCB1;AKAP3;MYH9;CACNA1H;PKDREJ;ACR;ZAN;SPINK1;NLRP5	rs146535109;rs75234999;rs7133999;rs11089788;rs2745155;rs150503961;rs79725623;rs2553023;rs12109943;rs8101585	4.74;4.33;3.90;3.62;3.44;3.40;3.23;3.19;3.19;3.06
GOBP_PSEUDOURIDINE_SYNTHESIS	1.85415	0.199317	0.836198	17	792	PUSL1;TRUB1;PUS10;RPUSD1;RPUSD4;NOP10;NHP2;GAR1;NAF1;PUS7	rs2296475;rs10885641;rs62150971;rs117784914;rs11220426;rs16958989;rs72648831;rs55814498;rs936565;rs68062651	2.95;2.48;2.20;2.02;2.00;1.96;1.88;1.84;1.60;1.53
GOBP_CARBON_DIOXIDE_TRANSPORT	1.53491	0.199336	0.836203	14	467	AQP1;HBA1;HBZ;HBA2;AQP4;AQP5;AQP6;HBB;RHAG;HBD	rs7782896;rs2562163;rs2562163;rs2562163;rs151246;rs11169233;rs11169233;rs4910724;rs6924285;rs34805881	2.87;2.65;2.65;2.65;2.22;2.16;2.16;1.65;1.64;1.63
GOBP_TELENCEPHALON_GLIAL_CELL_MIGRATION	1.80991	0.199673	0.836295	25	2578	ZMIZ1;DAB1;CDK5;MBOAT7;DISC1;RTN4;SRGAP2;WDR47;CDK5R2;SUN1	rs704016;rs72912422;rs34403003;rs11883211;rs1331056;rs10746530;rs41299334;rs12759407;rs366528;rs13244379	4.83;3.59;2.82;2.67;2.63;2.23;2.17;2.15;2.14;2.12
GOBP_STRIATUM_DEVELOPMENT	2.12967	0.199695	0.836301	20	2773	FOXP1;CNTNAP2;DRD1;FOXP2;RARB;BCL11B;ZSWIM6;INHBA;HPRT1;SLITRK5	rs1522171;rs71530751;rs267373;rs73208648;rs1561033;rs11621995;rs77505016;rs17638240;rs4830285;rs16958158	3.54;3.53;3.32;2.69;2.31;2.27;2.21;2.19;2.15;2.12
GOBP_AUTONOMIC_NERVOUS_SYSTEM_DEVELOPMENT	1.83004	0.200137	0.836444	44	3815	TP63;FN1;SOX11;VCAM1;ADARB1;PRLH;TLX2;SEMA3A;NAV2;HOXB2	rs60599136;rs1250244;rs76251724;rs12732989;rs2877020;rs61424791;rs11688069;rs6467973;rs894556;rs187831436	3.74;3.55;3.27;2.96;2.93;2.88;2.82;2.72;2.63;2.60
GOBP_REGULATION_OF_CARDIOCYTE_DIFFERENTIATION	1.92989	0.200147	0.836449	33	2117	TBX5;MIR222;MIR145;DLL1;BMP2;MIR499A;SOX6;EGFR;BMP4;PRICKLE1	rs17731569;rs73212623;rs10515627;rs9459987;rs1973922;rs7269138;rs74925216;rs2330948;rs17127134;rs7953091	2.81;2.59;2.56;2.43;2.39;2.35;2.26;2.21;2.10;1.94
GOBP_PHOSPHATIDYLINOSITOL_3_KINASE_SIGNALING	1.28837	0.200148	0.836449	141	11512	INSR;ERBB4;FN1;FGFR1;PRR5;PDGFA;MYO16;IL18;ANGPT1;PIK3CG	rs75392157;rs2165098;rs1250244;rs2956726;rs71328675;rs141909074;rs3929748;rs111936049;rs67029862;rs56060801	4.24;3.96;3.55;3.32;3.09;2.93;2.92;2.92;2.88;2.87
GOBP_PHOSPHATE_ION_HOMEOSTASIS	1.51955	0.200328	0.836535	19	1306	ANKH;SLC34A2;ENPP1;XPR1;FGF23;UMOD;ALPL;GCM2;PTH;SLC17A6	rs9790982;rs13145208;rs4897554;rs75552464;rs6650208;rs12922283;rs17420195;rs10484891;rs2593579;rs2593688	2.90;2.70;2.66;2.57;2.44;2.31;2.27;2.25;2.13;2.11
GOBP_REGULATION_OF_HORMONE_METABOLIC_PROCESS	0.908612	0.20039	0.836565	39	3037	REST;HPN;DAB2;PDE8B;STC2;IGF1R;RDH10;BMP2;SLCO1C1;EGR1	rs150310611;rs28365105;rs111481858;rs6883469;rs4242172;rs951715;rs11779361;rs1973922;rs11045480;rs7729723	3.68;2.90;2.81;2.70;2.64;2.51;2.47;2.39;2.34;2.26
GOBP_CELLULAR_RESPONSE_TO_UV	1.10817	0.200855	0.836787	87	5095	MMP3;POLD1;TIMP1;ERCC1;STK11;INO80;BAK1;AQP1;SDE2;PBK	rs61493282;rs73054474;rs4824626;rs12461621;rs34427398;rs61648937;rs55774724;rs7782896;rs112810962;rs7829523	4.91;4.34;3.86;3.45;3.21;2.99;2.99;2.87;2.55;2.48
GOBP_VESICLE_DOCKING	1.47446	0.20087	0.836795	64	5654	STX8;STX16;TPRG1L;STXBP3;CPLX2;UNC13C;SNAP25;RAB3C;RAB3B;CTBP2	rs11078803;rs12480449;rs2368544;rs1277018;rs13174727;rs11633610;rs6108464;rs55695437;rs12745589;rs9664044	3.36;3.26;3.08;3.01;2.91;2.80;2.67;2.57;2.44;2.41
GOBP_PURINE_DEOXYRIBONUCLEOSIDE_MONOPHOSPHATE_METABOLIC_PROCESS	0.800514	0.201052	0.836881	10	915	GDA;XDH;PNP;ADK;DGUOK;ADA;NT5C2;NT5C;DCK;NT5C1A	rs74346620;rs2749994;rs7161172;rs10128407;rs10169997;rs12479560;rs10883845;rs67320591;rs1906021;rs4142010	2.55;2.31;2.15;2.03;1.90;1.84;1.71;1.67;1.57;1.48
GOBP_REGULATION_OF_FIBROBLAST_PROLIFERATION	1.31931	0.201243	0.836973	85	5555	ZMIZ1;FOSL2;FN1;CDK6;PDGFA;AQP1;EREG;ABL1;PDGFD;CD74	rs704016;rs6547849;rs1250244;rs11974095;rs141909074;rs7782896;rs16850965;rs113585858;rs260815;rs35009179	4.83;3.60;3.55;3.23;2.93;2.87;2.73;2.73;2.65;2.58
GOBP_DOSAGE_COMPENSATION	2.39935	0.201288	0.836994	29	1649	SMCHD1;MSL2;PHF20;MSL3;TSIX;PRDM14;RBM15;JARID2;METTL3;PCGF3	rs28601731;rs13065565;rs113760088;rs5935162;rs112492680;rs6472506;rs75788000;rs12523678;rs2242529;rs11730652	3.44;3.21;3.02;2.71;2.59;2.57;2.53;2.44;2.03;2.00
GOBP_ESTABLISHMENT_OF_PROTEIN_LOCALIZATION_TO_PLASMA_MEMBRANE	1.95857	0.201347	0.837022	56	3998	GRIP2;GRIP1;PREPL;ARHGAP44;GOLGA7;MACF1;GORASP2;ATP2C1;VAMP5;ANK3	rs34951957;rs7294923;rs79537401;rs12950148;rs6994017;rs7520721;rs13034682;rs142920508;rs1010;rs4948393	3.95;3.54;3.43;3.31;3.26;2.61;2.49;2.35;2.34;2.25
GOBP_NEGATIVE_REGULATION_OF_CELLULAR_RESPONSE_TO_VASCULAR_ENDOTHELIAL_GROWTH_FACTOR_STIMULUS	1.13502	0.201475	0.837083	16	1315	CADM4;ADAMTS12;SEMA6A;HRG;XDH;MIR424;DAB2IP;MIR16-1;PIK3CB;MIR199A1	rs3213239;rs256651;rs9327014;rs75828796;rs2749994;rs4503254;rs67775116;rs2066572;rs361096;rs3760781	3.32;2.68;2.67;2.44;2.31;2.25;1.89;1.76;1.73;1.69
GOBP_NEPHRON_TUBULE_FORMATION	2.14847	0.201478	0.837085	20	1324	PAX2;HS2ST1;WNT6;HNF1B;GDNF;PAX8;GATA3;IRX3;OSR1;IRX2	rs11190710;rs6704152;rs7558440;rs1859212;rs73067751;rs13007173;rs374641;rs1530790;rs6759049;rs111356853	2.63;2.51;2.42;2.17;2.12;2.12;2.06;1.87;1.76;1.65
GOBP_POSITIVE_REGULATION_OF_PATTERN_RECOGNITION_RECEPTOR_SIGNALING_PATHWAY	1.06725	0.201624	0.837154	43	2934	HSPA1B;HSPA1A;TLR1;TIRAP;FLOT1;CYBA;PJA2;LBP;SLC15A4;TREML4	rs146535109;rs146535109;rs7659256;rs79152678;rs6911628;rs13334987;rs9326769;rs6069757;rs28583964;rs34353646	4.74;4.74;3.25;3.24;3.15;3.14;2.73;2.50;2.47;2.35
GOBP_TELOMERE_MAINTENANCE_VIA_RECOMBINATION	1.26953	0.201626	0.837155	14	796	ERCC1;XRCC1;SMC5;NSMCE2;TEP1;BRCA2;RAD50;RAD51D;SMC6;ERCC4	rs12461621;rs3213239;rs10868812;rs10108110;rs1760898;rs206343;rs80097481;rs797991;rs80008971;rs6498482	3.45;3.32;3.12;2.82;2.16;2.15;1.72;1.69;1.64;1.50
GOBP_MORPHOGENESIS_OF_A_POLARIZED_EPITHELIUM	2.23069	0.201697	0.837189	95	10239	ERBB4;TP63;LAMA1;TIAM1;FAT1;ACTB;WNT7A;DAB2;MAGI2;FOXF2	rs2165098;rs60599136;rs683459;rs9977559;rs7682593;rs62453415;rs12635960;rs111481858;rs4730151;rs114419655	3.96;3.74;3.47;3.44;3.18;3.14;2.97;2.81;2.78;2.75
GOBP_RESPONSE_TO_CADMIUM_ION	1.58994	0.202093	0.837377	49	2768	ERCC1;HAAO;MAPK1;CER1;FOS;CPA1;HESX1;OGG1;JUN;GSS	rs12461621;rs1371404;rs539687373;rs3747534;rs8021070;rs11560388;rs59676372;rs159146;rs2760495;rs7269138	3.45;2.82;2.74;2.63;2.61;2.53;2.51;2.48;2.38;2.35
GOBP_NEGATIVE_REGULATION_OF_ANTIGEN_RECEPTOR_MEDIATED_SIGNALING_PATHWAY	1.52506	0.202381	0.837731	33	1949	CBLB;PTPRJ;SLA2;CD22;UBASH3A;LPXN;LAPTM5;PLCL2;PTPN2;EZR	rs58631873;rs35711693;rs77914630;rs73031717;rs2839517;rs550942;rs4949299;rs113723919;rs908579;rs2291389	3.08;2.62;2.28;2.23;2.19;2.15;2.10;2.08;2.08;2.07
GOBP_CANONICAL_WNT_SIGNALING_PATHWAY	1.20258	0.202515	0.837975	299	22030	USP34;DKK2;FRZB;CCAR2;PPM1N;GSK3B;STK11;SHISA6;CDH3;SULF2	rs6709112;rs419783;rs34179918;rs2469762;rs12461621;rs334549;rs34427398;rs72809013;rs72785161;rs872111	3.61;3.54;3.54;3.53;3.45;3.32;3.21;3.21;3.19;3.16
GOBP_PYRIMIDINE_RIBONUCLEOSIDE_MONOPHOSPHATE_METABOLIC_PROCESS	1.78414	0.202989	0.839118	15	1102	DHODH;CDA;CAD;DPYD;UCK1;UCK2;UMPS;NT5C;UCKL1;DCK	rs78308858;rs12401770;rs11126950;rs61790066;rs946713;rs2814472;rs4234221;rs67320591;rs817367;rs1906021	4.79;3.16;2.48;2.40;2.12;2.03;1.75;1.67;1.66;1.57
GOBP_REGULATION_OF_PRESYNAPTIC_MEMBRANE_POTENTIAL	1.36484	0.203542	0.839179	30	3932	KCNJ3;SCN10A;GABRA5;GRIK2;GRIK4;GABRA2;GRIN3B;SCN1A;KCNC1;KCNA2	rs11895478;rs73064572;rs78167470;rs2629977;rs7952113;rs74812360;rs3829687;rs487374;rs1236205;rs11585237	3.29;3.09;3.06;2.90;2.55;2.43;2.40;2.34;2.28;2.27
GOBP_POSITIVE_REGULATION_OF_CELL_CELL_ADHESION_MEDIATED_BY_CADHERIN	2.13305	0.203568	0.839182	10	827	SERPINF2;FLOT1;FOXA2;WNT5A;FOXA1;WNT3A;PTPRU;ADAM19;TJP1;DENND6A	rs35871069;rs6911628;rs1209523;rs597437;rs1956442;rs849895;rs2746546;rs11466788;rs45583033;rs6445925	3.20;3.15;2.41;2.00;1.76;1.74;1.53;1.49;1.33;1.27
GOBP_SOMATIC_DIVERSIFICATION_OF_IMMUNE_RECEPTORS_VIA_SOMATIC_MUTATION	2.09658	0.20406	0.839236	13	1035	POLQ;EXO1;ADAR;AICDA;SAMHD1;MSH2;MSH6;MCM3AP;PMS2;MLH1	rs571217;rs2995542;rs4845657;rs7137878;rs6072563;rs147724458;rs3136329;rs56173768;rs149249785;rs76307598	2.98;2.82;2.79;2.25;1.98;1.98;1.89;1.74;1.60;1.22
GOBP_POSITIVE_REGULATION_OF_STEM_CELL_POPULATION_MAINTENANCE	1.85398	0.204089	0.83924	44	2639	SMARCA2;TP63;REST;PHF10;ACTB;BCL7C;ESRRB;NCOA3;PRDM14;BCL7A	rs10738602;rs60599136;rs150310611;rs17860628;rs62453415;rs12102367;rs11625043;rs4507151;rs6472506;rs149143326	3.94;3.74;3.68;3.23;3.14;2.91;2.84;2.81;2.57;2.21
GOBP_MEMBRANE_DOCKING	1.33419	0.20409	0.83924	89	7084	STX8;STX16;TPRG1L;STXBP3;VCAM1;CPLX2;ATG14;UNC13C;CHP1;VAPB	rs11078803;rs12480449;rs2368544;rs1277018;rs12732989;rs13174727;rs1045004;rs11633610;rs111595947;rs563489	3.36;3.26;3.08;3.01;2.96;2.91;2.82;2.80;2.77;2.76
GOBP_SKELETAL_MUSCLE_TISSUE_REGENERATION	1.05045	0.204279	0.839469	33	2570	EYS;WNT7A;PTGFRN;SGCA;BIN3;CD9;WNT10B;ANXA1;TGFBR2;IGF1	rs354375;rs12635960;rs12024946;rs2734281;rs34899511;rs6489696;rs10875906;rs4571790;rs17026472;rs5742643	3.31;2.97;2.96;2.55;2.43;2.40;2.37;2.30;2.24;2.17
GOBP_POSITIVE_REGULATION_OF_PROTEIN_SERINE_THREONINE_KINASE_ACTIVITY	1.45459	0.2043	0.839495	182	13205	INSR;ROBO1;FGD2;FGFR1;TLR6;DUSP19;SYAP1;PDGFA;PIK3CG;GHR	rs75392157;rs6807427;rs9296204;rs2956726;rs7659256;rs77889075;rs12391244;rs141909074;rs56060801;rs72753100	4.24;3.55;3.41;3.32;3.25;3.22;3.05;2.93;2.87;2.84
GOBP_MAGNESIUM_ION_TRANSPORT	1.76943	0.204446	0.839673	18	1161	TUSC3;ZDHHC13;NIPAL1;NIPA1;NIPA2;SLC41A3;CLDN16;KCNJ2;CNNM2;MMGT1	rs2604376;rs7102888;rs73244469;rs112253722;rs112253722;rs2276730;rs11712504;rs12601653;rs1926030;rs140864304	3.29;3.22;2.64;2.10;2.10;2.01;1.95;1.79;1.69;1.57
GOBP_POSITIVE_REGULATION_OF_VASCULOGENESIS	1.59265	0.204449	0.839676	12	681	TMEM100;KDR;RAP1A;CD34;RIN2;ADM;HIF1AN;RRAS;ASB4;RAPGEF2	rs1820496;rs6842494;rs1890548;rs12029239;rs2328472;rs11042750;rs58930655;rs35272206;rs75971741;rs11100212	2.60;2.41;2.29;2.18;1.96;1.80;1.79;1.67;1.26;1.25
GOBP_NEGATIVE_REGULATION_OF_PEPTIDYL_LYSINE_ACETYLATION	1.60897	0.20498	0.840324	18	1071	SNCA;HINT2;PWWP2B;KLF15;ATG5;TAF7;HDAC2;SIN3A;THAP7;NOC2L	rs200955273;rs41277065;rs58657353;rs61680412;rs557444;rs2910338;rs59916863;rs73436854;rs13054014;rs58781670	2.58;2.55;2.49;2.38;2.31;2.16;2.12;2.07;2.02;1.98
GOBP_FRUCTOSE_6_PHOSPHATE_METABOLIC_PROCESS	1.39602	0.20504	0.840379	11	833	PFKP;FBP2;FBP1;PFKL;GFPT2;HK3;HK1;PFKM;HK2;TALDO1	rs12355901;rs10125173;rs558526;rs3761389;rs3111514;rs691141;rs11814128;rs11168411;rs638208;rs58771985	3.91;3.54;2.44;1.76;1.76;1.64;1.60;1.49;1.45;1.39
GOBP_NUCLEAR_TRANSPORT	1.54247	0.205233	0.840499	318	19972	MMP12;IPO11;XPO1;GSK3B;DRD1;EIF6;CDH1;IER3;THOC6;CBLB	rs61493282;rs34496659;rs6709112;rs334549;rs267373;rs78070351;rs72785161;rs6911628;rs146492564;rs58631873	4.91;4.47;3.61;3.32;3.32;3.20;3.19;3.15;3.11;3.08
GOBP_EXOCRINE_SYSTEM_DEVELOPMENT	1.37617	0.206095	0.842126	46	3980	INSR;LAMA1;PLXND1;PDGFA;SEMA3C;NFIB;BMP7;NRP1;CELA1;EGFR	rs75392157;rs683459;rs9832275;rs141909074;rs10243928;rs72700585;rs57966055;rs11009260;rs148388496;rs2330948	4.24;3.47;3.13;2.93;2.80;2.62;2.49;2.48;2.31;2.21
GOBP_NEGATIVE_REGULATION_OF_ACTIN_FILAMENT_BUNDLE_ASSEMBLY	1.01093	0.20631	0.842531	33	3286	F11R;ARHGAP6;DLC1;CORO2B;RHPN1;RHPN2;S1PR1;ARHGEF18;ARAP1;STMN1	rs4596920;rs112813258;rs80288017;rs17279860;rs35096181;rs8107282;rs67115694;rs59454828;rs35753869;rs10902696	3.27;3.00;2.94;2.67;2.48;2.40;2.39;2.33;2.24;2.21
GOBP_CELLULAR_RESPONSE_TO_LIGHT_STIMULUS	1.11119	0.206415	0.842729	118	6885	MMP3;POLD1;TIMP1;CAMKMT;ERCC1;RGR;STK11;INO80;BAK1;CRB1	rs61493282;rs73054474;rs4824626;rs698794;rs12461621;rs11200981;rs34427398;rs61648937;rs55774724;rs2821132	4.91;4.34;3.86;3.72;3.45;3.44;3.21;2.99;2.99;2.96
GOBP_REGULATION_OF_PROTEIN_DEUBIQUITINATION	1.48412	0.206449	0.842792	10	409	VCP;TNIP1;UBXN1;TRIM21;TANK;PARK7;SART3;ITCH;ZC3H12A;OTUD4	rs17359549;rs871269;rs7949030;rs10836055;rs10195283;rs106968;rs112632298;rs2424993;rs61780479;rs73851360	2.71;2.04;1.90;1.70;1.62;1.48;1.29;1.20;1.20;0.64
GOBP_DEVELOPMENTAL_INDUCTION	1.35547	0.206682	0.842954	35	2820	ROBO1;NKX2-1;ROBO2;WNT11;WNT2B;HIPK2;SPRY1;BMP2;WNT1;FZD5	rs6807427;rs7160565;rs13090400;rs681836;rs72699015;rs1107952;rs11098711;rs1973922;rs10875906;rs6708351	3.55;3.16;3.01;2.73;2.68;2.67;2.63;2.39;2.37;2.24
GOBP_RECEPTOR_INTERNALIZATION	1.49359	0.20675	0.843001	122	10673	AP2B1;INSR;LRPAP1;ACHE;WDR54;CACNG5;DNM3;FLOT1;MTMR2;PLCG2	rs4531775;rs75392157;rs2857988;rs4729621;rs7556852;rs7222943;rs72725208;rs6911628;rs7111540;rs9924890	4.36;4.24;4.13;3.42;3.42;3.26;3.17;3.15;3.12;3.02
GOBP_REGULATION_OF_TORC1_SIGNALING	1.39303	0.207003	0.843175	42	2738	SESN3;STK11;NPRL3;SZT2;MIOS;GPR137B;LAMTOR5;WDR59;RRAGC;DGKQ	rs558288;rs34427398;rs9924289;rs10732843;rs59789360;rs67957619;rs6684947;rs11149789;rs6692254;rs3733346	4.20;3.21;3.03;2.98;2.93;2.76;2.67;2.56;2.38;2.20
GOBP_BICARBONATE_TRANSPORT	2.2229	0.207829	0.843361	29	1567	SLC4A4;SLC4A7;SLC4A2;CYB5R1;SLC39A8;SLC26A1;SLC4A10;SLC4A8;CYB5RL;CFTR	rs59660339;rs2087760;rs34403003;rs57629817;rs13103835;rs3733346;rs62188967;rs9652000;rs67060003;rs79310633	4.16;2.83;2.82;2.46;2.27;2.20;2.12;2.10;2.10;1.94
GOBP_POSITIVE_REGULATION_OF_OLIGODENDROCYTE_DIFFERENTIATION	1.54911	0.207843	0.843364	25	1844	ASPA;TP73;IL33;PTPRZ1;TENM4;NKX6-2;MTOR;OLIG2;NKX2-2;HDAC2	rs9905037;rs2368544;rs16924291;rs75847789;rs598792;rs2767434;rs2878409;rs6517138;rs3787503;rs59916863	3.56;3.08;2.99;2.88;2.78;2.76;2.52;2.23;2.16;2.12
GOBP_MAINTENANCE_OF_CELL_NUMBER	1.25878	0.208029	0.843406	176	11832	SMARCA2;TBX3;TP63;REST;ZHX2;SAV1;SRRT;LSM1;PHF10;MMP24	rs10738602;rs2384406;rs60599136;rs150310611;rs16897456;rs871643;rs4729621;rs77162995;rs17860628;rs78070351	3.94;3.78;3.74;3.68;3.63;3.53;3.42;3.37;3.23;3.20
GOBP_REGULATION_OF_DNA_DIRECTED_DNA_POLYMERASE_ACTIVITY	0.883	0.208188	0.843442	13	671	GINS4;CHTF18;RFC3;DSCC1;CHTF8;RFC5;GINS2;GINS3;RFC4;RFC2	rs6994017;rs117784914;rs17749200;rs72690111;rs111513057;rs12297488;rs6539965;rs11649639;rs62294442;rs2261330	3.26;2.02;1.93;1.87;1.86;1.71;1.70;1.67;1.62;1.61
GOBP_TETRAHYDROFOLATE_METABOLIC_PROCESS	1.57687	0.208304	0.843468	13	970	ATIC;MTHFD2L;MTHFD1L;MTHFR;GCH1;DHFR;MTHFD1;TYMS;MTHFS;MTHFD2	rs1561301;rs16850965;rs6919680;rs17875913;rs150825385;rs71636240;rs74616765;rs71352965;rs12908790;rs10177833	3.27;2.73;2.32;2.19;2.15;2.14;1.72;1.53;1.52;1.41
GOBP_BIOMINERAL_TISSUE_DEVELOPMENT	2.43075	0.208468	0.843505	164	11719	SNX10;PPARA;ANKH;SLC24A4;KLK4;SLC4A2;NOS3;MMP13;SLC24A3;PTK2B	rs6967109;rs873492;rs9790982;rs10137612;rs2242670;rs34403003;rs34403003;rs7124873;rs11697561;rs17057065	3.46;3.10;2.90;2.89;2.85;2.82;2.82;2.82;2.79;2.76
GOBP_CRD_MEDIATED_MRNA_STABILIZATION	1.39327	0.208624	0.84354	11	475	IGF2BP2;HNRNPD;HNRNPU;IGF2BP3;YBX1;PABPC1;IGF2BP1;DHX9;PAIP1;SYNCRIP	rs77583130;rs2868343;rs141746547;rs274062;rs142806269;rs3115892;rs1965488;rs72727055;rs75638121;rs12190637	2.89;1.98;1.89;1.84;1.75;1.31;1.31;1.28;1.07;0.88
GOBP_REGULATION_OF_PEPTIDYL_THREONINE_PHOSPHORYLATION	1.53164	0.208843	0.843589	45	3600	TRPC5;CADM4;SPRED1;MAPK1;PRKAG2;CALM3;BMP7;SMAD7;PLK1;SIRT2	rs3027784;rs3213239;rs4244562;rs539687373;rs2536084;rs4578773;rs57966055;rs6507873;rs246330;rs6508822	3.71;3.32;2.97;2.74;2.66;2.59;2.49;2.27;2.24;2.23
GOBP_REGULATION_OF_HISTONE_METHYLATION	1.57025	0.208851	0.843591	53	3206	EHMT2;SETD7;RNF20;PHF20;NELFE;PRDM12;CHTOP;SMARCA5;AUTS2;KPNA7	rs146535109;rs12511883;rs60113944;rs113760088;rs9296004;rs113585858;rs11264236;rs34270361;rs11773370;rs143733840	4.74;3.85;3.45;3.02;3.00;2.73;2.48;2.39;2.39;2.22
GOBP_POSITIVE_REGULATION_OF_INTRACELLULAR_STEROID_HORMONE_RECEPTOR_SIGNALING_PATHWAY	0.546323	0.209397	0.84376	11	429	LMO3;KMT2D;PARP1;YAP1;FOXA1;WBP2;AR;SKP2;PAGR1;PAK1	rs10082885;rs10875906;rs7522942;rs1894116;rs1956442;rs112253169;rs5964601;rs7731023;rs112178731;rs4551802	2.43;2.37;2.34;2.00;1.76;1.73;1.47;1.38;1.26;1.25
GOBP_ARF_PROTEIN_SIGNAL_TRANSDUCTION	0.728652	0.209422	0.843768	21	1630	PSD3;CYTH1;MAP4K4;ARFGEF1;MYO9B;IQSEC1;IQSEC3;CYTH4;MAPRE2;PSD4	rs6586750;rs7211960;rs55916478;rs77502869;rs12463159;rs17037535;rs875616;rs55934788;rs556413;rs13007173	3.26;2.64;2.44;2.40;2.36;2.35;2.29;2.28;2.22;2.12
GOBP_FAT_CELL_PROLIFERATION	0.856343	0.209595	0.843824	13	1021	PER2;PID1;GATA2;E2F3;PPARD;VSTM2A;TFDP1;FTO;DIO3;FGF10	rs12474243;rs60937332;rs2953128;rs7775526;rs112334764;rs6970726;rs2479756;rs9932411;rs77004931;rs11750845	2.98;2.55;2.50;2.41;2.05;1.99;1.97;1.89;1.87;1.65
GOBP_NEGATIVE_REGULATION_OF_INTERLEUKIN_12_PRODUCTION	1.79798	0.209663	0.843847	19	1138	LILRA5;TLR8;ACP5;MEFV;TIGIT;JAK3;IRAK3;C1QBP;CMKLR1;NOD2	rs67196648;rs178993;rs4804617;rs113098181;rs73238043;rs265558;rs11465990;rs12602483;rs74832344;rs7194886	3.57;3.02;2.83;2.70;2.64;2.28;1.99;1.84;1.83;1.83
GOBP_CERAMIDE_TRANSPORT	1.92663	0.209674	0.84385	16	1114	GLTPD2;PSAP;MTTP;VAPA;CPTP;PLEKHA3;ABCA13;ABCB1;ABCB4;PLTP	rs12946532;rs9415055;rs11944749;rs3025458;rs4970439;rs11687811;rs28433258;rs10274623;rs10274623;rs111858067	2.50;2.33;2.23;2.20;2.09;2.02;1.89;1.81;1.81;1.70
GOBP_INFLAMMATORY_CELL_APOPTOTIC_PROCESS	1.87079	0.209719	0.843865	22	1327	CXCR2;GHSR;HCAR2;PLEKHO2;FASLG;MIAT;ANXA1;IRF7;TCP1;SLC7A11	rs6759925;rs595161;rs10466884;rs12905925;rs12135884;rs6005148;rs4571790;rs11246211;rs34152298;rs6853669	2.86;2.73;2.48;2.38;2.34;2.30;2.30;2.22;2.22;2.11
GOBP_SPECIFICATION_OF_ANIMAL_ORGAN_IDENTITY	1.04414	0.209803	0.843892	37	3210	ROBO1;ROBO2;WNT11;WNT2B;PAX2;SPRY1;RBPJ;BMP2;LRP2;FGF1	rs6807427;rs13090400;rs681836;rs72699015;rs11190710;rs11098711;rs716075;rs1973922;rs831014;rs2052006	3.55;3.01;2.73;2.68;2.63;2.63;2.60;2.39;2.20;2.15
GOBP_POSITIVE_REGULATION_OF_CHEMOTAXIS	1.07965	0.209825	0.843899	140	10787	CAMK1D;SWAP70;THBS4;CCL1;SLIT2;FGFR1;TIRAP;NCKAP1L;CDH13;IL16	rs11594130;rs10840273;rs16877468;rs73288064;rs13149337;rs2956726;rs79152678;rs1022232;rs8055921;rs11631809	3.88;3.50;3.49;3.48;3.32;3.32;3.24;3.19;2.92;2.91
GOBP_TRNA_METABOLIC_PROCESS	1.92318	0.210226	0.84403	164	10183	TARBP1;DTWD2;FARS2;TRMU;ELAC2;WDR6;DALRD3;CTU2;POLR3K;GTF3C2	rs538898396;rs299199;rs4530910;rs150503961;rs12950148;rs6790914;rs6790914;rs13334987;rs9924289;rs11684134	4.05;3.65;3.58;3.40;3.31;3.18;3.18;3.14;3.03;2.99
GOBP_REGULATION_OF_ESTABLISHMENT_OF_PLANAR_POLARITY	1.64619	0.21025	0.844048	56	5909	TIAM1;WNT7A;DAB2;MAGI2;WNT11;ABL1;FZD2;CELSR1;DACT1;CELSR3	rs9977559;rs12635960;rs111481858;rs4730151;rs681836;rs113585858;rs6503376;rs75801019;rs191103;rs6442130	3.44;2.97;2.81;2.78;2.73;2.73;2.71;2.69;2.52;2.45
GOBP_ANTIBACTERIAL_HUMORAL_RESPONSE	0.817807	0.210575	0.844429	51	3082	RNASE7;RNASE6;DEFA6;DEFA1B;DEFA4;DEFA1;LGALS4;PGC;KLK5;DEFB1	rs1312749;rs61976921;rs2741676;rs2741676;rs2741676;rs2741676;rs8110828;rs35846682;rs2242670;rs2951868	3.73;3.66;3.29;3.29;3.29;3.29;3.23;2.95;2.85;2.79
GOBP_NEGATIVE_REGULATION_OF_CALCIUM_MEDIATED_SIGNALING	1.2539	0.210684	0.844495	21	1497	GSK3B;HOMER2;SLC24A4;CHP1;ITPR1;MTOR;RCAN1;SLA2;CD22;PLEK	rs334549;rs77885195;rs10137612;rs111595947;rs6765702;rs2878409;rs8129272;rs77914630;rs73031717;rs7608429	3.32;3.07;2.89;2.77;2.73;2.52;2.44;2.28;2.23;1.91
GOBP_CENTRIOLE_ASSEMBLY	1.1223	0.210846	0.844501	45	2489	POC1B;MCIDAS;CEP72;CENPJ;CCDC61;CHMP2A;KAT2B;NPM1;ALMS1;CEP295	rs770377;rs465247;rs1697965;rs2034568;rs73042285;rs6510153;rs2929402;rs6898461;rs4444558;rs2226619	3.18;2.80;2.50;2.48;2.26;2.25;2.21;2.19;2.14;2.13
GOBP_ASPARTATE_FAMILY_AMINO_ACID_BIOSYNTHETIC_PROCESS	1.27114	0.21109	0.844841	21	1084	PLOD3;MTHFD2L;GOT1;ADI1;MTHFR;MTR;ASNSD1;ENOPH1;MRI1;MTAP	rs150814238;rs16850965;rs4919318;rs190718317;rs17875913;rs2297861;rs11901582;rs7695741;rs7507592;rs1134870	2.90;2.73;2.63;2.26;2.19;1.97;1.94;1.91;1.88;1.82
GOBP_GLYCOLIPID_CATABOLIC_PROCESS	1.78528	0.211344	0.845217	16	985	NEU1;NEU3;GBA2;HEXA;PRKCD;LCT;GM2A;HEXB;NEU4;GLA	rs146535109;rs544115;rs41277065;rs11857752;rs2306572;rs79633114;rs56105239;rs10942715;rs73014018;rs2071223	4.74;3.58;2.55;2.47;2.04;1.81;1.79;1.78;1.69;1.67
GOBP_REGULATION_OF_INNER_EAR_AUDITORY_RECEPTOR_CELL_DIFFERENTIATION	1.50514	0.211956	0.846213	10	582	DLL1;ESRP1;ATOH1;MYCL;FGF2;HES1;NOTCH1;MYCN;HES5;HEY2	rs9459987;rs16916937;rs7689734;rs11811998;rs11938826;rs7642764;rs56655553;rs17467679;rs2477706;rs17779343	2.43;2.38;2.13;1.91;1.87;1.85;1.72;1.60;1.38;0.56
GOBP_MESENCHYMAL_STEM_CELL_DIFFERENTIATION	1.3133	0.212223	0.846629	12	1369	SOX5;REST;GSK3B;SOX6;WNT3;CTNNB1;PDGFRA;FZD1;SLC4A11;LTBP3	rs61923848;rs150310611;rs334549;rs74925216;rs199496;rs6802052;rs28860623;rs7794305;rs6051640;rs1151517	3.78;3.68;3.32;2.26;2.20;1.60;1.58;1.32;1.21;1.20
GOBP_ADRENERGIC_RECEPTOR_SIGNALING_PATHWAY	1.44001	0.212246	0.846655	33	3008	ADRA1A;PDE4D;DRD1;CHGA;ADRA1B;ADCY9;ZDHHC21;ADRB2;AKAP13;DRD5	rs1383914;rs112162527;rs267373;rs7154944;rs56269052;rs2532004;rs75983429;rs1036176;rs11073401;rs186226261	5.07;4.08;3.32;3.31;2.96;2.93;2.68;2.68;2.37;2.28
GOBP_LUTEINIZATION	1.18885	0.212329	0.846747	12	759	INHBA;PTPRN;SGPL1;MMP2;RETN;NR5A1;PLEKHA1;GDF9;STAT5B;A2M	rs17638240;rs6757398;rs12776342;rs17859898;rs8110107;rs7850739;rs1474526;rs30180;rs61198758;rs34656493	2.19;2.14;2.08;2.08;1.99;1.97;1.84;1.78;1.64;1.62
GOBP_ONE_CARBON_COMPOUND_TRANSPORT	1.27781	0.212839	0.847319	53	2715	SLC4A4;AQP1;SLC14A2;SLC4A7;SLC4A2;HBZ;HBA2;HBA1;CYB5R1;UMOD	rs59660339;rs7782896;rs1421201;rs2087760;rs34403003;rs2562163;rs2562163;rs2562163;rs57629817;rs12922283	4.16;2.87;2.85;2.83;2.82;2.65;2.65;2.65;2.46;2.31
GOBP_POSITIVE_REGULATION_OF_PROTEIN_LOCALIZATION_TO_CELL_SURFACE	2.23732	0.213032	0.847534	18	2094	ERBB4;RIC3;TYROBP;GPD1L;EPHB2;ABCA7;HSP90AB1;AKT1;SNX33;MIR520B	rs2165098;rs4237763;rs4806237;rs6550105;rs963113;rs3829687;rs1057985;rs12433350;rs75000175;rs2116848	3.96;2.82;2.68;2.56;2.53;2.40;2.24;2.20;2.16;2.09
GOBP_DETECTION_OF_TEMPERATURE_STIMULUS_INVOLVED_IN_SENSORY_PERCEPTION_OF_PAIN	1.50885	0.213441	0.847891	18	1391	TRPV1;MMP24;NTSR1;SCN11A;ASIC3;PRDM12;SCN9A;NR2F6;CXCL12;HTR2A	rs9905037;rs78070351;rs6010685;rs73064572;rs34403003;rs113585858;rs61357875;rs12463159;rs55654022;rs61948313	3.56;3.20;3.18;3.09;2.82;2.73;2.55;2.36;2.26;1.96
GOBP_BIOLOGICAL_PROCESS_INVOLVED_IN_INTRASPECIES_INTERACTION_BETWEEN_ORGANISMS	1.02787	0.213505	0.847902	53	6701	ATXN1L;SHANK2;NRXN1;CNTNAP2;UCN;NRXN3;PTEN;SLC6A4;GNG8;GAD1	rs79489472;rs61886415;rs7569722;rs71530751;rs11684134;rs8012341;rs719426;rs113153446;rs4578773;rs13034682	3.89;3.65;3.64;3.53;2.99;2.78;2.75;2.61;2.59;2.49
GOBP_ALPHA_AMINO_ACID_CATABOLIC_PROCESS	0.877062	0.213593	0.847916	88	5949	SLC25A21;TAT;ASPA;DDAH2;DDAH1;MAT1A;HAAO;NOS3;GLDC;THNSL2	rs4368077;rs148582489;rs9905037;rs7757496;rs4949914;rs10887706;rs1371404;rs34403003;rs2297442;rs1545223	5.01;3.94;3.56;3.46;3.27;2.92;2.82;2.82;2.74;2.71
GOBP_EXOCYTOSIS	1.4065	0.213614	0.847919	334	27014	ERC2;ARL8B;SV2C;C12orf4;AP1G1;SYN1;ANK1;REST;MYH9;CCL8	rs56242225;rs341981;rs2937715;rs7133999;rs79489472;rs4824626;rs13269907;rs150310611;rs11089788;rs73288064	4.45;3.94;3.93;3.90;3.89;3.86;3.84;3.68;3.62;3.48
GOBP_PLASMA_MEMBRANE_REPAIR	1.48669	0.214147	0.848003	28	1980	ARL8B;MYH9;CHMP4C;CHMP1B;CHMP4B;CASP7;SMPD1;CHMP6;VPS4A;MYOF	rs341981;rs11089788;rs3202419;rs59700035;rs10154001;rs2009431;rs17820573;rs9913477;rs153047;rs76853531	3.94;3.62;3.40;2.83;2.59;2.57;2.47;2.42;2.39;2.33
GOBP_POSITIVE_REGULATION_OF_VASCULAR_ASSOCIATED_SMOOTH_MUSCLE_CELL_PROLIFERATION	1.55697	0.214158	0.848005	51	2664	MIR146A;MAP3K5;FGF9;CALCRL;MIR222;MIR221;JUN;PDGFB;MIR499A;HPGD	rs4921289;rs59560822;rs263932;rs17463994;rs73212623;rs73212623;rs2760495;rs56222990;rs7269138;rs6812740	4.50;2.70;2.68;2.63;2.59;2.59;2.38;2.35;2.35;2.34
GOBP_SODIUM_ION_TRANSPORT	0.864528	0.214366	0.848038	249	22872	SLC4A4;SLC6A17;ATP1B1;ASIC2;SLC24A2;SLC5A1;SLC5A4;CACNA1H;SPTBN4;NDUFA9	rs59660339;rs2784150;rs6675509;rs113351607;rs2891134;rs3859834;rs5998277;rs2745155;rs2278243;rs2267551	4.16;4.02;3.80;3.76;3.74;3.48;3.47;3.44;3.36;3.34
GOBP_REGULATION_OF_ANTIGEN_RECEPTOR_MEDIATED_SIGNALING_PATHWAY	1.291	0.214772	0.848102	63	4236	FOXP1;CARD11;CBLB;MALT1;PTPRJ;PRKCB;PRKD2;KCNN4;TRAT1;SLA2	rs1522171;rs78723777;rs58631873;rs11661569;rs35711693;rs112049972;rs4578773;rs141251757;rs4855664;rs77914630	3.54;3.25;3.08;2.62;2.62;2.60;2.59;2.56;2.54;2.28
GOBP_PROTEIN_DEGLYCOSYLATION	1.8332	0.215324	0.848189	23	1728	MAN2A1;EDEM1;EDEM2;MAN1C1;MAN1B1;MAN1A2;MAN2B1;UGGT1;AGA;UGGT2	rs2033463;rs341981;rs11908681;rs11247735;rs4880209;rs17547064;rs118082271;rs55718316;rs17741740;rs7323703	3.97;3.94;2.61;2.48;2.34;2.14;2.14;2.04;1.90;1.88
GOBP_CELLULAR_KETONE_METABOLIC_PROCESS	1.56253	0.215501	0.848217	207	13079	MALRD1;REST;PDK3;CACNA1H;STAR;NDUFA9;EIF6;FABP1;ERLIN2;PPARA	rs11008507;rs150310611;rs72623004;rs2745155;rs77162995;rs2267551;rs78070351;rs2970895;rs113510358;rs873492	4.14;3.68;3.55;3.44;3.37;3.34;3.20;3.19;3.11;3.10
GOBP_REGULATION_OF_PEPTIDYL_CYSTEINE_S_NITROSYLATION	1.78093	0.2159	0.84828	11	2381	DMD;NOS1AP;TXN;OXR1;NCOA7;SNTA1;MIR212;MIR132;ATP2B4;ACE	rs2685895;rs6427667;rs13294400;rs1670400;rs9491540;rs187449369;rs9905172;rs9905172;rs12408558;rs60806669	3.26;2.82;1.94;1.82;1.79;1.59;1.46;1.46;1.27;0.74
GOBP_HETEROCYCLE_CATABOLIC_PROCESS	0.393669	0.215927	0.848284	458	30084	DAZL;HSPA1B;HSPA1A;LSM2;MIR146A;SLFN14;PDE4D;FHIT;SUCLG2;RNASE6	rs12107037;rs146535109;rs146535109;rs146535109;rs4921289;rs4531775;rs112162527;rs114578503;rs2772456;rs61976921	5.56;4.74;4.74;4.74;4.50;4.36;4.08;3.97;3.70;3.66
GOBP_SULFUR_AMINO_ACID_BIOSYNTHETIC_PROCESS	1.14962	0.216151	0.84832	16	972	MTHFD2L;ADI1;MTHFR;GGT1;MTR;CTH;ENOPH1;MRI1;MTAP;MTRR	rs16850965;rs190718317;rs17875913;rs5760488;rs2297861;rs672203;rs7695741;rs7507592;rs1134870;rs79423478	2.73;2.26;2.19;2.11;1.97;1.92;1.91;1.88;1.82;1.74
GOBP_RESPONSE_TO_OSMOTIC_STRESS	0.905966	0.21619	0.848326	87	5956	MARVELD3;ZFAND1;EPO;KCNMA1;RELB;AQP1;PTK2B;TSPO;LETM1;TIFAB	rs8053677;rs3202419;rs2553023;rs10762742;rs16979595;rs7782896;rs17057065;rs138952;rs3135890;rs6596224	3.76;3.40;3.19;2.94;2.92;2.87;2.76;2.70;2.63;2.55
GOBP_SYNAPTIC_TRANSMISSION_DOPAMINERGIC	1.00368	0.216541	0.848381	26	1793	CNTNAP4;DRD1;PINK1;FLOT1;CDK5;SLC6A4;SNCA;RAB3B;TH;DRD5	rs6564353;rs267373;rs12401770;rs6911628;rs34403003;rs113153446;rs200955273;rs12745589;rs11021707;rs186226261	3.58;3.32;3.16;3.15;2.82;2.61;2.58;2.44;2.31;2.28
GOBP_REGULATION_OF_EXTRACELLULAR_MATRIX_DISASSEMBLY	1.09091	0.216569	0.848386	14	912	FSCN1;CST3;LRP1;DDR2;PDPN;IL6;FAP;DDR1;CLASP2;FGFR4	rs62453415;rs73102389;rs117267420;rs4657210;rs10803420;rs73274210;rs34298676;rs2394447;rs115836059;rs251846	3.14;2.45;2.35;2.25;2.19;1.89;1.83;1.83;1.73;1.63
GOBP_REGULATION_OF_MEMBRANE_REPOLARIZATION	1.82738	0.216758	0.848415	36	3545	KCNA5;ANK2;AKAP6;NEDD4L;SCN1B;NOS1AP;CACNA1D;KCNE2;MIR29B1;SCN4B	rs9919705;rs56896398;rs10133229;rs7243671;rs28365105;rs6427667;rs740756;rs9985125;rs157928;rs4936423	5.81;3.34;3.00;2.90;2.90;2.82;2.62;2.57;2.54;2.52
GOBP_FOREBRAIN_DEVELOPMENT	0.89132	0.216783	0.848419	388	34058	ZMIZ1;PLCB1;DYNC2H1;ERBB4;PHLPP2;TBX3;ALK;DAB1;KIRREL3;ROBO1	rs704016;rs75234999;rs1913462;rs2165098;rs76788735;rs2384406;rs116016471;rs72912422;rs12364722;rs6807427	4.83;4.33;4.13;3.96;3.85;3.78;3.59;3.59;3.57;3.55
GOBP_PROTOPORPHYRINOGEN_IX_METABOLIC_PROCESS	0.292956	0.216899	0.848437	11	573	PPOX;UROD;FECH;CPOX;IREB2;ALAS1;UROS;EIF2AK1;ALAD;HMBS	rs2502809;rs264025;rs3901909;rs73133955;rs28526814;rs352157;rs10901453;rs149249785;rs16932806;rs9645664	2.88;2.69;2.39;2.16;1.86;1.86;1.82;1.60;1.44;1.06
GOBP_PLASMA_MEMBRANE_RAFT_ORGANIZATION	1.65179	0.217035	0.848479	11	1119	FLOT1;ABCA7;FA2H;COLEC12;CAV1;CAV2;EMP2;CAV3;PACSIN2;CLN3	rs6911628;rs3829687;rs61439639;rs687656;rs1049337;rs768108;rs9932650;rs11718289;rs9611991;rs231976	3.15;2.40;2.19;2.19;2.16;2.10;1.71;1.66;1.56;1.34
GOBP_AMINO_SUGAR_METABOLIC_PROCESS	1.36304	0.217048	0.848484	40	2379	CHST4;CHST1;CHST2;CSGALNACT1;ST3GAL1;CHIA;CHI3L2;EXTL2;MGAT3;B4GALNT2	rs148582489;rs11038605;rs4437106;rs28671342;rs2736854;rs10857866;rs10857866;rs17416180;rs8136980;rs12452190	3.94;3.54;3.19;2.89;2.79;2.69;2.69;2.68;2.32;2.32
[truncated: 3,935 more rows]
