# Supplementary material for: Neuronal and glial networks interact with traumatic brain injury to modulate cognition in ABCD study
Source: NPJ Syst Biol Appl. 2026 Mar 13;12:60. doi: 10.1038/s41540-026-00681-8 (PMC13128933; doi:10.1038/s41540-026-00681-8)
Supplement: Supplementary file 8 — Supplementary Data 7 [file 41540_2026_681_MOESM8_ESM.xlsx]

## Sheet: Sheet1
Supplementary Data 7: European-Only MSEA of Gene Ontology Biological Pathways for NPC3 GWAS Interaction Term
Rows highlighted in blue are significant results (FDR < 0.05)
Rows highlighted in orange are significant in both European-only and main results
Pathway	MSEA Enrichment Score	MSEA Enrichment P	MSEA Enrichment FDR	Num Genes	Num SNPs	Top Genes	Top SNPs in SNP-by-mTBI interaction term	-log10(GWAS P)
GOBP_AXONAL_TRANSPORT_OF_MITOCHONDRION	32.4854	1.04903e-10	1.84735e-07	18	2218	TRAK1;OPA1;MAPT;AGBL4;SPAST;HAP1;HSBP1;FEZ1;ARMCX3;SYBU	rs9861303;rs7638192;rs17763658;rs2803275;rs2280972;rs12450769;rs62047866;rs676393;rs6621135;rs3133944	4.11;3.42;3.12;2.44;2.36;2.13;2.10;1.94;1.79;1.76
GOBP_MITOCHONDRION_DISTRIBUTION	32.5984	1.90408e-10	2.29722e-07	17	2069	TRAK1;MAPT;LRRK2;SLC4A5;HAP1;KAT2A;MTM1;DNM1L;ATCAY;MEF2A	rs9861303;rs17763658;rs10878208;rs10211612;rs12450769;rs2277621;rs12559957;rs9971873;rs4807524;rs12899961	4.11;3.12;2.32;2.21;2.13;2.12;2.03;2.00;1.77;1.75
GOBP_NEGATIVE_REGULATION_OF_MEMBRANE_POTENTIAL	34.283	2.2313e-10	2.45062e-07	11	1571	TRPV1;MAPT;PMAIP1;BAX;PIP5KL1;MIR181B1;ARL6IP5;BNIP3;PRELID1;HEBP2	rs9905037;rs17763658;rs9957673;rs73063535;rs66671177;rs7520823;rs62254240;rs9419309;rs72813176;rs11545805	3.43;3.12;2.66;2.45;2.29;2.09;1.63;1.60;1.05;0.93
GOBP_REGULATION_OF_MITOCHONDRIAL_FISSION	29.0883	3.31368e-10	2.91769e-07	27	2935	DDHD2;RALBP1;MAPT;KDR;INF2;SPIRE1;LRRK2;MUL1;PPARG;VPS35	rs72644707;rs4797377;rs17763658;rs12498317;rs59699979;rs79706675;rs10878208;rs7555911;rs73029216;rs72816873	3.78;3.20;3.12;2.91;2.67;2.54;2.32;2.26;2.18;2.07
GOBP_REGULATION_OF_CELLULAR_RESPONSE_TO_HEAT	32.1446	4.71575e-10	3.17763e-07	17	1910	MAPT;DNAJB6;CD34;HSF1;GSK3B;DNAJB1;MTOR;IER5;CREBBP;CHORDC1	rs17763658;rs7788258;rs1932823;rs7838766;rs189174;rs3810253;rs2878409;rs2331994;rs9934758;rs11018909	3.12;2.56;2.43;2.41;2.20;2.20;2.09;1.85;1.64;1.57
GOBP_STRESS_GRANULE_ASSEMBLY	29.9967	4.82464e-10	3.21335e-07	27	2781	MAPT;UBAP2L;DDX3X;LSM14A;CIRBP;BICD1;YTHDF1;PRKAA2;C9orf72;RPS23	rs17763658;rs11265303;rs787088;rs570643;rs72979542;rs73295804;rs1535155;rs706468;rs10812612;rs1963311	3.12;2.87;2.68;2.47;2.31;2.12;2.07;1.93;1.88;1.75
GOBP_REGULATION_OF_LONG_TERM_SYNAPTIC_DEPRESSION	28.8906	6.99262e-10	4.10467e-07	12	2644	KCNB1;MAPT;SORCS3;FMR1;GRID2;LILRB2;ADCY8;ARC;CBLN1;AGER	rs237465;rs17763658;rs3976794;rs143226079;rs17274136;rs11084334;rs976267;rs73375896;rs116891137;rs206015	3.60;3.12;2.53;2.46;2.45;2.26;2.08;1.79;1.77;1.44
GOBP_REGULATION_OF_PROTEIN_LOCALIZATION_TO_SYNAPSE	26.2201	9.25773e-10	4.89086e-07	21	2935	WNT7A;MAPT;GPC6;ADAM10;HRAS;ARHGAP44;CLSTN3;GHSR;IQSEC2;RAP1A	rs1433359;rs17763658;rs4142601;rs72743035;rs61877776;rs76752310;rs34094718;rs495499;rs12851791;rs1890548	3.24;3.12;2.71;2.60;2.54;2.52;2.03;2.01;1.97;1.87
GOBP_TUBULIN_DEACETYLATION	29.6064	1.12192e-09	5.1117e-07	21	2013	MAPT;KAT2B;KAT2A;NEK3;PRKAA2;TADA3;YEATS2;TADA2A;HDAC6;ZZZ3	rs17763658;rs4435663;rs2277621;rs7987349;rs706468;rs2426;rs55666767;rs539817178;rs113966884;rs72683682	3.12;2.49;2.12;1.94;1.93;1.86;1.78;1.73;1.60;1.59
GOBP_ASTROCYTE_ACTIVATION	27.8369	1.16615e-09	5.21025e-07	23	2199	MAPT;IFNGR1;C1QA;IL1B;LDLR;MIR181C;MT1X;APP;MIR181B1;CNTF	rs17763658;rs4896242;rs17883003;rs1143629;rs379309;rs345630;rs4238788;rs117104544;rs7520823;rs7124107	3.12;2.47;2.29;2.20;2.18;2.16;2.10;2.10;2.09;1.80
GOBP_MITOCHONDRIAL_FISSION	28.317	1.57525e-09	6.40159e-07	37	3359	DDHD2;MTFR1L;OPA1;RALBP1;MAPT;KDR;INF2;SPIRE1;LRRK2;MUL1	rs72644707;rs11247735;rs7638192;rs4797377;rs17763658;rs12498317;rs59699979;rs79706675;rs10878208;rs7555911	3.78;3.70;3.42;3.20;3.12;2.91;2.67;2.54;2.32;2.26
GOBP_ESTABLISHMENT_OF_MITOCHONDRION_LOCALIZATION	30.3935	1.89958e-09	7.16821e-07	30	3029	UXT;TRAK1;OPA1;MAPT;LRPPRC;AGBL4;SPAST;MAP1S;HAP1;HSBP1	rs12012797;rs9861303;rs7638192;rs17763658;rs149956799;rs2803275;rs2280972;rs8107550;rs12450769;rs62047866	4.92;4.11;3.42;3.12;2.86;2.44;2.36;2.20;2.13;2.10
GOBP_MITOCHONDRION_LOCALIZATION	25.7784	2.8559e-09	1.00585e-06	50	4181	UXT;TRAK1;OPA1;MAPT;TLE6;LRPPRC;AGBL4;SPAST;MFN2;LRRK2	rs12012797;rs9861303;rs7638192;rs17763658;rs55893662;rs149956799;rs2803275;rs2280972;rs75658614;rs10878208	4.92;4.11;3.42;3.12;2.92;2.86;2.44;2.36;2.34;2.32
GOBP_RESPONSE_TO_LEAD_ION	29.1944	3.62196e-09	1.13329e-06	21	2149	BACE1;MAPT;PTH;APP;PLSCR1;ALAD;CPOX;DNMT3A;PPP5C;CLDN1	rs1784045;rs17763658;rs4643056;rs117104544;rs4681326;rs112241970;rs16839971;rs11683424;rs73940679;rs73190602	4.47;3.12;2.29;2.10;2.07;1.97;1.91;1.84;1.83;1.79
GOBP_INCLUSION_BODY_ASSEMBLY	28.5583	3.65451e-09	1.13699e-06	23	2521	CDC34;HSPA1B;HSPA1A;MAPT;DNAJB8;DNAJB6;HSF1;SNCAIP;DNAJB1;SACS	rs6510824;rs146535109;rs146535109;rs17763658;rs75356597;rs7788258;rs7838766;rs3811876;rs3810253;rs9317679	4.93;3.14;3.14;3.12;2.76;2.56;2.41;2.31;2.20;2.08
GOBP_REGULATION_OF_SUPEROXIDE_ANION_GENERATION	28.6341	4.17214e-09	1.17544e-06	22	2214	TYROBP;MAPT;CD177;CRP;CYBA;PRKCD;ACP5;ITGB2;SYK;GNAI2	rs4806237;rs17763658;rs62113720;rs4131568;rs33997949;rs7615501;rs4804617;rs12482072;rs4744521;rs116482870	3.25;3.12;2.66;2.54;2.37;2.36;2.27;2.06;1.96;1.82
GOBP_ASTROCYTE_DEVELOPMENT	23.6851	4.23526e-09	1.18695e-06	42	3436	MAPT;ROR2;KRAS;DRD1;IFNGR1;CDK6;GFAP;NF1;C1QA;IL1B	rs17763658;rs74568343;rs11047930;rs267381;rs4896242;rs62466068;rs9635722;rs111639504;rs17883003;rs1143629	3.12;2.89;2.78;2.52;2.47;2.42;2.38;2.37;2.29;2.20
GOBP_REGULATION_OF_SUPEROXIDE_METABOLIC_PROCESS	25.4131	6.57121e-09	1.73579e-06	32	2685	TYROBP;MAPT;BST1;CD177;CRP;CYBA;PRKCD;DHFR;ACP5;GCH1	rs4806237;rs17763658;rs2302467;rs62113720;rs4131568;rs33997949;rs7615501;rs62366912;rs4804617;rs998259	3.25;3.12;2.71;2.66;2.54;2.37;2.36;2.35;2.27;2.09
GOBP_SUPEROXIDE_METABOLIC_PROCESS	23.0276	9.18523e-09	2.31074e-06	68	5277	IMMP2L;DUOX1;DUOX2;TYROBP;NOX1;NOS2;MAPT;NOX4;BST1;CD177	rs80269365;rs117618181;rs117618181;rs4806237;rs7128;rs2872753;rs17763658;rs4598673;rs2302467;rs62113720	3.71;3.41;3.41;3.25;3.20;3.13;3.12;3.06;2.71;2.66
GOBP_AMYLOID_FIBRIL_FORMATION	25.5529	1.14165e-08	2.74151e-06	38	3125	BACE1;MAPT;VHL;CDSN;SIAH2;IAPP;USP8;RIPK3;PFDN2;GSN	rs1784045;rs17763658;rs165501;rs114240643;rs73869296;rs28446944;rs12595107;rs10483285;rs4656979;rs10818528	4.47;3.12;2.91;2.55;2.50;2.45;2.36;2.32;2.24;2.18
GOBP_AXONAL_TRANSPORT	23.1728	1.36835e-08	3.06364e-06	64	6016	TRAK1;OPA1;MAPT;DCTN1;RAB27B;KIF4A;AP3M1;ARL8B;NETO1;DST	rs9861303;rs7638192;rs17763658;rs7556852;rs60512641;rs3811371;rs6480715;rs341981;rs111246915;rs9349821	4.11;3.42;3.12;3.05;2.82;2.79;2.77;2.58;2.55;2.46
GOBP_SUPEROXIDE_ANION_GENERATION	24.3586	1.40146e-08	3.11366e-06	40	3505	DUOX1;DUOX2;TYROBP;NOX1;MAPT;NOX4;CD177;CRP;NOX5;NCF2	rs117618181;rs117618181;rs4806237;rs7128;rs17763658;rs4598673;rs62113720;rs4131568;rs16952807;rs3820690	3.41;3.41;3.25;3.20;3.12;3.06;2.66;2.54;2.46;2.41
GOBP_POSITIVE_REGULATION_OF_MICROTUBULE_POLYMERIZATION_OR_DEPOLYMERIZATION	24.9428	1.67974e-08	3.54964e-06	34	2827	KATNB1;HSPA1B;HSPA1A;MAPT;DCTN1;ARL2;CDK5RAP2;SPAST;NAV3;PSRC1	rs76370907;rs146535109;rs146535109;rs17763658;rs7556852;rs149219294;rs10760096;rs2280972;rs17221899;rs61761209	3.40;3.14;3.14;3.12;3.05;2.45;2.38;2.36;2.26;2.24
GOBP_AXO_DENDRITIC_TRANSPORT	20.7701	2.5681e-08	5.21818e-06	77	6817	TRAK1;OPA1;MAPT;DCTN1;RAB27B;KIF4A;AP3M1;ARL8B;NETO1;DST	rs9861303;rs7638192;rs17763658;rs7556852;rs60512641;rs3811371;rs6480715;rs341981;rs111246915;rs9349821	4.11;3.42;3.12;3.05;2.82;2.79;2.77;2.58;2.55;2.46
GOBP_RESPONSE_TO_NERVE_GROWTH_FACTOR	21.4505	4.6234e-08	9.04646e-06	48	4869	TRPV1;MAGI2;MAPT;NTRK3;RAPGEF1;CSNK1E;EHD1;CIB1;USP8;SORT1	rs9905037;rs62463889;rs17763658;rs141611207;rs11243520;rs135746;rs149219294;rs34560261;rs12595107;rs61761209	3.43;3.15;3.12;2.74;2.62;2.57;2.45;2.37;2.36;2.24
GOBP_REGULATION_OF_DNA_METHYLATION	22.9837	6.4299e-08	1.21318e-05	22	1821	PRDM14;MAPT-AS1;EHMT2;KDM1B;MIR29B1;SMARCA5;GRHL2;KMT2A;MBD3;MBD2	rs6472506;rs56842912;rs146535109;rs181666465;rs157928;rs12647080;rs667737;rs200268771;rs10413090;rs72927099	3.62;3.19;3.14;2.59;2.43;2.38;2.30;2.01;1.94;1.84
GOBP_LONG_TERM_SYNAPTIC_DEPRESSION	21.3316	9.17087e-08	1.64453e-05	29	4881	KCNB1;SORCS2;MAPT;SHANK2;SLC24A2;SORCS3;DRD1;FMR1;GRID2;PTK2B	rs237465;rs9291139;rs17763658;rs73522158;rs2891134;rs3976794;rs267381;rs143226079;rs17274136;rs17057065	3.60;3.12;3.12;2.93;2.73;2.53;2.52;2.46;2.45;2.33
GOBP_REGULATION_OF_ESTABLISHMENT_OF_PROTEIN_LOCALIZATION_TO_MITOCHONDRION	22.0696	9.43845e-08	1.67907e-05	48	3209	BAG4;HSPA1L;MAPT;HTRA2;CSNK2A2;SH3GLB1;HAX1;FBXW7;LRRK2;USP36	rs72644707;rs146535109;rs17763658;rs7556852;rs1820235;rs11161891;rs1632360;rs13104667;rs10878208;rs62075628	3.78;3.14;3.12;3.05;2.79;2.43;2.42;2.35;2.32;2.04
GOBP_POSITIVE_REGULATION_OF_AXON_EXTENSION	20.5199	1.07647e-07	1.83452e-05	34	4884	TRPC5;NTN1;MAPT;VEGFA;FN1;NRP1;DISC1;CDH4;MAP3K13;MACF1	rs3027784;rs62068228;rs17763658;rs699946;rs10188325;rs72788110;rs1331056;rs67841147;rs73193035;rs3736890	4.55;3.91;3.12;3.04;3.01;2.93;2.85;2.66;2.65;2.50
GOBP_CYTOPLASMIC_MICROTUBULE_ORGANIZATION	21.3271	1.11159e-07	1.83517e-05	58	4889	WDR73;KATNB1;CCDC13;CAMSAP2;MAPT;AXIN1;IFT172;KATNBL1;CIB1;HOOK2	rs57319053;rs76370907;rs75589867;rs60257241;rs17763658;rs2858007;rs12464368;rs117013955;rs34560261;rs117157640	3.82;3.40;3.30;3.16;3.12;3.11;2.89;2.45;2.37;2.37
GOBP_ORGANELLE_TRANSPORT_ALONG_MICROTUBULE	20.4798	1.16832e-07	1.87037e-05	84	6739	UXT;STK11;TRAK1;OPA1;MAPT;KIF13A;COPG2;LRPPRC;CDR2L;AP3M1	rs12012797;rs28841391;rs9861303;rs7638192;rs17763658;rs9367972;rs36175102;rs149956799;rs3744199;rs6480715	4.92;4.20;4.11;3.42;3.12;3.02;2.92;2.86;2.77;2.77
GOBP_CENTRAL_NERVOUS_SYSTEM_NEURON_DEVELOPMENT	19.7025	1.33209e-07	2.02202e-05	83	8170	ZMIZ1;NDNF;NFIB;NIN;GABRB1;MAPT;SPTBN4;EPHB2;SLIT2;NRP1	rs704016;rs72684094;rs72700585;rs2934667;rs1992455;rs17763658;rs16974365;rs10917285;rs67760769;rs72788110	4.88;3.67;3.67;3.44;3.28;3.12;3.06;2.98;2.96;2.93
GOBP_REGULATION_OF_MICROTUBULE_POLYMERIZATION	20.8002	1.34261e-07	2.03177e-05	51	3987	TBCD;ABL1;CAMSAP2;HSPA1B;HSPA1A;MAPT;DCTN1;SLC39A12;EML2;CAMSAP1	rs62076067;rs894241;rs60257241;rs146535109;rs146535109;rs17763658;rs7556852;rs7893618;rs8112209;rs10114344	3.92;3.79;3.16;3.14;3.14;3.12;3.05;2.85;2.60;2.51
GOBP_GLIAL_CELL_ACTIVATION	18.8835	1.46017e-07	2.1428e-05	52	3903	TRPV1;TYROBP;MAPT;AZU1;MMP8;IFNGR1;LRRK2;IL33;C1QA;IL1B	rs9905037;rs4806237;rs17763658;rs184978907;rs4754869;rs4896242;rs10878208;rs16924291;rs17883003;rs1143629	3.43;3.25;3.12;2.57;2.50;2.47;2.32;2.32;2.29;2.20
GOBP_REGULATION_OF_PROTEIN_DEACETYLATION	20.5805	2.1608e-07	3.08527e-05	56	3887	CCAR2;MAPT;VEGFA;SPRED1;C6orf89;RRP8;KAT2B;BCL6;SMARCA5;LRRK2	rs2469762;rs17763658;rs699946;rs4244562;rs9296204;rs12270269;rs4435663;rs9290864;rs12647080;rs10878208	3.56;3.12;3.04;3.04;3.00;2.70;2.49;2.48;2.38;2.32
GOBP_POSITIVE_REGULATION_OF_SUPRAMOLECULAR_FIBER_ORGANIZATION	16.646	2.50356e-07	3.41508e-05	163	13351	NCKAP1;PRKCE;TPM1;ABL1;BAG4;SORBS3;ARHGEF10L;KATNB1;SERPINF2;HSPA1B	rs148384538;rs751237;rs2899687;rs894241;rs72644707;rs2469762;rs12058554;rs76370907;rs8074026;rs146535109	5.97;4.68;3.88;3.79;3.78;3.56;3.55;3.40;3.20;3.14
GOBP_CELLULAR_RESPONSE_TO_HEAT	20.0146	2.52967e-07	3.44059e-05	60	4814	SLU7;TRPV1;SLC52A3;HSPA1B;HSPA1A;MAPT;HTRA2;STAC;RBBP7;DNAJB6	rs77325950;rs9905037;rs6117562;rs146535109;rs146535109;rs17763658;rs7556852;rs73056097;rs374995637;rs7788258	3.98;3.43;3.19;3.14;3.14;3.12;3.05;2.83;2.58;2.56
GOBP_NEGATIVE_REGULATION_OF_SYNAPTIC_TRANSMISSION	17.365	2.83832e-07	3.74871e-05	53	6785	ACHE;KCNB1;SLC6A4;SORCS2;MAPT;SHANK2;SLC24A2;ADIPOQ;SORCS3;DRD1	rs11771518;rs237465;rs113153446;rs9291139;rs17763658;rs73522158;rs2891134;rs35355779;rs3976794;rs267381	3.74;3.60;3.43;3.12;3.12;2.93;2.73;2.60;2.53;2.52
GOBP_POSITIVE_REGULATION_OF_PROTEIN_POLYMERIZATION	18.1829	2.99728e-07	3.8621e-05	81	6693	NCKAP1;PRKCE;BAG4;HSPA1B;HSPA1A;MAPT;NCK1;DCTN1;NCKAP1L;TPPP2	rs148384538;rs751237;rs72644707;rs146535109;rs146535109;rs17763658;rs6773440;rs7556852;rs1022232;rs1312749	5.97;4.68;3.78;3.14;3.14;3.12;3.08;3.05;3.01;2.76
GOBP_NEGATIVE_REGULATION_OF_MITOCHONDRION_ORGANIZATION	20.1446	3.26946e-07	4.11252e-05	50	4158	GHITM;OPA1;BOK;HSPA1A;MAPT;BAK1;IER3;TFRC;IAPP;TSPO	rs10887246;rs7638192;rs7558942;rs146535109;rs17763658;rs55774724;rs6915638;rs9876549;rs28446944;rs138974	3.84;3.42;3.27;3.14;3.12;3.07;2.62;2.56;2.45;2.43
GOBP_POSITIVE_REGULATION_OF_AXONOGENESIS	19.1806	3.47938e-07	4.27479e-05	73	8936	TRPC5;STK11;NTN1;IST1;ROBO1;ROBO2;NIN;MAPT;VEGFA;FN1	rs3027784;rs28841391;rs62068228;rs150292648;rs73129022;rs13090400;rs2934667;rs17763658;rs699946;rs10188325	4.55;4.20;3.91;3.74;3.65;3.65;3.44;3.12;3.04;3.01
GOBP_REGULATION_OF_GLUCOCORTICOID_SECRETION	22.6429	4.61449e-07	5.43479e-05	10	1135	CRHR1;TSPO;POMC;GHRL;CRY2;GALR1;GAL;PTPN11;CRY1;CRH	rs56842912;rs138974;rs12185581;rs13319083;rs4756039;rs1944544;rs79100192;rs73209650;rs2374656;rs2469300	3.19;2.43;2.01;1.97;1.87;1.73;1.53;1.44;1.28;1.08
GOBP_NEGATIVE_REGULATION_OF_VOLTAGE_GATED_CALCIUM_CHANNEL_ACTIVITY	20.5319	4.63837e-07	5.4572e-05	19	1698	PPP3CC;CRHR1;PPP3CB;FMR1;CALM1;MIR93;GPR35;PPP3R1;PPP3CA;DRD4	rs2469762;rs56842912;rs112540608;rs143226079;rs11159966;rs13242458;rs11684114;rs1137930;rs201468738;rs11246211	3.56;3.19;2.91;2.46;2.27;2.17;2.10;2.08;2.07;2.07
GOBP_GLIAL_CELL_DEVELOPMENT	18.3664	5.22619e-07	6.00217e-05	116	8605	TENM4;ASPA;NKX6-2;ILK;MAPT;EIF2B4;ROR2;MAG;KRAS;CNTN2	rs598792;rs9905037;rs2804006;rs61667388;rs17763658;rs11684134;rs74568343;rs12976524;rs11047930;rs2802847	4.41;3.43;3.23;3.22;3.12;2.95;2.89;2.79;2.78;2.67
GOBP_GLUCOCORTICOID_SECRETION	20.3384	6.71287e-07	7.54555e-05	11	1424	CRHR1;TSPO;KCNQ1;POMC;GHRL;CRY2;GALR1;GAL;PTPN11;CRY1	rs56842912;rs138974;rs2898880;rs12185581;rs13319083;rs4756039;rs1944544;rs79100192;rs73209650;rs2374656	3.19;2.43;2.30;2.01;1.97;1.87;1.73;1.53;1.44;1.28
GOBP_TRANSPORT_ALONG_MICROTUBULE	17.322	6.99935e-07	7.70366e-05	161	12484	WDPCP;UXT;STK11;TRAK1;DYNC2H1;IFT43;OPA1;MAPT;DCTN1;KIF13A	rs115202447;rs12012797;rs28841391;rs9861303;rs1913462;rs741516;rs7638192;rs17763658;rs7556852;rs9367972	5.01;4.92;4.20;4.11;3.90;3.44;3.42;3.12;3.05;3.02
GOBP_REGULATION_OF_CALCIUM_MEDIATED_SIGNALING	17.8145	8.24708e-07	8.8917e-05	79	7865	CAMTA1;PPP3CC;ITPR1;MAPT;CDH13;PPP3CB;EFHB;CD22;BST1;LACRT	rs1070913;rs2469762;rs9857776;rs17763658;rs3933579;rs112540608;rs71316238;rs12976524;rs2302467;rs7311076	3.57;3.56;3.26;3.12;2.99;2.91;2.83;2.79;2.71;2.69
GOBP_REGULATION_OF_MICROTUBULE_POLYMERIZATION_OR_DEPOLYMERIZATION	16.7765	9.10406e-07	9.53865e-05	82	5878	TBCD;ABL1;KATNB1;CAMSAP2;HSPA1B;HSPA1A;MAPT;DCTN1;TRIM54;GAS2L2	rs62076067;rs894241;rs76370907;rs60257241;rs146535109;rs146535109;rs17763658;rs7556852;rs11684134;rs71381469	3.92;3.79;3.40;3.16;3.14;3.14;3.12;3.05;2.95;2.94
GOBP_ACTIVATION_OF_CYSTEINE_TYPE_ENDOPEPTIDASE_ACTIVITY_INVOLVED_IN_APOPTOTIC_PROCESS	17.423	9.26305e-07	9.60462e-05	74	6163	ROBO1;BOK;ACER2;MAPT;EGLN3;BAK1;MTCH1;PMAIP1;NLRP1;SLC22A2	rs73129022;rs7558942;rs10125976;rs17763658;rs7146751;rs55774724;rs9296204;rs9957673;rs12602483;rs545292	3.65;3.27;3.22;3.12;3.09;3.07;3.00;2.66;2.65;2.61
GOBP_MICROTUBULE_POLYMERIZATION	17.6935	9.4777e-07	9.62898e-05	84	5812	TBCD;ABL1;NIN;CAMSAP2;HSPA1B;HSPA1A;MAPT;DCTN1;SLC39A12;TPPP2	rs62076067;rs894241;rs2934667;rs60257241;rs146535109;rs146535109;rs17763658;rs7556852;rs7893618;rs1312749	3.92;3.79;3.44;3.16;3.14;3.14;3.12;3.05;2.85;2.76
GOBP_CYTOSKELETON_DEPENDENT_INTRACELLULAR_TRANSPORT	15.5059	9.73912e-07	9.70788e-05	199	15282	WDPCP;UXT;STK11;TRAK1;DYNC2H1;IFT43;OPA1;MYO1D;MAPT;DCTN1	rs115202447;rs12012797;rs28841391;rs9861303;rs1913462;rs741516;rs7638192;rs7220516;rs17763658;rs7556852	5.01;4.92;4.20;4.11;3.90;3.44;3.42;3.17;3.12;3.05
GOBP_POSITIVE_REGULATION_OF_REACTIVE_OXYGEN_SPECIES_METABOLIC_PROCESS	17.7397	1.11519e-06	0.000109102	64	5268	ZNF205;PID1;TGFBR2;DUOXA1;DUOXA2;TYROBP;MAPT;AKR1C3;CD177;CRP	rs552515046;rs60937332;rs1995450;rs117618181;rs117618181;rs4806237;rs17763658;rs4357593;rs62113720;rs4131568	4.51;4.02;3.53;3.41;3.41;3.25;3.12;2.78;2.66;2.54
GOBP_NEUROINFLAMMATORY_RESPONSE	16.8777	1.17528e-06	0.000112891	72	5291	MMP3;TRPV1;TYROBP;MAPT;VPS54;AZU1;MMP8;IL18;IFNGR1;LRRK2	rs72983521;rs9905037;rs4806237;rs17763658;rs17753018;rs184978907;rs4754869;rs11432815;rs4896242;rs10878208	4.16;3.43;3.25;3.12;2.61;2.57;2.50;2.48;2.47;2.32
GOBP_LEUKOCYTE_ACTIVATION_INVOLVED_IN_INFLAMMATORY_RESPONSE	18.2764	1.21703e-06	0.000114814	47	3794	TRPV1;TYROBP;MAPT;AZU1;MMP8;IFNGR1;LRRK2;IL33;C1QA;LDLR	rs9905037;rs4806237;rs17763658;rs184978907;rs4754869;rs4896242;rs10878208;rs16924291;rs17883003;rs379309	3.43;3.25;3.12;2.57;2.50;2.47;2.32;2.32;2.29;2.18
GOBP_PARTURITION	20.0196	1.37701e-06	0.000124953	15	1468	CRHR1;OXTR;EDN1;PLA2G4C;MMP2;CYP1A1;PLA2G4B;RXFP1;PTAFR;NODAL	rs56842912;rs17049547;rs34807043;rs62131801;rs62028768;rs17861118;rs74413620;rs6536350;rs76812985;rs7068442	3.19;2.12;2.05;1.96;1.84;1.68;1.64;1.63;1.58;1.55
GOBP_ACTIVATION_OF_ADENYLATE_CYCLASE_ACTIVITY	18.7912	1.40005e-06	0.000126392	24	2357	CRHR1;ADORA3;DRD1;GLP1R;CAP1;CAP2;ACR;ADCYAP1;DRD5;EDNRA	rs56842912;rs72695203;rs267381;rs10305532;rs6671113;rs9383293;rs79725623;rs8095096;rs186226261;rs62342648	3.19;3.16;2.52;2.49;2.39;2.28;2.27;2.24;2.20;2.06
GOBP_POSITIVE_REGULATION_OF_CYTOSKELETON_ORGANIZATION	15.2014	1.40719e-06	0.000126908	182	14775	NCKAP1;PRKCE;TPM1;ABL1;BAG4;SORBS3;ARHGEF10L;KATNB1;SERPINF2;HSPA1B	rs148384538;rs751237;rs2899687;rs894241;rs72644707;rs2469762;rs12058554;rs76370907;rs8074026;rs146535109	5.97;4.68;3.88;3.79;3.78;3.56;3.55;3.40;3.20;3.14
GOBP_MICROTUBULE_POLYMERIZATION_OR_DEPOLYMERIZATION	16.5377	1.56106e-06	0.000137452	123	8289	TBCD;KIF2A;ABL1;NCKAP5;NIN;KATNB1;CAMSAP2;HSPA1B;HSPA1A;MAPT	rs62076067;rs17382217;rs894241;rs9630920;rs2934667;rs76370907;rs60257241;rs146535109;rs146535109;rs17763658	3.92;3.87;3.79;3.46;3.44;3.40;3.16;3.14;3.14;3.12
GOBP_POSITIVE_REGULATION_OF_NEURON_DEATH	16.5498	1.81252e-06	0.000156976	92	6282	CDC34;ELK1;BACE1;ABL1;SRPK2;FOXO3;REST;TYROBP;MAPT;MAP3K5	rs6510824;rs12012797;rs1784045;rs894241;rs10261738;rs516515;rs1961950;rs4806237;rs17763658;rs142795350	4.93;4.92;4.47;3.79;3.32;3.30;3.29;3.25;3.12;2.76
GOBP_PROTEIN_LOCALIZATION_TO_MITOCHONDRION	15.8084	1.84579e-06	0.000157279	123	7241	BAG4;IMMP2L;SIRT4;HSPA1L;MAPT;HTRA2;GRPEL2;CSNK2A2;TOMM40L;DNAJC15	rs72644707;rs80269365;rs1179440;rs146535109;rs17763658;rs7556852;rs2227469;rs1820235;rs2502808;rs2014439	3.78;3.71;3.45;3.14;3.12;3.05;2.97;2.79;2.71;2.71
GOBP_REGULATION_OF_MITOCHONDRIAL_MEMBRANE_POTENTIAL	17.3338	2.45195e-06	0.000205613	63	4794	PID1;ABL1;TRPV1;BOK;MAPT;BAK1;KDR;PMAIP1;BCO2;MYOC	rs60937332;rs894241;rs9905037;rs7558942;rs17763658;rs55774724;rs12498317;rs9957673;rs11432815;rs2220556	4.02;3.79;3.43;3.27;3.12;3.07;2.91;2.66;2.48;2.47
GOBP_REGULATION_OF_CORTICOSTEROID_HORMONE_SECRETION	18.7134	2.61033e-06	0.000215474	16	1536	CRHR1;TSPO;DAB2;POMC;GHRL;CRY2;GALR1;AGTR1;BMP6;AGT	rs56842912;rs138974;rs3849773;rs12185581;rs13319083;rs4756039;rs1944544;rs10049015;rs4960341;rs3827745	3.19;2.43;2.24;2.01;1.97;1.87;1.73;1.62;1.60;1.57
GOBP_REGULATION_OF_AXONOGENESIS	14.3581	3.25947e-06	0.000264919	151	16316	TRPC5;STK11;NTN1;IST1;ROBO1;ROBO2;KIAA0319;NIN;SEMA4F;FSTL4	rs3027784;rs28841391;rs62068228;rs150292648;rs73129022;rs13090400;rs2744584;rs2934667;rs1500786;rs4958122	4.55;4.20;3.91;3.74;3.65;3.65;3.57;3.44;3.39;3.29
GOBP_MACROMOLECULE_DEACYLATION	15.5899	3.4743e-06	0.000278102	125	8554	CCAR2;SIRT4;MAPT;VEGFA;MTA3;SPRED1;C6orf89;HDAC9;RRP8;RCOR1	rs2469762;rs1179440;rs17763658;rs699946;rs6544580;rs4244562;rs9296204;rs2731565;rs12270269;rs35892383	3.56;3.45;3.12;3.04;3.04;3.04;3.00;2.74;2.70;2.69
GOBP_POSITIVE_REGULATION_OF_CYSTEINE_TYPE_ENDOPEPTIDASE_ACTIVITY	15.5264	3.57416e-06	0.000279174	138	10535	ROBO1;GRAMD4;LGALS9;REST;DAPK1;BOK;ACER2;MAPT;EGLN3;BAK1	rs73129022;rs116484910;rs4795911;rs1961950;rs67377911;rs7558942;rs10125976;rs17763658;rs7146751;rs55774724	3.65;3.53;3.50;3.29;3.29;3.27;3.22;3.12;3.09;3.07
GOBP_REGULATION_OF_CELL_SIZE	14.4538	3.59479e-06	0.000279998	174	16302	TRPC5;NTN1;ABL1;IST1;KIAA0319;SEMA4F;FSTL4;CDH1;MAPT;SEMA4G	rs3027784;rs62068228;rs894241;rs150292648;rs2744584;rs1500786;rs4958122;rs72785155;rs17763658;rs807015	4.55;3.91;3.79;3.74;3.57;3.39;3.29;3.17;3.12;3.10
GOBP_CORTICOSTEROID_HORMONE_SECRETION	17.0594	4.0237e-06	0.000308075	18	1850	CRHR1;TSPO;KCNQ1;DAB2;POMC;GHRL;CRY2;GALR1;AGTR1;BMP6	rs56842912;rs138974;rs2898880;rs3849773;rs12185581;rs13319083;rs4756039;rs1944544;rs10049015;rs4960341	3.19;2.43;2.30;2.24;2.01;1.97;1.87;1.73;1.62;1.60
GOBP_REGULATION_OF_EXTENT_OF_CELL_GROWTH	15.0184	4.25319e-06	0.000320994	102	11009	TRPC5;NTN1;ABL1;IST1;KIAA0319;SEMA4F;FSTL4;CDH1;MAPT;SEMA4G	rs3027784;rs62068228;rs894241;rs150292648;rs2744584;rs1500786;rs4958122;rs72785155;rs17763658;rs807015	4.55;3.91;3.79;3.74;3.57;3.39;3.29;3.17;3.12;3.10
GOBP_PROTEIN_LOCALIZATION_TO_SYNAPSE	14.7498	4.55429e-06	0.000338877	75	9685	ERBB4;GRIP2;ASIC2;GRIP1;CPLX1;WNT7A;MAPT;LRRC7;RAB27B;NRXN1	rs55866026;rs34951957;rs113351607;rs7294923;rs73207791;rs1433359;rs17763658;rs1113931;rs60512641;rs17041094	4.74;3.87;3.81;3.69;3.39;3.24;3.12;3.09;2.82;2.80
GOBP_ADRENAL_GLAND_DEVELOPMENT	17.241	4.65379e-06	0.000340702	27	2399	INSR;ARID5B;CRHR1;WNT11;TSPO;NF1;DKK3;SMAD3;CITED2;PBX1	rs57295319;rs77968426;rs56842912;rs681836;rs138974;rs111639504;rs72857629;rs16950687;rs9321717;rs145270884	5.28;3.34;3.19;2.91;2.43;2.37;2.32;1.97;1.92;1.80
GOBP_MICROTUBULE_BASED_TRANSPORT	14.4496	4.71548e-06	0.000341495	195	15084	WDPCP;UXT;STK11;TRAK1;DYNC2H1;IFT43;OPA1;CABYR;CCDC39;MAPT	rs115202447;rs12012797;rs28841391;rs9861303;rs1913462;rs741516;rs7638192;rs11659899;rs73173902;rs17763658	5.01;4.92;4.20;4.11;3.90;3.44;3.42;3.38;3.25;3.12
GOBP_REGULATION_OF_MITOCHONDRION_ORGANIZATION	14.7049	4.79145e-06	0.000342071	143	9201	ZNF205;PID1;GHITM;DDHD2;OPA1;BOK;RALBP1;HSPA1A;MAPT;BAK1	rs552515046;rs60937332;rs10887246;rs72644707;rs7638192;rs7558942;rs4797377;rs146535109;rs17763658;rs55774724	4.51;4.02;3.84;3.78;3.42;3.27;3.20;3.14;3.12;3.07
GOBP_NEGATIVE_REGULATION_OF_ESTABLISHMENT_OF_PROTEIN_LOCALIZATION	14.5415	4.9064e-06	0.000345607	134	8805	RHBDF1;BAG4;MIR146A;KCNB1;SIRT4;REST;MIR766;MAPT;APOD;CHGA	rs9924289;rs72644707;rs4921289;rs237465;rs1179440;rs1961950;rs146583477;rs17763658;rs73212254;rs10873430	4.29;3.78;3.60;3.60;3.45;3.29;3.26;3.12;3.05;2.67
GOBP_POSITIVE_REGULATION_OF_CYCLASE_ACTIVITY	14.8405	4.98191e-06	0.000346309	38	3635	CRHR1;ADORA3;NOS2;CACNA1C;DRD1;GLP1R;CAP1;NF1;NOS3;CAP2	rs56842912;rs72695203;rs2872753;rs35917745;rs267381;rs10305532;rs6671113;rs111639504;rs4148843;rs9383293	3.19;3.16;3.13;2.56;2.52;2.49;2.39;2.37;2.33;2.28
GOBP_POSITIVE_REGULATION_OF_PEPTIDASE_ACTIVITY	13.496	5.15081e-06	0.000353399	179	12819	ANTXR1;ROBO1;GRAMD4;LGALS9;REST;DAPK1;BOK;ACER2;MAPT;EGLN3	rs75445182;rs73129022;rs116484910;rs4795911;rs1961950;rs67377911;rs7558942;rs10125976;rs17763658;rs7146751	4.91;3.65;3.53;3.50;3.29;3.29;3.27;3.22;3.12;3.09
GOBP_ASTROCYTE_DIFFERENTIATION	14.7256	5.71921e-06	0.000387366	85	6380	ABL1;MAPT;GAP43;ROR2;DAB1;MAG;KRAS;NTRK3;VAX1;CNTN2	rs894241;rs17763658;rs4831117;rs74568343;rs17115366;rs12976524;rs11047930;rs141611207;rs7086344;rs2802847	3.79;3.12;2.94;2.89;2.88;2.79;2.78;2.74;2.70;2.67
GOBP_REGULATION_OF_STEROID_HORMONE_SECRETION	17.0218	6.11145e-06	0.000408693	22	1851	CRHR1;TSPO;DAB2;POMC;CYP19A1;GHRL;CRY2;GALR1;SPP1;AGTR1	rs56842912;rs138974;rs3849773;rs12185581;rs4774587;rs13319083;rs4756039;rs1944544;rs11730059;rs10049015	3.19;2.43;2.24;2.01;1.97;1.97;1.87;1.73;1.69;1.62
GOBP_MICROTUBULE_BASED_MOVEMENT	13.0553	6.36519e-06	0.000420341	370	26172	WDPCP;TPGS1;UXT;STK11;TRAK1;DYNC2H1;KIF2A;CFAP46;PRDM14;IFT43	rs115202447;rs6510824;rs12012797;rs28841391;rs9861303;rs1913462;rs17382217;rs12262974;rs6472506;rs741516	5.01;4.93;4.92;4.20;4.11;3.90;3.87;3.72;3.62;3.44
GOBP_REGULATION_OF_VOLTAGE_GATED_CALCIUM_CHANNEL_ACTIVITY	14.8774	7.03736e-06	0.000458993	42	5290	CACNB1;DMD;PPP3CC;CRHR1;PPP3CB;NPPA;STAC;NOS1AP;CACNA2D1;FMR1	rs74649011;rs7063535;rs2469762;rs56842912;rs112540608;rs198372;rs73056097;rs72700136;rs254306;rs143226079	4.52;3.58;3.56;3.19;2.91;2.88;2.83;2.83;2.81;2.46
GOBP_REGULATION_OF_CHROMOSOME_ORGANIZATION	12.6885	7.22247e-06	0.000465321	236	13546	PRKCQ;PKIB;CCT7;SMARCA2;TFPT;NDC80;SPDL1;MAPT;INO80B;NSMCE2	rs6602705;rs9482270;rs526106;rs7871823;rs11883211;rs28601731;rs264869;rs17763658;rs7556852;rs7814083	3.62;3.47;3.33;3.31;3.30;3.23;3.19;3.12;3.05;3.04
GOBP_AXON_EXTENSION	13.592	7.56035e-06	0.000481221	116	11615	TRPC5;NTN1;ABL1;SLIT3;KIAA0319;VCL;SEMA4F;CDH1;MAPT;SEMA4G	rs3027784;rs62068228;rs894241;rs2668054;rs2744584;rs10458657;rs1500786;rs72785155;rs17763658;rs807015	4.55;3.91;3.79;3.61;3.57;3.49;3.39;3.17;3.12;3.10
GOBP_POSITIVE_REGULATION_OF_CELL_GROWTH	13.8167	7.75687e-06	0.000487852	153	13976	TRPC5;NTN1;EXOSC2;IST1;NEDD4L;SLC44A4;MAPT;VEGFA;FN1;UCN	rs3027784;rs62068228;rs894241;rs150292648;rs12605506;rs146535109;rs17763658;rs699946;rs10188325;rs11684134	4.55;3.91;3.79;3.74;3.18;3.14;3.12;3.04;3.01;2.95
GOBP_DNA_MODIFICATION	13.8738	7.87756e-06	0.000489613	117	7847	MPG;PRDM14;KMT2E;MAPT-AS1;EHMT2;NEIL1;ATF7IP;AICDA;ALKBH4;PARP2	rs9924289;rs6472506;rs35418021;rs56842912;rs146535109;rs11631300;rs10846002;rs61919199;rs4729789;rs1760898	4.29;3.62;3.30;3.19;3.14;2.94;2.89;2.89;2.77;2.70
GOBP_STEROID_HORMONE_SECRETION	15.5269	9.38353e-06	0.000576433	26	2217	CRHR1;TSPO;KCNQ1;DAB2;POMC;CYP19A1;GHRL;CRY2;FZD4;INHBA	rs56842912;rs138974;rs2898880;rs3849773;rs12185581;rs4774587;rs13319083;rs4756039;rs10898552;rs10951654	3.19;2.43;2.30;2.24;2.01;1.97;1.97;1.87;1.85;1.80
GOBP_REGULATION_OF_MICROTUBULE_CYTOSKELETON_ORGANIZATION	13.5611	9.9992e-06	0.000607193	148	9856	TBCD;ABL1;KATNB1;CAMSAP2;HSPA1B;HSPA1A;MAPT;DCTN1;GNAI1;TRIM54	rs62076067;rs894241;rs76370907;rs60257241;rs146535109;rs146535109;rs17763658;rs7556852;rs10239304;rs11684134	3.92;3.79;3.40;3.16;3.14;3.14;3.12;3.05;2.96;2.95
GOBP_SECOND_MESSENGER_MEDIATED_SIGNALING	12.5392	1.09214e-05	0.000655657	278	26198	KSR1;CDC34;PDE4D;ATP1B1;SELE;NDNF;DMD;CAMTA1;PPP3CC;KSR2	rs5819816;rs6510824;rs13186687;rs6675509;rs3917438;rs72684094;rs7063535;rs1070913;rs2469762;rs2393327	5.91;4.93;4.74;3.95;3.69;3.67;3.58;3.57;3.56;3.44
GOBP_POSITIVE_REGULATION_OF_LYASE_ACTIVITY	15.0436	1.2019e-05	0.000713442	39	3664	CRHR1;ADORA3;NOS2;CACNA1C;DRD1;GLP1R;CAP1;NF1;NOS3;CAP2	rs56842912;rs72695203;rs2872753;rs35917745;rs267381;rs10305532;rs6671113;rs111639504;rs4148843;rs9383293	3.19;3.16;3.13;2.56;2.52;2.49;2.39;2.37;2.33;2.28
GOBP_POSITIVE_REGULATION_OF_ADENYLATE_CYCLASE_ACTIVITY	15.1177	1.21689e-05	0.000714312	31	3174	CRHR1;ADORA3;CACNA1C;DRD1;GLP1R;CAP1;NF1;CAP2;ACR;ADCYAP1	rs56842912;rs72695203;rs35917745;rs267381;rs10305532;rs6671113;rs111639504;rs9383293;rs79725623;rs8095096	3.19;3.16;2.56;2.52;2.49;2.39;2.37;2.28;2.27;2.24
GOBP_CALCIUM_MEDIATED_SIGNALING	12.8001	1.36413e-05	0.000791945	180	17765	ATP1B1;SELE;DMD;CAMTA1;PPP3CC;KSR2;ITPR1;NFATC1;MAPT;SLC8A1	rs6675509;rs3917438;rs7063535;rs1070913;rs2469762;rs2393327;rs9857776;rs8096731;rs17763658;rs12465274	3.95;3.69;3.58;3.57;3.56;3.44;3.26;3.23;3.12;3.07
GOBP_NON_MEMBRANE_BOUNDED_ORGANELLE_ASSEMBLY	12.3985	1.39237e-05	0.000799553	378	21960	TPM1;KIF2A;PAN3;CSRP3;NDC80;NRAP;HSPA1B;HSPA1A;MAPT;FSCN1	rs2899687;rs17382217;rs7987649;rs45549043;rs28601731;rs868738;rs146535109;rs146535109;rs17763658;rs3807588	3.88;3.87;3.63;3.54;3.23;3.18;3.14;3.14;3.12;3.11
GOBP_POSITIVE_REGULATION_OF_DEVELOPMENTAL_GROWTH	12.6802	1.5427e-05	0.000866829	161	16434	INSR;ERBB4;TRPC5;NTN1;IST1;TGFBR2;PLCB1;NEDD4L;MAPT;TBX5	rs57295319;rs55866026;rs3027784;rs62068228;rs150292648;rs1995450;rs6118228;rs12605506;rs17763658;rs17731569	5.28;4.74;4.55;3.91;3.74;3.53;3.20;3.18;3.12;3.06
GOBP_DEVELOPMENTAL_CELL_GROWTH	12.2412	1.56223e-05	0.000874207	223	22846	TRPC5;STK11;NTN1;ABL1;IST1;SLIT3;FOXP1;KIAA0319;TGFBR2;VCL	rs3027784;rs28841391;rs62068228;rs894241;rs150292648;rs2668054;rs6786408;rs2744584;rs1995450;rs10458657	4.55;4.20;3.91;3.79;3.74;3.61;3.60;3.57;3.53;3.49
GOBP_ENDOCRINE_HORMONE_SECRETION	13.7863	1.57084e-05	0.000875726	53	3600	HCAR2;TBX3;CRHR1;UCN;RAB11FIP3;AQP1;TSPO;KCNQ1;DAB2;IL1B	rs11059711;rs7302926;rs56842912;rs11684134;rs141210831;rs28362693;rs138974;rs2898880;rs3849773;rs1143629	4.16;3.48;3.19;2.95;2.53;2.49;2.43;2.30;2.24;2.20
GOBP_REGULATION_OF_PEPTIDASE_ACTIVITY	12.0661	1.60083e-05	0.000880959	405	25287	DHCR24;TIMP1;ANTXR1;CD44;ROBO1;GRAMD4;LGALS9;MIRLET7B;REST;DAPK1	rs658150;rs12012797;rs75445182;rs2785180;rs73129022;rs116484910;rs4795911;rs6008967;rs1961950;rs67377911	5.21;4.92;4.91;3.82;3.65;3.53;3.50;3.34;3.29;3.29
GOBP_PROTEIN_ACETYLATION	12.6232	1.73686e-05	0.000945961	200	11718	TAF10;MAPT;MSL2;MRGBP;GATA2;LACRT;DDX3X;SHH;JADE2;PWWP2B	rs61667388;rs17763658;rs13065565;rs111956194;rs75356597;rs7311076;rs787088;rs117027107;rs112802858;rs58657353	3.22;3.12;3.03;2.89;2.76;2.69;2.68;2.65;2.65;2.60
GOBP_REGULATION_OF_REACTIVE_OXYGEN_SPECIES_METABOLIC_PROCESS	13.0627	1.76259e-05	0.000950178	138	9539	ZNF205;MMP3;PID1;TGFBR2;DUOXA1;DUOXA2;TYROBP;MAPT;MPV17;PPARA	rs552515046;rs72983521;rs60937332;rs1995450;rs117618181;rs117618181;rs4806237;rs17763658;rs11684134;rs9615416	4.51;4.16;4.02;3.53;3.41;3.41;3.25;3.12;2.95;2.87
GOBP_NEURON_PROJECTION_EXTENSION	12.6543	1.87586e-05	0.00100103	167	16698	TRPC5;STK11;NTN1;ABL1;SLIT3;KIAA0319;VCL;SEMA4F;NEDD4L;CDH1	rs3027784;rs28841391;rs62068228;rs894241;rs2668054;rs2744584;rs10458657;rs1500786;rs12605506;rs72785155	4.55;4.20;3.91;3.79;3.61;3.57;3.49;3.39;3.18;3.17
GOBP_RESPONSE_TO_HEAT	12.9846	1.93282e-05	0.00102111	103	8956	SLU7;TRPV3;TRPV1;SLC52A3;HSPA1B;HSPA1A;MAPT;HTRA2;EIF2B4;SCN9A	rs77325950;rs9905037;rs9905037;rs6117562;rs146535109;rs146535109;rs17763658;rs7556852;rs11684134;rs6432904	3.98;3.43;3.43;3.19;3.14;3.14;3.12;3.05;2.95;2.85
GOBP_REGULATION_OF_ENDOPEPTIDASE_ACTIVITY	11.5801	2.00058e-05	0.00104644	324	21675	DHCR24;TIMP1;CD44;ROBO1;GRAMD4;LGALS9;MIRLET7B;REST;DAPK1;BOK	rs658150;rs12012797;rs2785180;rs73129022;rs116484910;rs4795911;rs6008967;rs1961950;rs67377911;rs7558942	5.21;4.92;3.82;3.65;3.53;3.50;3.34;3.29;3.29;3.27
GOBP_NEGATIVE_REGULATION_OF_CALCIUM_ION_TRANSMEMBRANE_TRANSPORTER_ACTIVITY	13.5948	2.10423e-05	0.00108987	39	2877	PPP3CC;CRHR1;PPP3CB;SLN;CALM2;FMR1;CALM1;MIR93;GPR35;FKBP1A	rs2469762;rs56842912;rs112540608;rs11212328;rs12622488;rs143226079;rs11159966;rs13242458;rs11684114;rs6109434	3.56;3.19;2.91;2.75;2.51;2.46;2.27;2.17;2.10;2.09
GOBP_DNA_METHYLATION	12.9387	2.15543e-05	0.00110555	67	4620	PRDM14;KMT2E;MAPT-AS1;EHMT2;ATF7IP;KDM1B;SPOCD1;PIWIL2;MIR29B1;TDRD12	rs6472506;rs35418021;rs56842912;rs146535109;rs10846002;rs181666465;rs11587050;rs150219901;rs157928;rs73035351	3.62;3.30;3.19;3.14;2.89;2.59;2.51;2.51;2.43;2.40
GOBP_CENTRAL_NERVOUS_SYSTEM_NEURON_DIFFERENTIATION	12.5811	2.24e-05	0.00113788	173	14715	ZMIZ1;DYNC2H1;NDNF;NFIB;NIN;GABRB1;WNT7A;MAPT;LHX5;LMX1A	rs704016;rs1913462;rs72684094;rs72700585;rs2934667;rs1992455;rs1433359;rs17763658;rs7297053;rs17468805	4.88;3.90;3.67;3.67;3.44;3.28;3.24;3.12;3.11;3.07
GOBP_POSITIVE_REGULATION_OF_PROTEIN_CONTAINING_COMPLEX_ASSEMBLY	12.3419	2.44302e-05	0.00122919	183	13790	NCKAP1;PRKCE;MMP3;TIRAP;BAG4;HSPA1B;HSPA1A;MAPT;FSCN1;NCK1	rs148384538;rs751237;rs72983521;rs56207600;rs72644707;rs146535109;rs146535109;rs17763658;rs3807588;rs6773440	5.97;4.68;4.16;4.07;3.78;3.14;3.14;3.12;3.11;3.08
GOBP_REACTIVE_OXYGEN_SPECIES_METABOLIC_PROCESS	12.0355	2.51472e-05	0.00125332	216	13971	ZNF205;MMP3;PID1;IMMP2L;TGFBR2;DUOXA1;DUOX1;DUOX2;DUOXA2;HBA2	rs552515046;rs72983521;rs60937332;rs80269365;rs1995450;rs117618181;rs117618181;rs117618181;rs117618181;rs2541610	4.51;4.16;4.02;3.71;3.53;3.41;3.41;3.41;3.41;3.33
GOBP_REGULATION_OF_CYSTEINE_TYPE_ENDOPEPTIDASE_ACTIVITY	11.8107	2.81951e-05	0.00135517	228	16785	DHCR24;CD44;ROBO1;GRAMD4;LGALS9;MIRLET7B;REST;DAPK1;BOK;ACER2	rs658150;rs2785180;rs73129022;rs116484910;rs4795911;rs6008967;rs1961950;rs67377911;rs7558942;rs10125976	5.21;3.82;3.65;3.53;3.50;3.34;3.29;3.29;3.27;3.22
GOBP_MACROPHAGE_ACTIVATION	12.4962	2.91146e-05	0.00138385	104	8206	PRKCE;DYSF;FOXP1;PJA2;TRPV1;TYROBP;MAPT;HAMP;MIF;TICAM1	rs751237;rs4852258;rs6786408;rs9326769;rs9905037;rs4806237;rs17763658;rs12976524;rs74942981;rs8113825	4.68;4.36;3.60;3.50;3.43;3.25;3.12;2.79;2.72;2.66
GOBP_REGULATION_OF_MICROTUBULE_BASED_PROCESS	11.269	2.95126e-05	0.00139126	235	15736	STK11;TBCD;ABL1;PRDM14;KATNB1;CCDC39;IGBP1;CAMSAP2;HSPA1B;HSPA1A	rs28841391;rs62076067;rs894241;rs6472506;rs76370907;rs73173902;rs12397811;rs60257241;rs146535109;rs146535109	4.20;3.92;3.79;3.62;3.40;3.25;3.17;3.16;3.14;3.14
GOBP_REGULATION_OF_DEVELOPMENTAL_GROWTH	11.1888	2.95393e-05	0.00139132	317	29140	INSR;ERBB4;TRPC5;SAV1;CXADR;NTN1;VGLL4;ABL1;IST1;FOXP1	rs57295319;rs55866026;rs3027784;rs3015455;rs11702298;rs62068228;rs62245824;rs894241;rs150292648;rs6786408	5.28;4.74;4.55;4.30;4.06;3.91;3.81;3.79;3.74;3.60
GOBP_REGULATION_OF_CELLULAR_COMPONENT_SIZE	11.1382	2.95882e-05	0.00139142	333	27320	NCKAP1;PRKCE;TRPC5;MYO3B;NTN1;ABL1;BAG4;IST1;RIN3;KIAA0319	rs148384538;rs751237;rs3027784;rs61353076;rs62068228;rs894241;rs72644707;rs150292648;rs56152605;rs2744584	5.97;4.68;4.55;3.93;3.91;3.79;3.78;3.74;3.64;3.57
GOBP_REGULATION_OF_ENDOCRINE_PROCESS	13.3735	2.97459e-05	0.00139175	39	2614	CRHR1;UCN;TSPO;OR51E2;DAB2;F2R;POMC;RAB8B;OPRK1;CYP19A1	rs56842912;rs11684134;rs138974;rs76377792;rs3849773;rs10078999;rs12185581;rs111564920;rs7822237;rs4774587	3.19;2.95;2.43;2.40;2.24;2.10;2.01;1.99;1.97;1.97
GOBP_POSITIVE_REGULATION_OF_GROWTH	11.2969	2.97506e-05	0.00139176	246	21437	INSR;ERBB4;TRPC5;NTN1;EXOSC2;IST1;TGFBR2;PLCB1;NEDD4L;SLC44A4	rs57295319;rs55866026;rs3027784;rs62068228;rs894241;rs150292648;rs1995450;rs6118228;rs12605506;rs146535109	5.28;4.74;4.55;3.91;3.79;3.74;3.53;3.20;3.18;3.14
GOBP_DEVELOPMENTAL_GROWTH_INVOLVED_IN_MORPHOGENESIS	11.2779	3.00456e-05	0.00139238	228	23240	TRPC5;STK11;NTN1;ABL1;IST1;SLIT3;KIAA0319;TGFBR2;VCL;NIN	rs3027784;rs28841391;rs62068228;rs894241;rs150292648;rs2668054;rs2744584;rs1995450;rs10458657;rs2934667	4.55;4.20;3.91;3.79;3.74;3.61;3.57;3.53;3.49;3.44
GOBP_CELLULAR_RESPONSE_TO_REACTIVE_OXYGEN_SPECIES	12.2953	3.07062e-05	0.00141062	147	9789	TPM1;ABL1;FOXP1;MIRLET7B;MAPT;MPV17;AKR1C3;MAP3K5;EGFR;PXN	rs2899687;rs894241;rs6786408;rs6008967;rs17763658;rs11684134;rs4357593;rs142795350;rs7801956;rs2261612	3.88;3.79;3.60;3.34;3.12;2.95;2.78;2.76;2.70;2.56
GOBP_RESPONSE_TO_REACTIVE_OXYGEN_SPECIES	11.8461	4.43013e-05	0.00201762	196	12415	KCNA5;SESN3;TPM1;ABL1;FOXP1;MIRLET7B;HBA1;HBA2;MAPT;BAK1	rs9919705;rs677549;rs2899687;rs894241;rs6786408;rs6008967;rs2541610;rs2541610;rs17763658;rs55774724	6.41;3.94;3.88;3.79;3.60;3.34;3.33;3.33;3.12;3.07
GOBP_PROTEIN_LOCALIZATION_TO_CELL_JUNCTION	12.2768	4.59896e-05	0.00207661	102	11795	ERBB4;GRIP2;ASIC2;MARVELD3;GRIP1;VCL;CPLX1;WNT7A;MAPT;LRRC7	rs55866026;rs34951957;rs113351607;rs8053677;rs7294923;rs10458657;rs73207791;rs1433359;rs17763658;rs1113931	4.74;3.87;3.81;3.75;3.69;3.49;3.39;3.24;3.12;3.09
GOBP_REGULATION_OF_PROTEIN_POLYMERIZATION	11.1594	4.8764e-05	0.00218322	178	12757	NCKAP1;PRKCE;TBCD;ABL1;BAG4;SSH2;MYADM;CAMSAP2;HSPA1B;HSPA1A	rs148384538;rs751237;rs62076067;rs894241;rs72644707;rs77672559;rs60166062;rs60257241;rs146535109;rs146535109	5.97;4.68;3.92;3.79;3.78;3.53;3.18;3.16;3.14;3.14
GOBP_LIPID_EXPORT_FROM_CELL	12.3252	5.58254e-05	0.00245772	46	3550	NMB;CRHR1;NOS2;MIF;TSPO;KCNQ1;DAB2;IL1B;IL1A;EDN1	rs150079613;rs56842912;rs2872753;rs74942981;rs138974;rs2898880;rs3849773;rs1143629;rs3181067;rs34807043	3.64;3.19;3.13;2.72;2.43;2.30;2.24;2.20;2.06;2.05
GOBP_PROTEIN_ACYLATION	11.0945	5.62984e-05	0.00247485	240	14490	ZDHHC13;HHATL;TAF10;MAPT;MSL2;MRGBP;GATA2;GOLGA7;LACRT;DDX3X	rs45549043;rs75589867;rs61667388;rs17763658;rs13065565;rs111956194;rs75356597;rs6994017;rs7311076;rs787088	3.54;3.30;3.22;3.12;3.03;2.89;2.76;2.73;2.69;2.68
GOBP_POSITIVE_REGULATION_OF_ORGANELLE_ORGANIZATION	10.2923	5.66502e-05	0.00248704	478	30772	NCKAP1;INSR;PRKCE;ERC2;ZNF205;TGFA;TPM1;ABL1;DDHD2;BAG4	rs148384538;rs57295319;rs751237;rs56242225;rs552515046;rs1839203;rs2899687;rs894241;rs72644707;rs72644707	5.97;5.28;4.68;4.64;4.51;3.90;3.88;3.79;3.78;3.78
GOBP_REGULATION_OF_AUTOPHAGY	11.0438	6.01366e-05	0.00260411	339	20794	NPRL3;STK11;SESN3;ABL1;USP10;RFPL2;CLEC16A;MIRLET7B;ADRA1A;FOXO3	rs9924289;rs28841391;rs677549;rs894241;rs2012708;rs3859834;rs4781019;rs6008967;rs523851;rs516515	4.29;4.20;3.94;3.79;3.73;3.69;3.64;3.34;3.31;3.30
GOBP_POSITIVE_REGULATION_OF_CELLULAR_COMPONENT_BIOGENESIS	9.324	6.48309e-05	0.00278457	470	39799	NCKAP1;CDC34;PRKCE;MMP3;TIRAP;MYO3B;TPM1;ASIC2;ABL1;BAG4	rs148384538;rs6510824;rs751237;rs72983521;rs56207600;rs61353076;rs2899687;rs113351607;rs894241;rs72644707	5.97;4.93;4.68;4.16;4.07;3.93;3.88;3.81;3.79;3.78
GOBP_POSITIVE_REGULATION_OF_NEUROGENESIS	10.4509	6.58648e-05	0.00280616	224	20884	TRPC5;TENM4;STK11;NTN1;IST1;SRRT;ROBO1;ROBO2;NIN;ASPA	rs3027784;rs598792;rs28841391;rs62068228;rs150292648;rs11771518;rs73129022;rs13090400;rs2934667;rs9905037	4.55;4.41;4.20;3.91;3.74;3.74;3.65;3.65;3.44;3.43
GOBP_PROTEIN_POLYMERIZATION	10.887	7.34621e-05	0.0031048	260	18342	NCKAP1;PRKCE;ARHGAP6;TBCD;ABL1;BAG4;SSH2;NIN;MYADM;CAMSAP2	rs148384538;rs751237;rs5979438;rs62076067;rs894241;rs72644707;rs77672559;rs2934667;rs60166062;rs60257241	5.97;4.68;4.06;3.92;3.79;3.78;3.53;3.44;3.18;3.16
GOBP_SIGNAL_PEPTIDE_PROCESSING	12.3159	7.87171e-05	0.0033005	13	1401	IMMP2L;SEC11A;SPCS2;PCSK5;CLN5;HM13;SPCS3;FURIN;PARL;SPPL3	rs80269365;rs150079613;rs997465;rs1340500;rs73537762;rs58875461;rs78104152;rs8038275;rs55666767;rs71454665	3.71;3.64;3.44;2.42;2.41;2.15;2.10;1.89;1.78;1.33
GOBP_NEGATIVE_REGULATION_OF_DNA_METABOLIC_PROCESS	11.3719	8.20617e-05	0.00341364	125	7230	AUNIP;MIR146A;SMCHD1;MAPT-AS1;SMARCAL1;MSH3;POLQ;PIF1;MAD2L2;DFFB	rs11247735;rs4921289;rs28601731;rs56842912;rs284559;rs181825;rs11714417;rs12905925;rs7414943;rs3765780	3.70;3.60;3.23;3.19;3.03;3.00;2.99;2.95;2.89;2.78
GOBP_MEMORY	10.498	8.6606e-05	0.00357453	119	14338	INSR;CSMD1;PJA2;KCNK10;ATXN1L;SLC6A4;KLK8;SERPINF1;PLCB1;EHMT2	rs57295319;rs34930634;rs9326769;rs1977212;rs79489472;rs113153446;rs10423037;rs8074026;rs6118228;rs146535109	5.28;3.58;3.50;3.49;3.45;3.43;3.32;3.20;3.20;3.14
GOBP_MULTI_MULTICELLULAR_ORGANISM_PROCESS	10.6223	8.74004e-05	0.00357935	212	16634	BSG;TIMP1;PAPPA;PRDM14;CSMD1;TGFBR2;LGALS9;SLC6A4;DSG1;CRHR1	rs6510824;rs12012797;rs11389532;rs6472506;rs34930634;rs1995450;rs4795911;rs113153446;rs9951411;rs56842912	4.93;4.92;4.04;3.62;3.58;3.53;3.50;3.43;3.31;3.19
GOBP_NEGATIVE_REGULATION_OF_CATION_CHANNEL_ACTIVITY	11.6181	9.275e-05	0.00376922	54	3824	PPP3CC;CRHR1;ANK3;EPO;PPP3CB;CALM2;FMR1;MIR192;MIR29B1;CALM1	rs2469762;rs56842912;rs2018783;rs2553023;rs112540608;rs12622488;rs143226079;rs149219294;rs157928;rs11159966	3.56;3.19;3.15;3.15;2.91;2.51;2.46;2.45;2.43;2.27
GOBP_REGULATION_OF_ADENYLATE_CYCLASE_ACTIVITY	11.1427	9.47629e-05	0.00382162	50	4720	CRHR1;ADORA3;GNG7;GABBR2;CACNA1C;DRD1;GLP1R;PALM;CAP1;NF1	rs56842912;rs72695203;rs8107908;rs76573275;rs35917745;rs267381;rs10305532;rs11882077;rs6671113;rs111639504	3.19;3.16;2.84;2.62;2.56;2.52;2.49;2.40;2.39;2.37
GOBP_RESPONSE_TO_TEMPERATURE_STIMULUS	10.5512	9.64946e-05	0.00386198	172	13726	SLU7;PRDM12;FBP1;TRPV1;TRPV3;METRNL;SLC52A3;HSPA1B;HSPA1A;MAPT	rs77325950;rs894241;rs586140;rs9905037;rs9905037;rs79859911;rs6117562;rs146535109;rs146535109;rs17763658	3.98;3.79;3.77;3.43;3.43;3.28;3.19;3.14;3.14;3.12
GOBP_POSITIVE_REGULATION_OF_PROTEOLYSIS	9.59583	9.76703e-05	0.00387964	348	23139	ANTXR1;PYHIN1;IST1;ROBO1;GPLD1;GRAMD4;LGALS9;KLHL40;REST;DAPK1	rs75445182;rs202068361;rs150292648;rs73129022;rs2744584;rs116484910;rs4795911;rs75589867;rs1961950;rs67377911	4.91;3.79;3.74;3.65;3.57;3.53;3.50;3.30;3.29;3.29
GOBP_REGULATION_OF_SYNAPTIC_PLASTICITY	9.64335	0.000113071	0.00445785	198	19330	ERC2;ABL1;CNTN4;KCNB1;TYROBP;PRKCG;PRKAR1B;SORCS2;MAPT;GIPC1	rs56242225;rs894241;rs10510251;rs237465;rs4806237;rs60166062;rs148332061;rs9291139;rs17763658;rs57525801	4.64;3.79;3.62;3.60;3.25;3.18;3.13;3.12;3.12;3.10
GOBP_REGULATION_OF_LYASE_ACTIVITY	10.8414	0.00011525	0.00448427	63	5383	CRHR1;ADORA3;NOS2;GNG7;GABBR2;CACNA1C;MIR210;DRD1;GLP1R;PALM	rs56842912;rs72695203;rs2872753;rs8107908;rs76573275;rs35917745;rs61877776;rs267381;rs10305532;rs11882077	3.19;3.16;3.13;2.84;2.62;2.56;2.54;2.52;2.49;2.40
GOBP_NEGATIVE_REGULATION_OF_PROTEIN_LOCALIZATION	9.79875	0.000116536	0.00451014	202	14401	RHBDF1;PID1;BAG4;MIR146A;KCNB1;SIRT4;REST;MIR766;TRIM29;NEDD4L	rs9924289;rs60937332;rs72644707;rs4921289;rs237465;rs1179440;rs1961950;rs146583477;rs1790475;rs12605506	4.29;4.02;3.78;3.60;3.60;3.45;3.29;3.26;3.20;3.18
GOBP_NEGATIVE_REGULATION_OF_CALCIUM_ION_TRANSMEMBRANE_TRANSPORT	10.8722	0.000116555	0.00451083	50	4047	PPP3CC;CRHR1;EPO;PPP3CB;NTSR1;SLN;SESTD1;BIN1;CALM2;FMR1	rs2469762;rs56842912;rs2553023;rs112540608;rs111956194;rs11212328;rs77052249;rs72842104;rs12622488;rs143226079	3.56;3.19;3.15;2.91;2.89;2.75;2.69;2.57;2.51;2.46
GOBP_AXON_DEVELOPMENT	8.71251	0.000130344	0.00498989	459	43607	ATL1;TRPC5;STK11;NTN1;CRTAC1;UNC5C;ABL1;IST1;NFIB;ROBO1	rs3920549;rs3027784;rs28841391;rs62068228;rs894378;rs13141728;rs894241;rs150292648;rs72700585;rs73129022	5.08;4.55;4.20;3.91;3.89;3.81;3.79;3.74;3.67;3.65
GOBP_REGULATION_OF_CALCIUM_ION_TRANSMEMBRANE_TRANSPORTER_ACTIVITY	10.1098	0.000142496	0.00541589	91	9948	PDE4D;CACNB1;ATP1B1;DMD;PPP3CC;CRHR1;PPP3CB;NPPA;RYR2;STAC	rs13186687;rs74649011;rs6675509;rs7063535;rs2469762;rs56842912;rs112540608;rs198372;rs2010033;rs73056097	4.74;4.52;3.95;3.58;3.56;3.19;2.91;2.88;2.86;2.83
GOBP_REGULATION_OF_ANATOMICAL_STRUCTURE_SIZE	8.88881	0.0001519	0.00573205	470	37607	KCNA5;NCKAP1;PRKCE;TRPC5;MYO3B;NTN1;GRIP2;ASIC2;ABL1;BAG4	rs9919705;rs148384538;rs751237;rs3027784;rs61353076;rs62068228;rs34951957;rs113351607;rs894241;rs72644707	6.41;5.97;4.68;4.55;3.93;3.91;3.87;3.81;3.79;3.78
GOBP_REGULATION_OF_SUPRAMOLECULAR_FIBER_ORGANIZATION	9.45114	0.000166891	0.0062531	346	25151	NCKAP1;PRKCE;ARHGAP6;TBCD;TPM1;ABL1;BAG4;SORBS3;ARHGEF10L;SSH2	rs148384538;rs751237;rs5979438;rs62076067;rs2899687;rs894241;rs72644707;rs2469762;rs12058554;rs77672559	5.97;4.68;4.06;3.92;3.88;3.79;3.78;3.56;3.55;3.53
GOBP_POSITIVE_REGULATION_OF_PROTEIN_LOCALIZATION	8.79367	0.000175941	0.00654574	450	32191	ERBB4;PRKCE;STK11;HCAR2;PYHIN1;ACHE;KCNB1;GPLD1;PLA2G1B;CCT7	rs55866026;rs751237;rs28841391;rs11059711;rs202068361;rs11771518;rs237465;rs2744584;rs1179440;rs526106	4.74;4.68;4.20;4.16;3.79;3.74;3.60;3.57;3.45;3.33
GOBP_NEGATIVE_REGULATION_OF_PHOSPHORYLATION	9.2122	0.000186445	0.00688804	359	27613	PDE4D;DUSP19;PID1;ABL1;FBP1;MIR146A;DMD;PRKAR2B;PTPRT;PKIB	rs13186687;rs77889075;rs60937332;rs894241;rs586140;rs4921289;rs7063535;rs11770475;rs2867599;rs9482270	4.74;4.67;4.02;3.79;3.77;3.60;3.58;3.52;3.51;3.47
GOBP_NEGATIVE_REGULATION_OF_KINASE_ACTIVITY	9.29125	0.000200554	0.00735783	223	16270	DUSP19;ABL1;PRKAR2B;PTPRT;PKIB;SPRY1;PDCD4;PRKAR1B;PTPRO;MAPT	rs77889075;rs894241;rs11770475;rs2867599;rs9482270;rs300555;rs2007551;rs148332061;rs7972505;rs17763658	4.67;3.79;3.52;3.51;3.47;3.38;3.27;3.13;3.13;3.12
GOBP_POSITIVE_REGULATION_OF_CELL_PROJECTION_ORGANIZATION	8.93823	0.000213756	0.0077881	332	32805	NCKAP1;TRPC5;STK11;TENM3;CAMK1D;MYO3B;NTN1;ABL1;IST1;GRIP1	rs148384538;rs3027784;rs28841391;rs6829371;rs11594130;rs61353076;rs62068228;rs894241;rs150292648;rs7294923	5.97;4.55;4.20;4.04;3.97;3.93;3.91;3.79;3.74;3.69
GOBP_REGULATION_OF_CATION_CHANNEL_ACTIVITY	9.4116	0.000221232	0.00800527	142	14119	FGF12;PDE4D;CACNB1;LRRC38;DMD;PPP3CC;CRHR1;ANK3;EPO;PPP3CB	rs74714235;rs13186687;rs74649011;rs2282185;rs7063535;rs2469762;rs56842912;rs2018783;rs2553023;rs112540608	5.42;4.74;4.52;3.68;3.58;3.56;3.19;3.15;3.15;2.91
GOBP_NEGATIVE_REGULATION_OF_TRANSFERASE_ACTIVITY	9.14212	0.000225363	0.00805917	263	18086	DUSP19;ABL1;PRKAR2B;PTPRT;PKIB;SPRY1;PDCD4;PRKAR1B;PTPRO;MAPT	rs77889075;rs894241;rs11770475;rs2867599;rs9482270;rs300555;rs2007551;rs148332061;rs7972505;rs17763658	4.67;3.79;3.52;3.51;3.47;3.38;3.27;3.13;3.13;3.12
GOBP_NEURON_DEATH	9.05767	0.000225863	0.00806963	356	25236	DHCR24;CDC34;ELK1;TRPC5;BACE1;ABL1;NDNF;KCNB1;GRM4;SRPK2	rs658150;rs6510824;rs12012797;rs3027784;rs1784045;rs894241;rs72684094;rs237465;rs73412885;rs10261738	5.21;4.93;4.92;4.55;4.47;3.79;3.67;3.60;3.45;3.32
GOBP_REGULATION_OF_NEUROGENESIS	8.72926	0.000238912	0.00843681	370	31135	TRPC5;TENM4;STK11;NTN1;IST1;SRRT;ROBO1;ROBO2;MIR146A;KIAA0319	rs3027784;rs598792;rs28841391;rs62068228;rs150292648;rs11771518;rs73129022;rs13090400;rs4921289;rs2744584	4.55;4.41;4.20;3.91;3.74;3.74;3.65;3.65;3.60;3.57
GOBP_ORGANELLE_FISSION	8.55676	0.000239948	0.00846532	454	25929	INSR;PTTG1;TGFA;KIF2A;DDHD2;MTFR1L;OPA1;KATNB1;SPATA22;M1AP	rs57295319;rs77325950;rs1839203;rs17382217;rs72644707;rs11247735;rs7638192;rs76370907;rs8080264;rs759075	5.28;3.98;3.90;3.87;3.78;3.70;3.42;3.40;3.35;3.24
GOBP_ADENYLATE_CYCLASE_ACTIVATING_G_PROTEIN_COUPLED_RECEPTOR_SIGNALING_PATHWAY	9.51085	0.00025351	0.00883084	114	8488	PDE4D;ADRA1B;ADRA1A;CRHR1;PTGER1;RAMP1;TBXA2R;PTGER3;CHGA;ADCY9	rs13186687;rs56269052;rs523851;rs56842912;rs57525801;rs10460272;rs28416788;rs12049445;rs10873430;rs112274350	4.74;4.26;3.31;3.19;3.10;2.81;2.81;2.74;2.67;2.61
GOBP_POSITIVE_REGULATION_OF_KINASE_ACTIVITY	8.4404	0.00025442	0.00885366	410	32073	INSR;ERBB4;DUSP19;STK11;TIRAP;TGFA;ABL1;FGFR1;ROBO1;FLT1	rs57295319;rs55866026;rs77889075;rs28841391;rs56207600;rs1839203;rs894241;rs2956724;rs73129022;rs7987649	5.28;4.74;4.67;4.20;4.07;3.90;3.79;3.68;3.65;3.63
GOBP_NEGATIVE_REGULATION_OF_CALCIUM_ION_TRANSPORT	9.38395	0.000260689	0.00900143	68	4999	PPP3CC;CRHR1;EPO;PPP3CB;NTSR1;SLN;SESTD1;BIN1;CALM2;FMR1	rs2469762;rs56842912;rs2553023;rs112540608;rs111956194;rs11212328;rs77052249;rs72842104;rs12622488;rs143226079	3.56;3.19;3.15;2.91;2.89;2.75;2.69;2.57;2.51;2.46
GOBP_CELLULAR_RESPONSE_TO_CHEMICAL_STRESS	8.5192	0.00027515	0.00943906	338	20778	MMP3;TPM1;ABL1;FBP1;MSRA;FOXP1;MIRLET7B;FOXO3;REST;DAPK1	rs72983521;rs2899687;rs894241;rs586140;rs76034192;rs6786408;rs6008967;rs516515;rs1961950;rs67377911	4.16;3.88;3.79;3.77;3.67;3.60;3.34;3.30;3.29;3.29
GOBP_CELL_GROWTH	8.07682	0.000277254	0.00944987	471	38707	FRZB;TRPC5;STK11;NTN1;VGLL4;ABL1;EXOSC2;FBP1;IST1;MUC12	rs34215267;rs3027784;rs28841391;rs62068228;rs62245824;rs894241;rs894241;rs586140;rs150292648;rs11771518	4.84;4.55;4.20;3.91;3.81;3.79;3.79;3.77;3.74;3.74
GOBP_MITOCHONDRION_ORGANIZATION	8.3316	0.000281029	0.00951716	490	28171	ERBB4;ZNF205;TRAK1;FOXRED1;CXADR;PID1;NDUFA12;GHITM;DDHD2;BAG4	rs55866026;rs552515046;rs9861303;rs56207600;rs11702298;rs60937332;rs7133607;rs10887246;rs72644707;rs72644707	4.74;4.51;4.11;4.07;4.06;4.02;3.96;3.84;3.78;3.78
GOBP_CELLULAR_RESPONSE_TO_OXIDATIVE_STRESS	8.73031	0.000305328	0.0102742	280	17028	MMP3;TPM1;ABL1;MSRA;FOXP1;MIRLET7B;FOXO3;REST;DAPK1;MGST1	rs72983521;rs2899687;rs894241;rs76034192;rs6786408;rs6008967;rs516515;rs1961950;rs67377911;rs80320929	4.16;3.88;3.79;3.67;3.60;3.34;3.30;3.29;3.29;3.20
GOBP_REGULATION_OF_CYTOSKELETON_ORGANIZATION	8.24977	0.000311249	0.0103768	483	34533	NCKAP1;PRKCE;ARHGAP6;IQCJ-SCHIP1;MYO3B;TBCD;TPM1;ABL1;BAG4;SORBS3	rs148384538;rs751237;rs5979438;rs73170511;rs61353076;rs62076067;rs2899687;rs894241;rs72644707;rs2469762	5.97;4.68;4.06;4.04;3.93;3.92;3.88;3.79;3.78;3.56
GOBP_GLIAL_CELL_DIFFERENTIATION	8.75123	0.000312673	0.0104099	230	15673	TENM4;ABL1;NFIB;ASPA;BOK;NKX6-2;ILK;MAPT;DNER;EIF2B4	rs598792;rs894241;rs72700585;rs9905037;rs7558942;rs2804006;rs61667388;rs17763658;rs2080801;rs11684134	4.41;3.79;3.67;3.43;3.27;3.23;3.22;3.12;3.00;2.95
GOBP_ENDOCRINE_PROCESS	9.44061	0.000331716	0.0109529	90	6284	HCAR2;TBX3;CPA3;SERPINF2;NOX1;CRHR1;RASL10B;UCN;KRAS;AVPR1B	rs11059711;rs7302926;rs115618395;rs8074026;rs7128;rs56842912;rs111546679;rs11684134;rs11047930;rs28373064	4.16;3.48;3.28;3.20;3.20;3.19;3.00;2.95;2.78;2.65
GOBP_POSITIVE_REGULATION_OF_MRNA_SPLICING_VIA_SPLICEOSOME	10.0857	0.000342186	0.0112284	25	1629	WDR77;HMX2;NCL;CIRBP;STH;CELF4;TRA2A;RBMXL1;NUP98;NCBP1	rs72695203;rs2246451;rs2442322;rs72979542;rs62062283;rs17653567;rs73077108;rs4656071;rs61878531;rs7039351	3.16;2.65;2.52;2.31;2.23;2.15;1.85;1.82;1.69;1.62
GOBP_POSITIVE_REGULATION_OF_MRNA_PROCESSING	10.2657	0.000355993	0.0116093	34	1982	WDR77;CPEB3;CPEB1;HMX2;NCL;HSF1;CIRBP;STH;CELF4;TRA2A	rs72695203;rs855708;rs28593415;rs2246451;rs2442322;rs7838766;rs72979542;rs62062283;rs17653567;rs73077108	3.16;3.07;2.90;2.65;2.52;2.41;2.31;2.23;2.15;1.85
GOBP_REGULATION_OF_CELL_GROWTH	8.30632	0.000373206	0.012096	398	32408	FRZB;TRPC5;STK11;NTN1;VGLL4;EXOSC2;ABL1;FBP1;IST1;MUC12	rs34215267;rs3027784;rs28841391;rs62068228;rs62245824;rs894241;rs894241;rs586140;rs150292648;rs11771518	4.84;4.55;4.20;3.91;3.81;3.79;3.79;3.77;3.74;3.74
GOBP_ESTABLISHMENT_OF_PROTEIN_LOCALIZATION_TO_ORGANELLE	8.07401	0.000377752	0.0121687	425	25042	MMP12;IPO11;BAG4;IMMP2L;PEX3;SIRT4;TRAM2;SPCS2;CCT7;CDH1	rs72983521;rs36030071;rs72644707;rs80269365;rs6570562;rs1179440;rs13199373;rs997465;rs526106;rs72785155	4.16;3.87;3.78;3.71;3.60;3.45;3.45;3.44;3.33;3.17
GOBP_ADULT_BEHAVIOR	8.65516	0.000415367	0.0132993	138	14030	FGF12;TPGS1;CARTPT;SDK1;CNTNAP2;CRHR1;NRXN3;EHMT2;ALK;SPTBN4	rs74714235;rs6510824;rs10050910;rs62441381;rs13223832;rs56842912;rs8013606;rs146535109;rs116016471;rs16974365	5.42;4.93;3.54;3.54;3.33;3.19;3.14;3.14;3.07;3.06
GOBP_POSITIVE_REGULATION_OF_NERVOUS_SYSTEM_DEVELOPMENT	8.45401	0.000439247	0.0139792	270	26020	TRPC5;TENM4;STK11;NTN1;ASIC2;IST1;SRRT;LRRN3;ROBO1;ROBO2	rs3027784;rs598792;rs28841391;rs62068228;rs113351607;rs150292648;rs11771518;rs80269365;rs73129022;rs13090400	4.55;4.41;4.20;3.91;3.81;3.74;3.74;3.71;3.65;3.65
GOBP_FEAR_RESPONSE	9.24033	0.000467934	0.014803	45	4440	CRHR1;PRKAR1B;EPHB2;UCN;GRM7;GNG7;DRD1;SLC1A1;FBXL20;GRIK2	rs56842912;rs148332061;rs10917285;rs11684134;rs712774;rs8107908;rs267381;rs72691978;rs139843141;rs2852508	3.19;3.13;2.98;2.95;2.92;2.84;2.52;2.46;2.31;2.16
GOBP_GLIOGENESIS	7.56086	0.000522006	0.0164152	311	21138	ZMIZ1;TENM4;NTN1;ABL1;NFIB;MIR146A;ASPA;BOK;NKX6-2;ILK	rs704016;rs598792;rs62068228;rs894241;rs72700585;rs4921289;rs9905037;rs7558942;rs2804006;rs61667388	4.88;4.41;3.91;3.79;3.67;3.60;3.43;3.27;3.23;3.22
GOBP_REGULATION_OF_RESPONSE_TO_DNA_DAMAGE_STIMULUS	8.10743	0.000564888	0.0176586	284	16379	CD44;PYHIN1;ABL1;AUNIP;CCAR2;SMARCA2;TFPT;FXR1;SMCHD1;TAF10	rs2785180;rs202068361;rs894241;rs11247735;rs2469762;rs7871823;rs11883211;rs73173902;rs28601731;rs61667388	3.82;3.79;3.79;3.70;3.56;3.31;3.30;3.25;3.23;3.22
GOBP_SIGNAL_RELEASE	7.17907	0.00058602	0.0182114	468	35028	KCNA5;SYN1;PRKCE;ERC2;DYSF;HCAR2;SV2C;NMB;KCNB1;MYOF	rs9919705;rs12012797;rs751237;rs56242225;rs4852258;rs11059711;rs2937715;rs150079613;rs237465;rs1721804	6.41;4.92;4.68;4.64;4.36;4.16;3.67;3.64;3.60;3.60
GOBP_REGULATION_OF_NEURON_PROJECTION_DEVELOPMENT	7.02753	0.000592194	0.0182957	434	43175	EFHC2;TRPC5;STK11;TENM3;CAMK1D;NTN1;CRMP1;ABL1;IST1;NDNF	rs287779;rs3027784;rs28841391;rs6829371;rs11594130;rs62068228;rs111463354;rs894241;rs150292648;rs72684094	5.26;4.55;4.20;4.04;3.97;3.91;3.91;3.79;3.74;3.67
GOBP_NEGATIVE_REGULATION_OF_PHOSPHORUS_METABOLIC_PROCESS	7.40084	0.000679744	0.0208784	412	31085	MGAT5;PDE4D;DUSP19;PID1;ABL1;BAG4;FBP1;MIR146A;DMD;PRKAR2B	rs1271066;rs13186687;rs77889075;rs60937332;rs894241;rs72644707;rs586140;rs4921289;rs7063535;rs11770475	4.91;4.74;4.67;4.02;3.79;3.78;3.77;3.60;3.58;3.52
GOBP_LATE_ENDOSOME_TO_LYSOSOME_TRANSPORT	9.00419	0.000725588	0.0221577	21	1436	CHMP1B;ARL8B;CHMP4B;CHMP4C;VPS41;LRRK2;CHMP6;SNAPIN;PLEKHM1;VPS35	rs604816;rs341981;rs56084239;rs3202419;rs2108509;rs10878208;rs4969357;rs11264236;rs4523963;rs72816873	2.73;2.58;2.57;2.50;2.40;2.32;2.22;2.13;2.08;2.07
GOBP_MULTICELLULAR_ORGANISMAL_RESPONSE_TO_STRESS	8.38336	0.000746578	0.0226677	90	7326	KIAA0319;TRPV1;CRHR1;PRKCG;PRKAR1B;EPHB2;UCN;GRM7;IDO1;SCN9A	rs2744584;rs9905037;rs56842912;rs60166062;rs148332061;rs10917285;rs11684134;rs712774;rs78587687;rs6432904	3.57;3.43;3.19;3.18;3.13;2.98;2.95;2.92;2.85;2.85
GOBP_SERINE_PHOSPHORYLATION_OF_STAT_PROTEIN	8.92491	0.000986098	0.0297689	27	761	IFNA16;IFNA14;IFNA17;IFNA10;IFNA5;CDK5;RET;IFNE;IFNA1;IFNA8	rs7024738;rs7024738;rs7024738;rs7024738;rs1543640;rs4148843;rs34596849;rs73422262;rs73422262;rs73422262	2.88;2.88;2.88;2.88;2.73;2.33;2.28;2.23;2.23;2.23
GOBP_REGULATION_OF_SMALL_GTPASE_MEDIATED_SIGNAL_TRANSDUCTION	6.96671	0.00101252	0.030393	288	26062	ARHGAP6;PSD3;ABL1;FBP1;RABL3;ROBO1;ARHGEF10L;SPRY1;IQSEC3;ADRA1A	rs5979438;rs6998708;rs894241;rs586140;rs1862936;rs73129022;rs12058554;rs300555;rs12578264;rs523851	4.06;3.94;3.79;3.77;3.71;3.65;3.55;3.38;3.32;3.31
GOBP_REGULATION_OF_PEPTIDYL_SERINE_PHOSPHORYLATION_OF_STAT_PROTEIN	9.31648	0.00104316	0.0311357	23	662	IFNA17;IFNA10;IFNA16;IFNA14;IFNA5;RET;IFNA8;IFNE;IFNA1;IFNA7	rs7024738;rs7024738;rs7024738;rs7024738;rs1543640;rs34596849;rs73422262;rs73422262;rs73422262;rs4571808	2.88;2.88;2.88;2.88;2.73;2.28;2.23;2.23;2.23;2.02
GOBP_REGULATION_OF_NEUROTRANSMITTER_LEVELS	7.08069	0.00132174	0.0392288	205	17169	SYN1;ERC2;DYSF;ACHE;SV2C;MYOF;ALDH5A1;GRM4;SLC6A4;CPLX1	rs12012797;rs56242225;rs4852258;rs11771518;rs2937715;rs1721804;rs2744584;rs73412885;rs113153446;rs73207791	4.92;4.64;4.36;3.74;3.67;3.60;3.57;3.45;3.43;3.39
GOBP_RRNA_METABOLIC_PROCESS	7.51673	0.0014363	0.0423908	233	12392	DIMT1;EXOSC2;MPHOSPH10;RPS6;MAPT;POP4;SLFN14;GTF3C2;ISG20;ZNHIT6	rs17382217;rs894241;rs357780;rs10125976;rs17763658;rs12981424;rs4531775;rs11684134;rs41276928;rs10873708	3.87;3.79;3.52;3.22;3.12;3.11;3.11;2.95;2.94;2.94
GOBP_ENDOCRINE_SYSTEM_DEVELOPMENT	7.29078	0.00145176	0.0426091	134	8312	INSR;ARID5B;NKX6-2;CRHR1;CDH1;BAK1;LHX3;WNT11;MNX1;FOXA2	rs57295319;rs77968426;rs2804006;rs56842912;rs72785155;rs55774724;rs59086307;rs681836;rs13234547;rs1203915	5.28;3.34;3.23;3.19;3.17;3.07;3.07;2.91;2.77;2.77
GOBP_DISACCHARIDE_METABOLIC_PROCESS	8.10754	0.00155009	0.0452439	12	811	FBP2;FBP1;B4GALT1;TREH;IDUA;BRAF;MGAM;LCT;SI;LALBA	rs591846;rs586140;rs7865362;rs579415;rs28671147;rs9640168;rs4725565;rs200276356;rs10936430;rs111836690	4.08;3.77;2.56;2.53;2.38;2.15;1.92;1.89;1.60;1.59
GOBP_POSITIVE_REGULATION_OF_CELL_DEVELOPMENT	6.65154	0.00156581	0.0454514	423	34428	ZMIZ1;TRPC5;TENM4;STK11;NTN1;IST1;SRRT;ROBO1;ROBO2;TGFBR2	rs704016;rs3027784;rs598792;rs28841391;rs62068228;rs150292648;rs11771518;rs73129022;rs13090400;rs1995450	4.88;4.55;4.41;4.20;3.91;3.74;3.74;3.65;3.65;3.53
GOBP_REGULATION_OF_MEMBRANE_POTENTIAL	6.65638	0.00173412	0.0500619	416	40737	KCNA5;FGF12;TRPC5;KCNH7;GABRE;CXADR;PID1;ATP1B1;ASIC2;ABL1	rs9919705;rs74714235;rs3027784;rs75225668;rs1047251;rs11702298;rs60937332;rs6675509;rs113351607;rs894241	6.41;5.42;4.55;4.36;4.20;4.06;4.02;3.95;3.81;3.79
GOBP_SYNAPSE_ORGANIZATION	5.87059	0.0018042	0.0518022	441	46595	INSR;SYN1;ERBB4;KIRREL3;ERC2;CACNB1;NTN1;CTNND2;ASIC2;ABL1	rs57295319;rs12012797;rs55866026;rs577149;rs56242225;rs74649011;rs62068228;rs1379902;rs113351607;rs894241	5.28;4.92;4.74;4.70;4.64;4.52;3.91;3.87;3.81;3.79
GOBP_PROTEIN_LOCALIZATION_TO_CELL_CORTEX	7.9814	0.0018481	0.0527758	11	1079	GNAI1;EPB41L2;MISP;PPP1R9B;NUMA1;EZR;NUBP1;EPB41;PLK1;GPSM2	rs10239304;rs4895910;rs11882077;rs17639446;rs75281208;rs2291389;rs66972272;rs6703599;rs780165;rs12044219	2.96;2.66;2.40;2.38;2.15;2.07;1.96;1.94;1.73;1.64
GOBP_MEMBRANE_PROTEIN_PROTEOLYSIS	7.89687	0.00186219	0.0528923	57	4015	TIMP1;BACE1;PRKCQ;GPLD1;MBTPS2;RGMA;MYH9;ADAM10;PRTN3;BACE2	rs12012797;rs1784045;rs6602705;rs2744584;rs56406474;rs34327248;rs11089788;rs72743035;rs184978907;rs441651	4.92;4.47;3.62;3.57;3.08;2.77;2.66;2.60;2.57;2.54
GOBP_REGULATION_OF_NERVOUS_SYSTEM_DEVELOPMENT	6.24496	0.0018786	0.0529694	447	38458	TRPC5;TENM4;STK11;NTN1;ASIC2;IST1;SRRT;LRRN3;ROBO1;ROBO2	rs3027784;rs598792;rs28841391;rs62068228;rs113351607;rs150292648;rs11771518;rs80269365;rs73129022;rs13090400	4.55;4.41;4.20;3.91;3.81;3.74;3.74;3.71;3.65;3.65
GOBP_HORMONE_TRANSPORT	6.59793	0.00188554	0.0530364	306	22612	KCNA5;PRKCE;HCAR2;NMB;KCNB1;GPLD1;CARTPT;TBX3;SIRT4;CPLX1	rs9919705;rs751237;rs11059711;rs150079613;rs237465;rs2744584;rs10050910;rs7302926;rs1179440;rs73207791	6.41;4.68;4.16;3.64;3.60;3.57;3.54;3.48;3.45;3.39
GOBP_REGULATION_OF_PROTEIN_CONTAINING_COMPLEX_ASSEMBLY	6.95576	0.00191026	0.0533962	384	25953	NCKAP1;PRKCE;MMP3;TIRAP;TBCD;ABL1;BAG4;SSH2;MYADM;CAMSAP2	rs148384538;rs751237;rs72983521;rs56207600;rs62076067;rs894241;rs72644707;rs77672559;rs60166062;rs60257241	5.97;4.68;4.16;4.07;3.92;3.79;3.78;3.53;3.18;3.16
GOBP_NEUROTRANSMITTER_SECRETION	6.99636	0.00212936	0.0592075	136	12689	SYN1;ERC2;DYSF;SV2C;MYOF;GRM4;CPLX1;PTPRN2;WNT7A;PRKCG	rs12012797;rs56242225;rs4852258;rs2937715;rs1721804;rs73412885;rs73207791;rs62480206;rs1433359;rs60166062	4.92;4.64;4.36;3.67;3.60;3.45;3.39;3.32;3.24;3.18
GOBP_ESTABLISHMENT_OF_ORGANELLE_LOCALIZATION	6.70218	0.0021818	0.0603478	422	28699	UXT;STK11;TRAK1;NTN1;LGALS9;SYNE3;CLMN;OPA1;SPRY1;NLRP5	rs12012797;rs28841391;rs9861303;rs62068228;rs4795911;rs1747028;rs12885978;rs7638192;rs300555;rs56355090	4.92;4.20;4.11;3.91;3.50;3.48;3.46;3.42;3.38;3.36
GOBP_HEPARIN_METABOLIC_PROCESS	6.65109	0.00254977	0.0701584	16	1479	GLCE;NDST3;CSGALNACT1;IDUA;SLC10A7;HPSE;EDNRA;ANGPT1;XYLT2;EXT1	rs8026900;rs28528872;rs4921663;rs28671147;rs1574454;rs13145920;rs62342648;rs67029862;rs62060113;rs11784788	3.17;2.90;2.62;2.38;2.25;2.15;2.06;2.05;2.03;2.00
GOBP_RESPONSE_TO_OXIDATIVE_STRESS	6.17382	0.0026177	0.0713103	414	27009	KCNA5;DHCR24;MMP3;NDUFA12;SESN3;TAT;TPM1;ABL1;MSRA;FOXP1	rs9919705;rs658150;rs72983521;rs7133607;rs677549;rs148582489;rs2899687;rs894241;rs76034192;rs6786408	6.41;5.21;4.16;3.96;3.94;3.93;3.88;3.79;3.67;3.60
GOBP_MAINTENANCE_OF_CELL_POLARITY	7.27983	0.0026302	0.0715271	18	1450	PDLIM1;NCKAP1L;WNT11;DST;DLG5;ANK1;GSK3B;PDZD11;LIN7B;CRB2	rs1410596;rs1022232;rs681836;rs9349821;rs2801827;rs7837929;rs189174;rs113709017;rs7247960;rs10733660	3.09;3.01;2.91;2.46;2.46;2.22;2.20;1.88;1.77;1.62
GOBP_OPSONIZATION	7.12155	0.00263909	0.0717324	16	1100	CFP;COLEC11;CRP;PTX3;LBP;FCN2;FCN1;MYO18A;SFTPA1;C4B	rs12012797;rs12465002;rs4131568;rs1838142;rs5743533;rs7031054;rs7031054;rs9915602;rs4253501;rs9296004	4.92;2.60;2.54;2.48;2.38;2.25;2.25;2.06;2.03;1.79
GOBP_REGULATION_OF_LIPID_TRANSPORT	6.85702	0.00277454	0.0747853	143	9091	NMB;CRHR1;DBI;NTSR1;PPARA;ABCG8;ABCG5;EEPD1;MIR758;MIF	rs150079613;rs56842912;rs11903162;rs111956194;rs9615416;rs149956799;rs149956799;rs9648428;rs7143379;rs74942981	3.64;3.19;2.90;2.89;2.87;2.86;2.86;2.74;2.73;2.72
GOBP_DNA_DAMAGE_RESPONSE_SIGNAL_TRANSDUCTION_BY_P53_CLASS_MEDIATOR_RESULTING_IN_CELL_CYCLE_ARREST	7.41651	0.00292752	0.0785082	18	1056	CDKN1A;CRADD;TRIAP1;GTSE1;GML;RPL26;CDKN1B;MDM2;PRAP1;PML	rs236485;rs12831157;rs1616443;rs8135519;rs76854795;rs8069620;rs112116012;rs76182282;rs3008358;rs1550435	2.42;2.22;2.22;2.21;2.08;1.94;1.94;1.93;1.87;1.86
GOBP_ENDOPLASMIC_RETICULUM_TUBULAR_NETWORK_ORGANIZATION	6.59473	0.00298725	0.0797052	18	1023	ATL1;RTN1;REEP3;TMEM170A;REEP2;RAB18;RAB3GAP2;TMEM33;RTN3;RTN4	rs3920549;rs17804446;rs10995566;rs2738805;rs7729723;rs59239850;rs55914754;rs534738454;rs12420679;rs6713756	5.08;4.14;2.94;2.86;2.06;1.91;1.81;1.74;1.61;1.48
GOBP_POSITIVE_REGULATION_OF_MITOTIC_CELL_CYCLE_PHASE_TRANSITION	7.00773	0.00301299	0.079988	94	6245	KCNA5;KMT2E;PLCB1;RRM2;NSMCE2;MTA3;EGFR;DDX3X;CCND2;RB1	rs9919705;rs35418021;rs6118228;rs11891059;rs7814083;rs6544580;rs7801956;rs787088;rs3217869;rs7329938	6.41;3.30;3.20;3.10;3.04;3.04;2.70;2.68;2.54;2.44
GOBP_POSITIVE_REGULATION_OF_CELL_CYCLE_PHASE_TRANSITION	6.8151	0.00307562	0.0812426	115	7570	KCNA5;KMT2E;PLCB1;RRM2;NSMCE2;MTA3;EGFR;DDX3X;CCND2;RB1	rs9919705;rs35418021;rs6118228;rs11891059;rs7814083;rs6544580;rs7801956;rs787088;rs3217869;rs7329938	6.41;3.30;3.20;3.10;3.04;3.04;2.70;2.68;2.54;2.44
GOBP_MYELOID_LEUKOCYTE_ACTIVATION	6.8862	0.00317436	0.0834336	231	16393	PRKCE;DYSF;FOXP1;TGFBR2;LGALS9;PJA2;TRPV1;KMT2E;TYROBP;DOCK2	rs751237;rs4852258;rs6786408;rs1995450;rs4795911;rs9326769;rs9905037;rs35418021;rs4806237;rs264869	4.68;4.36;3.60;3.53;3.50;3.50;3.43;3.30;3.25;3.19
GOBP_NEGATIVE_REGULATION_OF_PROTEIN_BINDING	6.30249	0.00320663	0.0838645	92	5810	CRMP1;LRPAP1;ZFPM1;CCL23;PPARA;DISC1;EFHB;RGMA;NES;XIRP1	rs111463354;rs916189;rs58650620;rs71381488;rs9615416;rs1331056;rs71316238;rs34327248;rs2365716;rs4234137	3.91;3.30;3.06;3.01;2.87;2.85;2.83;2.77;2.73;2.68
GOBP_ECTODERMAL_PLACODE_DEVELOPMENT	6.86495	0.00334906	0.087158	13	1383	TBX3;NRP1;NRG3;EDA;DKK4;TBX2;HDAC1;HDAC2;CTNNB1;FRS2	rs7302926;rs72788110;rs4606432;rs5936535;rs13262479;rs9905140;rs690641;rs59916863;rs77112271;rs776410	3.48;2.93;2.49;2.30;1.86;1.80;1.65;1.59;1.44;1.21
GOBP_SALIVARY_GLAND_DEVELOPMENT	6.93005	0.00353821	0.0916293	34	3070	LAMA1;NFIB;TWSG1;PDGFA;NRP1;TGM2;EGFR;SHH;SEMA3C;EDA	rs683459;rs72700585;rs4797377;rs148332061;rs72788110;rs16987150;rs7801956;rs117027107;rs116894474;rs5936535	3.97;3.67;3.20;3.13;2.93;2.85;2.70;2.65;2.58;2.30
GOBP_RESPONSE_TO_ETHANOL	6.17119	0.00377654	0.0973242	124	9375	PRKCE;ST6GAL1;CRHR1;EHMT2;BAK1;GRIN3A;PPARA;TBXA2R;HAMP;EPS8	rs751237;rs7635748;rs56842912;rs146535109;rs55774724;rs57235233;rs9615416;rs28416788;rs12976524;rs34323468	4.68;3.68;3.19;3.14;3.07;2.88;2.87;2.81;2.79;2.78
GOBP_MEMBRANE_PROTEIN_ECTODOMAIN_PROTEOLYSIS	7.3453	0.00380944	0.0976955	45	3134	TIMP1;BACE1;PRKCQ;GPLD1;RGMA;MYH9;ADAM10;PRTN3;BACE2;SNX33	rs12012797;rs1784045;rs6602705;rs2744584;rs34327248;rs11089788;rs72743035;rs184978907;rs441651;rs11634828	4.92;4.47;3.62;3.57;2.77;2.66;2.60;2.57;2.54;2.39
GOBP_POSITIVE_REGULATION_OF_DNA_METHYLATION_DEPENDENT_HETEROCHROMATIN_FORMATION	7.13526	0.00392896	0.099928	10	577	ATF7IP;SETDB2;SETDB1;TRIM28;PPHLN1;DNMT1;MORC2;MPHOSPH8;ATF7IP2;ZNF304	rs10846002;rs73487481;rs12033744;rs12980697;rs1669929;rs73015114;rs9609157;rs12866889;rs34780500;rs77295560	2.89;2.74;2.06;1.94;1.85;1.80;1.79;1.71;1.62;1.32
GOBP_GLAND_DEVELOPMENT	5.36584	0.00393737	0.100104	428	32736	INSR;ELK1;FRZB;ERBB4;SULF2;STK11;LAMA1;NTN1;TGFA;ABL1	rs57295319;rs12012797;rs34215267;rs55866026;rs872111;rs28841391;rs683459;rs62068228;rs1839203;rs894241	5.28;4.92;4.84;4.74;4.26;4.20;3.97;3.91;3.90;3.79
GOBP_LONG_CHAIN_FATTY_ACYL_COA_METABOLIC_PROCESS	7.07076	0.00416724	0.105338	23	1774	ELOVL7;ELOVL5;ELOVL6;DGAT1;HSD17B12;DGAT2;ELOVL4;ACSL4;FAR1;ACSF3	rs1379114;rs2397141;rs28572278;rs7838766;rs7118770;rs17134356;rs11445884;rs5943441;rs953439;rs8063985	3.13;2.81;2.66;2.41;2.36;2.25;2.16;2.10;2.00;1.98
GOBP_CORTICAL_ACTIN_CYTOSKELETON_ORGANIZATION	6.65424	0.00445965	0.111477	39	2919	NCKAP1;RTKN;NCKAP1L;FMNL1;EPB41L2;EPB41L3;FMNL2;CDK5;TLN1;FHOD3	rs148384538;rs7556852;rs1022232;rs7212192;rs4895910;rs11664838;rs7587794;rs4148843;rs41277065;rs9953875	5.97;3.05;3.01;2.71;2.66;2.60;2.48;2.33;2.24;2.22
GOBP_REGULATION_OF_TRANS_SYNAPTIC_SIGNALING	5.26118	0.00447851	0.11187	467	46832	SYN1;PRKCE;ERC2;BACE1;DYSF;ABL1;ACHE;SV2C;CNTN4;KCNB1	rs12012797;rs751237;rs56242225;rs1784045;rs4852258;rs894241;rs11771518;rs2937715;rs10510251;rs237465	4.92;4.68;4.64;4.47;4.36;3.79;3.74;3.67;3.62;3.60
GOBP_POSITIVE_REGULATION_OF_VIRAL_GENOME_REPLICATION	6.70557	0.00448561	0.112032	31	1678	SRPK2;PPARA;DDX3X;ADAR;LARP1;PDE12;NR5A2;PPIH;TOP2B;VAPB	rs10261738;rs9615416;rs787088;rs9427115;rs17560103;rs113175072;rs12048017;rs142806269;rs73048068;rs2295440	3.32;2.87;2.68;2.49;2.41;2.38;2.33;2.29;2.27;2.24
GOBP_NEUROTRANSMITTER_TRANSPORT	5.7033	0.00477838	0.118517	197	16594	SYN1;ERC2;DYSF;SV2C;MYOF;GRM4;SLC6A4;CPLX1;PTPRN2;WNT7A	rs12012797;rs56242225;rs4852258;rs2937715;rs1721804;rs73412885;rs113153446;rs73207791;rs62480206;rs1433359	4.92;4.64;4.36;3.67;3.60;3.45;3.43;3.39;3.32;3.24
GOBP_PEPTIDE_TRANSPORT	5.83543	0.00483201	0.119287	251	19512	KCNA5;PRKCE;DISP1;KCNB1;GPLD1;CARTPT;SIRT4;TRPV1;CPLX1;PTPRN2	rs9919705;rs751237;rs115123809;rs237465;rs2744584;rs10050910;rs1179440;rs9905037;rs73207791;rs62480206	6.41;4.68;3.67;3.60;3.57;3.54;3.45;3.43;3.39;3.32
GOBP_MITOTIC_G1_S_TRANSITION_CHECKPOINT_SIGNALING	6.83152	0.00503275	0.123665	29	1669	GIGYF2;CDKN1A;CCND1;CRADD;TRIAP1;GTSE1;RFWD3;GML;FBXO31;RPS27L	rs73999704;rs236485;rs518418;rs12831157;rs1616443;rs8135519;rs7196025;rs76854795;rs8059409;rs12908992	3.04;2.42;2.33;2.22;2.22;2.21;2.16;2.08;2.03;2.00
GOBP_NODAL_SIGNALING_PATHWAY	6.50804	0.00551104	0.134791	17	1090	DMRT1;SHH;CER1;ACVR1B;FOXH1;DACT1;SMAD3;DAND5;CITED2;ACVR1C	rs117439559;rs117027107;rs7862320;rs2701129;rs7814545;rs160463;rs16950687;rs2974754;rs9321717;rs2509902	2.71;2.65;2.63;2.51;2.21;2.14;1.97;1.96;1.92;1.90
GOBP_CELLULAR_RESPONSE_TO_UV_A	6.18926	0.00554318	0.134952	11	598	TIMP1;MMP3;OPN5;MME;MMP1;MMP9;OPN3;MMP2;PPID;OPN1SW	rs12012797;rs72983521;rs17552922;rs6778554;rs526215;rs3848726;rs68167185;rs62028768;rs3924237;rs2291573	4.92;4.16;2.40;2.17;2.17;2.14;2.08;1.84;1.73;1.14
GOBP_CELLULAR_RESPONSE_TO_VIRUS	6.39938	0.00564791	0.136871	81	3466	MMP12;MIR146A;LGALS9;IFNA17;IFNA14;IFNA16;IFNA10;IFNA5;WDFY4;DDX3X	rs72983521;rs4921289;rs4795911;rs7024738;rs7024738;rs7024738;rs7024738;rs1543640;rs11101537;rs787088	4.16;3.60;3.50;2.88;2.88;2.88;2.88;2.73;2.69;2.68
GOBP_MEMBRANE_PROTEIN_INTRACELLULAR_DOMAIN_PROTEOLYSIS	7.68174	0.00574323	0.138545	13	973	MBTPS2;ADAM9;PSENEN;HM13;APH1A;NCSTN;MBTPS1;SPPL2B;TGFB1;MMP7	rs56406474;rs75385437;rs7247445;rs58875461;rs1815302;rs10797064;rs9932838;rs4134441;rs7245398;rs2187364	3.08;2.37;2.34;2.15;2.09;1.78;1.74;1.69;1.53;1.52
GOBP_REGULATION_OF_CALCIUM_ION_TRANSMEMBRANE_TRANSPORT	5.79916	0.00585461	0.14059	176	16740	PDE4D;PRKCE;CACNB1;ATP1B1;ABL1;DMD;PPP3CC;PLA2G1B;GRM6;CRHR1	rs13186687;rs751237;rs74649011;rs6675509;rs894241;rs7063535;rs2469762;rs1179440;rs59419082;rs56842912	4.74;4.68;4.52;3.95;3.79;3.58;3.56;3.45;3.34;3.19
GOBP_POSITIVE_REGULATION_OF_CHROMATIN_ORGANIZATION	7.14032	0.00599844	0.143392	14	722	ATF7IP;SETDB2;SETDB1;SIN3A;TRIM28;PPHLN1;DNMT1;MORC2;CDK2;MPHOSPH8	rs10846002;rs73487481;rs12033744;rs62029707;rs12980697;rs1669929;rs73015114;rs9609157;rs55704764;rs12866889	2.89;2.74;2.06;2.02;1.94;1.85;1.80;1.79;1.79;1.71
GOBP_AXON_ENSHEATHMENT_IN_CENTRAL_NERVOUS_SYSTEM	7.03906	0.00621728	0.147158	26	2146	TENM4;ASPA;NKX6-2;MAG;CNTN2;PTEN;ID4;CNTN1;MOBP;B4GALT5	rs598792;rs9905037;rs2804006;rs12976524;rs2802847;rs12781238;rs17483277;rs117826669;rs116559528;rs6012717	4.41;3.43;3.23;2.79;2.67;2.59;2.57;2.47;2.44;2.43
GOBP_POSITIVE_REGULATION_OF_G1_S_TRANSITION_OF_MITOTIC_CELL_CYCLE	6.00588	0.00625941	0.147869	50	3756	KCNA5;KMT2E;PLCB1;RRM2;EGFR;DDX3X;CCND2;CCND1;RPTOR;ANXA1	rs9919705;rs35418021;rs6118228;rs11891059;rs7801956;rs787088;rs3217869;rs518418;rs10468603;rs147016834	6.41;3.30;3.20;3.10;2.70;2.68;2.54;2.33;2.32;2.31
GOBP_COGNITION	5.15423	0.00627659	0.147998	304	29628	INSR;ST3GAL4;ABL1;DDHD2;CSMD1;PRKAR2B;PJA2;KCNK10;ATXN1L;SLC6A4	rs57295319;rs56207600;rs894241;rs72644707;rs34930634;rs11770475;rs9326769;rs1977212;rs79489472;rs113153446	5.28;4.07;3.79;3.78;3.58;3.52;3.50;3.49;3.45;3.43
GOBP_TOOTH_MINERALIZATION	6.51251	0.00630052	0.148109	27	2028	WDR72;PPARA;MMP20;ANKH;WLS;ENAM;TFAP2A;COL1A1;SLC4A2;BCOR	rs689813;rs9615416;rs72973505;rs10052744;rs34293239;rs72859632;rs999436;rs17639446;rs4148843;rs184356553	3.06;2.87;2.82;2.66;2.63;2.59;2.41;2.38;2.33;2.24
GOBP_POSITIVE_REGULATION_OF_NIK_NF_KAPPAB_SIGNALING	5.80933	0.00634935	0.148335	65	4745	TRIP6;LGALS9;C20orf27;NR3C2;PDCD4;ILK;EGFR;DDX3X;HAVCR2;TLR7	rs11771518;rs4795911;rs4815597;rs3857080;rs2007551;rs61667388;rs7801956;rs787088;rs4374748;rs5744055	3.74;3.50;3.38;3.29;3.27;3.22;2.70;2.68;2.58;2.56
GOBP_POSITIVE_REGULATION_OF_NEUTROPHIL_MIGRATION	6.61538	0.00637631	0.148663	32	2136	TIRAP;CAMK1D;XG;NCKAP1L;C1QBP;FUT7;CD99L2;LBP;THBS4;ADAM8	rs56207600;rs11594130;rs34599585;rs1022232;rs12602483;rs17250239;rs10156917;rs5743533;rs16877468;rs3008362	4.07;3.97;3.20;3.01;2.65;2.40;2.39;2.38;2.28;2.25
GOBP_NEGATIVE_REGULATION_OF_ORGANELLE_ORGANIZATION	5.37268	0.00661818	0.15335	337	21473	ARHGAP6;IQCJ-SCHIP1;TBCD;GHITM;TBC1D30;SSH2;OPA1;KATNB1;TBC1D4;BOK	rs5979438;rs73170511;rs62076067;rs10887246;rs155950;rs77672559;rs7638192;rs76370907;rs12876647;rs7558942	4.06;4.04;3.92;3.84;3.57;3.53;3.42;3.40;3.30;3.27
GOBP_NEGATIVE_REGULATION_OF_ORGAN_GROWTH	6.36872	0.00704294	0.16248	37	3414	SAV1;CXADR;VGLL4;FOXP1;TGFBR2;SLC6A4;STK3;TBX5;PI16;PPARA	rs3015455;rs11702298;rs62245824;rs6786408;rs1995450;rs113153446;rs75902959;rs17731569;rs9296204;rs9615416	4.30;4.06;3.81;3.60;3.53;3.43;3.16;3.06;3.00;2.87
GOBP_ENDOSOME_TO_LYSOSOME_TRANSPORT	6.6698	0.00718115	0.164948	71	5019	TRAK1;STX8;CLEC16A;PLEKHF1;KIF13A;PLEKHF2;PCDHGA3;RILP;CACNG8;CHMP1B	rs9861303;rs72818033;rs4781019;rs12981424;rs9367972;rs145901548;rs4151699;rs35286193;rs444939;rs604816	4.11;3.84;3.64;3.11;3.02;2.91;2.89;2.81;2.74;2.73
GOBP_HEPATOCYTE_APOPTOTIC_PROCESS	6.42677	0.00723311	0.165422	19	1443	STK3;PPARA;IGF1R;ADAR;RB1;CASP6;PIK3CG;GSN;STK4;BCL2L1	rs75902959;rs9615416;rs118030361;rs9427115;rs7329938;rs4698774;rs6959577;rs10818528;rs6094057;rs6060359	3.16;2.87;2.61;2.49;2.44;2.37;2.33;2.18;2.12;2.03
GOBP_NEGATIVE_REGULATION_OF_MIRNA_METABOLIC_PROCESS	6.32847	0.00743151	0.168917	22	1984	NFIB;REST;PPARA;POU5F1;NFATC4;NCOR2;RARA;PPARG;PPARD;LILRB4	rs72700585;rs1961950;rs9615416;rs114263479;rs10483285;rs701039;rs111474879;rs73029216;rs7772302;rs8101787	3.67;3.29;2.87;2.84;2.32;2.19;2.18;2.18;2.12;2.07
GOBP_POSITIVE_REGULATION_OF_CELL_CYCLE_G1_S_PHASE_TRANSITION	5.38206	0.00746126	0.169243	62	4527	KCNA5;KMT2E;PLCB1;RRM2;EGFR;DDX3X;CCND2;GLI1;CCND1;RPTOR	rs9919705;rs35418021;rs6118228;rs11891059;rs7801956;rs787088;rs3217869;rs145477125;rs518418;rs10468603	6.41;3.30;3.20;3.10;2.70;2.68;2.54;2.36;2.33;2.32
GOBP_NEGATIVE_REGULATION_OF_PROTEIN_MODIFICATION_PROCESS	4.55795	0.00750505	0.169441	472	34084	MGAT5;PDE4D;PRKCE;DUSP19;PID1;ABL1;MIR146A;DMD;PRKAR2B;PTPRT	rs1271066;rs13186687;rs751237;rs77889075;rs60937332;rs894241;rs4921289;rs7063535;rs11770475;rs2867599	4.91;4.74;4.68;4.67;4.02;3.79;3.60;3.58;3.52;3.51
GOBP_EXOCRINE_SYSTEM_DEVELOPMENT	5.96263	0.00761989	0.171302	46	3834	INSR;LAMA1;NFIB;TWSG1;PDGFA;NRP1;TGM2;EGFR;SHH;WLS	rs57295319;rs683459;rs72700585;rs4797377;rs148332061;rs72788110;rs16987150;rs7801956;rs117027107;rs34293239	5.28;3.97;3.67;3.20;3.13;2.93;2.85;2.70;2.65;2.63
GOBP_POSITIVE_REGULATION_OF_VIRAL_PROCESS	6.52547	0.00773832	0.173227	62	4210	LGALS9;SRPK2;PPARA;DDX3X;TMPRSS4;CD4;ADAR;FMR1;CD209;CLEC4G	rs4795911;rs10261738;rs9615416;rs787088;rs876479;rs35717080;rs9427115;rs143226079;rs12986314;rs12986314	3.50;3.32;2.87;2.68;2.55;2.51;2.49;2.46;2.42;2.42
GOBP_OLIGODENDROCYTE_DEVELOPMENT	5.88673	0.00778145	0.173457	45	3176	TENM4;ASPA;NKX6-2;EIF2B4;MAG;CNTN2;SHH;PTEN;ID4;WASF3	rs598792;rs9905037;rs2804006;rs11684134;rs12976524;rs2802847;rs117027107;rs12781238;rs17483277;rs9507771	4.41;3.43;3.23;2.95;2.79;2.67;2.65;2.59;2.57;2.57
GOBP_CORTICAL_CYTOSKELETON_ORGANIZATION	5.71589	0.00785105	0.174274	47	3777	NCKAP1;RTKN;NCKAP1L;FMNL1;EPB41L2;EPB41L3;FMNL2;CDK5;TLN1;FHOD3	rs148384538;rs7556852;rs1022232;rs7212192;rs4895910;rs11664838;rs7587794;rs4148843;rs41277065;rs9953875	5.97;3.05;3.01;2.71;2.66;2.60;2.48;2.33;2.24;2.22
GOBP_ENDOPLASMIC_RETICULUM_TO_CYTOSOL_TRANSPORT	6.2388	0.00790202	0.174331	26	1653	AUP1;DERL1;DERL2;TMEM129;EDEM1;BCAP31;BRSK2;HM13;DERL3;HERPUD1	rs7556852;rs7844465;rs12602483;rs55888408;rs341981;rs12837073;rs61869716;rs58875461;rs4428104;rs12720926	3.05;2.80;2.65;2.65;2.58;2.26;2.18;2.15;2.07;2.05
GOBP_REGULATION_OF_NODAL_SIGNALING_PATHWAY	5.76312	0.00792094	0.174352	10	729	DMRT1;SHH;CER1;DACT1;DAND5;DACT2;SMAD2;NODAL;NOMO1;NOMO3	rs117439559;rs117027107;rs7862320;rs160463;rs2974754;rs73036401;rs35091492;rs7068442;rs182066313;rs4780599	2.71;2.65;2.63;2.14;1.96;1.68;1.61;1.55;1.15;0.92
GOBP_POSITIVE_REGULATION_OF_RNA_SPLICING	6.74441	0.00795382	0.174678	39	2408	RBM20;WDR77;HSPA1A;HMX2;NCL;U2AF2;CIRBP;STH;CELF4;TRA2A	rs2007551;rs72695203;rs146535109;rs2246451;rs2442322;rs74628226;rs72979542;rs62062283;rs17653567;rs73077108	3.27;3.16;3.14;2.65;2.52;2.35;2.31;2.23;2.15;1.85
GOBP_REGULATION_OF_INTESTINAL_ABSORPTION	5.21016	0.00805252	0.175791	12	730	ABCG8;ABCG5;HAMP;APOA2;EPB41;PRAP1;APOA1;APOA4;ENPP7;LPCAT3	rs149956799;rs149956799;rs12976524;rs2502808;rs6703599;rs3008358;rs2849174;rs2849174;rs4889787;rs35837895	2.86;2.86;2.79;2.71;1.94;1.87;1.76;1.76;1.75;1.72
GOBP_REGULATION_OF_OPSONIZATION	5.65173	0.00813706	0.176906	10	589	CFP;COLEC11;FCN2;FCN1;MYO18A;COLEC10;MBL2;C4BPA;C4BPB;PLA2G5	rs12012797;rs12465002;rs7031054;rs7031054;rs9915602;rs1385493;rs10824800;rs17258746;rs17258746;rs660414	4.92;2.60;2.25;2.25;2.06;1.68;1.49;1.46;1.46;1.33
GOBP_CYTOKINETIC_PROCESS	6.12881	0.00830408	0.179797	39	2531	RTKN;CEP55;ALKBH4;CHMP1B;MYH9;CHMP4B;SPIRE1;CHMP4C;SNX33;SPAST	rs7556852;rs7896090;rs4729789;rs604816;rs11089788;rs56084239;rs79706675;rs3202419;rs11634828;rs2280972	3.05;2.99;2.77;2.73;2.66;2.57;2.54;2.50;2.39;2.36
GOBP_PYRIDINE_CONTAINING_COMPOUND_BIOSYNTHETIC_PROCESS	5.36456	0.00836102	0.180291	30	1732	ASPDH;NADSYN1;HAAO;PTGIS;NMRK1;IDO1;IDO2;NAPRT;PDXK;NMNAT2	rs73054474;rs61885945;rs10181233;rs579113;rs7849412;rs78587687;rs78587687;rs6558375;rs2838359;rs10911330	4.21;3.74;3.19;2.99;2.89;2.85;2.85;2.65;2.33;2.09
GOBP_GLYCOPROTEIN_BIOSYNTHETIC_PROCESS	5.09306	0.00855989	0.183309	312	22993	MGAT5;ALG13;TRAK1;ST3GAL4;CHST4;MAN1C1;ST6GAL1;B3GNT2;GALNT14;CHST15	rs1271066;rs3027784;rs9861303;rs56207600;rs148582489;rs11247735;rs7635748;rs28634929;rs17010732;rs28464076	4.91;4.55;4.11;4.07;3.93;3.70;3.68;3.46;3.35;3.30
GOBP_RESPONSE_TO_PEPTIDE_HORMONE	5.28112	0.00857605	0.183556	419	28179	INSR;BSG;TIMP1;STK11;PID1;SESN3;FBP1;PRKCQ;ADIPOR1;GPLD1	rs57295319;rs6510824;rs12012797;rs28841391;rs60937332;rs677549;rs586140;rs6602705;rs7526304;rs2744584	5.28;4.93;4.92;4.20;4.02;3.94;3.77;3.62;3.59;3.57
GOBP_POSITIVE_REGULATION_OF_NUCLEOTIDE_METABOLIC_PROCESS	5.46304	0.00876912	0.186522	37	3127	INSR;PID1;NOS2;PPARA;TMSB4X;HTR2A;NOS3;RPTOR;MLXIPL;IGF1	rs57295319;rs60937332;rs2872753;rs9615416;rs62590558;rs61948306;rs4148843;rs10468603;rs17145813;rs10860862	5.28;4.02;3.13;2.87;2.44;2.37;2.33;2.32;2.29;2.28
GOBP_CELLULAR_CARBOHYDRATE_METABOLIC_PROCESS	4.82209	0.00880357	0.187037	275	18216	INSR;PRKCE;COQ3;STK11;FBP2;FBP1;CD244;ADIPOR1;GPLD1;B3GNT2	rs57295319;rs751237;rs182613;rs28841391;rs591846;rs586140;rs529902464;rs7526304;rs2744584;rs28634929	5.28;4.68;4.43;4.20;4.08;3.77;3.71;3.59;3.57;3.46
GOBP_NEGATIVE_REGULATION_OF_ION_TRANSMEMBRANE_TRANSPORTER_ACTIVITY	5.82193	0.00895549	0.189247	82	6855	PRKCE;PPP3CC;CRHR1;NEDD4L;ANK3;EPO;EPHB2;PPP3CB;SLN;NEDD4	rs751237;rs2469762;rs56842912;rs12605506;rs2018783;rs2553023;rs10917285;rs112540608;rs11212328;rs8023940	4.68;3.56;3.19;3.18;3.15;3.15;2.98;2.91;2.75;2.63
GOBP_RESPONSE_TO_METAL_ION	4.93692	0.0090827	0.191171	357	25810	BSG;BACE1;TAT;FBP1;KCNB1;GPLD1;SERPINF1;HAAO;CDH1;ANK3	rs6510824;rs1784045;rs148582489;rs586140;rs237465;rs2744584;rs8074026;rs10181233;rs72785155;rs2018783	4.93;4.47;3.93;3.77;3.60;3.57;3.20;3.19;3.17;3.15
GOBP_GLYCOPROTEIN_METABOLIC_PROCESS	5.03718	0.00927096	0.193847	384	27117	MGAT5;ALG13;SULF2;MMP12;TRAK1;ST3GAL4;CHST4;MAN1C1;ST6GAL1;NDNF	rs1271066;rs3027784;rs872111;rs72983521;rs9861303;rs56207600;rs148582489;rs11247735;rs7635748;rs72684094	4.91;4.55;4.26;4.16;4.11;4.07;3.93;3.70;3.68;3.67
GOBP_ORGANIC_ACID_CATABOLIC_PROCESS	4.50549	0.00928947	0.194083	244	15049	SLC25A21;TAT;EHHADH;HGD;GNPDA2;ALDH5A1;ASPA;XYLB;HAAO;LDHD	rs4368077;rs148582489;rs13093563;rs1862936;rs1491324;rs2744584;rs9905037;rs169044;rs10181233;rs62059209	3.96;3.93;3.89;3.71;3.69;3.57;3.43;3.28;3.19;3.19
GOBP_GLYCOSYLATION	5.01365	0.00938117	0.195121	234	17141	MGAT5;ALG13;TRAK1;ST3GAL4;CHST4;GLT6D1;MAN1C1;ST6GAL1;B3GNT2;GALNT14	rs1271066;rs3027784;rs9861303;rs56207600;rs148582489;rs12553950;rs11247735;rs7635748;rs28634929;rs17010732	4.91;4.55;4.11;4.07;3.93;3.80;3.70;3.68;3.46;3.35
GOBP_FATTY_ACYL_COA_METABOLIC_PROCESS	6.45007	0.00952161	0.197265	36	2556	ELOVL7;NUDT7;ELOVL5;ELOVL6;SLC27A2;DGAT1;PPT1;HSD17B12;ABCD1;DGAT2	rs1379114;rs12447457;rs2397141;rs28572278;rs854149;rs7838766;rs6671113;rs7118770;rs12837073;rs17134356	3.13;2.92;2.81;2.66;2.48;2.41;2.39;2.36;2.26;2.25
GOBP_NEGATIVE_REGULATION_OF_CARDIAC_MUSCLE_TISSUE_GROWTH	6.04352	0.00962716	0.198673	28	2646	SAV1;CXADR;VGLL4;FOXP1;TGFBR2;TBX5;PI16;PPARA;TP73;MIR25	rs3015455;rs11702298;rs62245824;rs6786408;rs1995450;rs17731569;rs9296204;rs9615416;rs4648546;rs13242458	4.30;4.06;3.81;3.60;3.53;3.06;3.00;2.87;2.37;2.17
GOBP_REGULATION_OF_HORMONE_SECRETION	5.50097	0.00986909	0.202873	242	17067	KCNA5;PRKCE;HCAR2;NMB;KCNB1;GPLD1;CARTPT;SIRT4;REST;ITPR1	rs9919705;rs751237;rs11059711;rs150079613;rs237465;rs2744584;rs10050910;rs1179440;rs1961950;rs9857776	6.41;4.68;4.16;3.64;3.60;3.57;3.54;3.45;3.29;3.26
GOBP_CALCIUM_ION_TRANSPORT	5.22469	0.0104891	0.214783	433	37046	PDE4D;PRKCE;TRPC5;CACNB1;ATP1B1;ABL1;PKD1L3;DMD;PPP3CC;PLA2G1B	rs13186687;rs751237;rs3027784;rs74649011;rs6675509;rs894241;rs150292648;rs7063535;rs2469762;rs1179440	4.74;4.68;4.55;4.52;3.95;3.79;3.74;3.58;3.56;3.45
GOBP_PYRIDINE_NUCLEOTIDE_BIOSYNTHETIC_PROCESS	5.64537	0.0105779	0.215765	27	1558	ASPDH;NADSYN1;HAAO;PTGIS;NMRK1;IDO1;IDO2;NAPRT;NMNAT2;KMO	rs73054474;rs61885945;rs10181233;rs579113;rs7849412;rs78587687;rs78587687;rs6558375;rs10911330;rs68167185	4.21;3.74;3.19;2.99;2.89;2.85;2.85;2.65;2.09;2.08
GOBP_REGULATION_OF_LIPID_LOCALIZATION	5.34464	0.0106566	0.216315	172	10931	NMB;MIR146A;CRHR1;DBI;NTSR1;PPARA;ABCG5;ABCG8;EEPD1;MIR758	rs150079613;rs4921289;rs56842912;rs11903162;rs111956194;rs9615416;rs149956799;rs149956799;rs9648428;rs7143379	3.64;3.60;3.19;2.90;2.89;2.87;2.86;2.86;2.74;2.73
GOBP_NEGATIVE_REGULATION_OF_PHOSPHATIDYLINOSITOL_3_KINASE_SIGNALING	5.31978	0.010693	0.216672	15	761	DAB2IP;PTEN;MIR449A;CRYBA1;STAMBP;INPP5E;SERPINE2;NLRC3;TWIST1;TSC2	rs10985398;rs12781238;rs465247;rs9915602;rs6711332;rs34626699;rs6758638;rs12449110;rs75660896;rs72766650	2.61;2.59;2.12;2.06;1.84;1.81;1.78;1.72;1.62;1.60
GOBP_RIBOSE_PHOSPHATE_METABOLIC_PROCESS	4.96659	0.0108316	0.21841	418	28361	INSR;PFKP;PDE4D;PID1;NDUFA12;ATP1B1;FBP1;DHODH;OPA1;NME7	rs57295319;rs11812937;rs13186687;rs60937332;rs7133607;rs6675509;rs586140;rs78308858;rs7638192;rs1200131	5.28;4.76;4.74;4.02;3.96;3.95;3.77;3.50;3.42;3.36
GOBP_FEMALE_SEX_DIFFERENTIATION	5.01389	0.010882	0.218591	122	12168	INSR;IMMP2L;ROBO2;SLIT3;CSMD1;TBX3;ARID5B;BAK1;VEGFA;LRP2	rs57295319;rs80269365;rs13090400;rs2668054;rs34930634;rs7302926;rs77968426;rs55774724;rs699946;rs4668124	5.28;3.71;3.65;3.61;3.58;3.48;3.34;3.07;3.04;2.98
GOBP_RESPIRATORY_SYSTEM_DEVELOPMENT	5.22077	0.0110435	0.220995	206	14991	WDPCP;ELK1;SAV1;MMP12;LAMA1;NFIB;DISP1;TGFBR2;ATXN1L;SPRY1	rs115202447;rs12012797;rs3015455;rs72983521;rs683459;rs72700585;rs115123809;rs1995450;rs79489472;rs300555	5.01;4.92;4.30;4.16;3.97;3.67;3.67;3.53;3.45;3.38
GOBP_PROTEIN_NITROSYLATION	5.59194	0.0112838	0.224951	17	2686	DMD;NOS2;NOS1AP;TXN;NOS1;OXR1;SNTA1;ATP2B4;NCOA7;GAPDH	rs7063535;rs2872753;rs72700136;rs13294400;rs35994161;rs1381839;rs187449369;rs72743699;rs9491540;rs917634	3.58;3.13;2.83;2.52;2.25;2.12;2.02;1.60;1.41;1.30
GOBP_NEGATIVE_REGULATION_OF_MACROPHAGE_DERIVED_FOAM_CELL_DIFFERENTIATION	5.70015	0.0113962	0.22634	13	1016	PPARA;ADIPOQ;CRP;CETP;ABCG1;PPARG;NFKBIA;ABCA1;ABCA5;NR1H2	rs9615416;rs35355779;rs4131568;rs1151263;rs225397;rs73029216;rs17114075;rs2297399;rs8080133;rs55919517	2.87;2.60;2.54;2.31;2.22;2.18;2.15;1.97;1.94;1.86
GOBP_COMPLEMENT_ACTIVATION_ALTERNATIVE_PATHWAY	5.78453	0.0117045	0.231591	17	1044	CFP;CFD;C3;C8G;CR1;C5;CFH;C9;SUSD4;CR2	rs12012797;rs184978907;rs72988321;rs17250239;rs11118209;rs10760133;rs72734306;rs35251;rs61837626;rs12043913	4.92;2.57;2.46;2.40;2.24;2.08;2.07;1.87;1.84;1.80
GOBP_ORGANIC_HYDROXY_COMPOUND_TRANSPORT	5.06242	0.0117638	0.23172	284	19177	SLC5A1;NMB;KCNB1;AKR1C4;CARTPT;STAR;SLC6A4;OSBPL1A;STARD5;SLC22A3	rs3859834;rs150079613;rs237465;rs7477097;rs10050910;rs77162995;rs113153446;rs11659899;rs28556997;rs316171	3.69;3.64;3.60;3.59;3.54;3.52;3.43;3.38;3.36;3.23
GOBP_RESPONSE_TO_UV_A	6.01882	0.0118179	0.231968	14	920	TIMP1;MMP3;EGFR;OPN5;CCND1;MME;MMP1;MMP9;OPN3;AKT1	rs12012797;rs72983521;rs7801956;rs17552922;rs518418;rs6778554;rs526215;rs3848726;rs68167185;rs45598737	4.92;4.16;2.70;2.40;2.33;2.17;2.17;2.14;2.08;1.96
GOBP_RESPONSE_TO_LEUCINE	5.44072	0.0118477	0.232505	13	1082	SESN3;RPTOR;SESN1;MTOR;PIK3C3;KLHL22;RRAGD;PIK3CA;PDX1;UBR2	rs677549;rs10468603;rs117107554;rs2878409;rs62082914;rs78490140;rs1885070;rs112697440;rs60809560;rs62414609	3.94;2.32;2.16;2.09;1.86;1.85;1.60;1.58;1.56;1.51
GOBP_POSITIVE_REGULATION_OF_STRESS_FIBER_ASSEMBLY	5.03998	0.0126325	0.246263	50	3790	TPM1;ABL1;BAG4;SORBS3;ARHGEF10L;SERPINF2;EPHA1;NRP1;WNT11;S100A10	rs2899687;rs894241;rs72644707;rs2469762;rs12058554;rs8074026;rs4726619;rs72788110;rs681836;rs2932582	3.88;3.79;3.78;3.56;3.55;3.20;2.95;2.93;2.91;2.83
GOBP_BUNDLE_OF_HIS_CELL_TO_PURKINJE_MYOCYTE_COMMUNICATION	5.72329	0.0128718	0.249204	15	2046	KCNA5;TBX5;CACNA2D1;JUP;SCN10A;RANGRF;SCN5A;DSC2;PKP2;CTNNA3	rs9919705;rs17731569;rs254306;rs35685975;rs6599253;rs12051691;rs7373934;rs4799562;rs11615936;rs75334971	6.41;3.06;2.81;2.47;2.31;2.23;2.21;2.19;2.07;2.03
GOBP_SODIUM_ION_TRANSPORT	4.59057	0.0128803	0.249324	248	21666	FGF12;PRKCE;ATP1B1;NKAIN2;ASIC2;SLC5A1;DMD;SLC6A4;SLC5A4;NEDD4L	rs74714235;rs751237;rs6675509;rs74622660;rs113351607;rs3859834;rs7063535;rs113153446;rs5998277;rs12605506	5.42;4.68;3.95;3.90;3.81;3.69;3.58;3.43;3.25;3.18
GOBP_REGULATION_OF_PROTEIN_BINDING	5.03454	0.013164	0.253815	193	13190	CRMP1;ABL1;LRPAP1;STK3;ZFPM1;CCL23;NRP1;PPARA;DISC1;EFHB	rs111463354;rs894241;rs916189;rs75902959;rs58650620;rs71381488;rs72788110;rs9615416;rs1331056;rs71316238	3.91;3.79;3.30;3.16;3.06;3.01;2.93;2.87;2.85;2.83
GOBP_CELLULAR_CARBOHYDRATE_BIOSYNTHETIC_PROCESS	5.65042	0.0133541	0.256544	75	5102	INSR;FBP2;FBP1;B3GNT2;GYG1;GYG2;SORBS1;PPP1R3C;NDST3;CSGALNACT1	rs57295319;rs591846;rs586140;rs28634929;rs115618395;rs34599585;rs1410596;rs1028936;rs28528872;rs4921663	5.28;4.08;3.77;3.46;3.28;3.20;3.09;2.91;2.90;2.62
GOBP_POLY_A_PLUS_MRNA_EXPORT_FROM_NUCLEUS	5.56082	0.0134734	0.257899	22	1064	HHEX;DDX25;PABPN1;PCID2;IWS1;POLDIP3;NUP93;THOC2;NXF5;NXF1	rs11187133;rs4540843;rs178756;rs12858483;rs4662582;rs137133;rs4238788;rs16296;rs5945054;rs12808085	3.09;2.52;2.42;2.41;2.38;2.15;2.10;2.10;2.06;2.02
GOBP_ARGININE_CATABOLIC_PROCESS	4.85792	0.0136813	0.260079	11	801	NOS2;DDAH1;NOS3;NOS1;OAT;FAH;ARG2;DDAH2;ATP2B4;MIR21	rs2872753;rs10873708;rs4148843;rs35994161;rs2459215;rs35695389;rs56256221;rs7757496;rs72743699;rs75440302	3.13;2.94;2.33;2.25;2.18;1.86;1.78;1.72;1.60;1.44
GOBP_CARBOHYDRATE_DERIVATIVE_CATABOLIC_PROCESS	4.56725	0.0136875	0.260124	168	10761	PDE4D;MMP12;CD44;GNPDA2;FUCA2;NEU3;FBXO27;FBXO17;SUCLG1;NEU1	rs13186687;rs72983521;rs2785180;rs1491324;rs6570562;rs997465;rs61265620;rs61265620;rs4517983;rs146535109	4.74;4.16;3.82;3.69;3.60;3.44;3.38;3.38;3.26;3.14
GOBP_POSITIVE_REGULATION_OF_PROTEIN_POLYUBIQUITINATION	5.33419	0.0137516	0.260393	15	826	SPSB4;DDX3X;UBE2D1;XIAP;GABARAP;FBXO4;UBE2V1;NMI;SKP2;UBE2N	rs62283597;rs787088;rs1934336;rs5958308;rs56093546;rs62361678;rs6095737;rs62167149;rs3804449;rs71458503	2.76;2.68;2.61;1.89;1.78;1.71;1.59;1.53;1.43;1.42
GOBP_REGULATION_OF_NIK_NF_KAPPAB_SIGNALING	5.13373	0.013818	0.260716	108	7532	TRIP6;MIR146A;ADIPOR1;LGALS9;C20orf27;NR3C2;PDCD4;MIR766;ILK;RASSF2	rs11771518;rs4921289;rs7526304;rs4795911;rs4815597;rs3857080;rs2007551;rs146583477;rs61667388;rs2423051	3.74;3.60;3.59;3.50;3.38;3.29;3.27;3.26;3.22;2.77
GOBP_RETROGRADE_AXONAL_TRANSPORT	5.01061	0.0138863	0.261071	20	2349	DST;AGBL4;KIF5A;FBXW11;DLG2;HAP1;SNAPIN;KIF1A;CALY;TMEM108	rs9349821;rs2803275;rs145477125;rs6892217;rs1943716;rs12450769;rs11264236;rs6735606;rs3008327;rs62291624	2.46;2.44;2.36;2.31;2.23;2.13;2.13;2.12;1.97;1.84
GOBP_TRACHEA_DEVELOPMENT	5.93124	0.0141109	0.264355	19	1681	TGFBR2;SHH;RSPO2;HYDIN;RARG;EDA;RARA;WNT7B;FOXF1;BMP4	rs1995450;rs117027107;rs11777716;rs8054131;rs3825084;rs5936535;rs111474879;rs62228061;rs11860063;rs72680512	3.53;2.65;2.51;2.44;2.30;2.30;2.18;2.14;1.98;1.85
GOBP_CELLULAR_RESPONSE_TO_PEPTIDE	4.50071	0.0142332	0.265704	372	26128	INSR;CACNB1;BACE1;PID1;SESN3;FBP1;PRKCQ;MIR146A;ADIPOR1;GPLD1	rs57295319;rs74649011;rs1784045;rs60937332;rs677549;rs586140;rs6602705;rs4921289;rs7526304;rs2744584	5.28;4.52;4.47;4.02;3.94;3.77;3.62;3.60;3.59;3.57
GOBP_RESPONSE_TO_GLUCAGON	5.40013	0.0145295	0.270279	21	1594	STK11;GLP2R;GJB2;GLP1R;CDO1;ADCY8;FGF21;CREB1;CYSLTR2;PFKFB1	rs28841391;rs35384557;rs1537787;rs10305532;rs2650482;rs976267;rs12976705;rs2709387;rs117970328;rs704145	4.20;2.95;2.58;2.49;2.36;2.08;1.99;1.77;1.64;1.59
GOBP_REGULATION_OF_RYANODINE_SENSITIVE_CALCIUM_RELEASE_CHANNEL_ACTIVITY	4.83779	0.0150867	0.279112	25	4117	PDE4D;DMD;CALM2;AKAP6;JPH4;CALM1;NOS1;JPH3;FKBP1A;TRDN	rs13186687;rs7063535;rs12622488;rs10133229;rs222679;rs11159966;rs35994161;rs8046802;rs6109434;rs9320944	4.74;3.58;2.51;2.36;2.31;2.27;2.25;2.11;2.09;1.94
GOBP_NEUROTRANSMITTER_RECEPTOR_TRANSPORT_TO_PLASMA_MEMBRANE	6.14619	0.015127	0.279429	15	1136	GRIP2;GRIP1;CPLX1;LRRC7;ARHGAP44;SLC1A1;SNAP25;SCRIB;VPS35;RAB11A	rs34951957;rs7294923;rs73207791;rs1113931;rs76752310;rs72691978;rs6108464;rs56081632;rs72816873;rs11637538	3.87;3.69;3.39;3.09;2.52;2.46;2.15;2.07;2.07;2.00
GOBP_REGULATION_OF_MEMBRANE_PROTEIN_ECTODOMAIN_PROTEOLYSIS	5.55514	0.0151804	0.279435	23	1391	TIMP1;GPLD1;RGMA;SNX33;ADAM9;SNX9;ADAM8;IL1B;TNFRSF1B;TIMP2	rs12012797;rs2744584;rs34327248;rs11634828;rs75385437;rs9456946;rs3008362;rs1143629;rs653667;rs62075628	4.92;3.57;2.77;2.39;2.37;2.25;2.25;2.20;2.12;2.04
GOBP_NEGATIVE_REGULATION_OF_ENDOTHELIAL_CELL_DIFFERENTIATION	5.50479	0.0152443	0.279638	11	827	VEGFA;JAG1;XDH;ACVRL1;ID1;MIR10A;NOTCH4;ZEB1;S1PR3;MIR1-1	rs699946;rs2273061;rs207428;rs35680116;rs58875461;rs9912849;rs206015;rs7068509;rs2316280;rs28469708	3.04;2.74;2.45;2.45;2.15;1.65;1.44;1.39;1.25;1.20
GOBP_HORMONE_MEDIATED_SIGNALING_PATHWAY	5.03236	0.0154366	0.281209	185	12850	ZMIZ1;FOXP1;ADIPOR1;CRHR1;PKN1;UFSP2;THRB;RXRG;RNF6;DEFA1	rs704016;rs6786408;rs7526304;rs56842912;rs57525801;rs72712018;rs74956157;rs145554599;rs9553765;rs2615787	4.88;3.60;3.59;3.19;3.10;3.07;3.04;3.02;2.91;2.88
GOBP_DOPAMINERGIC_NEURON_DIFFERENTIATION	4.56185	0.0155575	0.282202	41	2773	CDNF;LMX1A;VEGFA;FOXA2;SHH;CSNK1E;RSPO2;SFRP1;TIAM1;WNT3	rs6602765;rs17468805;rs699946;rs1203915;rs117027107;rs135746;rs11777716;rs34801356;rs8133413;rs199528	3.92;3.07;3.04;2.77;2.65;2.57;2.51;2.49;2.34;2.29
GOBP_REGULATION_OF_AMINE_METABOLIC_PROCESS	4.66348	0.0155859	0.282456	33	2005	SIRT4;PDE1B;DRD1;CHRNB2;SLC7A7;VPS35;DRD4;ITGB2;ABAT;NPY	rs1179440;rs1022232;rs267381;rs9427094;rs12892526;rs72816873;rs11246211;rs12482072;rs1730966;rs10272787	3.45;3.01;2.52;2.42;2.18;2.07;2.07;2.06;2.05;2.03
GOBP_SYNAPTIC_VESICLE_EXOCYTOSIS	5.1441	0.0155903	0.282495	95	8316	SYN1;ERC2;SV2C;CPLX1;WNT7A;PRKCG;SYT10;UNC13C;RAB5A;CPLX2	rs12012797;rs56242225;rs2937715;rs73207791;rs1433359;rs60166062;rs12316201;rs11633610;rs71316238;rs11134935	4.92;4.64;3.67;3.39;3.24;3.18;3.05;3.00;2.83;2.83
GOBP_NEGATIVE_REGULATION_OF_CATABOLIC_PROCESS	4.3327	0.0157428	0.283855	311	20989	TIMP1;HCAR2;HCAR1;TIRAP;FBP1;DAZL;CLEC16A;MIR146A;GPLD1;CCAR2	rs12012797;rs11059711;rs11059711;rs56207600;rs586140;rs12107037;rs4781019;rs4921289;rs2744584;rs2469762	4.92;4.16;4.16;4.07;3.77;3.66;3.64;3.60;3.57;3.56
GOBP_POSITIVE_REGULATION_OF_MAP_KINASE_ACTIVITY	4.74001	0.0161832	0.290802	119	9140	INSR;DUSP19;TGFA;FGFR1;ROBO1;FLT1;PLA2G1B;PDGFA;AXIN1;FGD2	rs57295319;rs77889075;rs1839203;rs2956724;rs73129022;rs7987649;rs1179440;rs148332061;rs2858007;rs60986152	5.28;4.67;3.90;3.68;3.65;3.63;3.45;3.13;3.11;3.07
GOBP_PLASMA_MEMBRANE_FUSION	4.92642	0.0163357	0.292548	26	1187	LYZL6;ADAM2;SPACA3;NOX5;SPACA5;SPACA5B;NSF;TIE1;CD9;IZUMO1R	rs71381488;rs7816779;rs28964;rs16952807;rs506353;rs506353;rs199528;rs1198979;rs6489697;rs11604496	3.01;2.54;2.49;2.46;2.45;2.45;2.29;2.27;2.16;2.06
GOBP_NEGATIVE_REGULATION_OF_ATP_METABOLIC_PROCESS	5.0997	0.016584	0.29528	19	1590	PID1;FBP1;PPARA;IER3;TSPO;NUPR1;HDAC4;FIS1;H19;PARP1	rs60937332;rs586140;rs9615416;rs6915638;rs138974;rs138534121;rs4852023;rs56896054;rs77530445;rs2666429	4.02;3.77;2.87;2.62;2.43;2.15;2.13;1.94;1.75;1.66
GOBP_POSITIVE_REGULATION_OF_PROTEIN_SERINE_THREONINE_KINASE_ACTIVITY	5.08305	0.0166072	0.295456	182	12693	INSR;DUSP19;TGFA;FGFR1;ROBO1;FLT1;PLA2G1B;PDGFA;AXIN1;FGD2	rs57295319;rs77889075;rs1839203;rs2956724;rs73129022;rs7987649;rs1179440;rs148332061;rs2858007;rs60986152	5.28;4.67;3.90;3.68;3.65;3.63;3.45;3.13;3.11;3.07
GOBP_INTRACELLULAR_MRNA_LOCALIZATION	5.35269	0.0166844	0.295784	10	839	FUBP3;A1CF;BICD1;ZNF385A;MEX3D;HNRNPAB;ZFP36;ZFP36L1;CASC3;DHX36	rs894241;rs10994563;rs73295804;rs111929439;rs10413090;rs142704406;rs35466645;rs6573856;rs3744805;rs12488999	3.79;2.31;2.12;2.11;1.94;1.71;1.38;1.25;1.20;0.89
GOBP_SEX_DIFFERENTIATION	4.48976	0.0168517	0.297751	268	21194	INSR;DHCR24;IMMP2L;ROBO2;SLIT3;CSMD1;TBX3;ARID5B;TFPT;BOK	rs57295319;rs658150;rs80269365;rs13090400;rs2668054;rs34930634;rs7302926;rs77968426;rs11883211;rs7558942	5.28;5.21;3.71;3.65;3.61;3.58;3.48;3.34;3.30;3.27
GOBP_NEGATIVE_REGULATION_OF_TRANSPORTER_ACTIVITY	4.41519	0.0170619	0.299553	103	7775	PRKCE;PPP3CC;CTTNBP2NL;CRHR1;NEDD4L;ANK3;EPO;EPHB2;PPP3CB;SLN	rs751237;rs2469762;rs2492497;rs56842912;rs12605506;rs2018783;rs2553023;rs10917285;rs112540608;rs11212328	4.68;3.56;3.37;3.19;3.18;3.15;3.15;2.98;2.91;2.75
GOBP_BILE_ACID_AND_BILE_SALT_TRANSPORT	5.92991	0.0170687	0.299594	30	2582	AKR1C4;AQP9;ABCC3;SLCO1C1;SLCO1A2;SLCO1B3;ABCD3;ATP8B1;SLC10A7;SLC10A2	rs7477097;rs10444840;rs4141292;rs10841614;rs28446944;rs11045451;rs11165132;rs62092651;rs1574454;rs76105485	3.59;2.53;2.49;2.48;2.45;2.37;2.35;2.31;2.25;2.25
GOBP_CALCIUM_ION_TRANSMEMBRANE_TRANSPORT	4.23165	0.0171399	0.299834	341	31583	PDE4D;PRKCE;TRPC5;CACNB1;ATP1B1;ABL1;PKD1L3;DMD;PPP3CC;PLA2G1B	rs13186687;rs751237;rs3027784;rs74649011;rs6675509;rs894241;rs150292648;rs7063535;rs2469762;rs1179440	4.74;4.68;4.55;4.52;3.95;3.79;3.74;3.58;3.56;3.45
GOBP_MITOCHONDRIAL_PROTEIN_PROCESSING	5.24623	0.0172285	0.300086	12	1115	IMMP2L;SIRT4;MIPEP;LRRK2;STOML2;PMPCA;AFG3L2;SPG7;OMA1;IMMP1L	rs80269365;rs1179440;rs75164808;rs10878208;rs4878605;rs34626699;rs8093494;rs12929254;rs12128925;rs17705427	3.71;3.45;2.45;2.32;2.15;1.81;1.59;1.51;1.21;1.17
GOBP_REGULATION_OF_CHROMATIN_ORGANIZATION	4.94886	0.0172713	0.300376	39	2621	ATF7IP;AICDA;ALKBH4;SETDB2;BAZ1A;MLLT3;PHF8;TLK1;SETDB1;APOBEC1	rs10846002;rs61919199;rs4729789;rs73487481;rs6571690;rs224008;rs7053995;rs77110749;rs12033744;rs73064661	2.89;2.89;2.77;2.74;2.18;2.17;2.13;2.06;2.06;2.03
GOBP_MICROTUBULE_ANCHORING_AT_MICROTUBULE_ORGANIZING_CENTER	4.99815	0.0174537	0.302321	14	1144	NIN;DCTN1;CCDC68;GSK3B;MAP1S;BICD1;CEP19;PCM1;CCDC120;KIF3A	rs2934667;rs7556852;rs60512641;rs189174;rs8107550;rs73295804;rs4912589;rs4288422;rs5953259;rs60168940	3.44;3.05;2.82;2.20;2.20;2.12;2.09;1.44;1.43;1.36
GOBP_ASTRAL_MICROTUBULE_ORGANIZATION	4.82385	0.0177725	0.303839	10	820	CENPJ;NUMA1;EZR;RAB11A;DLG1;CEP120;CLASP1;LIMK2;TPPP;KPNB1	rs2034568;rs75281208;rs2291389;rs11637538;rs1543465;rs78849310;rs79793993;rs5753518;rs62330299;rs757060	2.15;2.15;2.07;2.00;1.82;1.65;1.57;1.31;1.30;0.77
GOBP_REGULATION_OF_CELL_DIVISION	4.69823	0.0178038	0.303986	179	11541	PRKCE;TGFA;E2F8;PRDM15;NLRP5;SMYD5;PDGFA;GIPC1;VEGFA;KIF13A	rs751237;rs1839203;rs45549043;rs13048349;rs56355090;rs526106;rs148332061;rs57525801;rs699946;rs9367972	4.68;3.90;3.54;3.40;3.36;3.33;3.13;3.10;3.04;3.02
GOBP_POSITIVE_REGULATION_OF_NUCLEOTIDE_BIOSYNTHETIC_PROCESS	5.77592	0.0178196	0.304061	16	1266	PID1;NOS2;PPARA;TMSB4X;NOS3;NOS1;GUCA1A;PPARGC1A;ADORA2B;VCP	rs60937332;rs2872753;rs9615416;rs62590558;rs4148843;rs35994161;rs17624071;rs56869809;rs8081235;rs4127857	4.02;3.13;2.87;2.44;2.33;2.25;2.15;1.76;1.75;1.43
GOBP_PULMONARY_VALVE_MORPHOGENESIS	4.53102	0.0179157	0.304513	19	1898	ROBO1;ROBO2;NFATC1;SLIT2;JAG1;NOS3;ADAMTS5;HEY1;SMAD6;HEYL	rs73129022;rs13090400;rs8096731;rs67760769;rs2273061;rs4148843;rs9636787;rs73264091;rs11071912;rs111768751	3.65;3.65;3.23;2.96;2.74;2.33;2.19;2.14;2.02;1.96
GOBP_REGULATION_OF_CELL_GROWTH_INVOLVED_IN_CARDIAC_MUSCLE_CELL_DEVELOPMENT	5.33961	0.0179437	0.304644	20	1870	FOXP1;PI16;PPARA;HAMP;PARP2;AKAP6;IGF1;CAV3;EDN1;MIR199B	rs6786408;rs9296204;rs9615416;rs12976524;rs1760898;rs10133229;rs10860862;rs17049547;rs34807043;rs3003573	3.60;3.00;2.87;2.79;2.70;2.36;2.28;2.12;2.05;1.57
GOBP_ENAMEL_MINERALIZATION	5.63757	0.0179824	0.30499	17	1414	WDR72;PPARA;MMP20;ENAM;SLC4A2;TBX1;SLC24A4;DMP1;TCIRG1;MSX2	rs689813;rs9615416;rs72973505;rs72859632;rs4148843;rs72646967;rs8012893;rs62315991;rs12418239;rs4868444	3.06;2.87;2.82;2.59;2.33;2.20;2.15;2.12;2.03;1.87
GOBP_ADHERENS_JUNCTION_ASSEMBLY	4.97271	0.018072	0.305806	13	1100	TBCD;VCL;JAM3;PIP5K1C;ACTB;DLG5;SMAD7;FER;PAK2;CTNNB1	rs62076067;rs10458657;rs3168117;rs28416788;rs62453414;rs2801827;rs1319951;rs72796566;rs13097643;rs77112271	3.92;3.49;2.92;2.81;2.54;2.46;2.28;1.86;1.73;1.44
GOBP_POSITIVE_REGULATION_OF_EMBRYONIC_DEVELOPMENT	5.05892	0.0180958	0.306022	20	2213	TENM4;NLRP5;PLCB1;TLE6;FOXA2;RBM19;B4GALT5;SCX;ZBED3;WNT3A	rs598792;rs56355090;rs6118228;rs55893662;rs1203915;rs143374879;rs6012717;rs7838766;rs13162491;rs6672601	4.41;3.36;3.20;2.92;2.77;2.46;2.43;2.41;1.97;1.88
GOBP_MANNOSYLATION	5.1061	0.0181073	0.306127	30	2460	ALG1L2;TMTC2;DPY19L2;DPM2;FKTN;TMTC1;FKRP;DPY19L3;POMT1;PIGM	rs61073628;rs34214653;rs3864440;rs66671177;rs113855877;rs9300190;rs112302437;rs12460248;rs946713;rs2789434	3.18;2.67;2.49;2.29;2.22;2.21;2.14;2.01;2.00;1.78
GOBP_TRANSFORMING_GROWTH_FACTOR_BETA_ACTIVATION	5.46341	0.018422	0.308963	12	1510	LTBP1;NRROS;PSG9;LRRC32;FURIN;ITGB8;ITGAV;ITGB6;TNXB;HSP90AB1	rs60166170;rs2137194;rs10401228;rs72934351;rs8038275;rs2188869;rs58644770;rs35375687;rs206015;rs1057985	3.03;2.39;2.14;2.01;1.89;1.82;1.79;1.57;1.44;1.22
GOBP_RESPONSE_TO_MUSCLE_STRETCH	4.98655	0.0185202	0.309627	26	3743	DMD;CSRP3;TTN;SLC8A1;NPPA;RYR2;GSN;NFKBIA;JUN;CAV3	rs7063535;rs45549043;rs116343952;rs12465274;rs198372;rs2010033;rs10818528;rs17114075;rs2811883;rs17049547	3.58;3.54;3.07;3.07;2.88;2.86;2.18;2.15;2.12;2.12
GOBP_POSITIVE_REGULATION_OF_CELL_CYCLE_PROCESS	4.76792	0.0189597	0.315975	249	15578	KCNA5;INSR;PRKCE;TGFA;E2F8;KMT2E;NDC80;PLCB1;RRM2;GIPC1	rs9919705;rs57295319;rs751237;rs1839203;rs45549043;rs35418021;rs28601731;rs6118228;rs11891059;rs57525801	6.41;5.28;4.68;3.90;3.54;3.30;3.23;3.20;3.10;3.10
GOBP_NEGATIVE_REGULATION_OF_TOLL_LIKE_RECEPTOR_4_SIGNALING_PATHWAY	4.95077	0.0190835	0.317038	12	976	MIR146A;DAB2IP;BPIFB1;RAB7B;LILRA2;MFHAS1;TNFAIP3;LYN;MIR708;NR1D1	rs4921289;rs10985398;rs293738;rs28505779;rs28384500;rs73526088;rs57163170;rs13249338;rs11237837;rs3744805	3.60;2.61;2.37;2.15;2.14;1.88;1.74;1.67;1.27;1.20
GOBP_B_CELL_PROLIFERATION	4.4593	0.0191758	0.317573	102	5625	TIRAP;MNDA;ABL1;TYROBP;PKN1;CD40LG;NCKAP1L;EPHB2;IFNA14;IFNA10	rs56207600;rs10908694;rs894241;rs4806237;rs57525801;rs175738;rs1022232;rs10917285;rs7024738;rs7024738	4.07;4.03;3.79;3.25;3.10;3.10;3.01;2.98;2.88;2.88
GOBP_REGULATION_OF_PEPTIDYL_CYSTEINE_S_NITROSYLATION	5.355	0.0192888	0.318447	11	2390	DMD;NOS1AP;TXN;OXR1;SNTA1;ATP2B4;NCOA7;ACE;TBC1D24;MIR132	rs7063535;rs72700136;rs13294400;rs1381839;rs187449369;rs72743699;rs9491540;rs8066114;rs78272777;rs112491239	3.58;2.83;2.52;2.12;2.02;1.60;1.41;1.28;0.99;0.85
GOBP_EMBRYO_IMPLANTATION	4.35913	0.0196267	0.322031	56	3712	BSG;TIMP1;PRDM14;TGFBR2;EPO;VEGFA;IGFBP7;C1QBP;STC2;ACVR1B	rs6510824;rs12012797;rs6472506;rs1995450;rs2553023;rs699946;rs73242633;rs12602483;rs62377293;rs2701129	4.93;4.92;3.62;3.53;3.15;3.04;2.74;2.65;2.55;2.51
GOBP_INNATE_IMMUNE_RESPONSE_IN_MUCOSA	5.20904	0.0196285	0.322053	19	1062	PLA2G1B;NOS2;DEFA4;DEFA1;DEFA6;DEFA1B;BPIFB1;DEFA5;DEFA3;RPL39	rs1179440;rs2872753;rs2615787;rs2615787;rs2615787;rs2615787;rs293738;rs74636924;rs4610775;rs45555441	3.45;3.13;2.88;2.88;2.88;2.88;2.37;2.28;2.12;2.12
GOBP_POSITIVE_REGULATION_OF_ACTIN_NUCLEATION	5.06666	0.0199884	0.32693	14	1359	NCKAP1;BRK1;FMN1;FCHSD2;WASF3;SCIN;WHAMM;GSN;CYFIP1;MAGEL2	rs148384538;rs165501;rs3887107;rs12786299;rs9507771;rs77769673;rs58229275;rs10818528;rs892483;rs78556587	5.97;2.91;2.76;2.57;2.57;2.56;2.52;2.18;2.13;1.76
GOBP_DNA_METHYLATION_DEPENDENT_HETEROCHROMATIN_FORMATION	5.16379	0.0201322	0.328267	29	1738	ATF7IP;AICDA;SETDB2;MBD3L5;MBD3L4;MBD3L3;MBD3L2;SETDB1;MBD3L1;APOBEC1	rs10846002;rs61919199;rs73487481;rs2967666;rs2967666;rs2967666;rs2967666;rs12033744;rs9676331;rs73064661	2.89;2.89;2.74;2.32;2.32;2.32;2.32;2.06;2.06;2.03
GOBP_PRIMARY_MIRNA_PROCESSING	4.18933	0.020335	0.329833	17	993	SRRT;HNRNPA2B1;PUS10;DDX3X;LIN28B;SRSF3;SMAD3;DDX5;METTL3;DGCR8	rs11771518;rs4722587;rs34683507;rs787088;rs77566078;rs138270309;rs16950687;rs118201863;rs2319867;rs73877146	3.74;3.01;2.91;2.68;2.23;2.03;1.97;1.75;1.66;1.66
GOBP_REGULATION_OF_CELL_CYCLE_G1_S_PHASE_TRANSITION	4.42747	0.0203588	0.329954	202	12454	KCNA5;SMARCA2;MYO16;KMT2E;PLCB1;RRM2;GIGYF2;PHF10;EGFR;DDX3X	rs9919705;rs7871823;rs71435290;rs35418021;rs6118228;rs11891059;rs73999704;rs17860628;rs7801956;rs787088	6.41;3.31;3.30;3.30;3.20;3.10;3.04;2.86;2.70;2.68
GOBP_MEMBRANE_FUSION	4.71548	0.0204345	0.330138	167	10046	ERC2;YIPF7;STX8;CPLX1;TBC1D4;VPS8;SAMD9;LYZL6;NSFL1C;CPLX2	rs56242225;rs16857127;rs72818033;rs73207791;rs12876647;rs10937203;rs4729068;rs71381488;rs112327804;rs11134935	4.64;4.07;3.84;3.39;3.30;3.11;3.04;3.01;2.86;2.83
GOBP_POSITIVE_REGULATION_OF_ATP_BIOSYNTHETIC_PROCESS	4.89051	0.0205149	0.330427	11	907	PID1;PPARA;TMSB4X;PPARGC1A;VCP;PINK1;IL4;NDUFC2;TREM2;ENO1	rs60937332;rs9615416;rs62590558;rs56869809;rs4127857;rs637570;rs17510339;rs603704;rs11756788;rs4908517	4.02;2.87;2.44;1.76;1.43;1.39;1.35;1.09;0.89;0.70
GOBP_ACROSOME_REACTION	4.97979	0.0206636	0.330901	38	3000	PLCB1;SYT6;GLRB;B4GALT1;IQCF1;ZP2;AKAP3;ACR;SPINK1;UNC13B	rs6118228;rs596980;rs11937778;rs7865362;rs111632417;rs760032;rs2267550;rs79725623;rs78868255;rs4878605	3.20;2.83;2.63;2.56;2.52;2.34;2.33;2.27;2.23;2.15
GOBP_T_CELL_EXTRAVASATION	5.16561	0.02074	0.331143	12	815	XG;F11R;CD99L2;RIPK3;CCL2;CRKL;CCR2;IL27RA;CRK;ITGAL	rs34599585;rs4596920;rs10156917;rs10483285;rs11654788;rs2097674;rs62244846;rs12460424;rs117285947;rs13332167	3.20;2.99;2.39;2.32;2.07;2.07;2.07;2.05;1.87;1.28
GOBP_REGULATION_OF_NUCLEOTIDE_BIOSYNTHETIC_PROCESS	4.29558	0.0207585	0.331201	31	1948	PID1;NOS2;PPARA;TMSB4X;NOS3;DNAJC30;SPHK2;NOS1;GUCA1B;GUCA1A	rs60937332;rs2872753;rs9615416;rs62590558;rs4148843;rs17145813;rs2665582;rs35994161;rs17624071;rs17624071	4.02;3.13;2.87;2.44;2.33;2.29;2.26;2.25;2.15;2.15
GOBP_NEGATIVE_REGULATION_OF_CELL_GROWTH_INVOLVED_IN_CARDIAC_MUSCLE_CELL_DEVELOPMENT	5.15012	0.0208771	0.331692	12	1147	FOXP1;PI16;PPARA;CAV3;MIR199B;MIR199A1;G6PD;YY1;RGS4;CTDP1	rs6786408;rs9296204;rs9615416;rs17049547;rs3003573;rs11881066;rs3737557;rs78885076;rs7546247;rs7238206	3.60;3.00;2.87;2.12;1.57;1.43;1.40;1.39;1.38;1.36
GOBP_MONOCYTE_ACTIVATION	4.39072	0.0208815	0.331712	13	1187	DYSF;FOXP1;FN1;ADAM10;AZU1;SPACA3;ADAM9;MT1G;LILRB4;NPY	rs4852258;rs6786408;rs10188325;rs72743035;rs184978907;rs28964;rs75385437;rs4238788;rs8101787;rs10272787	4.36;3.60;3.01;2.60;2.57;2.49;2.37;2.10;2.07;2.03
GOBP_FRUCTOSE_METABOLIC_PROCESS	5.31824	0.0210059	0.332258	13	670	FBP2;FBP1;PFKFB3;AKR1B1;ALDOB;ALDOC;PFKFB1;GLYCTK;SORD;KHK	rs591846;rs586140;rs77537058;rs117456364;rs144647440;rs9900928;rs704145;rs34514944;rs269866;rs7588926	4.08;3.77;2.52;2.46;2.01;1.74;1.59;1.58;1.54;1.48
GOBP_IMP_BIOSYNTHETIC_PROCESS	4.46375	0.0211673	0.333811	11	609	ATIC;AMPD3;PFAS;APRT;HPRT1;PAICS;PPAT;ADSL;GART;AMPD2	rs7593777;rs7941691;rs12051691;rs72813548;rs6634981;rs13150137;rs13150137;rs11703324;rs12626839;rs35731329	2.97;2.63;2.23;1.51;1.45;1.42;1.42;0.99;0.99;0.71
GOBP_NEUTROPHIL_EXTRAVASATION	5.74458	0.0217839	0.342513	13	1043	XG;OLFM4;CD177;PRTN3;FUT7;CD99L2;PIK3CG;ADAM8;MDK;PIK3CD	rs34599585;rs67353875;rs62113720;rs184978907;rs17250239;rs10156917;rs6959577;rs3008362;rs78612907;rs111521549	3.20;2.85;2.66;2.57;2.40;2.39;2.33;2.25;1.50;1.47
GOBP_REGULATION_OF_CALCIUM_ION_TRANSPORT	5.1309	0.0221421	0.347112	254	21366	PDE4D;PRKCE;CACNB1;ATP1B1;ABL1;DMD;PPP3CC;PLA2G1B;TRPV3;IL16	rs13186687;rs751237;rs74649011;rs6675509;rs894241;rs7063535;rs2469762;rs1179440;rs9905037;rs28556997	4.74;4.68;4.52;3.95;3.79;3.58;3.56;3.45;3.43;3.36
GOBP_RESPONSE_TO_INTERLEUKIN_1	4.61983	0.0223068	0.348659	134	8009	USP10;SELE;MIR146A;LGALS9;CCL13;CCL8;CCL1;MIR766;PLCB1;IGBP1	rs2012708;rs3917438;rs4921289;rs4795911;rs77786372;rs77786372;rs77786372;rs146583477;rs6118228;rs12397811	3.73;3.69;3.60;3.50;3.37;3.37;3.37;3.26;3.20;3.17
GOBP_NEGATIVE_REGULATION_OF_EXTRINSIC_APOPTOTIC_SIGNALING_PATHWAY_VIA_DEATH_DOMAIN_RECEPTORS	4.568	0.0232121	0.361739	31	1562	SCRT2;DDX3X;NOS3;SERPINE1;GSK3B;BCL2L1;BMP5;MIR222;MIR221;PEA15	rs282170;rs787088;rs4148843;rs3177697;rs189174;rs6060359;rs6906682;rs150553877;rs150553877;rs72706663	2.76;2.68;2.33;2.24;2.20;2.03;1.99;1.94;1.94;1.86
GOBP_DEVELOPMENT_OF_PRIMARY_FEMALE_SEXUAL_CHARACTERISTICS	4.47723	0.0235487	0.365905	106	10741	INSR;IMMP2L;ROBO2;SLIT3;CSMD1;ARID5B;VEGFA;SLIT2;EIF2B4;KDR	rs57295319;rs80269365;rs13090400;rs2668054;rs34930634;rs77968426;rs699946;rs67760769;rs11684134;rs12498317	5.28;3.71;3.65;3.61;3.58;3.34;3.04;2.96;2.95;2.91
GOBP_NEUROTRANSMITTER_RECEPTOR_TRANSPORT	4.58655	0.0238622	0.36969	24	2078	GRIP2;GRIP1;CPLX1;LRRC7;CACNG8;NETO1;CACNG3;ARHGAP44;SLC1A1;CACNG5	rs34951957;rs7294923;rs73207791;rs1113931;rs444939;rs111246915;rs112049972;rs76752310;rs72691978;rs1990339	3.87;3.69;3.39;3.09;2.74;2.55;2.52;2.52;2.46;2.45
GOBP_DNA_DEALKYLATION	4.56064	0.0239982	0.369906	37	3039	MPG;AICDA;ALKBH4;FTO;A1CF;TDG;ALKBH3;DPPA3;APOBEC1;TOX	rs9924289;rs61919199;rs4729789;rs17820875;rs10994563;rs117856328;rs61883844;rs73064661;rs73064661;rs826420	4.29;2.89;2.77;2.32;2.31;2.05;2.05;2.03;2.03;1.98
GOBP_INOSITOL_PHOSPHATE_MEDIATED_SIGNALING	5.1918	0.0240172	0.369934	55	4843	CAMTA1;PPP3CC;ITPR1;INPP5A;NFATC1;ITPR3;PPP3CB;EFHB;LACRT;PTBP1	rs1070913;rs2469762;rs9857776;rs2804006;rs8096731;rs55774724;rs112540608;rs71316238;rs7311076;rs184978907	3.57;3.56;3.26;3.23;3.23;3.07;2.91;2.83;2.69;2.57
GOBP_REGULATION_OF_CENTRIOLE_REPLICATION	4.33607	0.0240951	0.370041	22	1266	KAT2B;C10orf90;CDK5RAP2;NPM1;ALMS1;CENPJ;KAT2A;MDM1;CEP295;PPP1R35	rs4435663;rs117523300;rs10760096;rs75774027;rs11684858;rs2034568;rs2277621;rs73138186;rs2226619;rs117078929	2.49;2.46;2.38;2.31;2.26;2.15;2.12;2.07;1.99;1.98
GOBP_ADENYLATE_CYCLASE_MODULATING_G_PROTEIN_COUPLED_RECEPTOR_SIGNALING_PATHWAY	4.62956	0.0242817	0.371054	208	16688	PDE4D;ADRA1B;GRM4;GRM6;ADRA1A;PRKACB;CRHR1;GRM1;PTGER1;OXER1	rs13186687;rs56269052;rs73412885;rs59419082;rs523851;rs147322175;rs56842912;rs362842;rs57525801;rs1971137	4.74;4.26;3.45;3.34;3.31;3.31;3.19;3.14;3.10;2.98
GOBP_NEGATIVE_REGULATION_OF_MONOATOMIC_ION_TRANSPORT	4.39984	0.0243221	0.371273	133	10171	PRKCE;GABRE;PPP3CC;CRHR1;NEDD4L;ANK3;EPO;EPHB2;PPP3CB;NTSR1	rs751237;rs1047251;rs2469762;rs56842912;rs12605506;rs2018783;rs2553023;rs10917285;rs112540608;rs111956194	4.68;4.20;3.56;3.19;3.18;3.15;3.15;2.98;2.91;2.89
GOBP_REGULATION_OF_PEPTIDYL_SERINE_PHOSPHORYLATION	5.14075	0.0243893	0.371964	140	10983	ARAF;PDE4D;CD44;BAG4;DMD;AXIN1;NCK1;BAK1;SPTBN4;VEGFA	rs12012797;rs13186687;rs2785180;rs72644707;rs7063535;rs2858007;rs6773440;rs55774724;rs16974365;rs699946	4.92;4.74;3.82;3.78;3.58;3.11;3.08;3.07;3.06;3.04
GOBP_REGULATION_OF_NEUTROPHIL_MIGRATION	4.66465	0.0247924	0.376374	44	2722	TIRAP;CAMK1D;XG;NCKAP1L;SLIT2;JAM3;OLFM4;BST1;C1QBP;FUT7	rs56207600;rs11594130;rs34599585;rs1022232;rs67760769;rs3168117;rs67353875;rs2302467;rs12602483;rs17250239	4.07;3.97;3.20;3.01;2.96;2.92;2.85;2.71;2.65;2.40
GOBP_NEGATIVE_REGULATION_OF_PEPTIDASE_ACTIVITY	4.25434	0.025147	0.380664	226	12676	DHCR24;TIMP1;CD44;MIRLET7B;SERPINF1;SERPINF2;IGBP1;PZP;SH3RF1;VEGFA	rs658150;rs12012797;rs2785180;rs6008967;rs8074026;rs8074026;rs12397811;rs10843050;rs79122457;rs699946	5.21;4.92;3.82;3.34;3.20;3.20;3.17;3.15;3.11;3.04
GOBP_CELL_CYCLE_G1_S_PHASE_TRANSITION	4.21008	0.0252358	0.380917	267	16125	KCNA5;CDC34;SMARCA2;MYO16;KMT2E;TAF10;RPS6;PLCB1;RRM2;GIGYF2	rs9919705;rs6510824;rs7871823;rs71435290;rs35418021;rs61667388;rs10125976;rs6118228;rs11891059;rs73999704	6.41;4.93;3.31;3.30;3.30;3.22;3.22;3.20;3.10;3.04
GOBP_REGULATION_OF_TRANSPORTER_ACTIVITY	4.19005	0.0254854	0.383588	300	26875	FGF12;PDE4D;PRKCE;CACNB1;ATP1B1;LRRC38;DMD;PPP3CC;CTTNBP2NL;CNIH3	rs74714235;rs13186687;rs751237;rs74649011;rs6675509;rs2282185;rs7063535;rs2469762;rs2492497;rs61827152	5.42;4.74;4.68;4.52;3.95;3.68;3.58;3.56;3.37;3.31
GOBP_REGULATION_OF_HETEROCHROMATIN_FORMATION	4.75706	0.0260789	0.389385	27	1898	ATF7IP;AICDA;SETDB2;BAZ1A;PHF8;SETDB1;DPPA3;APOBEC1;SIN3A;TRIM28	rs10846002;rs61919199;rs73487481;rs6571690;rs7053995;rs12033744;rs73064661;rs73064661;rs62029707;rs12980697	2.89;2.89;2.74;2.18;2.13;2.06;2.03;2.03;2.02;1.94
GOBP_POSITIVE_REGULATION_OF_CYSTEINE_TYPE_ENDOPEPTIDASE_ACTIVITY_INVOLVED_IN_APOPTOTIC_SIGNALING_PATHWAY	4.87493	0.0260928	0.389519	10	634	LGALS9;HTRA2;FAS;BAX;GSN;ST18;SMAD3;TFAP4;JAK2;PRR7	rs4795911;rs7556852;rs2902336;rs73063535;rs10818528;rs112411185;rs16950687;rs12149245;rs10974967;rs2731676	3.50;3.05;2.49;2.45;2.18;2.04;1.97;1.78;1.47;1.39
GOBP_ALPHA_AMINO_ACID_CATABOLIC_PROCESS	4.23431	0.0261574	0.389902	89	5772	SLC25A21;TAT;HGD;ASPA;HAAO;NOS2;ARHGAP11B;DDAH1;IDO1;IDO2	rs4368077;rs148582489;rs1862936;rs9905037;rs10181233;rs2872753;rs12443478;rs10873708;rs78587687;rs78587687	3.96;3.93;3.71;3.43;3.19;3.13;3.07;2.94;2.85;2.85
GOBP_POSITIVE_REGULATION_OF_TRANSCRIPTION_BY_RNA_POLYMERASE_III	4.74163	0.0262	0.389905	18	1388	DEK;SMARCA5;BRF1;RPTOR;MTOR;ICE2;BAZ1B;INHBA;ERCC6;ZNF143	rs181666465;rs12647080;rs3784231;rs10468603;rs2878409;rs62004990;rs145178629;rs10951654;rs11527800;rs1377669	2.59;2.38;2.35;2.32;2.09;1.97;1.96;1.80;1.72;1.71
GOBP_PEPTIDYL_CYSTEINE_MODIFICATION	4.64196	0.0263197	0.389914	49	4943	DMD;NOS2;NOS1AP;GOLGA7;GOLGA7B;TXN;ZDHHC14;ZDHHC20;ZDHHC6;NOS1	rs7063535;rs2872753;rs72700136;rs6994017;rs7081221;rs13294400;rs9505841;rs6490652;rs78564717;rs35994161	3.58;3.13;2.83;2.73;2.59;2.52;2.43;2.35;2.34;2.25
GOBP_GLAND_MORPHOGENESIS	4.49726	0.0263588	0.389916	124	12354	SULF2;LAMA1;NTN1;TGFA;NFIB;CSMD1;TGFBR2;TBX3;TWSG1;PDGFA	rs872111;rs683459;rs62068228;rs1839203;rs72700585;rs34930634;rs1995450;rs7302926;rs4797377;rs148332061	4.26;3.97;3.91;3.90;3.67;3.58;3.53;3.48;3.20;3.13
GOBP_FATTY_ACID_DERIVATIVE_METABOLIC_PROCESS	4.43418	0.0264253	0.39014	69	4565	ELOVL7;GGTLC1;NUDT7;ELOVL5;CYP4F12;AWAT2;ELOVL6;CYP4A11;SLC27A2;DGAT1	rs1379114;rs73110741;rs12447457;rs2397141;rs11667849;rs5936536;rs28572278;rs4339810;rs854149;rs7838766	3.13;2.96;2.92;2.81;2.80;2.75;2.66;2.65;2.48;2.41
GOBP_POSITIVE_REGULATION_OF_ACTIN_FILAMENT_BUNDLE_ASSEMBLY	4.96058	0.0264965	0.390761	60	4799	TPM1;ABL1;BAG4;SORBS3;ARHGEF10L;SERPINF2;EPHA1;NRP1;WNT11;S100A10	rs2899687;rs894241;rs72644707;rs2469762;rs12058554;rs8074026;rs4726619;rs72788110;rs681836;rs2932582	3.88;3.79;3.78;3.56;3.55;3.20;2.95;2.93;2.91;2.83
GOBP_RIBONUCLEOSIDE_MONOPHOSPHATE_CATABOLIC_PROCESS	3.85356	0.0268164	0.393531	15	1344	PNP;NT5E;AMPD3;XDH;GDA;DPYD;NT5C1A;NT5C2;PRTFDC1;ADA	rs79342230;rs12204524;rs7941691;rs207428;rs74346620;rs11165877;rs61781393;rs56036640;rs11014319;rs12479560	2.95;2.70;2.63;2.45;2.28;2.14;1.81;1.59;1.54;1.49
GOBP_PHYSIOLOGICAL_CARDIAC_MUSCLE_HYPERTROPHY	4.39386	0.0274955	0.402379	29	3051	FOXP1;ADRA1A;PI16;SORBS2;PPARA;HAMP;PARP2;AKAP13;AKAP6;IGF1	rs6786408;rs523851;rs9296204;rs12649620;rs9615416;rs12976524;rs1760898;rs111390681;rs10133229;rs10860862	3.60;3.31;3.00;2.98;2.87;2.79;2.70;2.56;2.36;2.28
GOBP_SINGLE_STRANDED_VIRAL_RNA_REPLICATION_VIA_DOUBLE_STRANDED_DNA_INTERMEDIATE	4.53148	0.0279345	0.407674	18	686	AICDA;TOP2B;TOP2A;SMARCB1;SETDB1;TRIM28;CXCL8;MORC2;MPHOSPH8;INPP5K	rs61919199;rs73048068;rs111474879;rs4428104;rs12033744;rs12980697;rs62312369;rs9609157;rs12866889;rs150977900	2.89;2.27;2.18;2.07;2.06;1.94;1.87;1.79;1.71;1.69
GOBP_NEGATIVE_REGULATION_OF_RESPONSE_TO_FOOD	4.54713	0.0283921	0.413211	10	775	CARTPT;UCN;PPARA;NENF;BBS2;GHSR;LEP;SPX;MKKS;BBS4	rs10050910;rs11684134;rs9615416;rs66505337;rs36100025;rs495499;rs13237683;rs1054637;rs635607;rs4777537	3.54;2.95;2.87;2.50;2.03;2.01;1.55;1.30;1.16;0.86
GOBP_OLIGOSACCHARIDE_METABOLIC_PROCESS	4.6758	0.0287177	0.416357	69	4322	FBP2;ST3GAL4;FBP1;NEU3;ST6GALNAC5;NEU1;MOGS;ST6GAL2;MAN2B2;B4GALT1	rs591846;rs56207600;rs586140;rs997465;rs199712;rs146535109;rs7556852;rs6708233;rs28574983;rs7865362	4.08;4.07;3.77;3.44;3.14;3.14;3.05;2.83;2.64;2.56
GOBP_NEGATIVE_REGULATION_OF_GLYCOLYTIC_PROCESS	5.15086	0.0287899	0.416889	14	1153	FBP1;PPARA;IER3;NUPR1;HDAC4;NCOR1;CBFA2T3;SIRT6;GIT1;FLCN	rs586140;rs9615416;rs6915638;rs138534121;rs4852023;rs145923295;rs7200084;rs428253;rs11868722;rs12450037	3.77;2.87;2.62;2.15;2.13;1.58;1.56;1.52;1.51;1.02
GOBP_INOSITOL_PHOSPHATE_CATABOLIC_PROCESS	4.57793	0.0289321	0.417619	18	1487	MTMR2;INPP5A;NTSR1;INPP1;PTEN;INPP4B;SYNJ2;INPP5E;NUDT3;INPP5K	rs7111540;rs2804006;rs111956194;rs56044907;rs12781238;rs112656023;rs9456946;rs34626699;rs206942;rs150977900	3.42;3.23;2.89;2.78;2.59;2.54;2.25;1.81;1.73;1.69
GOBP_CELLULAR_RESPONSE_TO_GAMMA_RADIATION	4.57621	0.0292242	0.420685	28	1292	ELK1;HRAS;CDKN1A;HSF1;CYBA;YAP1;ZMPSTE24;EGR1;BCL2L1;RPL26	rs12012797;rs61877776;rs236485;rs7838766;rs33997949;rs11225133;rs78261279;rs7729723;rs6060359;rs8069620	4.92;2.54;2.42;2.41;2.37;2.22;2.16;2.06;2.03;1.94
GOBP_REGULATION_OF_NEUROTRANSMITTER_TRANSPORT	4.09648	0.0293592	0.420731	95	7750	SYN1;DYSF;SV2C;MYOF;CPLX1;WNT7A;PRKCG;RAB5A;CPLX2;SYT1	rs12012797;rs4852258;rs2937715;rs1721804;rs73207791;rs1433359;rs60166062;rs71316238;rs11134935;rs7971881	4.92;4.36;3.67;3.60;3.39;3.24;3.18;2.83;2.83;2.69
GOBP_MITOCHONDRIAL_ELECTRON_TRANSPORT_CYTOCHROME_C_TO_OXYGEN	4.18199	0.0294135	0.42075	19	790	COX7B2;COX6A1;COX7A1;COX6C;COX6B1;COX7A2L;COX4I2;CYCS;COX7A2;COX8C	rs17459996;rs4767890;rs62113093;rs34593966;rs7247445;rs114356989;rs6060359;rs58844254;rs3756797;rs10141012	2.94;2.93;2.67;2.35;2.34;2.29;2.03;1.97;1.65;1.59
GOBP_NEGATIVE_REGULATION_OF_SMOOTH_MUSCLE_CELL_DIFFERENTIATION	4.07941	0.0294676	0.421317	22	1635	PDCD4;PRDM6;NFATC1;SHH;FGF9;EREG;MIR221;RBPMS2;DNMT1;MED28	rs2007551;rs57513209;rs8096731;rs117027107;rs263932;rs1902996;rs150553877;rs12148913;rs73015114;rs7675225	3.27;3.25;3.23;2.65;2.60;2.30;1.94;1.93;1.80;1.77
GOBP_PROTEIN_EXIT_FROM_ENDOPLASMIC_RETICULUM	5.27684	0.0302395	0.429313	47	3069	AUP1;DERL1;MAP1LC3C;DERL2;SAR1B;TMEM129;EDEM1;TMEM30B;CD81;BCAP31	rs7556852;rs7844465;rs28371939;rs12602483;rs112802858;rs55888408;rs341981;rs17806459;rs2898880;rs12837073	3.05;2.80;2.75;2.65;2.65;2.65;2.58;2.44;2.30;2.26
GOBP_LYSOSOMAL_TRANSPORT	4.42018	0.0303263	0.430172	127	9038	TRAK1;STX8;CLEC16A;AP1G1;GAK;HSPA1A;PLEKHF1;KIF13A;PLEKHF2;PCDHGA3	rs9861303;rs72818033;rs4781019;rs79489472;rs73207791;rs146535109;rs12981424;rs9367972;rs145901548;rs4151699	4.11;3.84;3.64;3.45;3.39;3.14;3.11;3.02;2.91;2.89
GOBP_ESTABLISHMENT_OF_PROTEIN_LOCALIZATION_TO_MEMBRANE	3.93785	0.0303614	0.430472	249	14413	EMC10;ATP1B1;GRIP2;GRIP1;PEX3;KCNB1;SYNE3;TRAM2;CPLX1;ANK3	rs73054474;rs6675509;rs34951957;rs7294923;rs6570562;rs237465;rs1747028;rs13199373;rs73207791;rs2018783	4.21;3.95;3.87;3.69;3.60;3.60;3.48;3.45;3.39;3.15
GOBP_PHAGOCYTOSIS_RECOGNITION	4.37979	0.0306463	0.4329	27	1833	CFP;TUB;COLEC11;CRP;PTX3;LBP;SCARB1;FCN2;FCN1;COLEC12	rs12012797;rs4385931;rs12465002;rs4131568;rs1838142;rs5743533;rs1031605;rs7031054;rs7031054;rs1940440	4.92;2.67;2.60;2.54;2.48;2.38;2.35;2.25;2.25;2.16
GOBP_PURINE_NUCLEOSIDE_MONOPHOSPHATE_CATABOLIC_PROCESS	4.39218	0.0309785	0.436425	11	936	PNP;NT5E;AMPD3;XDH;GDA;NT5C1A;NT5C2;PRTFDC1;ADA;HPRT1	rs79342230;rs12204524;rs7941691;rs207428;rs74346620;rs61781393;rs56036640;rs11014319;rs12479560;rs6634981	2.95;2.70;2.63;2.45;2.28;1.81;1.59;1.54;1.49;1.45
GOBP_PHOSPHOLIPID_DEPHOSPHORYLATION	4.84507	0.0310643	0.436469	26	2046	MTMR2;INPP5A;PTEN;INPP4B;INPP5D;MTMR1;SYNJ2;SGPP2;MTM1;CHRM5	rs7111540;rs2804006;rs12781238;rs112656023;rs72984219;rs10156917;rs9456946;rs10169007;rs12559957;rs7177293	3.42;3.23;2.59;2.54;2.52;2.39;2.25;2.21;2.03;1.94
GOBP_NEGATIVE_REGULATION_OF_EPITHELIAL_CELL_DIFFERENTIATION	4.44483	0.0312071	0.43653	52	3532	FRZB;TBX3;SPRY1;VEGFA;SPRED1;KRAS;JAG1;SIX2;SPRY2;TP63	rs34215267;rs7302926;rs300555;rs699946;rs4244562;rs11047930;rs2273061;rs12990748;rs9531047;rs1515496	4.84;3.48;3.38;3.04;3.04;2.78;2.74;2.66;2.56;2.56
GOBP_REGULATION_OF_CELLULAR_RESPONSE_TO_VASCULAR_ENDOTHELIAL_GROWTH_FACTOR_STIMULUS	3.93687	0.0312722	0.436599	27	2406	ROBO1;VEGFA;SEMA6A;DAB2IP;SPRY2;XDH;CADM4;CCBE1;MIR424;CD63	rs73129022;rs699946;rs9327014;rs10985398;rs9531047;rs207428;rs3213239;rs1791285;rs4503254;rs2293411	3.65;3.04;2.84;2.61;2.56;2.45;2.41;2.33;2.33;2.24
GOBP_REGULATION_OF_NUCLEOTIDE_METABOLIC_PROCESS	3.97846	0.0313182	0.436914	84	5932	INSR;PID1;FBP1;NOS2;PPARA;IER3;ARL2;TMSB4X;TSPO;HTR2A	rs57295319;rs60937332;rs586140;rs2872753;rs9615416;rs6915638;rs149219294;rs62590558;rs138974;rs61948306	5.28;4.02;3.77;3.13;2.87;2.62;2.45;2.44;2.43;2.37
GOBP_NAD_METABOLIC_PROCESS	4.32459	0.0315316	0.438373	42	2167	ASPDH;NADSYN1;HAAO;PTGIS;NMRK1;IDO1;IDO2;SARM1;NAPRT;GPD1L	rs73054474;rs61885945;rs10181233;rs579113;rs7849412;rs78587687;rs78587687;rs8076949;rs6558375;rs12638618	4.21;3.74;3.19;2.99;2.89;2.85;2.85;2.68;2.65;2.61
GOBP_NEGATIVE_REGULATION_OF_MONOATOMIC_ION_TRANSMEMBRANE_TRANSPORT	4.42434	0.0316613	0.43902	102	8434	PRKCE;PPP3CC;CRHR1;NEDD4L;ANK3;EPO;EPHB2;PPP3CB;NTSR1;SLN	rs751237;rs2469762;rs56842912;rs12605506;rs2018783;rs2553023;rs10917285;rs112540608;rs111956194;rs11212328	4.68;3.56;3.19;3.18;3.15;3.15;2.98;2.91;2.89;2.75
GOBP_ARTERY_DEVELOPMENT	4.68665	0.0317969	0.439746	103	6777	ZMIZ1;NPRL3;ROBO1;ROBO2;TGFBR2;AP2B1;VEGFA;LRP2;SNX17;NRP1	rs704016;rs9924289;rs73129022;rs13090400;rs1995450;rs4531775;rs699946;rs4668124;rs11684134;rs72788110	4.88;4.29;3.65;3.65;3.53;3.11;3.04;2.98;2.95;2.93
GOBP_HEPARIN_BIOSYNTHETIC_PROCESS	5.2139	0.0318818	0.439769	11	1028	GLCE;NDST3;CSGALNACT1;SLC10A7;ANGPT1;XYLT2;EXT1;EXT2;NDST4;NDST1	rs8026900;rs28528872;rs4921663;rs1574454;rs67029862;rs62060113;rs11784788;rs60009364;rs17486843;rs6881983	3.17;2.90;2.62;2.25;2.05;2.03;2.00;1.92;1.68;1.63
GOBP_NEGATIVE_REGULATION_OF_BINDING	4.62002	0.032255	0.442138	155	9212	CRMP1;LRPAP1;ZFPM1;CCL23;MAD2L2;PPARA;DISC1;EFHB;RGMA;ZFP90	rs111463354;rs916189;rs58650620;rs71381488;rs7414943;rs9615416;rs1331056;rs71316238;rs34327248;rs11648534	3.91;3.30;3.06;3.01;2.89;2.87;2.85;2.83;2.77;2.76
GOBP_IMP_METABOLIC_PROCESS	4.40307	0.032319	0.442498	16	1053	ATIC;PNP;AMPD3;XDH;PFAS;NT5C1A;NT5C2;APRT;HPRT1;PAICS	rs7593777;rs79342230;rs7941691;rs207428;rs12051691;rs61781393;rs56036640;rs72813548;rs6634981;rs13150137	2.97;2.95;2.63;2.45;2.23;1.81;1.59;1.51;1.45;1.42
GOBP_POSITIVE_REGULATION_OF_SODIUM_ION_TRANSPORT	4.4009	0.0323252	0.442523	32	4447	FGF12;ATP1B1;DMD;ANK3;GPD1L;SCN4B;CNTN1;SCN1B;NOS1;SCN5A	rs74714235;rs6675509;rs7063535;rs2018783;rs12638618;rs876479;rs117826669;rs35876866;rs35994161;rs7373934	5.42;3.95;3.58;3.15;2.61;2.55;2.47;2.29;2.25;2.21
GOBP_TRYPTOPHAN_METABOLIC_PROCESS	3.74649	0.0324546	0.443043	11	677	HAAO;IDO1;IDO2;KMO;GCDH;ACMSD;AFMID;IL4I1;TDO2;KYNU	rs10181233;rs78587687;rs78587687;rs68167185;rs2974754;rs77611474;rs9909570;rs58817317;rs11734585;rs352929	3.19;2.85;2.85;2.08;1.96;1.93;1.81;1.75;1.30;1.00
GOBP_CELLULAR_RESPONSE_TO_PEPTIDE_HORMONE_STIMULUS	3.95347	0.0327293	0.445642	303	21279	INSR;PID1;SESN3;FBP1;PRKCQ;ADIPOR1;GPLD1;CSRP3;PLA2G1B;ZNF592	rs57295319;rs60937332;rs677549;rs586140;rs6602705;rs7526304;rs2744584;rs45549043;rs1179440;rs16974510	5.28;4.02;3.94;3.77;3.62;3.59;3.57;3.54;3.45;3.44
GOBP_POSITIVE_REGULATION_OF_T_CELL_APOPTOTIC_PROCESS	4.68386	0.032943	0.446839	13	777	LGALS9;IDO1;PDCD1;ADAM8;P2RX7;CD274;BCL2L11;LGALS16;CCL5;TP53	rs4795911;rs78587687;rs28520318;rs3008362;rs475836;rs62559127;rs4533473;rs2354229;rs11656322;rs62062581	3.50;2.85;2.84;2.25;1.77;1.48;1.43;1.38;1.24;1.18
GOBP_POSITIVE_REGULATION_OF_HEART_RATE	3.59325	0.0329977	0.447075	25	2648	PDE4D;ADRA1B;TPM1;ADRA1A;NPPA;RYR2;ADM;SLC1A1;KCNQ1;EDN3	rs13186687;rs56269052;rs2899687;rs523851;rs198372;rs2010033;rs11042750;rs72691978;rs2898880;rs8116700	4.74;4.26;3.88;3.31;2.88;2.86;2.53;2.46;2.30;2.19
GOBP_NEGATIVE_REGULATION_OF_CELLULAR_RESPONSE_TO_VASCULAR_ENDOTHELIAL_GROWTH_FACTOR_STIMULUS	3.87024	0.0331507	0.447544	16	1236	SEMA6A;DAB2IP;SPRY2;XDH;CADM4;MIR424;ADAMTS12;ATP2B4;HRG;IL12A	rs9327014;rs10985398;rs9531047;rs207428;rs3213239;rs4503254;rs5867197;rs72743699;rs76675228;rs671046	2.84;2.61;2.56;2.45;2.41;2.33;2.11;1.60;1.55;1.47
GOBP_REGULATION_OF_DNA_METHYLATION_DEPENDENT_HETEROCHROMATIN_FORMATION	5.44059	0.0332289	0.447783	17	1308	ATF7IP;AICDA;SETDB2;SETDB1;APOBEC1;TRIM28;PPHLN1;DNMT1;MORC2;L3MBTL3	rs10846002;rs61919199;rs73487481;rs12033744;rs73064661;rs12980697;rs1669929;rs73015114;rs9609157;rs9492473	2.89;2.89;2.74;2.06;2.03;1.94;1.85;1.80;1.79;1.78
GOBP_AMELOGENESIS	4.50339	0.0333106	0.448256	22	1782	WDR72;PPARA;MMP20;ENAM;KLK5;KLK4;SLC4A2;TBX1;SLC24A4;DMP1	rs689813;rs9615416;rs72973505;rs72859632;rs17714545;rs17714545;rs4148843;rs72646967;rs8012893;rs62315991	3.06;2.87;2.82;2.59;2.54;2.54;2.33;2.20;2.15;2.12
GOBP_LIPID_LOCALIZATION	3.52463	0.0335221	0.449485	469	30852	TRPC5;SLCO3A1;SLC25A21;NMB;MIR146A;AKR1C4;STAR;PLA2G1B;ANO4;OSBPL1A	rs3027784;rs28704975;rs4368077;rs150079613;rs4921289;rs7477097;rs77162995;rs1179440;rs7297530;rs11659899	4.55;4.31;3.96;3.64;3.60;3.59;3.52;3.45;3.42;3.38
GOBP_REGULATION_OF_CANONICAL_WNT_SIGNALING_PATHWAY	3.38579	0.0337683	0.451641	248	18131	FRZB;SULF2;STK11;GPC5;CTNND2;CCAR2;PRDM15;ILK;CDH3;STK3	rs34215267;rs872111;rs28841391;rs7327184;rs1379902;rs2469762;rs13048349;rs61667388;rs72785155;rs75902959	4.84;4.26;4.20;3.97;3.87;3.56;3.40;3.22;3.17;3.16
GOBP_VIRAL_RNA_GENOME_REPLICATION	4.93986	0.0339652	0.452022	27	1112	AICDA;FMR1;TOP2B;FBXL2;TOP2A;ATG5;ATG16L2;SMARCB1;SETDB1;TRIM28	rs61919199;rs143226079;rs73048068;rs72861091;rs111474879;rs9372126;rs12803589;rs4428104;rs12033744;rs12980697	2.89;2.46;2.27;2.18;2.18;2.12;2.11;2.07;2.06;1.94
GOBP_CALCIUM_ION_REGULATED_EXOCYTOSIS	4.75323	0.0341404	0.452359	59	5406	KCNB1;NLRP5;REST;SYT10;UNC13C;PPP3CB;SYT6;SYT1;MYH9;ARL8B	rs237465;rs56355090;rs1961950;rs12316201;rs11633610;rs112540608;rs596980;rs7971881;rs11089788;rs341981	3.60;3.36;3.29;3.05;3.00;2.91;2.83;2.69;2.66;2.58
GOBP_REGULATION_OF_ACTIVIN_RECEPTOR_SIGNALING_PATHWAY	4.25041	0.0342495	0.452569	27	2560	MAGI2;DMRT1;SHH;ZC3H3;CER1;FGF9;ACVR2A;ACVR1B;FSTL3;SMAD7	rs62463889;rs117439559;rs117027107;rs6558375;rs7862320;rs263932;rs17742573;rs2701129;rs7249518;rs1319951	3.15;2.71;2.65;2.65;2.63;2.60;2.54;2.51;2.36;2.28
GOBP_AMIDE_TRANSPORT	4.35267	0.0342825	0.452632	340	25291	KCNA5;PRKCE;DISP1;KCNB1;SLC19A2;GPLD1;CARTPT;SIRT4;TRPV1;CPLX1	rs9919705;rs751237;rs115123809;rs237465;rs1894691;rs2744584;rs10050910;rs1179440;rs9905037;rs73207791	6.41;4.68;3.67;3.60;3.58;3.57;3.54;3.45;3.43;3.39
GOBP_PULMONARY_VALVE_DEVELOPMENT	3.79838	0.0345125	0.453588	23	2118	ROBO1;ROBO2;NFATC1;SLIT2;JAG1;NOS3;ADAMTS5;HEY1;TNFRSF1B;SMAD6	rs73129022;rs13090400;rs8096731;rs67760769;rs2273061;rs4148843;rs9636787;rs73264091;rs653667;rs11071912	3.65;3.65;3.23;2.96;2.74;2.33;2.19;2.14;2.12;2.02
GOBP_ODONTOGENESIS_OF_DENTIN_CONTAINING_TOOTH	4.06785	0.0345359	0.45377	88	7003	BSG;WDR72;PPARA;MMP20;DMRT3;SHH;AMBN;ENAM;TP63;ACVR2A	rs6510824;rs689813;rs9615416;rs72973505;rs117439559;rs117027107;rs72859632;rs72859632;rs1515496;rs17742573	4.93;3.06;2.87;2.82;2.71;2.65;2.59;2.59;2.56;2.54
GOBP_POSITIVE_REGULATION_OF_FATTY_ACID_OXIDATION	4.49312	0.0345932	0.454213	15	1011	PPARA;FABP1;NR4A3;ABCD1;PPARD;MLYCD;AKT2;ABCD2;PLIN5;PPARGC1A	rs9615416;rs2919871;rs2900223;rs12837073;rs7772302;rs62047866;rs12971806;rs10877078;rs3816048;rs56869809	2.87;2.53;2.31;2.26;2.12;2.10;2.03;1.93;1.84;1.76
GOBP_POSITIVE_REGULATION_OF_CELL_CYCLE	3.16841	0.0346123	0.454361	326	19766	KCNA5;INSR;PRKCE;MAGEA4;TGFA;ABL1;E2F8;TBX3;SLC6A4;SRPK2	rs9919705;rs57295319;rs751237;rs1047251;rs1839203;rs894241;rs45549043;rs7302926;rs113153446;rs10261738	6.41;5.28;4.68;4.20;3.90;3.79;3.54;3.48;3.43;3.32
GOBP_NUCLEOSIDE_PHOSPHATE_BIOSYNTHETIC_PROCESS	3.32397	0.0346381	0.45456	246	15485	ASPDH;PID1;NDUFA12;NADSYN1;DHODH;NME7;NDUFA3;HAAO;NOS2;ELOVL7	rs73054474;rs60937332;rs7133607;rs61885945;rs78308858;rs1200131;rs11883211;rs10181233;rs2872753;rs1379114	4.21;4.02;3.96;3.74;3.50;3.36;3.30;3.19;3.13;3.13
GOBP_REGULATION_OF_TOOTH_MINERALIZATION	4.61531	0.03472	0.455192	11	614	MMP20;ENAM;TFAP2A;SLC4A2;BCOR;DMP1;WNT6;AMTN;AMELX;CFTR	rs72973505;rs72859632;rs999436;rs4148843;rs184356553;rs62315991;rs7558440;rs34045823;rs12834969;rs10487372	2.82;2.59;2.41;2.33;2.24;2.12;1.79;1.65;1.36;1.34
GOBP_MRNA_PROCESSING	3.51891	0.0355039	0.461183	457	26111	THOC6;SNRNP25;DCPS;SLU7;SRRT;RBM41;SNRPN;PAN3;CCAR2;RNGTT	rs552515046;rs9924289;rs56207600;rs77325950;rs11771518;rs5917034;rs4906694;rs7987649;rs2469762;rs78913951	4.51;4.29;4.07;3.98;3.74;3.71;3.71;3.63;3.56;3.55
GOBP_REGULATION_OF_ATP_METABOLIC_PROCESS	3.62041	0.0356131	0.461973	65	4889	INSR;PID1;FBP1;PPARA;IER3;ARL2;TMSB4X;TSPO;HTR2A;RPTOR	rs57295319;rs60937332;rs586140;rs9615416;rs6915638;rs149219294;rs62590558;rs138974;rs61948306;rs10468603	5.28;4.02;3.77;2.87;2.62;2.45;2.44;2.43;2.37;2.32
GOBP_ALPHA_LINOLENIC_ACID_METABOLIC_PROCESS	4.54742	0.0356703	0.462283	10	564	ELOVL5;ACOT8;ACAA1;ABCD1;FADS1;ELOVL2;ELOVL1;FADS2;SCP2;ELOVL3	rs2397141;rs113548111;rs78482020;rs12837073;rs12791843;rs12529013;rs4660731;rs174597;rs537822;rs116902041	2.81;2.37;2.37;2.26;2.19;1.95;1.92;1.86;1.63;0.89
GOBP_POSITIVE_REGULATION_OF_PEPTIDYL_SERINE_PHOSPHORYLATION	3.89026	0.0359377	0.463728	107	6917	ARAF;CD44;BAG4;AXIN1;VEGFA;UCN;MAD2L2;IFNA10;IFNA14;IFNA17	rs12012797;rs2785180;rs72644707;rs2858007;rs699946;rs11684134;rs7414943;rs7024738;rs7024738;rs7024738	4.92;3.82;3.78;3.11;3.04;2.95;2.89;2.88;2.88;2.88
GOBP_POSITIVE_REGULATION_OF_FATTY_ACID_BETA_OXIDATION	4.97898	0.0360022	0.464155	10	612	PPARA;FABP1;ABCD1;AKT2;ABCD2;PLIN5;TWIST1;CPT1A;IRS1;IRS2	rs9615416;rs2919871;rs12837073;rs12971806;rs10877078;rs3816048;rs75660896;rs79100192;rs12105493;rs74123756	2.87;2.53;2.26;2.03;1.93;1.84;1.62;1.53;1.45;1.42
GOBP_HINDLIMB_MORPHOGENESIS	3.95564	0.0362778	0.466315	34	2740	TBX3;WNT7A;FMN1;SHH;TP63;RSPO2;ZBTB16;CHD7;RARG;WNT3	rs7302926;rs1433359;rs3887107;rs117027107;rs1515496;rs11777716;rs2106234;rs10094422;rs3825084;rs199528	3.48;3.24;2.76;2.65;2.56;2.51;2.43;2.35;2.30;2.29
GOBP_LIMB_BUD_FORMATION	4.23959	0.036446	0.46734	11	803	ZNF219;SHH;PLXNA2;SEMA3C;WNT3;SOX4;SOX11;FGF10;COL2A1;FGFR2	rs36115959;rs117027107;rs72740709;rs116894474;rs199528;rs2093556;rs10173876;rs13154419;rs4760674;rs36048667	2.82;2.65;2.62;2.58;2.29;2.17;1.88;1.74;1.61;1.52
GOBP_REGULATION_OF_MRNA_POLYADENYLATION	4.15177	0.037183	0.47497	12	637	CPEB3;CPEB1;ZC3H3;HSF1;YTHDC1;CPSF6;NCBP1;NUDT21;NCBP2;CPSF7	rs855708;rs28593415;rs6558375;rs7838766;rs141194925;rs11177543;rs7039351;rs12596017;rs6776692;rs79387516	3.07;2.90;2.65;2.41;1.90;1.71;1.62;1.48;1.32;1.13
GOBP_SMALL_MOLECULE_CATABOLIC_PROCESS	3.54784	0.0372463	0.475447	376	23372	PFKP;SLC25A21;TAT;EHHADH;HGD;GNPDA2;ALDH5A1;ASPA;MTMR2;XYLB	rs11812937;rs4368077;rs148582489;rs13093563;rs1862936;rs1491324;rs2744584;rs9905037;rs7111540;rs169044	4.76;3.96;3.93;3.89;3.71;3.69;3.57;3.43;3.42;3.28
GOBP_RESPONSE_TO_ACIDIC_PH	3.57709	0.0374097	0.47623	30	2397	ASIC2;PKD1L3;TRPV1;SERPINF1;NOX1;GPR4;AQP10;SST;ASIC3;KCNE1	rs113351607;rs150292648;rs9905037;rs8074026;rs7128;rs8112209;rs1632360;rs62279824;rs4148843;rs34423922	3.81;3.74;3.43;3.20;3.20;2.60;2.42;2.33;2.33;2.11
GOBP_TRANSCRIPTION_BY_RNA_POLYMERASE_III	4.52785	0.0385519	0.48959	53	3109	POLR3K;GTF3C2;GTF3C4;BRF2;DEK;POLR3D;SMARCA5;POLR1C;BRF1;RPTOR	rs9924289;rs11684134;rs3780813;rs72641958;rs181666465;rs150219901;rs12647080;rs2227301;rs3784231;rs10468603	4.29;2.95;2.93;2.79;2.59;2.51;2.38;2.37;2.35;2.32
GOBP_EMBRYONIC_HINDLIMB_MORPHOGENESIS	4.29482	0.0388193	0.491113	28	2183	TBX3;WNT7A;SHH;TP63;RSPO2;ZBTB16;CHD7;RARG;WNT3;RARB	rs7302926;rs1433359;rs117027107;rs1515496;rs11777716;rs2106234;rs10094422;rs3825084;rs199528;rs73048068	3.48;3.24;2.65;2.56;2.51;2.43;2.35;2.30;2.29;2.27
GOBP_NEGATIVE_REGULATION_OF_PROTEOLYSIS	3.30564	0.0388688	0.491436	313	18415	DHCR24;TIMP1;CD44;CCAR2;PSMF1;SIRT4;MIRLET7B;KLHL40;FHIT;SERPINF2	rs658150;rs12012797;rs2785180;rs2469762;rs73071655;rs1179440;rs6008967;rs75589867;rs1158425;rs8074026	5.21;4.92;3.82;3.56;3.53;3.45;3.34;3.30;3.22;3.20
GOBP_POSITIVE_REGULATION_OF_PROTEIN_LOCALIZATION_TO_CELL_PERIPHERY	4.16359	0.0391289	0.493361	67	5315	PRKCE;SORBS1;EPHB2;GNAI1;STAC;EGFR;EPB41L2;DPP10;PRKCH;PTPN9	rs751237;rs1410596;rs10917285;rs10239304;rs73056097;rs7801956;rs4895910;rs1347502;rs72728008;rs11634828	4.68;3.09;2.98;2.96;2.83;2.70;2.66;2.46;2.39;2.39
GOBP_PYRIDINE_CONTAINING_COMPOUND_METABOLIC_PROCESS	3.72159	0.0395685	0.496525	82	4740	ASPDH;NADSYN1;NOX1;HAAO;ALDH1L1;PTGIS;PNP;NMRK1;IDO1;IDO2	rs73054474;rs61885945;rs7128;rs10181233;rs4646768;rs579113;rs79342230;rs7849412;rs78587687;rs78587687	4.21;3.74;3.20;3.19;3.00;2.99;2.95;2.89;2.85;2.85
GOBP_POSITIVE_REGULATION_OF_PLATELET_AGGREGATION	3.87928	0.0396991	0.497451	12	889	GP6;F11R;EMILIN2;PDPN;IL6ST;EMILIN1;CTSG;JAK2;IL6;MFSD2B	rs34965439;rs4596920;rs11080993;rs141906080;rs11574762;rs7588926;rs72679395;rs10974967;rs10244467;rs111936821	3.06;2.99;2.90;1.70;1.55;1.48;1.48;1.47;1.36;1.33
GOBP_GLUCOSAMINE_CONTAINING_COMPOUND_METABOLIC_PROCESS	3.95177	0.0397146	0.497559	23	1113	CHST4;GNPDA2;CHST6;CHST5;CHST1;EXTL2;CHIA;OVGP1;RENBP;CHI3L2	rs148582489;rs1491324;rs2738805;rs2738805;rs11038605;rs34977823;rs12117929;rs12117929;rs73247640;rs10857866	3.93;3.69;2.86;2.86;2.62;2.28;2.25;2.25;2.10;2.07
GOBP_HEPARAN_SULFATE_PROTEOGLYCAN_METABOLIC_PROCESS	3.95881	0.0403147	0.501691	15	1853	SULF2;HS6ST2;HS3ST4;HS6ST1;HS3ST3B1;SULF1;HS3ST1;HS3ST6;HS2ST1;HS3ST2	rs872111;rs17317084;rs59902576;rs737191;rs80319203;rs2725088;rs4916646;rs337285;rs112101456;rs150345	4.26;3.07;2.61;2.41;2.29;2.27;2.21;1.97;1.87;1.79
GOBP_BASE_EXCISION_REPAIR_AP_SITE_FORMATION	4.43546	0.0405263	0.503252	12	744	MPG;NEIL1;TDG;NEIL2;ERCC5;NEIL3;NTHL1;MUTYH;SMUG1;MBD4	rs9924289;rs11631300;rs117856328;rs13278982;rs4408399;rs11938769;rs72766650;rs12138495;rs17108995;rs62266958	4.29;2.94;2.05;1.93;1.76;1.72;1.60;1.33;1.23;1.18
GOBP_NEGATIVE_REGULATION_OF_SINGLE_STRANDED_VIRAL_RNA_REPLICATION_VIA_DOUBLE_STRANDED_DNA_INTERMEDIATE	3.80673	0.0405401	0.503382	14	480	AICDA;SETDB1;TRIM28;MORC2;MPHOSPH8;INPP5K;HMGA2;APOBEC3A;APOBEC3H;APOBEC3G	rs61919199;rs12033744;rs12980697;rs9609157;rs12866889;rs150977900;rs1870566;rs2010263;rs35764429;rs35764429	2.89;2.06;1.94;1.79;1.71;1.69;1.57;1.42;1.16;1.16
GOBP_NUCLEOTIDE_PHOSPHORYLATION	3.69241	0.0405464	0.503442	100	6528	INSR;PFKP;FBP1;NME7;AK8;PPARA;OGDHL;FOXK2;HK3;ENO4	rs57295319;rs11812937;rs586140;rs1200131;rs3780813;rs9615416;rs1720363;rs77949156;rs6556294;rs78873931	5.28;4.76;3.77;3.36;2.93;2.87;2.75;2.71;2.69;2.65
GOBP_REGULATION_OF_UBIQUITIN_PROTEIN_TRANSFERASE_ACTIVITY	3.10392	0.041138	0.508975	58	3039	ARRDC4;ABL1;DCUN1D5;AXIN1;PEX12;MAD2L2;FEM1A;BUB3;BTRC;BUB1B	rs28409382;rs894241;rs72987590;rs2858007;rs4531775;rs7414943;rs8113825;rs2246451;rs151262952;rs62020054	3.92;3.79;3.20;3.11;3.11;2.89;2.66;2.65;2.64;2.63
GOBP_REGULATION_OF_DOSAGE_COMPENSATION_BY_INACTIVATION_OF_X_CHROMOSOME	3.25851	0.0413543	0.509194	12	442	MSL2;HCFC1;PHF20;MSL3;KAT8;KANSL2;OGT;MCRS1;MSL1;WDR5	rs13065565;rs73247640;rs6060646;rs5935162;rs4468641;rs10783271;rs111311135;rs74718820;rs3744805;rs28623667	3.03;2.10;1.76;1.69;1.40;1.24;1.22;1.21;1.20;1.06
GOBP_MALE_GENITALIA_DEVELOPMENT	4.10185	0.04144	0.509331	24	1749	DHCR24;TBX3;ROR2;SHH;KLHL10;SRD5A2;SRD5A1;HOXD13;BMP5;HSD17B3	rs658150;rs7302926;rs74568343;rs117027107;rs35685975;rs72794644;rs72724286;rs847148;rs6906682;rs58334117	5.21;3.48;2.89;2.65;2.47;2.34;2.32;2.00;1.99;1.94
GOBP_PHOSPHATIDYLINOSITOL_DEPHOSPHORYLATION	4.24918	0.0414499	0.50936	23	1808	MTMR2;INPP5A;PTEN;INPP4B;INPP5D;MTMR1;SYNJ2;MTM1;CHRM5;SACM1L	rs7111540;rs2804006;rs12781238;rs112656023;rs72984219;rs10156917;rs9456946;rs12559957;rs7177293;rs13064991	3.42;3.23;2.59;2.54;2.52;2.39;2.25;2.03;1.94;1.90
GOBP_FOREBRAIN_NEURON_DEVELOPMENT	3.89076	0.0415885	0.509773	24	1686	ZMIZ1;NDNF;NRP1;DISC1;SOX1;NRP2;SLC4A10;PLXNA1;NHLH2;DCLK2	rs704016;rs72684094;rs72788110;rs1331056;rs9577603;rs849561;rs41267443;rs9854229;rs11590526;rs13101461	4.88;3.67;2.93;2.85;2.59;2.39;2.17;2.08;2.04;1.83
GOBP_MYELIN_ASSEMBLY	4.62947	0.0417785	0.510916	22	1938	TENM4;MTMR2;MAG;EPB41L3;DICER1;CNTN1;MOBP;ABCA2;CD9;UGT8	rs598792;rs7111540;rs12976524;rs11664838;rs80305747;rs117826669;rs116559528;rs17250239;rs6489697;rs13104222	4.41;3.42;2.79;2.60;2.47;2.47;2.44;2.40;2.16;2.05
GOBP_MALE_SEX_DIFFERENTIATION	3.74467	0.0420058	0.51251	161	13422	INSR;DHCR24;CSMD1;TBX3;ARID5B;TFPT;BOK;PDGFA;LRP2;ROR2	rs57295319;rs658150;rs34930634;rs7302926;rs77968426;rs11883211;rs7558942;rs148332061;rs4668124;rs74568343	5.28;5.21;3.58;3.48;3.34;3.30;3.27;3.13;2.98;2.89
GOBP_FRUCTOSE_6_PHOSPHATE_METABOLIC_PROCESS	3.80981	0.0422027	0.512649	11	909	PFKP;FBP2;FBP1;HK3;GFPT2;PFKL;HK1;HK2;GFPT1;PFKM	rs11812937;rs591846;rs586140;rs6556294;rs75364253;rs143120033;rs7917338;rs1872837;rs7424376;rs11168411	4.76;4.08;3.77;2.69;2.38;1.95;1.86;1.47;1.47;1.45
GOBP_REGULATION_OF_TOLL_LIKE_RECEPTOR_4_SIGNALING_PATHWAY	3.79066	0.0422115	0.512661	27	1759	TIRAP;MIR146A;FLOT1;PELI1;DAB2IP;LBP;BPIFB1;RAB7B;LILRA2;MFHAS1	rs56207600;rs4921289;rs6915638;rs17753018;rs10985398;rs5743533;rs293738;rs28505779;rs28384500;rs73526088	4.07;3.60;2.62;2.61;2.61;2.38;2.37;2.15;2.14;1.88
GOBP_INHIBITORY_POSTSYNAPTIC_POTENTIAL	3.84546	0.0423401	0.512916	14	1898	NTSR1;CHRNA4;GRIK2;UNC13B;DRD4;ABAT;RIMS1;NLGN2;CHRNA2;RIMS2	rs111956194;rs73619475;rs2852508;rs4878605;rs11246211;rs1730966;rs9446555;rs12946520;rs2741334;rs6468874	2.89;2.38;2.16;2.15;2.07;2.05;1.90;1.77;1.73;1.55
GOBP_TRNA_WOBBLE_URIDINE_MODIFICATION	4.40049	0.0424353	0.513427	14	894	CTU1;TRMU;CTU2;MTO1;ELP5;ELP2;GTPBP3;ELP3;ELP6;ALKBH8	rs73051082;rs8135519;rs11649140;rs9343043;rs12946520;rs72888763;rs11881197;rs17408912;rs111313910;rs3132820	2.80;2.21;1.90;1.85;1.77;1.74;1.67;1.54;1.37;1.27
GOBP_POSITIVE_REGULATION_OF_MITOTIC_CELL_CYCLE	4.35799	0.0431955	0.520033	124	8123	KCNA5;ABL1;KMT2E;PLCB1;RRM2;NSMCE2;MTA3;EGFR;POLDIP2;DDX3X	rs9919705;rs894241;rs35418021;rs6118228;rs11891059;rs7814083;rs6544580;rs7801956;rs8076949;rs787088	6.41;3.79;3.30;3.20;3.10;3.04;3.04;2.70;2.68;2.68
GOBP_N_ACETYLGLUCOSAMINE_METABOLIC_PROCESS	3.85781	0.0433134	0.520996	16	817	CHST4;GNPDA2;CHST6;CHST5;CHST1;EXTL2;RENBP;GNPDA1;MGAT3;GNE	rs148582489;rs1491324;rs2738805;rs2738805;rs11038605;rs34977823;rs73247640;rs252094;rs2413592;rs10972856	3.93;3.69;2.86;2.86;2.62;2.28;2.10;1.99;1.94;1.70
GOBP_ENDOPLASMIC_RETICULUM_ORGANIZATION	3.47784	0.043385	0.521366	81	5116	ATL1;EMC10;RTN1;TRAM2;GAK;REEP3;TLE6;TMEM170A;CAMLG;CACNA1S	rs3920549;rs73054474;rs17804446;rs13199373;rs73207791;rs10995566;rs55893662;rs2738805;rs113433993;rs12127882	5.08;4.21;4.14;3.45;3.39;2.94;2.92;2.86;2.67;2.61
GOBP_REGULATION_OF_GONAD_DEVELOPMENT	4.31089	0.0436241	0.522599	12	1154	INSR;DHX37;DMRT1;NUPR1;ZFPM2;CITED2;WT1;WNT4;RETN;NR5A1	rs57295319;rs4603399;rs117439559;rs138534121;rs57942103;rs9321717;rs117996720;rs2807356;rs3219178;rs4838178	5.28;2.74;2.71;2.15;2.11;1.92;1.75;1.61;1.45;1.34
GOBP_SYNAPTIC_VESICLE_PRIMING	4.27817	0.0438357	0.523288	19	1424	ERC2;UNC13C;UNC13A;NAPA;SNAP47;SNAP25;UNC13B;STX1A;STX1B;STXBP5	rs56242225;rs11633610;rs6512204;rs12976215;rs12138074;rs6108464;rs4878605;rs6974571;rs2054214;rs6922677	4.64;3.00;2.47;2.38;2.27;2.15;2.15;1.96;1.82;1.76
GOBP_REGULATION_OF_GLYCOLYTIC_PROCESS	4.13811	0.0439394	0.523677	46	3710	INSR;FBP1;PPARA;IER3;ARL2;HTR2A;RPTOR;MLXIPL;IGF1;SLC4A4	rs57295319;rs586140;rs9615416;rs6915638;rs149219294;rs61948306;rs10468603;rs17145813;rs10860862;rs16846575	5.28;3.77;2.87;2.62;2.45;2.37;2.32;2.29;2.28;2.17
GOBP_POLYOL_CATABOLIC_PROCESS	4.13868	0.0440035	0.524135	25	1908	MTMR2;INPP5A;NTSR1;INPP1;PTEN;INPP4B;SYNJ2;INPP5E;NUDT3;INPP5K	rs7111540;rs2804006;rs111956194;rs56044907;rs12781238;rs112656023;rs9456946;rs34626699;rs206942;rs150977900	3.42;3.23;2.89;2.78;2.59;2.54;2.25;1.81;1.73;1.69
GOBP_PROTEIN_N_LINKED_GLYCOSYLATION	2.87626	0.0443679	0.526732	72	4628	MGAT5;ALG13;MAN1C1;ST6GAL1;MOGS;B4GALT1;B4GALNT2;ST3GAL1;RPN1;GFPT2	rs1271066;rs3027784;rs11247735;rs7635748;rs7556852;rs7865362;rs4794029;rs7832304;rs71330002;rs75364253	4.91;4.55;3.70;3.68;3.05;2.56;2.51;2.45;2.41;2.38
GOBP_DOUBLE_STRAND_BREAK_REPAIR_VIA_NONHOMOLOGOUS_END_JOINING	3.7639	0.0451358	0.532234	57	2919	AUNIP;SMCHD1;NSMCE2;SMARCAL1;POLQ;MAD2L2;XRCC1;POLL;DEK;PARP3	rs11247735;rs28601731;rs7814083;rs284559;rs11714417;rs7414943;rs3213282;rs151262952;rs181666465;rs111632417	3.70;3.23;3.04;3.03;2.99;2.89;2.64;2.64;2.59;2.52
GOBP_MITOTIC_CYTOKINETIC_PROCESS	3.88754	0.0453206	0.533547	23	1176	CEP55;CHMP1B;CHMP4B;CHMP4C;KIF20B;CHMP6;CHMP7;CHMP2A;CHMP4A;VPS4A	rs7896090;rs604816;rs56084239;rs3202419;rs72818751;rs4969357;rs111777564;rs12980697;rs4761;rs153047	2.99;2.73;2.57;2.50;2.34;2.22;1.95;1.94;1.94;1.89
GOBP_NEGATIVE_REGULATION_OF_TRANSLATIONAL_INITIATION	3.5696	0.0453784	0.534	19	944	PAIP2B;BANK1;FMR1;LARP1;EIF2AK4;EIF4EBP1;EIF4EBP3;PAIP2;RPL13A;AGO2	rs111673863;rs73834559;rs143226079;rs17560103;rs2412473;rs7828140;rs11551312;rs3805436;rs1864143;rs7001653	4.49;2.55;2.46;2.41;2.16;1.96;1.67;1.65;1.64;1.60
GOBP_EPITHELIAL_TUBE_BRANCHING_INVOLVED_IN_LUNG_MORPHOGENESIS	3.94864	0.0454093	0.534255	29	1889	LAMA1;SPRY1;KRAS;SHH;SPRY2;RSPO2;DLG5;WNT2B;NKX2-1;YAP1	rs683459;rs300555;rs11047930;rs117027107;rs9531047;rs11777716;rs2801827;rs72699015;rs10148553;rs11225133	3.97;3.38;2.78;2.65;2.56;2.51;2.46;2.44;2.33;2.22
GOBP_ACTIN_FILAMENT_BUNDLE_ORGANIZATION	3.557	0.0454589	0.534664	159	12617	ARHGAP6;TPM1;ABL1;BAG4;SORBS3;ARHGEF10L;SERPINF2;FSCN1;SORBS1;PDLIM1	rs5979438;rs2899687;rs894241;rs72644707;rs2469762;rs12058554;rs8074026;rs3807588;rs1410596;rs1410596	4.06;3.88;3.79;3.78;3.56;3.55;3.20;3.11;3.09;3.09
GOBP_FATTY_ACID_BETA_OXIDATION_USING_ACYL_COA_OXIDASE	4.53145	0.0460728	0.539695	12	711	EHHADH;DECR2;ACOT8;ACAA1;ACOX2;CROT;ACOXL;ACOX1;AMACR;SCP2	rs13093563;rs141210831;rs113548111;rs78482020;rs9813011;rs112882833;rs13015813;rs2598420;rs114794536;rs537822	3.89;2.53;2.37;2.37;2.31;2.18;2.16;1.94;1.85;1.63
GOBP_NEGATIVE_REGULATION_OF_DEVELOPMENTAL_GROWTH	4.23256	0.0463022	0.541183	113	9975	SAV1;CXADR;NTN1;VGLL4;FOXP1;KIAA0319;TGFBR2;SLC6A4;SEMA4F;FSTL4	rs3015455;rs11702298;rs62068228;rs62245824;rs6786408;rs2744584;rs1995450;rs113153446;rs1500786;rs4958122	4.30;4.06;3.91;3.81;3.60;3.57;3.53;3.43;3.39;3.29
GOBP_LONG_CHAIN_FATTY_ACYL_COA_BIOSYNTHETIC_PROCESS	4.41768	0.0465374	0.541199	17	1327	ELOVL7;ELOVL5;ELOVL6;HSD17B12;ELOVL4;ACSL4;ACSF3;ELOVL2;ELOVL1;ACSL1	rs1379114;rs2397141;rs28572278;rs7118770;rs11445884;rs5943441;rs8063985;rs12529013;rs4660731;rs138030626	3.13;2.81;2.66;2.36;2.16;2.10;1.98;1.95;1.92;1.88
GOBP_STRESS_FIBER_ASSEMBLY	3.57971	0.0465525	0.5412	108	8449	ARHGAP6;TPM1;ABL1;BAG4;SORBS3;ARHGEF10L;SERPINF2;SORBS1;PDLIM1;F11R	rs5979438;rs2899687;rs894241;rs72644707;rs2469762;rs12058554;rs8074026;rs1410596;rs1410596;rs4596920	4.06;3.88;3.79;3.78;3.56;3.55;3.20;3.09;3.09;2.99
GOBP_POSITIVE_REGULATION_OF_PROTEIN_TARGETING_TO_MEMBRANE	3.63847	0.0466826	0.541223	28	1824	KCNB1;ANK3;MTCL1;HRAS;CEMIP;CIB1;CDK5;PDZK1;STOM;PRNP	rs237465;rs2018783;rs4798704;rs61877776;rs11072946;rs34560261;rs4148843;rs12133834;rs10818528;rs2735678	3.60;3.15;2.62;2.54;2.38;2.37;2.33;2.24;2.18;2.09
GOBP_AMYLOID_PRECURSOR_PROTEIN_CATABOLIC_PROCESS	3.93773	0.0468088	0.541792	63	4411	DHCR24;BACE1;RTN1;ADAM10;BIN1;CSNK1E;RTN2;GSAP;IFNGR1;MIR29B1	rs658150;rs1784045;rs17804446;rs72743035;rs72842104;rs135746;rs114310733;rs17153477;rs4896242;rs157928	5.21;4.47;4.14;2.60;2.57;2.57;2.50;2.50;2.47;2.43
GOBP_NEGATIVE_REGULATION_OF_NUCLEOTIDE_METABOLIC_PROCESS	4.39129	0.0468166	0.541828	23	1813	PID1;FBP1;PPARA;IER3;TSPO;CDA;NUPR1;HDAC4;FIS1;H19	rs60937332;rs586140;rs9615416;rs6915638;rs138974;rs7555911;rs138534121;rs4852023;rs56896054;rs77530445	4.02;3.77;2.87;2.62;2.43;2.26;2.15;2.13;1.94;1.75
GOBP_POSITIVE_REGULATION_OF_SODIUM_ION_TRANSMEMBRANE_TRANSPORTER_ACTIVITY	4.12142	0.0472404	0.543733	15	2843	ATP1B1;DMD;ANK3;DRD4;CNKSR3;ACTN4;TESC;FXYD2;CHP2;CHP1	rs6675509;rs7063535;rs2018783;rs11246211;rs10782333;rs34960839;rs73408547;rs10790212;rs780165;rs7166556	3.95;3.58;3.15;2.07;1.87;1.85;1.79;1.75;1.73;1.71
GOBP_POSITIVE_REGULATION_OF_GLUCONEOGENESIS	4.24124	0.0472409	0.543736	18	1213	STK11;PPARA;KAT2B;DGAT2;GPT;KAT2A;MIR107;PTPN2;PPARGC1A;FOXO1	rs28841391;rs9615416;rs4435663;rs17134356;rs7814545;rs2277621;rs7916227;rs2542146;rs56869809;rs9532557	4.20;2.87;2.49;2.25;2.21;2.12;2.03;1.90;1.76;1.74
GOBP_WOUND_HEALING	3.35908	0.0477733	0.548666	430	30451	TIMP1;PRKCE;TNFRSF12A;MMP12;ST3GAL4;TGFA;TPM1;CD44;NDNF;PRKCQ	rs12012797;rs751237;rs552515046;rs72983521;rs56207600;rs1839203;rs2899687;rs2785180;rs72684094;rs6602705	4.92;4.68;4.51;4.16;4.07;3.90;3.88;3.82;3.67;3.62
GOBP_PROTEIN_LOCALIZATION_TO_MICROTUBULE	3.90199	0.0484207	0.554894	18	985	ABL1;GAS2L2;DIAPH1;KIF20B;ABHD17A;ABHD17C;MAPRE1;MID1;MAPRE2;DVL1	rs894241;rs71381469;rs250791;rs72818751;rs8607;rs75874112;rs2424932;rs7889737;rs481492;rs2649611	3.79;2.94;2.81;2.34;2.11;1.99;1.98;1.94;1.89;1.87
GOBP_SODIUM_ION_TRANSMEMBRANE_TRANSPORT	3.78309	0.0485745	0.555011	177	16800	FGF12;PRKCE;ATP1B1;ASIC2;SLC5A1;DMD;SLC6A4;NEDD4L;ANK3;SLC8A1	rs74714235;rs751237;rs6675509;rs113351607;rs3859834;rs7063535;rs113153446;rs12605506;rs2018783;rs12465274	5.42;4.68;3.95;3.81;3.69;3.58;3.43;3.18;3.15;3.07
GOBP_POSITIVE_REGULATION_BY_HOST_OF_VIRAL_PROCESS	3.4385	0.048729	0.555129	20	1172	CAV2;ZDHHC20;STOM;PIK3C3;VAPA;TBC1D20;ZDHHC9;ZDHHC8;CSF1R;PAIP1	rs10235658;rs6490652;rs10818528;rs62082914;rs111977457;rs16989513;rs704869;rs73877146;rs216151;rs12697452	2.39;2.35;2.18;1.86;1.85;1.78;1.71;1.66;1.61;1.61
GOBP_ATRIAL_CARDIAC_MUSCLE_CELL_MEMBRANE_REPOLARIZATION	4.54849	0.0488205	0.555198	10	1163	KCNA5;KCNJ3;NPPA;KCNJ5;KCNN2;KCNQ1;SCN5A;CACNA1D;KCNE5;FLNA	rs9919705;rs575657536;rs198372;rs2604228;rs2900084;rs2898880;rs7373934;rs59512909;rs5943408;rs3737557	6.41;3.15;2.88;2.84;2.72;2.30;2.21;1.85;1.62;1.40
GOBP_NIK_NF_KAPPAB_SIGNALING	4.05958	0.0488922	0.555325	139	9542	TIRAP;TRIP6;MIR146A;ADIPOR1;LGALS9;C20orf27;NR3C2;PDCD4;MIR766;ILK	rs56207600;rs11771518;rs4921289;rs7526304;rs4795911;rs4815597;rs3857080;rs2007551;rs146583477;rs61667388	4.07;3.74;3.60;3.59;3.50;3.38;3.29;3.27;3.26;3.22
GOBP_POSITIVE_REGULATION_OF_GLUCOSE_METABOLIC_PROCESS	3.98125	0.0490254	0.555674	42	2515	INSR;STK11;GPLD1;SORBS1;PPARA;PMAIP1;MIR210;KAT2B;PPP1R3E;PTH	rs57295319;rs28841391;rs2744584;rs1410596;rs9615416;rs9957673;rs61877776;rs4435663;rs178756;rs4643056	5.28;4.20;3.57;3.09;2.87;2.66;2.54;2.49;2.42;2.29
GOBP_RESPONSE_TO_DSRNA	3.44174	0.0490799	0.555817	53	2422	IFNA14;IFNA17;IFNA10;IFNA16;IFNA5;TICAM1;PMAIP1;FLOT1;PELI1;PDE12	rs7024738;rs7024738;rs7024738;rs7024738;rs1543640;rs8113825;rs9957673;rs6915638;rs17753018;rs113175072	2.88;2.88;2.88;2.88;2.73;2.66;2.66;2.62;2.61;2.38
GOBP_NEGATIVE_REGULATION_OF_HYDROLASE_ACTIVITY	3.26075	0.0492851	0.556353	331	19338	DHCR24;TIMP1;MGAT5;CD44;ABL1;BAG4;SPRY1;MIRLET7B;SERPINF1;SERPINF2	rs658150;rs12012797;rs1271066;rs2785180;rs894241;rs72644707;rs300555;rs6008967;rs8074026;rs8074026	5.21;4.92;4.91;3.82;3.79;3.78;3.38;3.34;3.20;3.20
GOBP_SIGNAL_TRANSDUCTION_BY_P53_CLASS_MEDIATOR	3.08535	0.0495334	0.556965	167	11787	WWOX;STK11;CD44;PYHIN1;USP10;BOK;ACER2;FHIT;SPRED1;ZNF385B	rs6564603;rs28841391;rs2785180;rs202068361;rs2012708;rs7558942;rs10125976;rs1158425;rs4244562;rs201431848	5.01;4.20;3.82;3.79;3.73;3.27;3.22;3.22;3.04;2.99
GOBP_INNER_MITOCHONDRIAL_MEMBRANE_ORGANIZATION	4.07326	0.0496544	0.557204	33	1883	GHITM;OPA1;TRMT10B;TIMM8B;LETM1;MTX3;UQCC3;MTX2;ADCK1;CHCHD6	rs10887246;rs7638192;rs62540297;rs11432815;rs3135890;rs12658005;rs12808085;rs12470492;rs8015122;rs11718344	3.84;3.42;2.56;2.48;2.19;2.06;2.02;1.97;1.95;1.93
GOBP_NEGATIVE_REGULATION_OF_DNA_BINDING	3.29191	0.0496747	0.557219	50	2804	MAD2L2;ZFP90;TNKS;TMSB4X;DDIT3;FBXW7;SUMO4;HAND2;PER2;NFKBIA	rs7414943;rs11648534;rs73207111;rs62590558;rs145477125;rs13104667;rs11155646;rs17059546;rs12474243;rs17114075	2.89;2.76;2.47;2.44;2.36;2.35;2.35;2.27;2.23;2.15
GOBP_POTASSIUM_ION_EXPORT_ACROSS_PLASMA_MEMBRANE	3.73126	0.0497915	0.557306	19	1749	KCNA5;KCNB1;NPPA;KCNT2;KCNH2;KCNQ1;KCNE1;KCNA2;KCNE2;KCNE4	rs9919705;rs237465;rs198372;rs61819887;rs4148843;rs2898880;rs34423922;rs2821549;rs55787537;rs10200334	6.41;3.60;2.88;2.51;2.33;2.30;2.11;2.09;2.02;1.96
GOBP_VIRAL_GENOME_REPLICATION	3.13162	0.050236	0.561092	121	6388	CCL8;SRPK2;ISG20;AICDA;PPARA;DDX3X;DEK;ADAR;FMR1;IFNL3	rs77786372;rs10261738;rs41276928;rs61919199;rs9615416;rs787088;rs181666465;rs9427115;rs143226079;rs11672471	3.37;3.32;2.94;2.89;2.87;2.68;2.59;2.49;2.46;2.44
GOBP_NEGATIVE_REGULATION_OF_CHOLESTEROL_STORAGE	4.1836	0.050399	0.561726	10	874	MIR146A;PPARA;TTC39B;ABCG1;PPARG;ABCA1;NR1H2;CES1;NR1H3;TREM2	rs4921289;rs9615416;rs4272487;rs225397;rs73029216;rs2297399;rs55919517;rs56308156;rs2291119;rs11756788	3.60;2.87;2.30;2.22;2.18;1.97;1.86;1.47;1.10;0.89
GOBP_MAINTENANCE_OF_CELL_NUMBER	3.41018	0.051032	0.567584	176	11106	SAV1;SRRT;PRDM14;LSM1;TBX3;SMARCA2;REST;WNT7A;MED7;ZHX2	rs3015455;rs11771518;rs6472506;rs77162995;rs7302926;rs7871823;rs1961950;rs1433359;rs31213;rs13249335	4.30;3.74;3.62;3.52;3.48;3.31;3.29;3.24;3.22;3.10
GOBP_PYRAMIDAL_NEURON_DIFFERENTIATION	3.65657	0.0511607	0.567819	13	1072	ZMIZ1;DISC1;BCL6;SLC4A10;UNC5D;DCLK2;OGDH;FGFR2;PLXNA3;SCYL2	rs704016;rs1331056;rs9290864;rs41267443;rs2589756;rs13101461;rs217386;rs36048667;rs3737557;rs10732235	4.88;2.85;2.48;2.17;1.86;1.83;1.78;1.52;1.40;1.36
GOBP_HEPARAN_SULFATE_PROTEOGLYCAN_BIOSYNTHETIC_PROCESS	4.2439	0.0513499	0.568056	33	3350	GLCE;HS6ST2;NDST3;CSGALNACT1;HS3ST4;HS6ST1;TCF7L2;HS3ST3B1;EXTL2;HS3ST1	rs8026900;rs17317084;rs28528872;rs4921663;rs59902576;rs737191;rs11196168;rs80319203;rs34977823;rs4916646	3.17;3.07;2.90;2.62;2.61;2.41;2.40;2.29;2.28;2.21
GOBP_AZOLE_TRANSMEMBRANE_TRANSPORT	4.30815	0.0518772	0.568719	15	1067	SLC19A2;SLC44A4;SLC28A1;SLC22A2;SLC28A2;SLC19A3;SLC7A1;SLC15A4;SLC38A3;SLC22A1	rs1894691;rs146535109;rs12899037;rs545292;rs62025163;rs13012824;rs9551702;rs28583964;rs116482870;rs520266	3.58;3.14;2.91;2.61;2.52;2.36;2.07;2.05;1.82;1.54
GOBP_SULFUR_COMPOUND_METABOLIC_PROCESS	3.03131	0.0519001	0.568756	297	20514	ST3GAL4;CHST4;LYRM4;MSRA;NDNF;SLC19A2;B3GNT2;CHST15;SUCLG1;GLCE	rs56207600;rs148582489;rs7756479;rs76034192;rs72684094;rs1894691;rs28634929;rs28464076;rs4517983;rs8026900	4.07;3.93;3.83;3.67;3.67;3.58;3.46;3.30;3.26;3.17
GOBP_EXTRACELLULAR_MATRIX_DISASSEMBLY	3.98539	0.0519458	0.568831	60	3310	MMP12;MMP3;KLK7;FSCN1;WDR72;FGFR4;PRSS1;MMP13;MMP20;ADAMTS4	rs72983521;rs72983521;rs10423037;rs3807588;rs689813;rs251846;rs1042960;rs56960239;rs72973505;rs2502808	4.16;4.16;3.32;3.11;3.06;3.01;3.01;2.83;2.82;2.71
GOBP_TYPE_B_PANCREATIC_CELL_PROLIFERATION	3.64351	0.0519711	0.568872	27	1531	NR4A1;SERPINB1;SFRP1;NR4A3;BTBD10;IGFBP3;SGPP2;RASGRF1;NUPR1;PTPRN	rs2701124;rs381812;rs34801356;rs2900223;rs4643056;rs73104683;rs10169007;rs201535446;rs138534121;rs6757398	2.85;2.84;2.49;2.31;2.29;2.25;2.21;2.15;2.15;1.99
GOBP_ARGININE_METABOLIC_PROCESS	4.32376	0.0519761	0.568881	20	1401	NOS2;DDAH1;NOS3;NOS1;OAT;SLC7A7;CLN3;OTC;FAH;SLC39A8	rs2872753;rs10873708;rs4148843;rs35994161;rs2459215;rs12892526;rs28502521;rs181717098;rs35695389;rs115980427	3.13;2.94;2.33;2.25;2.18;2.18;1.93;1.89;1.86;1.81
GOBP_DENSE_CORE_GRANULE_EXOCYTOSIS	3.68265	0.0519925	0.568907	10	1226	UNC13C;SYT4;UNC13A;CADPS2;SNAP25;UNC13B;CADPS;RAB3A;BAIAP3;STXBP1	rs11633610;rs72902415;rs6512204;rs4731059;rs6108464;rs4878605;rs1354781;rs112813367;rs55659412;rs112210407	3.00;2.49;2.47;2.32;2.15;2.15;1.64;1.60;0.94;0.86
GOBP_REGULATION_OF_EXTRINSIC_APOPTOTIC_SIGNALING_PATHWAY_VIA_DEATH_DOMAIN_RECEPTORS	3.49883	0.0521427	0.569153	50	2547	STK3;ATF3;SCRT2;DDX3X;PMAIP1;PTEN;SFRP1;NOS3;LGALS3;SERPINE1	rs75902959;rs58876418;rs282170;rs787088;rs9957673;rs12781238;rs34801356;rs4148843;rs66999765;rs3177697	3.16;2.99;2.76;2.68;2.66;2.59;2.49;2.33;2.27;2.24
GOBP_RESPONSE_TO_TESTOSTERONE	3.21755	0.0524139	0.570933	40	2330	ELK1;FOXP1;EPO;TBXA2R;IGF1R;TSPO;HSF1;SRD5A2;SRD5A1;CA9	rs12012797;rs6786408;rs2553023;rs28416788;rs118030361;rs138974;rs7838766;rs72794644;rs72724286;rs41277065	4.92;3.60;3.15;2.81;2.61;2.43;2.41;2.34;2.32;2.24
GOBP_CRISTAE_FORMATION	3.37207	0.0526186	0.571983	15	1216	LETM1;UQCC3;ADCK1;CHCHD6;APOO;SAMM50;APOOL;AFG3L2;CHCHD10;DNAJC11	rs3135890;rs12808085;rs8015122;rs11718344;rs4828835;rs2076213;rs1016826;rs8093494;rs12484260;rs12137794	2.19;2.02;1.95;1.93;1.89;1.86;1.80;1.59;1.59;1.52
GOBP_REGULATION_OF_ATP_BIOSYNTHETIC_PROCESS	3.9991	0.0529698	0.572898	17	1111	PID1;PPARA;TMSB4X;DNAJC30;SPHK2;PPARGC1A;H19;PARP1;VCP;PINK1	rs60937332;rs9615416;rs62590558;rs17145813;rs2665582;rs56869809;rs77530445;rs2666429;rs4127857;rs637570	4.02;2.87;2.44;2.29;2.26;1.76;1.75;1.66;1.43;1.39
GOBP_NEGATIVE_REGULATION_OF_VASCULAR_ASSOCIATED_SMOOTH_MUSCLE_CELL_DIFFERENTIATION	3.14647	0.0531166	0.573373	13	963	PDCD4;NFATC1;FGF9;MIR221;DNMT1;PDGFB;NFATC3;NFATC2;MIR21;HEY2	rs2007551;rs8096731;rs263932;rs150553877;rs73015114;rs4820371;rs1125331;rs3787189;rs75440302;rs9385383	3.27;3.23;2.60;1.94;1.80;1.72;1.66;1.64;1.44;1.34
GOBP_POSITIVE_REGULATION_OF_CANONICAL_WNT_SIGNALING_PATHWAY	3.17514	0.0531325	0.57349	108	9025	SULF2;GPC5;CCAR2;PRDM15;ILK;CDH3;HHEX;DKK2;USP34;EGFR	rs872111;rs7327184;rs2469762;rs13048349;rs61667388;rs72785155;rs11187133;rs5941975;rs4671398;rs7801956	4.26;3.97;3.56;3.40;3.22;3.17;3.09;3.06;2.85;2.70
GOBP_REGULATION_OF_PH	3.13247	0.053167	0.573741	101	5954	NOX1;SLC4A7;ATP12A;TMEM199;RAB20;CA2;TMEM106B;SLC9A2;ATP6V0E2;SLC9C1	rs7128;rs2087760;rs9511425;rs8076949;rs1886871;rs9329911;rs62448695;rs4851637;rs2074701;rs56109455	3.20;3.05;3.04;2.68;2.65;2.62;2.48;2.46;2.42;2.41
GOBP_CARDIAC_CONDUCTION_SYSTEM_DEVELOPMENT	3.8001	0.0536474	0.577228	36	2290	TBX3;TBX5;NPPA;NPPB;HCN4;GJB6;HOPX;CACNA1G;BVES;SCN5A	rs7302926;rs17731569;rs198372;rs198372;rs9972455;rs1537787;rs28716207;rs4141292;rs77566078;rs7373934	3.48;3.06;2.88;2.88;2.87;2.58;2.50;2.49;2.23;2.21
GOBP_CALCINEURIN_MEDIATED_SIGNALING	4.5056	0.0540094	0.579157	46	3879	CAMTA1;PPP3CC;NFATC1;PPP3CB;EFHB;LACRT;PTBP1;SLC8A2;CIB1;AKAP6	rs1070913;rs2469762;rs8096731;rs112540608;rs71316238;rs7311076;rs184978907;rs12976215;rs34560261;rs10133229	3.57;3.56;3.23;2.91;2.83;2.69;2.57;2.38;2.37;2.36
GOBP_REGULATION_OF_CELL_PROJECTION_SIZE	3.65155	0.0540579	0.579505	13	921	WNT7A;CNTN2;WNT7B;EZR;CDHR5;USH1C;KEL;XK;TWF2;NEFL	rs1433359;rs2802847;rs62228061;rs2291389;rs11246211;rs16770;rs4252511;rs5963230;rs34514944;rs10097219	3.24;2.67;2.14;2.07;2.07;1.96;1.80;1.61;1.58;1.49
GOBP_POSITIVE_REGULATION_OF_PROTEIN_TYROSINE_KINASE_ACTIVITY	3.81392	0.0548871	0.586981	44	3798	TGFA;ADRA1A;DOK7;NOX4;GRM5;DLG3;SRCIN1;GREM1;CASS4;FBXW7	rs1839203;rs523851;rs916189;rs4598673;rs308774;rs3811371;rs4795294;rs62001858;rs6099152;rs13104667	3.90;3.31;3.30;3.06;2.81;2.79;2.47;2.43;2.42;2.35
GOBP_SINOATRIAL_NODE_DEVELOPMENT	3.64004	0.0554866	0.590131	12	773	TBX3;TBX5;HCN4;GJB6;CACNA1G;BVES;BMP4;ISL1;MESP1;SHOX2	rs7302926;rs17731569;rs9972455;rs1537787;rs4141292;rs77566078;rs72680512;rs17340804;rs55754818;rs1608099	3.48;3.06;2.87;2.58;2.49;2.23;1.85;1.73;1.46;1.31
GOBP_PYRAMIDAL_NEURON_DEVELOPMENT	3.73452	0.055499	0.590196	11	892	ZMIZ1;DISC1;SLC4A10;DCLK2;OGDH;FGFR2;PLXNA3;SCYL2;UQCRQ;FOXG1	rs704016;rs1331056;rs41267443;rs13101461;rs217386;rs36048667;rs3737557;rs10732235;rs30180;rs59951639	4.88;2.85;2.17;1.83;1.78;1.52;1.40;1.36;1.28;1.04
GOBP_MESONEPHRIC_TUBULE_FORMATION	4.16089	0.0555251	0.590242	10	579	GREM1;HNF1B;GDNF;HS2ST1;WNT9B;GATA3;NOG;OSR1;SIX4;SIX1	rs62001858;rs1859212;rs73067751;rs112101456;rs141994164;rs374641;rs11654392;rs851066;rs17834412;rs35320790	2.43;2.36;1.87;1.87;1.87;1.84;1.71;1.38;1.07;0.75
GOBP_REGULATION_OF_MITOTIC_CELL_CYCLE_PHASE_TRANSITION	3.55333	0.0556513	0.590373	337	19578	KCNA5;SMARCA2;MYO16;KMT2E;NDC80;PLCB1;SPDL1;RRM2;KCNH5;GIGYF2	rs9919705;rs7871823;rs71435290;rs35418021;rs28601731;rs6118228;rs264869;rs11891059;rs77179184;rs73999704	6.41;3.31;3.30;3.30;3.23;3.20;3.19;3.10;3.04;3.04
GOBP_PROTEIN_MANNOSYLATION	3.12871	0.0559103	0.591932	18	1693	TMTC2;DPY19L2;DPM2;FKTN;TMTC1;FKRP;DPY19L3;POMT1;TMTC4;POMT2	rs34214653;rs3864440;rs66671177;rs113855877;rs9300190;rs112302437;rs12460248;rs946713;rs112291783;rs11847091	2.67;2.49;2.29;2.22;2.21;2.14;2.01;2.00;1.77;1.68
GOBP_SMALL_GTPASE_MEDIATED_SIGNAL_TRANSDUCTION	2.96597	0.0561274	0.593042	467	40116	NCKAP1;KSR1;DHCR24;ARHGAP6;PSD3;NTN1;ABL1;FBP1;RABL3;RAB4A	rs148384538;rs5819816;rs658150;rs5979438;rs6998708;rs62068228;rs894241;rs586140;rs1862936;rs16849638	5.97;5.91;5.21;4.06;3.94;3.91;3.79;3.77;3.71;3.71
GOBP_REPRODUCTIVE_SYSTEM_DEVELOPMENT	2.96587	0.0564889	0.59567	290	22210	INSR;DHCR24;STK11;IMMP2L;ROBO2;SLIT3;CSMD1;TBX3;SPATA22;ARID5B	rs57295319;rs658150;rs28841391;rs80269365;rs13090400;rs2668054;rs34930634;rs7302926;rs8080264;rs77968426	5.28;5.21;4.20;3.71;3.65;3.61;3.58;3.48;3.35;3.34
GOBP_LIPID_MODIFICATION	3.0539	0.0568084	0.597846	182	11970	ST3GAL4;EHHADH;GLT6D1;ADIPOR1;CERK;SIRT4;MTMR2;INPP5A;APOD;PHYH	rs56207600;rs13093563;rs12553950;rs7526304;rs116484910;rs1179440;rs7111540;rs2804006;rs73212254;rs4750322	4.07;3.89;3.80;3.59;3.53;3.45;3.42;3.23;3.05;2.94
GOBP_PROTEIN_KINASE_C_ACTIVATING_G_PROTEIN_COUPLED_RECEPTOR_SIGNALING_PATHWAY	3.81842	0.057091	0.598745	26	2004	PRKD3;GAP43;DGKG;GRM5;AZU1;DGKQ;DGKB;F2R;DGKI;EDN1	rs4629138;rs4831117;rs2300709;rs308774;rs184978907;rs28671147;rs80210789;rs10078999;rs3800631;rs34807043	3.02;2.94;2.81;2.81;2.57;2.38;2.31;2.10;2.09;2.05
GOBP_INTERLEUKIN_1_MEDIATED_SIGNALING_PATHWAY	3.34051	0.0571258	0.598923	30	1873	MIR146A;PLCB1;IRAK2;RPS6KA5;TOLLIP;IL1RN;IL1B;MIR27A;IRAK1;EGR1	rs4921289;rs6118228;rs165501;rs12897149;rs5743970;rs4849151;rs1143629;rs345630;rs73247640;rs7729723	3.60;3.20;2.91;2.91;2.64;2.38;2.20;2.16;2.10;2.06
GOBP_PROTEIN_K48_LINKED_UBIQUITINATION	2.7088	0.0575102	0.601637	66	4935	CDC34;RNF216;UBE2A;UBE3C;ZNRF1;NEDD4L;KLHL3;RNF6;UBE2Q2;BTRC	rs6510824;rs13239194;rs146583477;rs78082569;rs62059209;rs12605506;rs2967807;rs9553765;rs1969105;rs151262952	4.93;4.85;3.26;3.21;3.19;3.18;3.07;2.91;2.67;2.64
GOBP_REGULATION_OF_SIGNAL_TRANSDUCTION_BY_P53_CLASS_MEDIATOR	3.93699	0.0576999	0.602428	99	5107	STK11;CD44;PYHIN1;SPRED1;MIF;HEXIM1;PMAIP1;BOP1;MLF1;SGK1	rs28841391;rs2785180;rs202068361;rs4244562;rs74942981;rs7212192;rs9957673;rs7838766;rs56089505;rs4895399	4.20;3.82;3.79;3.04;2.72;2.71;2.66;2.41;2.41;2.30
GOBP_ADP_METABOLIC_PROCESS	3.95509	0.0580512	0.603865	91	6123	INSR;PFKP;FBP1;PPARA;OGDHL;FOXK2;NT5E;HK3;ENO4;IER3	rs57295319;rs11812937;rs586140;rs9615416;rs1720363;rs77949156;rs12204524;rs6556294;rs78873931;rs6915638	5.28;4.76;3.77;2.87;2.75;2.71;2.70;2.69;2.65;2.62
GOBP_OLIGOSACCHARIDE_BIOSYNTHETIC_PROCESS	2.82478	0.0580698	0.603976	29	1870	FBP2;ST3GAL4;FBP1;ST6GALNAC5;B4GALT1;B4GALNT2;FUT7;FUT6;FUT3;FUT5	rs591846;rs56207600;rs586140;rs199712;rs7865362;rs4794029;rs17250239;rs36055559;rs36055559;rs6510860	4.08;4.07;3.77;3.14;2.56;2.51;2.40;2.28;2.28;2.26
GOBP_CARDIAC_MUSCLE_CELL_FATE_COMMITMENT	4.00327	0.0588415	0.610019	11	690	TBX3;TBX5;WNT3A;WT1;RBPJ;ACVR1;DKK1;WNT8A;NKX2-5;MIR19B1	rs7302926;rs17731569;rs6672601;rs117996720;rs35746350;rs79771031;rs1896368;rs78227383;rs10039302;rs7139676	3.48;3.06;1.88;1.75;1.65;1.63;1.55;1.47;1.34;1.34
GOBP_MITOTIC_CELL_CYCLE_PHASE_TRANSITION	3.45416	0.0589174	0.610572	445	25812	KCNA5;CDC34;CCNJL;SMARCA2;MYO16;KMT2E;NDC80;TAF10;RPS6;PLCB1	rs9919705;rs6510824;rs71603662;rs7871823;rs71435290;rs35418021;rs28601731;rs61667388;rs10125976;rs6118228	6.41;4.93;3.76;3.31;3.30;3.30;3.23;3.22;3.22;3.20
GOBP_DEVELOPMENT_OF_PRIMARY_SEXUAL_CHARACTERISTICS	3.33038	0.0593237	0.613321	220	18030	INSR;IMMP2L;ROBO2;SLIT3;CSMD1;ARID5B;TFPT;BOK;PDGFA;VEGFA	rs57295319;rs80269365;rs13090400;rs2668054;rs34930634;rs77968426;rs11883211;rs7558942;rs148332061;rs699946	5.28;3.71;3.65;3.61;3.58;3.34;3.30;3.27;3.13;3.04
GOBP_INTERMEDIATE_FILAMENT_BASED_PROCESS	3.50866	0.0596808	0.613881	89	3898	NES;SHH;VPS54;DNAJB6;PPL;ATP8A2;MACF1;BFSP1;DST;GFAP	rs2365716;rs117027107;rs17753018;rs7788258;rs759201;rs9645863;rs3736890;rs13734;rs9349821;rs9635722	2.73;2.65;2.61;2.56;2.53;2.51;2.50;2.48;2.46;2.38
GOBP_REGULATION_OF_RESPONSE_TO_FOOD	2.90641	0.0597082	0.613934	15	1155	CARTPT;PRKCG;UCN;PPARA;NENF;MT3;BBS2;NPY;GHSR;GHRL	rs10050910;rs60166062;rs11684134;rs9615416;rs66505337;rs36100025;rs36100025;rs10272787;rs495499;rs13319083	3.54;3.18;2.95;2.87;2.50;2.03;2.03;2.03;2.01;1.97
GOBP_CHEMOKINE_PRODUCTION	3.0991	0.0597304	0.614102	95	6425	TIRAP;MIR146A;FOXP1;LGALS9;MIR766;ZFPM1;APOD;MEFV;MBP;MIF	rs56207600;rs4921289;rs6786408;rs4795911;rs146583477;rs58650620;rs73212254;rs113098181;rs73486813;rs74942981	4.07;3.60;3.60;3.50;3.26;3.06;3.05;2.91;2.77;2.72
GOBP_PLASMA_MEMBRANE_ORGANIZATION	2.90602	0.0602317	0.617872	158	11430	TRPC5;MYOF;CSRP3;ANO4;TLCD2;NOX1;ANK3;LYZL6;CASP7;ASAP1	rs3027784;rs1721804;rs45549043;rs7297530;rs8074026;rs7128;rs2018783;rs71381488;rs11196454;rs28567536	4.55;3.60;3.54;3.42;3.20;3.20;3.15;3.01;2.96;2.84
GOBP_THIOESTER_METABOLIC_PROCESS	3.66777	0.0604399	0.618806	87	5900	SUCLG1;ELOVL7;PPCS;ACSM6;NUDT7;ELOVL5;MCEE;ELOVL6;SLC27A2;BAAT	rs4517983;rs1379114;rs17379185;rs11188249;rs12447457;rs2397141;rs435434;rs28572278;rs854149;rs2900307	3.26;3.13;3.09;2.96;2.92;2.81;2.75;2.66;2.48;2.44
GOBP_ACTIVIN_RECEPTOR_SIGNALING_PATHWAY	4.12085	0.060735	0.620625	44	3324	TGFBR2;MAGI2;DMRT1;GDF6;SHH;ZC3H3;CER1;FGF9;ACVR2A;ACVR1B	rs1995450;rs62463889;rs117439559;rs2514541;rs117027107;rs6558375;rs7862320;rs263932;rs17742573;rs2701129	3.53;3.15;2.71;2.68;2.65;2.65;2.63;2.60;2.54;2.51
GOBP_FATTY_ACYL_COA_BIOSYNTHETIC_PROCESS	3.23336	0.0611315	0.623092	24	1792	ELOVL7;ELOVL5;ELOVL6;SLC27A2;PPT1;HSD17B12;ELOVL4;ACSL4;ACSF3;GCDH	rs1379114;rs2397141;rs28572278;rs854149;rs6671113;rs7118770;rs11445884;rs5943441;rs8063985;rs2974754	3.13;2.81;2.66;2.48;2.39;2.36;2.16;2.10;1.98;1.96
GOBP_SYNAPTIC_VESICLE_DOCKING	3.97735	0.0612478	0.623547	11	1276	UNC13C;UNC13A;TPRG1L;SNAP25;UNC13B;SNPH;STX1A;STX1B;CTBP2;BLOC1S6	rs11633610;rs6512204;rs4648546;rs6108464;rs4878605;rs6109434;rs6974571;rs2054214;rs11245518;rs139478892	3.00;2.47;2.37;2.15;2.15;2.09;1.96;1.82;1.81;1.81
GOBP_REGULATION_OF_SYNAPTIC_VESICLE_EXOCYTOSIS	3.12744	0.0613991	0.623791	44	4413	SYN1;SV2C;WNT7A;PRKCG;RAB5A;SYT1;PRKCB;SYT4;FMR1;P2RY4	rs12012797;rs2937715;rs1433359;rs60166062;rs71316238;rs7971881;rs112049972;rs72902415;rs143226079;rs1152202	4.92;3.67;3.24;3.18;2.83;2.69;2.52;2.49;2.46;2.40
GOBP_HEPARAN_SULFATE_PROTEOGLYCAN_BIOSYNTHETIC_PROCESS_ENZYMATIC_MODIFICATION	3.28053	0.0616743	0.625385	12	1121	HS6ST2;HS6ST1;HS3ST3B1;HS3ST1;HS3ST6;HS2ST1;HS3ST2;NDST1;HS3ST5;HS3ST3A1	rs17317084;rs737191;rs80319203;rs4916646;rs337285;rs112101456;rs150345;rs6881983;rs117555991;rs9914120	3.07;2.41;2.29;2.21;1.97;1.87;1.79;1.63;1.54;1.42
GOBP_CARDIAC_CELL_FATE_COMMITMENT	4.06854	0.0634662	0.642321	16	1236	TENM4;TBX3;TBX5;WNT3A;WT1;ISL1;RBPJ;ITGB1;ACVR1;DKK1	rs598792;rs7302926;rs17731569;rs6672601;rs117996720;rs17340804;rs35746350;rs16933862;rs79771031;rs1896368	4.41;3.48;3.06;1.88;1.75;1.73;1.65;1.64;1.63;1.55
GOBP_POSITIVE_REGULATION_OF_MITOTIC_NUCLEAR_DIVISION	3.44906	0.0641699	0.646427	43	2406	INSR;TGFA;NSMCE2;DMRT1;RB1;EPGN;EREG;IGF1;IL1B;EDN3	rs57295319;rs1839203;rs7814083;rs117439559;rs7329938;rs1902996;rs1902996;rs10860862;rs1143629;rs8116700	5.28;3.90;3.04;2.71;2.44;2.30;2.30;2.28;2.20;2.19
GOBP_DOSAGE_COMPENSATION	3.61002	0.0642745	0.64693	29	1532	PRDM14;SMCHD1;MSL2;TSIX;CDYL;HCFC1;XIST;LRIF1;YTHDC1;HNRNPU	rs6472506;rs28601731;rs13065565;rs4892796;rs181570806;rs73247640;rs5939042;rs12725726;rs141194925;rs72769457	3.62;3.23;3.03;2.42;2.29;2.10;2.01;1.95;1.90;1.81
GOBP_TORC1_SIGNALING	3.31697	0.0642803	0.646945	52	3558	NPRL3;STK11;SESN3;CLEC16A;WDR59;MIOS;SZT2;DEPDC5;LARP1;CARD11	rs9924289;rs28841391;rs677549;rs4781019;rs35771859;rs11975945;rs12069733;rs7364274;rs17560103;rs6461802	4.29;4.20;3.94;3.64;3.03;2.74;2.52;2.46;2.41;2.41
GOBP_AMINO_SUGAR_METABOLIC_PROCESS	2.89775	0.064542	0.647631	40	2308	CHST4;GNPDA2;ST6GAL1;FN3K;CHST5;CHST6;CHST1;CSGALNACT1;B4GALNT2;ST3GAL1	rs148582489;rs1491324;rs7635748;rs35290522;rs2738805;rs2738805;rs11038605;rs4921663;rs4794029;rs7832304	3.93;3.69;3.68;3.59;2.86;2.86;2.62;2.62;2.51;2.45
GOBP_POSITIVE_REGULATION_OF_MITOCHONDRIAL_FISSION	3.54533	0.0646129	0.647762	19	1331	DDHD2;RALBP1;KDR;SPIRE1;MUL1;VPS35;DNM1L;FIS1;MIEF1;RALA	rs72644707;rs4797377;rs12498317;rs79706675;rs7555911;rs72816873;rs9971873;rs56896054;rs2413592;rs73128971	3.78;3.20;2.91;2.54;2.26;2.07;2.00;1.94;1.94;1.94
GOBP_ATP_METABOLIC_PROCESS	3.3814	0.0647551	0.647919	178	10967	INSR;PFKP;PID1;NDUFA12;ATP1B1;FBP1;NDUFA3;HSPA1B;HSPA1A;PPARA	rs57295319;rs11812937;rs60937332;rs7133607;rs6675509;rs586140;rs11883211;rs146535109;rs146535109;rs9615416	5.28;4.76;4.02;3.96;3.95;3.77;3.30;3.14;3.14;2.87
GOBP_RIBOSOME_ASSEMBLY	3.94595	0.0648954	0.648095	54	2779	DHX37;DDX3X;C1QBP;MTERF3;RPSA;BOP1;NPM1;RPS5;VCX;RPLP0	rs4603399;rs787088;rs12602483;rs4074013;rs116559528;rs7838766;rs75774027;rs10408853;rs860079;rs56102477	2.74;2.68;2.65;2.59;2.44;2.41;2.31;2.21;2.19;2.18
GOBP_ODONTOGENESIS	3.33387	0.0654157	0.652058	131	9359	BSG;SNX10;WDR72;SLC7A5;PPARA;MMP20;PAX9;DMRT3;ANKH;SHH	rs6510824;rs6461931;rs689813;rs12928763;rs9615416;rs72973505;rs8003014;rs117439559;rs10052744;rs117027107	4.93;3.26;3.06;3.04;2.87;2.82;2.76;2.71;2.66;2.65
GOBP_NEGATIVE_REGULATION_OF_NIK_NF_KAPPAB_SIGNALING	3.12441	0.065823	0.653079	38	2383	MIR146A;ADIPOR1;MIR766;RASSF2;DDX3X;TMSB4X;UACA;MIR29B1;LITAF;PYDC2	rs4921289;rs7526304;rs146583477;rs2423051;rs787088;rs62590558;rs12594507;rs157928;rs8059841;rs75224390	3.60;3.59;3.26;2.77;2.68;2.44;2.43;2.43;2.42;2.29
GOBP_CARDIAC_MUSCLE_CONTRACTION	2.77899	0.0662683	0.65419	129	13349	KCNA5;FGF12;PDE4D;ADRA1B;ATP1B1;TPM1;DMD;CSRP3;ADRA1A;NEDD4L	rs9919705;rs74714235;rs13186687;rs56269052;rs6675509;rs2899687;rs7063535;rs45549043;rs523851;rs12605506	6.41;5.42;4.74;4.26;3.95;3.88;3.58;3.54;3.31;3.18
GOBP_POSITIVE_REGULATION_OF_PROTEIN_BINDING	3.26233	0.0665064	0.654782	84	5502	ABL1;STK3;NRP1;DERL1;PLCL2;PLCL1;POLDIP2;VTN;TICAM1;FLOT1	rs894241;rs75902959;rs72788110;rs7844465;rs7633382;rs1304359;rs8076949;rs8076949;rs8113825;rs6915638	3.79;3.16;2.93;2.80;2.74;2.69;2.68;2.68;2.66;2.62
GOBP_HEART_VALVE_MORPHOGENESIS	2.3131	0.0665265	0.654832	59	4786	ROBO1;ROBO2;SLIT3;TGFBR2;NFATC1;DCHS1;ZFPM1;TBX5;SLIT2;NPPA	rs73129022;rs13090400;rs2668054;rs1995450;rs8096731;rs61667388;rs58650620;rs17731569;rs67760769;rs198372	3.65;3.65;3.61;3.53;3.23;3.22;3.06;3.06;2.96;2.88
GOBP_REGULATION_OF_CALCIUM_ION_DEPENDENT_EXOCYTOSIS	2.94718	0.0665525	0.654894	35	2384	KCNB1;REST;SYT10;SYT6;SYT1;SYT4;RPH3AL;CDK5;SYT17;SYT9	rs237465;rs1961950;rs12316201;rs596980;rs7971881;rs72902415;rs8070685;rs4148843;rs2352983;rs141828260	3.60;3.29;3.05;2.83;2.69;2.49;2.44;2.33;2.20;2.10
GOBP_REGULATION_OF_METAL_ION_TRANSPORT	3.27403	0.066775	0.655405	405	34308	KCNA5;FGF12;PDE4D;PRKCE;CACNB1;ATP1B1;NKAIN2;ABL1;LRRC38;DMD	rs9919705;rs74714235;rs13186687;rs751237;rs74649011;rs6675509;rs74622660;rs894241;rs2282185;rs7063535	6.41;5.42;4.74;4.68;4.52;3.95;3.90;3.79;3.68;3.58
GOBP_NEGATIVE_REGULATION_OF_CARDIAC_MUSCLE_CELL_PROLIFERATION	3.37221	0.0667828	0.655423	17	1527	SAV1;CXADR;VGLL4;TGFBR2;TBX5;TP73;RBP4;MIR200B;CITED2;NOG	rs3015455;rs11702298;rs62245824;rs1995450;rs17731569;rs4648546;rs143639188;rs11260563;rs9321717;rs11654392	4.30;4.06;3.81;3.53;3.06;2.37;2.07;1.95;1.92;1.71
GOBP_POSITIVE_REGULATION_OF_SODIUM_ION_TRANSMEMBRANE_TRANSPORT	3.79589	0.0668063	0.655477	19	3131	ATP1B1;DMD;ANK3;NOS1;ATP1B3;DRD4;FXYD1;CNKSR3;ACTN4;TESC	rs6675509;rs7063535;rs2018783;rs35994161;rs68082651;rs11246211;rs10424084;rs10782333;rs34960839;rs73408547	3.95;3.58;3.15;2.25;2.09;2.07;1.91;1.87;1.85;1.79
GOBP_CELLULAR_RESPONSE_TO_MOLECULE_OF_BACTERIAL_ORIGIN	2.49089	0.0668125	0.655491	230	13124	PRKCE;MIR224;TIRAP;ABL1;MIR146A;PDCD4;MIR766;NOS2;PRPF8;SLC7A5	rs751237;rs1047251;rs56207600;rs894241;rs4921289;rs2007551;rs146583477;rs2872753;rs11657740;rs12928763	4.68;4.20;4.07;3.79;3.60;3.27;3.26;3.13;3.08;3.04
GOBP_POSITIVE_REGULATION_OF_OLIGODENDROCYTE_DIFFERENTIATION	3.17181	0.0675101	0.657084	25	1598	TENM4;ASPA;NKX6-2;SHH;PTPRZ1;GSX2;CXCR4;TP73;IL33;TNFRSF1B	rs598792;rs9905037;rs2804006;rs117027107;rs2693656;rs41386153;rs1879087;rs4648546;rs16924291;rs653667	4.41;3.43;3.23;2.65;2.57;2.49;2.42;2.37;2.32;2.12
GOBP_AGGREPHAGY	3.37949	0.0676581	0.657421	10	735	WDR81;WDFY3;MAP1LC3C;HTT;ATG5;HSPB8;UBQLN1;ACBD5;BAG3;SQSTM1	rs8074026;rs6827228;rs28371939;rs9996199;rs9372126;rs7311047;rs1582396;rs10829226;rs74157688;rs58386410	3.20;2.83;2.75;2.16;2.12;1.91;1.37;1.26;1.09;1.03
GOBP_RESPONSE_TO_FOOD	3.46829	0.0677157	0.657552	37	2576	CARTPT;PRKCG;UCN;PPARA;BCL10;CLPSL1;CLPSL2;CLPS;NENF;GHR	rs10050910;rs60166062;rs11684134;rs9615416;rs7524465;rs59997852;rs59997852;rs59997852;rs66505337;rs4866942	3.54;3.18;2.95;2.87;2.72;2.56;2.56;2.56;2.50;2.39
GOBP_POSITIVE_REGULATION_OF_CELL_CELL_ADHESION_MEDIATED_BY_CADHERIN	3.77549	0.067747	0.657623	10	729	SERPINF2;FOXA2;FLOT1;ADAM19;PTPRU;FOXA1;WNT3A;DENND6A;TJP1;WNT5A	rs8074026;rs1203915;rs6915638;rs150613684;rs10915243;rs11846416;rs6672601;rs9878134;rs16955651;rs11130477	3.20;2.77;2.62;2.12;1.89;1.88;1.88;1.61;1.57;0.95
GOBP_NUCLEAR_BODY_ORGANIZATION	3.35769	0.0677674	0.657669	15	846	SRPK2;AFF2;HIPK2;ETS1;PML;ZPR1;SERBP1;CELF3;HABP4;USPL1	rs10261738;rs1265396;rs6949027;rs4937341;rs1550435;rs2849174;rs10458577;rs35858414;rs10820727;rs2476646	3.32;2.87;2.09;1.88;1.86;1.76;1.63;1.56;1.56;1.44
GOBP_REGULATION_OF_SKELETAL_MUSCLE_CONTRACTION	3.10911	0.0680251	0.657922	15	2561	DMD;NR4A1;DMPK;CAV3;CASQ1;KBTBD13;GSTM2;KCNJ2;ATP2A1;SCN4A	rs7063535;rs2701124;rs10418603;rs17049547;rs72706663;rs3842336;rs72705225;rs12601653;rs117079286;rs3785568	3.58;2.85;2.30;2.12;1.86;1.80;1.73;1.61;1.60;1.54
GOBP_NEGATIVE_REGULATION_OF_EPITHELIAL_TO_MESENCHYMAL_TRANSITION	3.10857	0.0680639	0.657946	40	2470	ZNF750;ADIPOR1;SPRY1;TBX5;SPRED1;MAD2L2;FOXA2;DAB2IP;PTEN;OVOL2	rs62073990;rs7526304;rs300555;rs17731569;rs4244562;rs7414943;rs1203915;rs10985398;rs12781238;rs6132025	3.76;3.59;3.38;3.06;3.04;2.89;2.77;2.61;2.59;2.59
GOBP_PROTEIN_TARGETING	2.29909	0.0681082	0.657974	314	19465	TRAK1;BAG4;IMMP2L;PEX3;KCNB1;SIRT4;TRAM2;SPCS2;KATNB1;ANK3	rs9861303;rs72644707;rs80269365;rs6570562;rs237465;rs1179440;rs13199373;rs997465;rs76370907;rs2018783	4.11;3.78;3.71;3.60;3.60;3.45;3.45;3.44;3.40;3.15
GOBP_TRANSLATIONAL_INITIATION	3.10076	0.0682607	0.658068	115	5543	PAIP2B;EIF4E3;DENR;DAZL;CTIF;NCK1;EIF2B4;RPS17;DDX3X;DHX33	rs111673863;rs860512;rs11059711;rs12107037;rs11082715;rs6773440;rs11684134;rs28593415;rs787088;rs12602483	4.49;4.29;4.16;3.66;3.50;3.08;2.95;2.90;2.68;2.65
GOBP_MUSCLE_CELL_FATE_COMMITMENT	3.22966	0.0688912	0.66046	20	1075	TBX3;TBX5;TBX1;MYF6;WNT3A;TBX2;WT1;FGF10;RBPJ;ACVR1	rs7302926;rs17731569;rs72646967;rs73150798;rs6672601;rs9905140;rs117996720;rs13154419;rs35746350;rs79771031	3.48;3.06;2.20;1.89;1.88;1.80;1.75;1.74;1.65;1.63
GOBP_REGULATION_OF_GLUCOSE_METABOLIC_PROCESS	3.21216	0.0689563	0.660706	96	5708	INSR;STK11;FBP1;ADIPOR1;GPLD1;SORBS1;GCKR;PPARA;FOXA2;FOXK2	rs57295319;rs28841391;rs586140;rs7526304;rs2744584;rs1410596;rs12464368;rs9615416;rs1203915;rs77949156	5.28;4.20;3.77;3.59;3.57;3.09;2.89;2.87;2.77;2.71
GOBP_ONE_CARBON_COMPOUND_TRANSPORT	3.33817	0.0689644	0.660736	53	2411	CYB5R1;HBZ;HBA2;HBA1;SLC4A7;SLC14A2;CA2;AQP9;AQP1;AQP10	rs7526304;rs2541610;rs2541610;rs2541610;rs2087760;rs17732049;rs9329911;rs10444840;rs28362693;rs1632360	3.59;3.33;3.33;3.33;3.05;2.98;2.62;2.53;2.49;2.42
GOBP_RESPONSE_TO_ALCOHOL	3.19573	0.0691554	0.661096	247	18011	PRKCE;FBP1;ST6GAL1;SLIT3;GPLD1;TGFBR2;CRHR1;CDH1;EHMT2;BAK1	rs751237;rs586140;rs7635748;rs2668054;rs2744584;rs1995450;rs56842912;rs72785155;rs146535109;rs55774724	4.68;3.77;3.68;3.61;3.57;3.53;3.19;3.17;3.14;3.07
GOBP_CARBOHYDRATE_CATABOLIC_PROCESS	3.74874	0.0691892	0.661126	156	10068	INSR;PFKP;FBP1;NEU3;XYLB;NEU1;PGM2;AOAH;PPARA;RBKS	rs57295319;rs11812937;rs586140;rs997465;rs169044;rs146535109;rs870953;rs11761382;rs9615416;rs4465729	5.28;4.76;3.77;3.44;3.28;3.14;3.11;3.00;2.87;2.83
GOBP_NEGATIVE_REGULATION_OF_AUTOPHAGY	3.16267	0.0693426	0.661258	86	5740	CLEC16A;MIRLET7B;ADRA1A;EHMT2;SLC7A5;QSOX1;VHL;TAB2;FOXK2;POLDIP2	rs4781019;rs6008967;rs523851;rs146535109;rs12928763;rs7530324;rs165501;rs9498294;rs77949156;rs8076949	3.64;3.34;3.31;3.14;3.04;2.94;2.91;2.87;2.71;2.68
GOBP_ESTABLISHMENT_OF_PROTEIN_LOCALIZATION_TO_PLASMA_MEMBRANE	3.92131	0.0695906	0.661392	56	3752	GRIP2;GRIP1;ANK3;LRRC7;KIF13A;RAB31;GOLGA7;ARHGAP44;MACF1;RAB7A	rs34951957;rs7294923;rs2018783;rs1113931;rs9367972;rs17510362;rs6994017;rs76752310;rs3736890;rs71330002	3.87;3.69;3.15;3.09;3.02;2.99;2.73;2.52;2.50;2.41
GOBP_NEGATIVE_T_CELL_SELECTION	2.77769	0.0698176	0.661591	12	931	DOCK2;SHH;GLI3;ATG5;THEMIS;PTPRC;CD74;ZAP70;CD3E;CD28	rs264869;rs117027107;rs147917139;rs9372126;rs270052;rs116227589;rs1056400;rs17489287;rs4936426;rs10193976	3.19;2.65;2.18;2.12;2.05;1.99;1.74;1.47;1.42;1.30
GOBP_VACUOLAR_TRANSPORT	3.26819	0.0698378	0.661641	159	10858	TRAK1;STX8;CLEC16A;AP1G1;GAK;HSPA1A;VPS8;PLEKHF1;KIF13A;PLEKHF2	rs9861303;rs72818033;rs4781019;rs79489472;rs73207791;rs146535109;rs10937203;rs12981424;rs9367972;rs145901548	4.11;3.84;3.64;3.45;3.39;3.14;3.11;3.11;3.02;2.91
GOBP_OVARIAN_FOLLICLE_DEVELOPMENT	2.95037	0.0698681	0.661716	57	3627	IMMP2L;VEGFA;EIF2B4;KDR;FSHR;PTX3;BAX;SCAPER;EREG;VGF	rs80269365;rs699946;rs11684134;rs12498317;rs11692782;rs1838142;rs73063535;rs112014904;rs1902996;rs3177697	3.71;3.04;2.95;2.91;2.80;2.48;2.45;2.38;2.30;2.24
GOBP_POSITIVE_REGULATION_OF_INTERFERON_ALPHA_PRODUCTION	2.54533	0.0702363	0.662631	22	1085	MMP12;NMB;DDX3X;TLR8;TLR7;IFIH1;IRF7;MAVS;TLR3;DHX9	rs72983521;rs150079613;rs787088;rs5744055;rs5744055;rs34298676;rs11246211;rs6037668;rs72708972;rs12137908	4.16;3.64;2.68;2.56;2.56;2.13;2.07;1.83;1.81;1.76
GOBP_METHYLATION	3.30929	0.0702396	0.662643	318	18530	COQ3;TARBP1;DIMT1;PRDM12;PRDM14;PRDM16;PRDM15;ASH2L;SMYD5;KMT2E	rs182613;rs538898396;rs17382217;rs894241;rs6472506;rs12135987;rs13048349;rs72643084;rs526106;rs35418021	4.43;4.16;3.87;3.79;3.62;3.43;3.40;3.35;3.33;3.30
GOBP_CANONICAL_WNT_SIGNALING_PATHWAY	2.98999	0.0704911	0.663823	299	20823	FRZB;SULF2;STK11;GPC5;CTNND2;CCAR2;PRDM15;WNT7A;ILK;CDH3	rs34215267;rs872111;rs28841391;rs7327184;rs1379902;rs2469762;rs13048349;rs1433359;rs61667388;rs72785155	4.84;4.26;4.20;3.97;3.87;3.56;3.40;3.24;3.22;3.17
GOBP_POSITIVE_REGULATION_OF_RECEPTOR_RECYCLING	2.85682	0.0707488	0.664389	11	658	NSF;BVES;ECE1;SCRIB;ANXA2;INPP5F;PSEN1;RAMP3;SNCA;VAMP3	rs199528;rs77566078;rs212539;rs56081632;rs62004990;rs17680667;rs78932134;rs72599518;rs62315170;rs12130857	2.29;2.23;2.15;2.07;1.97;1.75;1.58;1.44;1.21;1.09
GOBP_KILLING_OF_CELLS_OF_ANOTHER_ORGANISM	3.56237	0.07081	0.664637	44	2395	CCL13;NOS2;DEFA6;DEFA1;DEFA4;DEFA1B;RNASE7;HAMP;DCD;CHGA	rs77786372;rs2872753;rs2615787;rs2615787;rs2615787;rs2615787;rs36115959;rs12976524;rs7311076;rs10873430	3.37;3.13;2.88;2.88;2.88;2.88;2.82;2.79;2.69;2.67
GOBP_REGULATION_OF_WNT_SIGNALING_PATHWAY	2.90471	0.0712016	0.666947	323	25225	WWOX;FRZB;SULF2;STK11;GPC5;CTNND2;VGLL4;ABL1;CCAR2;PRDM15	rs6564603;rs34215267;rs872111;rs28841391;rs7327184;rs1379902;rs62245824;rs894241;rs2469762;rs13048349	5.01;4.84;4.26;4.20;3.97;3.87;3.81;3.79;3.56;3.40
GOBP_POSITIVE_REGULATION_OF_HOMOTYPIC_CELL_CELL_ADHESION	2.96604	0.0716617	0.669093	17	1382	ANK3;GP6;F11R;EMILIN2;TNFSF11;PDPN;PLAUR;IL6ST;EMILIN1;CTSG	rs2018783;rs34965439;rs4596920;rs11080993;rs2101266;rs141906080;rs2239373;rs11574762;rs7588926;rs72679395	3.15;3.06;2.99;2.90;1.94;1.70;1.62;1.55;1.48;1.48
GOBP_VIRAL_PROCESS	2.2403	0.0716914	0.669175	407	25467	INSR;BSG;MGAT5;CLDN6;CLDN9;DENR;ST3GAL4;CXADR;IST1;RFPL2	rs57295319;rs6510824;rs1271066;rs552515046;rs552515046;rs11059711;rs56207600;rs11702298;rs150292648;rs3859834	5.28;4.93;4.91;4.51;4.51;4.16;4.07;4.06;3.74;3.69
GOBP_NEGATIVE_REGULATION_OF_PROTEIN_CATABOLIC_PROCESS	3.55103	0.0719382	0.669395	104	7947	TIMP1;CCAR2;PSMF1;KLHL40;AZIN1;FHIT;PRKCG;NOS2;GIPC1;MAD2L2	rs12012797;rs2469762;rs73071655;rs75589867;rs10808381;rs1158425;rs60166062;rs2872753;rs57525801;rs7414943	4.92;3.56;3.53;3.30;3.27;3.22;3.18;3.13;3.10;2.89
GOBP_REGULATION_OF_SHORT_TERM_NEURONAL_SYNAPTIC_PLASTICITY	3.33166	0.0720509	0.669536	16	1618	SYT4;SHISA9;SLC8A2;SHISA6;SLC4A10;GRIK2;KMT2A;CLN3;PPFIA3;SYAP1	rs72902415;rs2202077;rs12976215;rs8068013;rs41267443;rs2852508;rs200268771;rs28502521;rs7247960;rs188768137	2.49;2.49;2.38;2.35;2.17;2.16;2.01;1.93;1.77;1.73
GOBP_THYROID_HORMONE_TRANSPORT	3.14946	0.0721054	0.669697	11	1135	SLC7A5;SLCO1C1;SLC7A8;SERPINA7;SLC3A2;SLCO4A1;SLCO1B1;CRYM;SLC16A10;SLC16A2	rs12928763;rs10841614;rs2013931;rs148070011;rs12808085;rs117616134;rs10841781;rs9935795;rs78433223;rs73216258	3.04;2.48;2.47;2.12;2.02;1.99;1.82;1.82;1.72;1.25
GOBP_REGULATION_OF_CYSTEINE_TYPE_ENDOPEPTIDASE_ACTIVITY_INVOLVED_IN_APOPTOTIC_SIGNALING_PATHWAY	3.49437	0.0723265	0.670353	17	1019	LGALS9;HTRA2;FAS;BAX;GSN;MMP9;IL9;ST18;SMAD3;TFAP4	rs4795911;rs7556852;rs2902336;rs73063535;rs10818528;rs3848726;rs4976512;rs112411185;rs16950687;rs12149245	3.50;3.05;2.49;2.45;2.18;2.14;2.11;2.04;1.97;1.78
GOBP_RAS_PROTEIN_SIGNAL_TRANSDUCTION	2.33535	0.072684	0.671339	320	25610	NCKAP1;KSR1;DHCR24;ARHGAP6;PSD3;NTN1;ABL1;FBP1;RAB4A;RABL3	rs148384538;rs5819816;rs658150;rs5979438;rs6998708;rs62068228;rs894241;rs586140;rs16849638;rs1862936	5.97;5.91;5.21;4.06;3.94;3.91;3.79;3.77;3.71;3.71
GOBP_REGULATION_OF_RESPIRATORY_BURST	3.10994	0.0726877	0.671345	15	1516	INSR;CAMK1D;LBP;RAC1;RAC2;DUSP10;SLAMF8;NOXA1;NOXO1;BCR	rs57295319;rs11594130;rs5743533;rs6942723;rs12484031;rs7543041;rs72700642;rs11523300;rs35938501;rs5759723	5.28;3.97;2.38;2.08;2.00;2.00;1.89;1.84;1.82;1.65
GOBP_POLYSACCHARIDE_BIOSYNTHETIC_PROCESS	3.03932	0.0729342	0.671515	70	4701	INSR;B3GNT2;GYG1;GYG2;SORBS1;PPP1R3C;NDST3;CSGALNACT1;GYS1;B4GALT5	rs57295319;rs28634929;rs115618395;rs34599585;rs1410596;rs1028936;rs28528872;rs4921663;rs73063535;rs6012717	5.28;3.46;3.28;3.20;3.09;2.91;2.90;2.62;2.45;2.43
GOBP_PLASMA_MEMBRANE_REPAIR	2.9171	0.0729983	0.671559	28	1863	MYOF;CASP7;S100A10;CHMP1B;MYH9;ARL8B;CHMP4B;CHMP4C;SYTL4;CHMP6	rs1721804;rs11196454;rs2932582;rs604816;rs11089788;rs341981;rs56084239;rs3202419;rs1204410;rs4969357	3.60;2.96;2.83;2.73;2.66;2.58;2.57;2.50;2.27;2.22
GOBP_CAMP_MEDIATED_SIGNALING	3.39959	0.073093	0.671571	50	4768	KSR1;CDC34;PDE4D;GNAI1;UCN;EPHA5;ADM;PDE7B;GPR62;GLP1R	rs5819816;rs6510824;rs13186687;rs10239304;rs11684134;rs4476654;rs11042750;rs6939892;rs111632417;rs10305532	5.91;4.93;4.74;2.96;2.95;2.61;2.53;2.53;2.52;2.49
GOBP_MESENCHYMAL_STEM_CELL_DIFFERENTIATION	3.09054	0.0732216	0.671579	12	1351	REST;SOX5;SOX6;WNT3;GSK3B;PDGFRA;CTNNB1;FZD1;MIR346;SOX9	rs1961950;rs11047003;rs10832631;rs199528;rs189174;rs12500279;rs77112271;rs7794305;rs1870162;rs2193051	3.29;3.15;2.45;2.29;2.20;1.80;1.44;1.26;1.14;1.10
GOBP_CELL_SURFACE_PATTERN_RECOGNITION_RECEPTOR_SIGNALING_PATHWAY	3.65898	0.0733665	0.671742	56	3538	PRKCE;TIRAP;MIR146A;LGALS9;PJA2;FLOT1;PELI1;DAB2IP;COLEC11;LBP	rs751237;rs56207600;rs4921289;rs4795911;rs9326769;rs6915638;rs17753018;rs10985398;rs12465002;rs5743533	4.68;4.07;3.60;3.50;3.50;2.62;2.61;2.61;2.60;2.38
GOBP_REGULATION_OF_TRANSCRIPTION_BY_RNA_POLYMERASE_III	3.31086	0.0737072	0.673694	30	2055	BRF2;DEK;SMARCA5;BRF1;RPTOR;POLR3C;ZNF76;MTOR;ICE2;BAZ1B	rs72641958;rs181666465;rs12647080;rs3784231;rs10468603;rs142186733;rs7772302;rs2878409;rs62004990;rs145178629	2.79;2.59;2.38;2.35;2.32;2.13;2.12;2.09;1.97;1.96
GOBP_POSITIVE_REGULATION_OF_CELLULAR_EXTRAVASATION	3.61235	0.0740677	0.674927	17	1217	XG;JAM3;LYVE1;CD99L2;ADAM8;CCR2;CD47;PLVAP;ICAM1;PTAFR	rs34599585;rs3168117;rs7941691;rs10156917;rs3008362;rs62244846;rs2289079;rs11881197;rs192560669;rs76812985	3.20;2.92;2.63;2.39;2.25;2.07;1.82;1.67;1.62;1.58
GOBP_REGULATION_OF_MRNA_PROCESSING	2.91396	0.0741045	0.675071	131	9214	NSRP1;SRPK2;REST;RBM20;FXR1;WDR77;HNRNPA0;CPEB3;HNRNPA2B1;NOVA1	rs113153446;rs10261738;rs1961950;rs2007551;rs73173902;rs72695203;rs2967807;rs855708;rs4722587;rs1955817	3.43;3.32;3.29;3.27;3.25;3.16;3.07;3.07;3.01;2.97
GOBP_REGULATION_OF_ANTIGEN_RECEPTOR_MEDIATED_SIGNALING_PATHWAY	2.76673	0.0743731	0.67627	63	4179	FOXP1;CD22;CD226;PLCL2;BCL10;KCNN4;PRKCB;PVRIG;GCSAM;CARD11	rs6786408;rs12976524;rs17208329;rs7633382;rs7524465;rs57339845;rs112049972;rs13240468;rs902855;rs6461802	3.60;2.79;2.75;2.74;2.72;2.52;2.52;2.44;2.43;2.41
GOBP_SNARE_COMPLEX_ASSEMBLY	3.3692	0.0748099	0.677619	21	1185	VPS8;VAMP4;VPS41;VAMP8;UVRAG;TGFBRAP1;STX1A;STXBP6;ANKRD27;VPS16	rs10937203;rs2220556;rs2108509;rs6738645;rs17134356;rs2118291;rs6974571;rs2004448;rs113526352;rs12625619	3.11;2.47;2.40;2.31;2.25;2.09;1.96;1.92;1.78;1.76
GOBP_NEGATIVE_REGULATION_OF_PROTEIN_AUTOPHOSPHORYLATION	2.91518	0.0750559	0.678376	12	768	ADIPOQ;NLRP12;JUN;ENPP1;PTPRC;TESK1;CHP1;IMPACT;CAV1;ERRFI1	rs35355779;rs3901466;rs2811883;rs6926879;rs116227589;rs139901450;rs7166556;rs76619849;rs2109513;rs115134798	2.60;2.16;2.12;2.05;1.99;1.83;1.71;1.57;1.42;1.35
GOBP_REGULATION_OF_SODIUM_ION_TRANSMEMBRANE_TRANSPORT	2.97125	0.0751478	0.678851	64	8230	FGF12;PRKCE;ATP1B1;DMD;NEDD4L;ANK3;NEDD4;GPD1L;NETO1;SCN4B	rs74714235;rs751237;rs6675509;rs7063535;rs12605506;rs2018783;rs8023940;rs12638618;rs111246915;rs876479	5.42;4.68;3.95;3.58;3.18;3.15;2.63;2.61;2.55;2.55
GOBP_POSITIVE_REGULATION_OF_LEUKOCYTE_APOPTOTIC_PROCESS	3.39046	0.0752219	0.679373	27	1653	HCAR2;LGALS9;IDO1;PDCD1;BAX;NF1;ANXA1;ADAM8;P2RX7;LYN	rs11059711;rs4795911;rs78587687;rs28520318;rs73063535;rs111639504;rs147016834;rs3008362;rs475836;rs13249338	4.16;3.50;2.85;2.84;2.45;2.37;2.31;2.25;1.77;1.67
GOBP_SEMAPHORIN_PLEXIN_SIGNALING_PATHWAY_INVOLVED_IN_NEURON_PROJECTION_GUIDANCE	3.34517	0.0752615	0.679652	16	1821	NRP1;PLXNA4;PLXNA2;NRP2;SEMA3A;PLXNB3;ECE1;PLXNA1;EDNRA;EDN1	rs72788110;rs62465026;rs72740709;rs849561;rs13241380;rs12837073;rs212539;rs9854229;rs62342648;rs34807043	2.93;2.64;2.62;2.39;2.28;2.26;2.15;2.08;2.06;2.05
GOBP_MUCOPOLYSACCHARIDE_METABOLIC_PROCESS	2.91063	0.0764108	0.687697	92	6828	ST3GAL4;CD44;NDNF;B3GNT2;CHST15;GLCE;NDST3;CHST5;CHST6;LYVE1	rs56207600;rs2785180;rs72684094;rs28634929;rs28464076;rs8026900;rs28528872;rs2738805;rs2738805;rs7941691	4.07;3.82;3.67;3.46;3.30;3.17;2.90;2.86;2.86;2.63
GOBP_REGULATION_OF_ORGAN_GROWTH	3.52923	0.0766756	0.688907	99	8305	ERBB4;SAV1;CXADR;VGLL4;FOXP1;TGFBR2;SLC6A4;STK3;TBX5;PI16	rs55866026;rs3015455;rs11702298;rs62245824;rs6786408;rs1995450;rs113153446;rs75902959;rs17731569;rs9296204	4.74;4.30;4.06;3.81;3.60;3.53;3.43;3.16;3.06;3.00
GOBP_DENDRITE_ARBORIZATION	3.1182	0.0769196	0.689926	10	1162	NRP1;PHACTR1;SEMA3A;SULT4A1;IGF2BP1;CHRNA7;ZNF365;PTN;TPBG;TAOK2	rs72788110;rs112239423;rs13241380;rs4823099;rs1965488;rs6494249;rs74786644;rs62487113;rs770909;rs62057680	2.93;2.72;2.28;1.82;1.66;1.62;1.48;1.38;1.00;0.68
GOBP_STORE_OPERATED_CALCIUM_ENTRY	3.30016	0.0773276	0.690319	21	1304	EFHB;MS4A1;ORAI2;STC2;CRACR2A;MIR424;JPH4;SPINK1;HOMER2;SLC8B1	rs71316238;rs7131459;rs4729789;rs62377293;rs78712715;rs4503254;rs222679;rs78868255;rs17841165;rs80311476	2.83;2.82;2.77;2.55;2.42;2.33;2.31;2.23;2.10;2.03
GOBP_MEMBRANE_HYPERPOLARIZATION	4.0049	0.0775531	0.690535	11	1204	KCNA5;TRPC5;KCNQ3;CACNG2;CRTC1;SOD2;PRKCZ;SLC26A3;PARK7;CFTR	rs9919705;rs3027784;rs2469499;rs73154815;rs140933077;rs1923527;rs6693374;rs10263826;rs115134798;rs10487372	6.41;4.55;2.70;2.06;1.71;1.69;1.55;1.38;1.35;1.34
GOBP_NEGATIVE_REGULATION_OF_REPRODUCTIVE_PROCESS	2.56898	0.077625	0.690604	75	4188	TIMP1;STK11;NLRP5;SERPINF1;WDR77;DMRT1;MYH9;TTK;RPS6KA2;PTGDS	rs12012797;rs28841391;rs56355090;rs8074026;rs72695203;rs117439559;rs11089788;rs9361582;rs77885229;rs17250239	4.92;4.20;3.36;3.20;3.16;2.71;2.66;2.56;2.55;2.40
GOBP_REGULATION_OF_CELLULAR_AMINO_ACID_METABOLIC_PROCESS	2.91262	0.0776331	0.690612	13	741	SIRT4;SLC7A7;CLN3;ACMSD;ATCAY;ATP2B4;BCKDK;SLC7A11;INS;MIR21	rs1179440;rs12892526;rs28502521;rs77611474;rs4807524;rs72743699;rs9927295;rs13113286;rs138776338;rs75440302	3.45;2.18;1.93;1.93;1.77;1.60;1.60;1.58;1.51;1.44
GOBP_REGULATION_OF_NEUROTRANSMITTER_SECRETION	3.39289	0.0777836	0.690756	78	6668	SYN1;DYSF;SV2C;MYOF;CPLX1;WNT7A;PRKCG;RAB5A;CPLX2;SYT1	rs12012797;rs4852258;rs2937715;rs1721804;rs73207791;rs1433359;rs60166062;rs71316238;rs11134935;rs7971881	4.92;4.36;3.67;3.60;3.39;3.24;3.18;2.83;2.83;2.69
GOBP_HYALURONAN_CATABOLIC_PROCESS	3.51328	0.0781525	0.691108	13	675	CD44;LYVE1;STAB2;CEMIP;HEXA;HEXB;HMMR;FGF2;HYAL1;HYAL3	rs2785180;rs7941691;rs7296900;rs11072946;rs2288259;rs17670147;rs113030995;rs11938826;rs116482870;rs116482870	3.82;2.63;2.39;2.38;2.13;2.03;1.95;1.83;1.82;1.82
GOBP_REGULATION_OF_DNA_DEMETHYLATION	2.86498	0.0784286	0.691371	11	1165	A1CF;DPPA3;APOBEC1;TOX;TRIM28;GATA3;USP9X;USP7;HNRNPAB;STPG1	rs10994563;rs73064661;rs73064661;rs826420;rs12980697;rs374641;rs1244539;rs144504381;rs142704406;rs1324663	2.31;2.03;2.03;1.98;1.94;1.84;1.82;1.73;1.71;1.34
GOBP_RNA_CAPPING	3.33687	0.0784428	0.691385	18	895	RNGTT;SNRPG;NOP9;CMTR1;SNRPF;NOP14;SNRPB;SNRPD3;TBL3;SNRPD2	rs78913951;rs7572474;rs10483285;rs9942452;rs7975222;rs1024322;rs4815270;rs5760488;rs35938501;rs4802272	3.55;2.40;2.32;2.31;2.26;2.25;2.20;2.20;1.82;1.81
GOBP_NEGATIVE_REGULATION_OF_B_CELL_APOPTOTIC_PROCESS	3.37936	0.0787714	0.691541	16	1361	FOXP1;PDCD1;MIF;BCL10;ORMDL3;BCL6;AURKB;CD74;ADA;BCL2	rs6786408;rs28520318;rs74942981;rs7524465;rs8080734;rs9290864;rs12051691;rs1056400;rs12479560;rs2448806	3.60;2.84;2.72;2.72;2.65;2.48;2.23;1.74;1.49;1.49
GOBP_POSITIVE_REGULATION_OF_GRANULOCYTE_CHEMOTAXIS	2.86867	0.0787813	0.691545	27	1624	TIRAP;CAMK1D;NCKAP1L;C1QBP;LBP;THBS4;RAC1;EDN1;RAC2;DNM1L	rs56207600;rs11594130;rs1022232;rs12602483;rs5743533;rs16877468;rs6942723;rs34807043;rs12484031;rs9971873	4.07;3.97;3.01;2.65;2.38;2.28;2.08;2.05;2.00;2.00
GOBP_ACTIN_FILAMENT_ORGANIZATION	2.36844	0.0787814	0.691545	413	31239	NCKAP1;PRKCE;ARHGAP6;TPM1;ABL1;BAG4;SORBS3;ARHGEF10L;SSH2;PLA2G1B	rs148384538;rs751237;rs5979438;rs2899687;rs894241;rs72644707;rs2469762;rs12058554;rs77672559;rs1179440	5.97;4.68;4.06;3.88;3.79;3.78;3.56;3.55;3.53;3.45
GOBP_RNA_SPLICING	3.22506	0.078926	0.691603	428	24070	THOC6;ZNF638;SNRNP25;DCPS;SLU7;RBM41;SNRPN;CCAR2;LSM1;MPHOSPH10	rs552515046;rs4852258;rs9924289;rs56207600;rs77325950;rs5917034;rs4906694;rs2469762;rs77162995;rs357780	4.51;4.36;4.29;4.07;3.98;3.71;3.71;3.56;3.52;3.52
GOBP_RNA_MEDIATED_GENE_SILENCING	3.45139	0.0790272	0.691644	470	19208	MIR224;MIR129-2;SRRT;MIR146A;MIR423;MIR552;MIRLET7BHG;MIRLET7B;MIR3619;MIR766	rs1047251;rs12223762;rs11771518;rs4921289;rs113153446;rs911234;rs6008967;rs6008967;rs6008967;rs146583477	4.20;3.85;3.74;3.60;3.43;3.38;3.34;3.34;3.34;3.26
GOBP_AMINO_ACID_CATABOLIC_PROCESS	3.02753	0.0791561	0.691696	108	7072	SLC25A21;TAT;HGD;ALDH5A1;ASPA;HAAO;NOS2;ARHGAP11B;DDAH1;IDO2	rs4368077;rs148582489;rs1862936;rs2744584;rs9905037;rs10181233;rs2872753;rs12443478;rs10873708;rs78587687	3.96;3.93;3.71;3.57;3.43;3.19;3.13;3.07;2.94;2.85
GOBP_POSITIVE_REGULATION_OF_CELL_CYCLE_G2_M_PHASE_TRANSITION	3.08405	0.0792714	0.691742	31	1938	MTA3;CCND1;NPM1;APP;SIN3A;RAB11A;HSPA2;CCNB1;CDC25B;PBX1	rs6544580;rs518418;rs75774027;rs117104544;rs62029707;rs11637538;rs117289578;rs437665;rs6037668;rs145270884	3.04;2.33;2.31;2.10;2.02;2.00;1.97;1.96;1.83;1.80
GOBP_PYRIMIDINE_CONTAINING_COMPOUND_TRANSMEMBRANE_TRANSPORT	3.61192	0.0793099	0.691757	15	811	SLC19A2;SLC44A4;SLC28A1;SLC22A2;AQP9;SLC28A2;SLC19A3;SLC28A3;SLC22A1;SLC47A1	rs1894691;rs146535109;rs12899037;rs545292;rs10444840;rs62025163;rs13012824;rs7033465;rs520266;rs9889269	3.58;3.14;2.91;2.61;2.53;2.52;2.36;2.16;1.54;1.34
GOBP_ANTIMICROBIAL_PEPTIDE_PRODUCTION	3.1431	0.0793117	0.691758	11	691	KLK7;ELANE;KLK5;PGC;KLK3;LGALS4;EVPL;IL17A;NOD2;SPINK5	rs10423037;rs184978907;rs17714545;rs62396726;rs11672857;rs8110828;rs2598420;rs79113371;rs2076753;rs72652850	3.32;2.57;2.54;2.47;2.41;2.13;1.94;1.47;1.32;0.99
GOBP_CYCLIC_NUCLEOTIDE_MEDIATED_SIGNALING	3.23905	0.0796217	0.691882	79	7091	KSR1;CDC34;PDE4D;PRKG1;PDE9A;GNAI1;UCN;NPPA;NPPB;PDE10A	rs5819816;rs6510824;rs13186687;rs72791110;rs9653814;rs10239304;rs11684134;rs198372;rs198372;rs73039515	5.91;4.93;4.74;3.13;2.96;2.96;2.95;2.88;2.88;2.63
GOBP_ACTION_POTENTIAL	2.24626	0.0796997	0.69195	139	15617	KCNA5;FGF12;KCNH7;CXADR;ATP1B1;KCNB1;DMD;ADRA1A;NEDD4L;ANK3	rs9919705;rs74714235;rs75225668;rs11702298;rs6675509;rs237465;rs7063535;rs523851;rs12605506;rs2018783	6.41;5.42;4.36;4.06;3.95;3.60;3.58;3.31;3.18;3.15
GOBP_HYDROGEN_PEROXIDE_BIOSYNTHETIC_PROCESS	2.57063	0.0797603	0.692361	16	680	ZNF205;DUOXA2;DUOX2;DUOX1;DUOXA1;CYBA;CYBB;ACOX1;SOD2;CYP1A1	rs552515046;rs117618181;rs117618181;rs117618181;rs117618181;rs33997949;rs11771;rs2598420;rs1923527;rs17861118	4.51;3.41;3.41;3.41;3.41;2.37;2.05;1.94;1.69;1.68
GOBP_POSITIVE_REGULATION_OF_LYMPHOCYTE_APOPTOTIC_PROCESS	3.47911	0.0805863	0.69793	16	896	LGALS9;IDO1;PDCD1;BAX;ADAM8;P2RX7;CD274;BCL2L11;LGALS16;CCL5	rs4795911;rs78587687;rs28520318;rs73063535;rs3008362;rs475836;rs62559127;rs4533473;rs2354229;rs11656322	3.50;2.85;2.84;2.45;2.25;1.77;1.48;1.43;1.38;1.24
GOBP_REGULATION_OF_UBIQUITIN_PROTEIN_LIGASE_ACTIVITY	3.3987	0.080884	0.699362	26	1266	PEX12;MAD2L2;BTRC;PTEN;UBE2C;CDC20B;RPS7;DNM1L;CDKN1B;CDC20	rs4531775;rs7414943;rs151262952;rs12781238;rs113548111;rs465247;rs199600875;rs9971873;rs112116012;rs4660731	3.11;2.89;2.64;2.59;2.37;2.12;2.03;2.00;1.94;1.92
GOBP_ANTIMICROBIAL_HUMORAL_IMMUNE_RESPONSE_MEDIATED_BY_ANTIMICROBIAL_PEPTIDE	3.40138	0.0819016	0.703269	70	2998	PLA2G1B;CCL13;KLK7;DEFA1;DEFA1B;DEFA6;DEFA4;RNASE7;CXCL11;ELANE	rs1179440;rs77786372;rs10423037;rs2615787;rs2615787;rs2615787;rs2615787;rs36115959;rs4859612;rs184978907	3.45;3.37;3.32;2.88;2.88;2.88;2.88;2.82;2.60;2.57
GOBP_REGULATION_OF_FATTY_ACID_BETA_OXIDATION	3.18654	0.0822338	0.704537	18	1302	PPARA;FABP1;ABCD1;MLYCD;TYSND1;AKT2;AKT1;ABCD2;PLIN5;MFSD2A	rs9615416;rs2919871;rs12837073;rs62047866;rs58049711;rs12971806;rs45598737;rs10877078;rs3816048;rs4308964	2.87;2.53;2.26;2.10;2.09;2.03;1.96;1.93;1.84;1.82
GOBP_NEURON_CELL_CELL_ADHESION	2.89904	0.0823569	0.705005	16	4029	CNTN4;NRXN3;ASTN2;NRXN1;NINJ2;NLGN4X;NCAM2;RET;NRXN2;NLGN1	rs10510251;rs8013606;rs1416942;rs17041094;rs11612546;rs12559581;rs8128372;rs34596849;rs12801784;rs79438610	3.62;3.14;2.99;2.80;2.76;2.49;2.38;2.28;2.08;1.98
GOBP_REGULATION_OF_APPETITE	3.20559	0.0823638	0.705032	20	1522	CARTPT;SLC22A3;UCN;PPARA;NENF;SCTR;SCT;BBS2;NPY;GHSR	rs10050910;rs316171;rs11684134;rs9615416;rs66505337;rs11887274;rs11246211;rs36100025;rs10272787;rs495499	3.54;3.23;2.95;2.87;2.50;2.39;2.07;2.03;2.03;2.01
GOBP_REGULATION_OF_MONOATOMIC_ION_TRANSMEMBRANE_TRANSPORT	2.43594	0.0824941	0.705281	457	40884	KCNA5;FGF12;PDE4D;PRKCE;CACNB1;KCNH7;ATP1B1;ASIC2;ABL1;LRRC38	rs9919705;rs74714235;rs13186687;rs751237;rs74649011;rs75225668;rs6675509;rs113351607;rs894241;rs2282185	6.41;5.42;4.74;4.68;4.52;4.36;3.95;3.81;3.79;3.68
GOBP_NEGATIVE_REGULATION_OF_PEPTIDYL_SERINE_PHOSPHORYLATION	3.20552	0.0825292	0.705338	29	3774	PDE4D;DMD;NCK1;BAK1;RASSF2;GPD1L;PTEN;BAX;MLXIPL;SMAD7	rs13186687;rs7063535;rs6773440;rs55774724;rs2423051;rs12638618;rs12781238;rs73063535;rs17145813;rs1319951	4.74;3.58;3.08;3.07;2.77;2.61;2.59;2.45;2.29;2.28
GOBP_HEMATOPOIETIC_STEM_CELL_HOMEOSTASIS	2.88101	0.0825536	0.705378	20	767	UBAP2L;GATA2;CRISPLD1;FSTL1;ADAR;ARHGEF5;SOX4;EMCN;TCIRG1;EXT1	rs11265303;rs75356597;rs62521659;rs1733302;rs9427115;rs12670370;rs2093556;rs2173841;rs12418239;rs11784788	2.87;2.76;2.61;2.50;2.49;2.43;2.17;2.04;2.03;2.00
GOBP_GLYCOSPHINGOLIPID_CATABOLIC_PROCESS	3.18219	0.0826149	0.705478	13	936	NEU3;NEU1;PRKCD;GBA2;NEU4;HEXA;HEXB;GALC;GM2A;LCT	rs997465;rs146535109;rs7615501;rs41277065;rs66668102;rs2288259;rs17670147;rs79828056;rs56105239;rs200276356	3.44;3.14;2.36;2.24;2.15;2.13;2.03;2.02;1.90;1.89
GOBP_NUCLEOSIDE_DIPHOSPHATE_METABOLIC_PROCESS	2.56382	0.0828352	0.705836	130	9409	INSR;PFKP;FBP1;DHODH;NME7;RRM2;AK8;NUDT7;PPARA;OGDHL	rs57295319;rs11812937;rs586140;rs78308858;rs1200131;rs11891059;rs3780813;rs12447457;rs9615416;rs1720363	5.28;4.76;3.77;3.50;3.36;3.10;2.93;2.92;2.87;2.75
GOBP_DNA_DEAMINATION	3.83094	0.0831917	0.706058	13	456	AICDA;EXOSC3;CDADC1;APOBEC3A;APOBEC3G;APOBEC3H;APOBEC3B;EXOSC4;APOBEC3F;APOBEC3C	rs61919199;rs62540297;rs78776372;rs2010263;rs35764429;rs35764429;rs17370615;rs7821112;rs5750721;rs5750721	2.89;2.56;2.36;1.42;1.16;1.16;1.14;1.13;1.03;1.03
GOBP_CELLULAR_RESPONSE_TO_OSMOTIC_STRESS	3.27177	0.0832293	0.706086	50	3165	FBP1;EPO;DDX3X;MYLK;ZFAND1;AQP1;AKR1B1;TSPO;RPTOR;RCSD1	rs586140;rs2553023;rs787088;rs185698714;rs3202419;rs28362693;rs117456364;rs138974;rs10468603;rs3738221	3.77;3.15;2.68;2.63;2.50;2.49;2.46;2.43;2.32;2.23
GOBP_POSITIVE_REGULATION_OF_VASCULAR_ENDOTHELIAL_GROWTH_FACTOR_RECEPTOR_SIGNALING_PATHWAY	3.63857	0.0832649	0.706335	17	1091	VTN;FGF9;PRKCB;GRB10;FGF18;IL1B;ITGA5;MT3;MIR10B;PRKD2	rs8076949;rs263932;rs112049972;rs11238357;rs75774027;rs1143629;rs76160577;rs36100025;rs847148;rs111927052	2.68;2.60;2.52;2.36;2.31;2.20;2.11;2.03;2.00;1.98
GOBP_AXONAL_FASCICULATION	3.75341	0.084198	0.71285	21	2804	CRTAC1;CNTN4;EPHB2;NRP1;CNTN2;EPHB3;TNFRSF21;NCAM2;SEMA5A;ARHGAP35	rs894378;rs10510251;rs10917285;rs72788110;rs2802847;rs77458520;rs6899852;rs8128372;rs77953960;rs10404135	3.89;3.62;2.98;2.93;2.67;2.50;2.38;2.38;2.36;2.36
GOBP_NEGATIVE_REGULATION_OF_CELL_SUBSTRATE_JUNCTION_ORGANIZATION	3.02829	0.084395	0.713374	17	1682	ARHGAP6;APOD;PTEN;ACVRL1;FAM107A;BCAS3;MMP14;DLC1;PHLDB2;SRC	rs5979438;rs73212254;rs12781238;rs35680116;rs9813011;rs4968548;rs12892526;rs66582836;rs9868226;rs754625	4.06;3.05;2.59;2.45;2.31;2.30;2.18;1.78;1.74;1.68
GOBP_INTERFERON_BETA_PRODUCTION	2.97517	0.0846594	0.714466	52	3472	RNF216;TIRAP;POLR3B;REL;CACTIN;DDX3X;TICAM1;TRAF3;FLOT1;TLR7	rs13239194;rs56207600;rs10861619;rs34683507;rs28416788;rs787088;rs8113825;rs35580707;rs6915638;rs5744055	4.85;4.07;3.27;2.91;2.81;2.68;2.66;2.62;2.62;2.56
GOBP_EPIGENETIC_REGULATION_OF_GENE_EXPRESSION	2.48897	0.0852598	0.716873	165	9826	PRDM14;ASH2L;SMYD5;SMCHD1;AXIN1;MSL2;ATF7IP;AICDA;TFAP2C;SETDB2	rs6472506;rs72643084;rs526106;rs28601731;rs2858007;rs13065565;rs10846002;rs61919199;rs3827102;rs73487481	3.62;3.35;3.33;3.23;3.11;3.03;2.89;2.89;2.74;2.74
GOBP_REGULATION_OF_MRNA_3_END_PROCESSING	2.18063	0.085374	0.717329	21	952	CPEB3;CPEB1;ZC3H3;HSF1;YTHDC1;AHCYL1;BARD1;CPSF6;NCBP1;NUDT21	rs855708;rs28593415;rs6558375;rs7838766;rs141194925;rs10745307;rs62202037;rs11177543;rs7039351;rs12596017	3.07;2.90;2.65;2.41;1.90;1.85;1.78;1.71;1.62;1.48
GOBP_RESPIRATORY_BURST	2.56338	0.0854344	0.717486	32	2287	INSR;CAMK1D;NOX1;NCF2;LBP;PRDX2;CYBA;PIK3CG;NCF4;RAC1	rs57295319;rs11594130;rs7128;rs3820690;rs5743533;rs117157640;rs33997949;rs6959577;rs8135612;rs6942723	5.28;3.97;3.20;2.41;2.38;2.37;2.37;2.33;2.21;2.08
GOBP_RESPONSE_TO_X_RAY	2.91635	0.0855572	0.717605	31	1461	XRRA1;HAMP;THBD;CCND2;ERCC1;SFRP1;CCND1;ANXA1;LIG4;ERCC8	rs997465;rs12976524;rs1998080;rs3217869;rs114310733;rs34801356;rs518418;rs147016834;rs17497524;rs1445292	3.44;2.79;2.55;2.54;2.50;2.49;2.33;2.31;2.10;2.02
GOBP_MONOCARBOXYLIC_ACID_TRANSPORT	3.08527	0.0857306	0.717773	171	10747	SLCO3A1;NMB;AKR1C4;PLA2G1B;SLC22A3;NOS2;FABP12;FABP4;PMP2;SLC6A12	rs28704975;rs150079613;rs7477097;rs1179440;rs316171;rs2872753;rs76123831;rs76123831;rs10088208;rs12814097	4.31;3.64;3.59;3.45;3.23;3.13;3.03;3.03;2.97;2.89
GOBP_ASPARTATE_FAMILY_AMINO_ACID_CATABOLIC_PROCESS	3.7126	0.0859937	0.718198	16	1047	SLC25A21;ASPA;MAT1A;SDS;CRYM;AASS;PIPOX;GOT1;AADAT;SDSL	rs4368077;rs9905037;rs4934028;rs80311476;rs9935795;rs76002989;rs17795242;rs11592057;rs963660;rs73196809	3.96;3.43;2.23;2.03;1.82;1.80;1.80;1.73;1.39;1.27
GOBP_POSITIVE_REGULATION_OF_RUFFLE_ASSEMBLY	3.04403	0.0860597	0.718384	14	1553	EPS8L1;EPS8L3;EPS8;HRAS;COBL;CYFIP1;PLEKHM1;FAM98A;NLGN1;DEF8	rs34965439;rs72705261;rs34323468;rs61877776;rs10269269;rs892483;rs4523963;rs1349119;rs79438610;rs9931888	3.06;2.92;2.78;2.54;2.45;2.13;2.08;2.07;1.98;1.49
GOBP_POSITIVE_REGULATION_OF_SMOOTHENED_SIGNALING_PATHWAY	3.83637	0.0863518	0.719553	35	2201	EVC;DYNC2H1;TXNDC15;IFT172;SHH;FGF9;SFRP1;DLG5;SCUBE1;GLI1	rs111463354;rs1913462;rs111839413;rs12464368;rs117027107;rs263932;rs34801356;rs2801827;rs138974;rs145477125	3.91;3.90;3.10;2.89;2.65;2.60;2.49;2.46;2.43;2.36
GOBP_SEMAPHORIN_PLEXIN_SIGNALING_PATHWAY	3.1552	0.0868236	0.721405	43	3898	SEMA4F;SEMA4G;NRP1;KDR;SEMA6A;PLXNA4;PLXNA2;NCAM1;SEMA3C;SEMA4B	rs1500786;rs807015;rs72788110;rs12498317;rs9327014;rs62465026;rs72740709;rs45602736;rs116894474;rs2352214	3.39;3.10;2.93;2.91;2.84;2.64;2.62;2.61;2.58;2.40
GOBP_REGULATION_OF_TYPE_B_PANCREATIC_CELL_PROLIFERATION	2.71399	0.0868544	0.721511	15	849	NR4A1;SFRP1;NR4A3;SGPP2;NUPR1;PTPRN;WNT3A;CDK4;PDX1;IRS2	rs2701124;rs34801356;rs2900223;rs10169007;rs138534121;rs6757398;rs6672601;rs2928056;rs60809560;rs74123756	2.85;2.49;2.31;2.21;2.15;1.99;1.88;1.57;1.56;1.42
GOBP_REGULATION_OF_PROTEIN_LIPIDATION	3.24035	0.0870769	0.722177	10	497	RABL3;HHATL;DBI;ATG101;ULK1;RAB3GAP2;RB1CC1;ATG13;SVIP;RAB3GAP1	rs1862936;rs75589867;rs11903162;rs2701124;rs111670660;rs55914754;rs78629169;rs13448;rs80183646;rs6740541	3.71;3.30;2.90;2.85;2.08;1.81;1.60;1.41;1.36;1.35
GOBP_REGULATION_OF_CELL_CYCLE_PHASE_TRANSITION	2.68119	0.0872136	0.722178	430	24333	KCNA5;CCAR2;SMARCA2;MYO16;KMT2E;NDC80;PLCB1;SPDL1;RRM2;NEK10	rs9919705;rs2469762;rs7871823;rs71435290;rs35418021;rs28601731;rs6118228;rs264869;rs11891059;rs2087760	6.41;3.56;3.31;3.30;3.30;3.23;3.20;3.19;3.10;3.05
GOBP_REGULATION_OF_ACTOMYOSIN_STRUCTURE_ORGANIZATION	3.06755	0.0876645	0.724775	101	7781	ARHGAP6;TPM1;ABL1;BAG4;SORBS3;ARHGEF10L;SERPINF2;F11R;EPHA1;NRP1	rs5979438;rs2899687;rs894241;rs72644707;rs2469762;rs12058554;rs8074026;rs4596920;rs4726619;rs72788110	4.06;3.88;3.79;3.78;3.56;3.55;3.20;2.99;2.95;2.93
GOBP_REGULATION_OF_CARDIAC_MUSCLE_CONTRACTION	2.96805	0.0890579	0.733533	74	8744	PDE4D;ADRA1B;ATP1B1;DMD;ADRA1A;SLC8A1;UCN;NPPA;HCN4;RYR2	rs13186687;rs56269052;rs6675509;rs7063535;rs523851;rs12465274;rs11684134;rs198372;rs9972455;rs2010033	4.74;4.26;3.95;3.58;3.31;3.07;2.95;2.88;2.87;2.86
GOBP_RESPONSE_TO_TUMOR_NECROSIS_FACTOR	2.34261	0.08915	0.734109	237	14331	PID1;BAG4;SELE;FOXP1;TRPV1;TNFRSF19;CCL8;CCL1;CCL13;FOXO3	rs60937332;rs72644707;rs3917438;rs6786408;rs9905037;rs61745191;rs77786372;rs77786372;rs77786372;rs516515	4.02;3.78;3.69;3.60;3.43;3.41;3.37;3.37;3.37;3.30
GOBP_ENDOSOME_TO_PLASMA_MEMBRANE_PROTEIN_TRANSPORT	3.66387	0.089283	0.734664	14	1109	GRIP2;GRIP1;LRRC7;ARHGAP44;RAB7A;SCRIB;VPS35;RAB11A;AKAP5;GRIPAP1	rs34951957;rs7294923;rs1113931;rs76752310;rs71330002;rs56081632;rs72816873;rs11637538;rs117766212;rs112337288	3.87;3.69;3.09;2.52;2.41;2.07;2.07;2.00;1.89;1.65
GOBP_CELLULAR_RESPONSE_TO_INTERLEUKIN_1	3.08106	0.0894054	0.734859	106	5568	USP10;MIR146A;CCL8;CCL13;CCL1;MIR766;PLCB1;CCL16;CCL14;CCL23	rs2012708;rs4921289;rs77786372;rs77786372;rs77786372;rs146583477;rs6118228;rs71381488;rs71381488;rs71381488	3.73;3.60;3.37;3.37;3.37;3.26;3.20;3.01;3.01;3.01
GOBP_PROTEIN_PROCESSING	2.51281	0.0896213	0.735201	238	16872	DHCR24;BACE1;DYNC2H1;IMMP2L;DISP1;SEC11A;SIRT4;SPCS2;PCSK6;KLK6	rs658150;rs1784045;rs1913462;rs80269365;rs115123809;rs150079613;rs1179440;rs997465;rs4965381;rs10423037	5.21;4.47;3.90;3.71;3.67;3.64;3.45;3.44;3.42;3.32
GOBP_TOLL_LIKE_RECEPTOR_7_SIGNALING_PATHWAY	3.92196	0.0900121	0.737262	11	918	DDX3X;HAVCR2;TLR7;LILRA4;RSAD2;SLC15A4;UNC93B1;TREML4;PIK3AP1;PTPN22	rs787088;rs4374748;rs5744055;rs11084334;rs7583963;rs28583964;rs12418239;rs34353646;rs1172478;rs9429731	2.68;2.58;2.56;2.26;2.14;2.05;2.03;1.51;0.94;0.90
GOBP_DNA_TEMPLATED_TRANSCRIPTION_INITIATION	3.26438	0.0902204	0.737381	133	7518	GTF2E1;PWWP2A;MED10;TAF10;MED7;ERCC3;GTF3C4;ATF7IP;BRF2;POLR1E	rs6438594;rs4386764;rs271419;rs61667388;rs31213;rs72845944;rs3780813;rs10846002;rs72641958;rs62534392	4.40;3.55;3.48;3.22;3.22;3.04;2.93;2.89;2.79;2.75
GOBP_REGULATION_OF_RAS_PROTEIN_SIGNAL_TRANSDUCTION	2.95439	0.0903088	0.737432	177	13979	PSD3;ABL1;FBP1;RABL3;ROBO1;SPRY1;IQSEC3;ADRA1A;DENND4C;RALBP1	rs6998708;rs894241;rs586140;rs1862936;rs73129022;rs300555;rs12578264;rs523851;rs10125976;rs4797377	3.94;3.79;3.77;3.71;3.65;3.38;3.32;3.31;3.22;3.20
GOBP_MIDBODY_ABSCISSION	2.71807	0.090486	0.737534	17	964	CEP55;CHMP1B;CHMP4B;CHMP4C;CHMP6;CHMP7;CHMP2A;CHMP4A;VPS4A;VPS4B	rs7896090;rs604816;rs56084239;rs3202419;rs4969357;rs111777564;rs12980697;rs4761;rs153047;rs55871329	2.99;2.73;2.57;2.50;2.22;1.95;1.94;1.94;1.89;1.69
GOBP_REGULATION_OF_CARBOHYDRATE_CATABOLIC_PROCESS	3.12871	0.0906739	0.737776	55	4089	INSR;FBP1;PPARA;IER3;MIR210;ARL2;HTR2A;RPTOR;MLXIPL;IGF1	rs57295319;rs586140;rs9615416;rs6915638;rs61877776;rs149219294;rs61948306;rs10468603;rs17145813;rs10860862	5.28;3.77;2.87;2.62;2.54;2.45;2.37;2.32;2.29;2.28
GOBP_MONOCARBOXYLIC_ACID_CATABOLIC_PROCESS	2.17262	0.0907542	0.73812	129	7705	EHHADH;XYLB;LDHD;CRYL1;PHYH;NUDT7;PCCB;PPARA;CYP4F12;MCEE	rs13093563;rs169044;rs62059209;rs9506497;rs4750322;rs12447457;rs35970307;rs9615416;rs11667849;rs435434	3.89;3.28;3.19;2.99;2.94;2.92;2.90;2.87;2.80;2.75
GOBP_OVULATION	2.63738	0.0914652	0.741153	21	1458	IMMP2L;NOS3;EREG;TNFAIP6;INHBB;MMP19;MMP2;INHBA;GPR149;PLAT	rs80269365;rs4148843;rs1902996;rs4380233;rs72958745;rs12815039;rs62028768;rs10951654;rs74783300;rs118062058	3.71;2.33;2.30;1.97;1.94;1.91;1.84;1.80;1.63;1.58
GOBP_HISTONE_DEUBIQUITINATION	3.22763	0.0914707	0.74118	43	2443	TAF10;UIMC1;USP21;TADA2B;KAT2B;BABAM1;TADA1;TAF6;TAF7;KAT2A	rs61667388;rs55954117;rs2502808;rs7695050;rs4435663;rs12463159;rs7531189;rs13242458;rs758347;rs2277621	3.22;3.01;2.71;2.51;2.49;2.37;2.18;2.17;2.15;2.12
GOBP_SIGNALING_RECEPTOR_LIGAND_PRECURSOR_PROCESSING	2.96185	0.0919146	0.743621	39	3085	BACE1;DISP1;PCSK6;CPA3;SCG5;ADAM10;BACE2;PCSK5;SLC30A6;MME	rs1784045;rs115123809;rs4965381;rs115618395;rs12443478;rs72743035;rs441651;rs1340500;rs2280972;rs6778554	4.47;3.67;3.42;3.28;3.07;2.60;2.54;2.42;2.36;2.17
GOBP_SOMATIC_STEM_CELL_POPULATION_MAINTENANCE	2.94806	0.0923007	0.74381	68	4808	REST;WNT7A;MED7;ZHX2;POU5F1;GATA2;SIX2;KLF10;TP63;SFRP1	rs1961950;rs1433359;rs31213;rs13249335;rs114263479;rs75356597;rs12990748;rs13270853;rs1515496;rs34801356	3.29;3.24;3.22;3.10;2.84;2.76;2.66;2.61;2.56;2.49
GOBP_REGULATION_OF_MUSCLE_SYSTEM_PROCESS	2.29253	0.092395	0.743856	238	20266	PDE4D;CACNB1;ADRA1B;ATP1B1;TPM1;FOXP1;DMD;ADRA1A;FOXO3;PRKG1	rs13186687;rs74649011;rs56269052;rs6675509;rs2899687;rs6786408;rs7063535;rs523851;rs516515;rs72791110	4.74;4.52;4.26;3.95;3.88;3.60;3.58;3.31;3.30;3.13
GOBP_REGULATION_OF_NITRIC_OXIDE_MEDIATED_SIGNAL_TRANSDUCTION	2.77387	0.0926849	0.743997	10	861	VEGFA;NOS1AP;EGFR;SPINK1;GUCY1A2;ATP2B4;INS;THBS1;CBS;PDE5A	rs699946;rs72700136;rs7801956;rs78868255;rs72998332;rs72743699;rs138776338;rs28537569;rs234694;rs80223330	3.04;2.83;2.70;2.23;2.16;1.60;1.51;1.11;0.88;0.85
GOBP_REGULATION_OF_PROTEIN_SERINE_THREONINE_KINASE_ACTIVITY	2.28798	0.0927937	0.744071	350	22374	KSR1;INSR;DUSP19;TGFA;ABL1;CCNJL;FGFR1;ROBO1;FLT1;PRKAR2B	rs5819816;rs57295319;rs77889075;rs1839203;rs894241;rs71603662;rs2956724;rs73129022;rs7987649;rs11770475	5.91;5.28;4.67;3.90;3.79;3.76;3.68;3.65;3.63;3.52
GOBP_SODIUM_INDEPENDENT_ORGANIC_ANION_TRANSPORT	3.04299	0.0928634	0.744152	15	1512	SLCO3A1;SLCO1C1;SLCO1A2;SLCO1B3;MFSD10;SLCO2A1;SLCO4A1;SLCO1B1;SLC22A6;SLCO1B7	rs28704975;rs10841614;rs28446944;rs11045451;rs2857869;rs2715638;rs117616134;rs10841781;rs4600214;rs10770765	4.31;2.48;2.45;2.37;2.17;2.05;1.99;1.82;1.65;1.53
GOBP_POSITIVE_REGULATION_OF_CHEMOKINE_PRODUCTION	2.93154	0.0929264	0.744225	69	4421	TIRAP;LGALS9;MBP;MIF;DDX3X;TSLP;TICAM1;ADIPOQ;HAVCR2;AZU1	rs56207600;rs4795911;rs73486813;rs74942981;rs787088;rs4957599;rs8113825;rs35355779;rs4374748;rs184978907	4.07;3.50;2.77;2.72;2.68;2.67;2.66;2.60;2.58;2.57
GOBP_PLASMINOGEN_ACTIVATION	2.43499	0.0930561	0.744376	25	1314	DHCR24;SERPINF2;F11;KLKB1;S100A10;PLAU;RUNX1;HPN;CLEC3B;SERPINE1	rs658150;rs8074026;rs4253403;rs4253403;rs2932582;rs34811447;rs73201004;rs35876866;rs78874816;rs3177697	5.21;3.20;2.90;2.90;2.83;2.39;2.34;2.29;2.28;2.24
GOBP_CYTIDINE_TO_URIDINE_EDITING	2.85692	0.0930925	0.744419	12	896	AICDA;A1CF;RBM47;APOBEC1;APOBEC3A;APOBEC3G;APOBEC3H;APOBEC3B;APOBEC3D;APOBEC3F	rs61919199;rs10994563;rs62302049;rs73064661;rs2010263;rs35764429;rs35764429;rs17370615;rs5750721;rs5750721	2.89;2.31;2.30;2.03;1.42;1.16;1.16;1.14;1.03;1.03
GOBP_POSITIVE_REGULATION_OF_PLASMA_MEMBRANE_BOUNDED_CELL_PROJECTION_ASSEMBLY	3.69136	0.0933782	0.744751	101	8827	NCKAP1;MYO3B;CDC42EP4;CLRN1;TENM2;FSCN1;EPS8L1;NRP1;EPS8L3;BRK1	rs148384538;rs61353076;rs111569409;rs67205702;rs6880746;rs3807588;rs34965439;rs72788110;rs72705261;rs165501	5.97;3.93;3.23;3.20;3.14;3.11;3.06;2.93;2.92;2.91
GOBP_RESPONSE_TO_MERCURY_ION	2.64497	0.0934706	0.744943	11	1041	BSG;TAT;MBP;AQP1;SLC1A1;ALAD;AQP2;SLC39A8;PGAM2;SLC34A1	rs6510824;rs148582489;rs73486813;rs28362693;rs72691978;rs112241970;rs296745;rs115980427;rs9784990;rs2731676	4.93;3.93;2.77;2.49;2.46;1.97;1.97;1.81;1.72;1.39
GOBP_CELL_SURFACE_TOLL_LIKE_RECEPTOR_SIGNALING_PATHWAY	3.92741	0.0937247	0.745704	50	3100	PRKCE;TIRAP;MIR146A;LGALS9;PJA2;FLOT1;PELI1;DAB2IP;LBP;CYBA	rs751237;rs56207600;rs4921289;rs4795911;rs9326769;rs6915638;rs17753018;rs10985398;rs5743533;rs33997949	4.68;4.07;3.60;3.50;3.50;2.62;2.61;2.61;2.38;2.37
GOBP_NEGATIVE_REGULATION_OF_MACROAUTOPHAGY	2.77186	0.0939656	0.746497	32	1890	CLEC16A;EHMT2;QSOX1;POLDIP2;CHMP4B;SCFD1;LRRK2;TSC1;NUPR1;MTOR	rs4781019;rs146535109;rs7530324;rs8076949;rs56084239;rs79655891;rs10878208;rs615667;rs138534121;rs2878409	3.64;3.14;2.94;2.68;2.57;2.37;2.32;2.31;2.15;2.09
GOBP_INDOLALKYLAMINE_METABOLIC_PROCESS	3.14113	0.0945936	0.749577	12	732	HAAO;IDO2;IDO1;KMO;GCDH;ACMSD;AANAT;AFMID;IL4I1;TDO2	rs10181233;rs78587687;rs78587687;rs68167185;rs2974754;rs77611474;rs78828792;rs9909570;rs58817317;rs11734585	3.19;2.85;2.85;2.08;1.96;1.93;1.86;1.81;1.75;1.30
GOBP_POSITIVE_REGULATION_OF_GLYCOLYTIC_PROCESS	2.54659	0.0946565	0.749835	20	1758	INSR;HTR2A;RPTOR;MLXIPL;IGF1;SLC4A4;APP;MTOR;ZBTB20;PRKAA2	rs57295319;rs61948306;rs10468603;rs17145813;rs10860862;rs16846575;rs117104544;rs2878409;rs2718412;rs706468	5.28;2.37;2.32;2.29;2.28;2.17;2.10;2.09;1.94;1.93
GOBP_CELL_CYCLE_G2_M_PHASE_TRANSITION	2.76016	0.0949244	0.750727	142	8613	NDC80;PLCB1;NEK10;KCNH5;MTA3;UIMC1;ESRRB;NES;IER3;CALM2	rs28601731;rs6118228;rs2087760;rs77179184;rs6544580;rs55954117;rs11625043;rs2365716;rs6915638;rs12622488	3.23;3.20;3.05;3.04;3.04;3.01;2.84;2.73;2.62;2.51
GOBP_TRANSFORMING_GROWTH_FACTOR_BETA_PRODUCTION	2.96402	0.0955042	0.751088	43	3346	LGALS9;TYROBP;SERPINF2;CDH3;LTBP1;FN1;WNT11;CD34;NRROS;SERPINB7	rs4795911;rs4806237;rs8074026;rs72785155;rs60166170;rs10188325;rs681836;rs1932823;rs2137194;rs1720852	3.50;3.25;3.20;3.17;3.03;3.01;2.91;2.43;2.39;2.23
GOBP_REGULATION_OF_CELLULAR_CARBOHYDRATE_METABOLIC_PROCESS	2.73224	0.0955141	0.751094	143	9200	INSR;PRKCE;STK11;FBP1;CD244;ADIPOR1;GPLD1;SORBS1;PPP1R3C;GCKR	rs57295319;rs751237;rs28841391;rs586140;rs529902464;rs7526304;rs2744584;rs1410596;rs1028936;rs12464368	5.28;4.68;4.20;3.77;3.71;3.59;3.57;3.09;2.91;2.89
GOBP_MRNA_TRANSCRIPTION	2.89512	0.095714	0.751218	50	2908	TAF10;THRB;S100A10;HSF1;HLTF;TAF3;EREG;RARA;PPARG;TAF6	rs61667388;rs74956157;rs2932582;rs7838766;rs59657686;rs112631733;rs1902996;rs111474879;rs73029216;rs13242458	3.22;3.04;2.83;2.41;2.41;2.37;2.30;2.18;2.18;2.17
GOBP_FORELIMB_MORPHOGENESIS	2.76779	0.0958025	0.751337	36	3156	TBX3;WNT7A;TBX5;FMN1;SHH;VPS54;CACNA1C;TP63;RSPO2;ZBTB16	rs7302926;rs1433359;rs17731569;rs3887107;rs117027107;rs17753018;rs35917745;rs1515496;rs11777716;rs2106234	3.48;3.24;3.06;2.76;2.65;2.61;2.56;2.56;2.51;2.43
GOBP_REGULATION_OF_ACTIN_NUCLEATION	2.66898	0.0958036	0.751339	28	2198	NCKAP1;BRK1;CTNNA2;FMN1;FCHSD2;WASF3;SCIN;RNH1;WHAMM;GSN	rs148384538;rs165501;rs12466764;rs3887107;rs12786299;rs9507771;rs77769673;rs61877776;rs58229275;rs10818528	5.97;2.91;2.82;2.76;2.57;2.57;2.56;2.54;2.52;2.18
GOBP_NEGATIVE_REGULATION_OF_CELLULAR_CATABOLIC_PROCESS	2.84258	0.0958541	0.751422	233	15134	TIMP1;TIRAP;DAZL;CLEC16A;MIR146A;GPLD1;CCAR2;MTMR2;MIRLET7B;ADRA1A	rs12012797;rs56207600;rs12107037;rs4781019;rs4921289;rs2744584;rs2469762;rs7111540;rs6008967;rs523851	4.92;4.07;3.66;3.64;3.60;3.57;3.56;3.42;3.34;3.31
GOBP_NEGATIVE_REGULATION_OF_DNA_REPAIR	2.84261	0.0959838	0.751635	29	1514	AUNIP;SMCHD1;POLQ;MAD2L2;HSF1;RNF169;MAGEF1;MIR221;RECQL5;ERCC6	rs11247735;rs28601731;rs11714417;rs7414943;rs7838766;rs512780;rs62286865;rs150553877;rs62090777;rs11527800	3.70;3.23;2.99;2.89;2.41;2.17;2.01;1.94;1.89;1.72
GOBP_LUNG_CELL_DIFFERENTIATION	2.55819	0.0962289	0.752037	28	2008	SAV1;NFIB;THRB;KRAS;KLF2;TP73;NKX2-1;GRHL2;YAP1;TMEM38B	rs3015455;rs72700585;rs74956157;rs11047930;rs8101504;rs4648546;rs10148553;rs667737;rs11225133;rs113855877	4.30;3.67;3.04;2.78;2.49;2.37;2.33;2.30;2.22;2.22
GOBP_RNA_POLYMERASE_II_PREINITIATION_COMPLEX_ASSEMBLY	2.62767	0.0968812	0.752923	56	3197	MED10;TAF10;MED7;ATF7IP;MED16;TAF3;MED14;TAF1L;TAF6;GTF2A1	rs271419;rs61667388;rs31213;rs10846002;rs184978907;rs112631733;rs112396107;rs72712947;rs13242458;rs930099	3.48;3.22;3.22;2.89;2.57;2.37;2.32;2.22;2.17;2.16
GOBP_PHASIC_SMOOTH_MUSCLE_CONTRACTION	2.32264	0.0970313	0.753127	24	1138	TBX3;PTGER3;DRD1;EDN3;EDN1;GHSR;GHRL;EDN2;NEUROG1;GDNF	rs7302926;rs12049445;rs267381;rs8116700;rs34807043;rs495499;rs13319083;rs116529417;rs79353321;rs73067751	3.48;2.74;2.52;2.19;2.05;2.01;1.97;1.88;1.87;1.87
GOBP_EXECUTION_PHASE_OF_APOPTOSIS	2.32669	0.0972552	0.753429	74	5099	TRPC5;MIR146A;BOK;HTRA2;PTGIS;CASP7;DFFB;VPS54;COLEC11;ACIN1	rs3027784;rs4921289;rs7558942;rs7556852;rs579113;rs11196454;rs3765780;rs17753018;rs12465002;rs2013931	4.55;3.60;3.27;3.05;2.99;2.96;2.78;2.61;2.60;2.47
GOBP_REGULATION_OF_PROTEIN_LOCALIZATION_TO_CENTROSOME	2.78313	0.0972606	0.753437	10	950	NSFL1C;GSK3B;BICD1;UBXN2B;PARD6A;NUP62;CEP250;MARK4;CEP72;APC	rs112327804;rs189174;rs73295804;rs77327359;rs34012739;rs58817317;rs79447658;rs12981681;rs62330299;rs17290456	2.86;2.20;2.12;2.03;1.85;1.75;1.68;1.36;1.30;0.93
GOBP_ANTERIOR_POSTERIOR_AXIS_SPECIFICATION	2.69112	0.0972693	0.753448	51	3052	TBX3;PCSK6;RIPPLY1;FOXA2;SIX2;SHH;WLS;CER1;PRICKLE1;DDIT3	rs7302926;rs4965381;rs5962770;rs1203915;rs12990748;rs117027107;rs34293239;rs7862320;rs75152697;rs145477125	3.48;3.42;3.24;2.77;2.66;2.65;2.63;2.63;2.41;2.36
GOBP_PEROXISOME_ORGANIZATION	2.88634	0.097541	0.75374	34	2359	PEX3;PEX12;PEX26;ACOT8;ABCD3;ABCD1;PEX11B;PEX13;ZFAND6;DNM1L	rs6570562;rs4531775;rs56168430;rs113548111;rs11165132;rs12837073;rs142186733;rs3108630;rs8030103;rs9971873	3.60;3.11;2.66;2.37;2.35;2.26;2.13;2.09;2.03;2.00
GOBP_ORGANELLE_MEMBRANE_FUSION	3.31876	0.097556	0.753746	114	7041	ERC2;YIPF7;STX8;CPLX1;TBC1D4;VPS8;SAMD9;CPLX2;VAV3;CHMP1B	rs56242225;rs16857127;rs72818033;rs73207791;rs12876647;rs10937203;rs4729068;rs11134935;rs11185181;rs604816	4.64;4.07;3.84;3.39;3.30;3.11;3.04;2.83;2.81;2.73
GOBP_REGULATION_OF_DOPAMINERGIC_NEURON_DIFFERENTIATION	2.86854	0.0976585	0.753783	12	1167	SHH;CSNK1E;SFRP1;TIAM1;GSK3B;FOXA1;WNT3A;FGF20;FERD3L;DKK1	rs117027107;rs135746;rs34801356;rs8133413;rs189174;rs11846416;rs6672601;rs12542792;rs75660896;rs1896368	2.65;2.57;2.49;2.34;2.20;1.88;1.88;1.79;1.62;1.55
GOBP_POSITIVE_REGULATION_OF_CILIUM_ASSEMBLY	3.04249	0.097737	0.753811	24	1797	IFT20;RP1;WRAP73;ARHGAP35;KCTD17;GSK3B;HTT;CENPJ;IFT88;HAP1	rs8076949;rs369240;rs4648546;rs10404135;rs7288429;rs189174;rs9996199;rs2034568;rs11843620;rs12450769	2.68;2.65;2.37;2.36;2.34;2.20;2.16;2.15;2.14;2.13
GOBP_POSITIVE_REGULATION_OF_MUSCLE_TISSUE_DEVELOPMENT	3.75982	0.0979201	0.753877	22	1549	SHH;FLOT1;CDON;MTM1;DLL1;MYF6;WNT3A;CREB1;PPARGC1A;IGF2	rs117027107;rs6915638;rs4540843;rs12559957;rs2344740;rs73150798;rs6672601;rs2709387;rs56869809;rs138776338	2.65;2.62;2.52;2.03;1.94;1.89;1.88;1.77;1.76;1.51
GOBP_POSITIVE_REGULATION_OF_CARBOHYDRATE_METABOLIC_PROCESS	2.3289	0.0980127	0.75391	77	5481	INSR;PRKCE;STK11;CD244;GPLD1;SORBS1;NTSR1;PPARA;PMAIP1;AVPR1B	rs57295319;rs751237;rs28841391;rs529902464;rs2744584;rs1410596;rs111956194;rs9615416;rs9957673;rs28373064	5.28;4.68;4.20;3.71;3.57;3.09;2.89;2.87;2.66;2.65
GOBP_REGULATION_OF_CATECHOLAMINE_METABOLIC_PROCESS	4.05502	0.0985556	0.754104	19	1254	PDE1B;DRD1;CHRNB2;VPS35;DRD4;ITGB2;ABAT;NPY;SLC6A3;NR4A2	rs1022232;rs267381;rs9427094;rs72816873;rs11246211;rs12482072;rs1730966;rs10272787;rs11954950;rs834837	3.01;2.52;2.42;2.07;2.07;2.06;2.05;2.03;1.97;1.94
GOBP_PROTEIN_LOCALIZATION_TO_PRESYNAPSE	2.84797	0.0985601	0.754106	10	1350	WNT7A;RAB27B;NETO1;KIF5A;KIF5C;DLG2;DVL1;MAPK8IP3;HSPB1;KIF5B	rs1433359;rs60512641;rs111246915;rs145477125;rs12473284;rs1943716;rs2649611;rs2745169;rs147253054;rs181595447	3.24;2.82;2.55;2.36;2.33;2.23;1.87;1.43;1.30;1.06
GOBP_PROTEIN_K11_LINKED_DEUBIQUITINATION	3.35939	0.0987326	0.754355	10	623	OTUD6A;OTUD7A;VCPIP1;TNFAIP3;OTUD3;YOD1;OTUB2;OTUD7B;USP30;USP37	rs12397811;rs12910771;rs2454667;rs57163170;rs818964;rs17258746;rs1122361;rs6696191;rs7967169;rs4674309	3.17;3.11;2.25;1.74;1.71;1.46;1.36;1.14;0.96;0.40
GOBP_NEGATIVE_REGULATION_OF_TRANSMEMBRANE_TRANSPORT	2.68299	0.0987805	0.754551	138	10739	PRKCE;PID1;PPP3CC;CTTNBP2NL;CRHR1;NEDD4L;ANK3;EPO;EPHB2;PPP3CB	rs751237;rs60937332;rs2469762;rs2492497;rs56842912;rs12605506;rs2018783;rs2553023;rs10917285;rs112540608	4.68;4.02;3.56;3.37;3.19;3.18;3.15;3.15;2.98;2.91
GOBP_REGULATION_OF_CELL_COMMUNICATION_BY_ELECTRICAL_COUPLING	2.70398	0.0987831	0.754562	16	2117	PDE4D;ANK3;SLC8A1;TBX5;CALM2;CALM1;GJD3;TRDN;IRX3;HRC	rs13186687;rs2018783;rs12465274;rs17731569;rs12622488;rs11159966;rs111474879;rs9320944;rs16953371;rs7247960	4.74;3.15;3.07;3.06;2.51;2.27;2.18;1.94;1.78;1.77
GOBP_BASIC_AMINO_ACID_TRANSPORT	3.11638	0.0992068	0.756291	20	1442	SLC7A5;SLC7A2;SLC22A2;SLC7A7;SLC25A2;SLC3A1;SLC7A4;SLC7A1;SLC15A4;SLC3A2	rs12928763;rs2015840;rs545292;rs12892526;rs758347;rs713446;rs2097674;rs9551702;rs28583964;rs12808085	3.04;2.99;2.61;2.18;2.15;2.07;2.07;2.07;2.05;2.02
GOBP_DETECTION_OF_TEMPERATURE_STIMULUS_INVOLVED_IN_SENSORY_PERCEPTION_OF_PAIN	2.23254	0.0994086	0.756737	18	1289	PRDM12;TRPV1;NTSR1;SCN9A;LXN;CXCR4;HTR2A;CXCL12;NR2F6;ASIC3	rs894241;rs9905037;rs111956194;rs6432904;rs17699324;rs1879087;rs61948306;rs2028100;rs12463159;rs4148843	3.79;3.43;2.89;2.85;2.43;2.42;2.37;2.37;2.37;2.33
GOBP_RENAL_ABSORPTION	2.86966	0.0996886	0.757405	30	2646	SLC5A1;KLHL3;AKR1C3;ADIPOQ;AQP1;KCNQ1;SGK1;GSN;HAS2;HBB	rs3859834;rs2967807;rs4357593;rs35355779;rs28362693;rs2898880;rs4895399;rs10818528;rs4871207;rs9667878	3.69;3.07;2.78;2.60;2.49;2.30;2.30;2.18;2.14;2.13
GOBP_ORGAN_GROWTH	2.34527	0.0998006	0.757737	174	14886	ERBB4;TENM4;SAV1;CXADR;EVC;VGLL4;ABL1;FOXP1;TGFBR2;SLC6A4	rs55866026;rs598792;rs3015455;rs11702298;rs111463354;rs62245824;rs894241;rs6786408;rs1995450;rs113153446	4.74;4.41;4.30;4.06;3.91;3.81;3.79;3.60;3.53;3.43
GOBP_L_ARGININE_TRANSMEMBRANE_TRANSPORT	2.8468	0.100119	0.758863	14	952	SLC7A2;SLC22A2;SLC7A7;SLC25A2;SLC7A1;CLN3;SLC38A4;SLC7A6;SLC38A9;SLC11A1	rs2015840;rs545292;rs12892526;rs758347;rs9551702;rs28502521;rs34025063;rs2305810;rs4865957;rs59435345	2.99;2.61;2.18;2.15;2.07;1.93;1.68;1.62;1.56;1.47
GOBP_IRES_DEPENDENT_VIRAL_TRANSLATIONAL_INITIATION	2.79223	0.100542	0.759675	11	615	DENR;PTBP1;EIF3F;EIF3B;SSB;MCTS1;EIF3D;EIF2D;PCBP2;EIF3A	rs11059711;rs184978907;rs75496844;rs6953297;rs73022462;rs6646693;rs67656940;rs35709212;rs79256977;rs10787900	4.16;2.57;2.07;2.03;1.80;1.68;1.65;1.15;1.08;0.91
GOBP_REGULATION_OF_TRANSCRIPTION_INVOLVED_IN_G1_S_TRANSITION_OF_MITOTIC_CELL_CYCLE	2.99736	0.100564	0.759717	22	1521	ESRRB;RB1;CDK14;CDK5;E2F6;E2F2;E2F1;CDK17;CDK15;E2F7	rs11625043;rs7329938;rs17863162;rs4148843;rs12474272;rs144819120;rs3213141;rs4762150;rs6708814;rs310878	2.84;2.44;2.42;2.33;2.19;2.04;1.97;1.95;1.91;1.82
GOBP_ORGANIC_ANION_TRANSPORT	1.6094	0.10067	0.759822	419	26047	SLCO3A1;SLC25A21;NMB;CYB5R1;AKR1C4;SLC19A2;PLA2G1B;TRPV1;SLC22A3;MGST1	rs28704975;rs4368077;rs150079613;rs7526304;rs7477097;rs1894691;rs1179440;rs9905037;rs316171;rs80320929	4.31;3.96;3.64;3.59;3.59;3.58;3.45;3.43;3.23;3.20
GOBP_ACTOMYOSIN_STRUCTURE_ORGANIZATION	2.56126	0.100923	0.759988	199	15475	ARHGAP6;TPM1;ABL1;BAG4;SORBS3;ARHGEF10L;CSRP3;FRMD3;SERPINF2;NRAP	rs5979438;rs2899687;rs894241;rs72644707;rs2469762;rs12058554;rs45549043;rs1359166;rs8074026;rs868738	4.06;3.88;3.79;3.78;3.56;3.55;3.54;3.37;3.20;3.18
GOBP_PYRIMIDINE_RIBONUCLEOTIDE_METABOLIC_PROCESS	2.46921	0.101135	0.760126	30	1893	DHODH;NME7;NME4;UCK2;CTPS2;AK5;CDA;DPYD;UCK1;DCK	rs78308858;rs1200131;rs141210831;rs57096423;rs2005703;rs7554922;rs7555911;rs11165877;rs946713;rs34969740	3.50;3.36;2.53;2.39;2.38;2.36;2.26;2.14;2.00;1.87
GOBP_POSITIVE_REGULATION_OF_NEURON_MIGRATION	2.86076	0.101261	0.760278	17	1587	SEMA6A;DAB2IP;DRD1;KIF20B;SEMA3A;RELN;FBXO31;SRGAP2C;WDR62;ZNF609	rs9327014;rs10985398;rs267381;rs72818751;rs13241380;rs619438;rs8059409;rs28801406;rs6510524;rs563082	2.84;2.61;2.52;2.34;2.28;2.09;2.03;2.01;1.86;1.85
GOBP_OLIGOSACCHARIDE_CATABOLIC_PROCESS	2.64286	0.101309	0.760382	18	1117	NEU3;NEU1;MAN2B2;TREH;MAN2B1;NEU4;HEXB;MAN2C1;MGAM;GM2A	rs997465;rs146535109;rs28574983;rs579415;rs118082271;rs66668102;rs17670147;rs75657366;rs4725565;rs56105239	3.44;3.14;2.64;2.53;2.48;2.15;2.03;2.03;1.92;1.90
GOBP_MEIOTIC_SPINDLE_ORGANIZATION	1.95256	0.101443	0.76067	14	664	NDC80;MYH9;PPP2R1A;MOS;ESPL1;GOLGA2;AURKA;ATRX;TUBG2;FBXO5	rs28601731;rs11089788;rs12976953;rs111355169;rs117769421;rs3003573;rs111325005;rs45524039;rs1542924;rs71575947	3.23;2.66;1.71;1.71;1.66;1.57;1.40;1.35;1.31;1.24
GOBP_EPIDERMIS_DEVELOPMENT	2.65859	0.101737	0.7613	363	21587	INSR;WDPCP;SAV1;ZNF750;KRTAP5-9;TNFRSF19;GJB5;DCT;KLK7;DSG4	rs57295319;rs115202447;rs3015455;rs62073990;rs61885945;rs61745191;rs911234;rs12868588;rs10423037;rs9951411	5.28;5.01;4.30;3.76;3.74;3.41;3.38;3.32;3.32;3.31
GOBP_NUCLEAR_TRANSCRIBED_MRNA_CATABOLIC_PROCESS_EXONUCLEOLYTIC	2.87827	0.102225	0.762242	17	1013	DCPS;EXOSC2;EXOSC3;NT5C3B;CNOT6;DCP2;EXOSC7;POLR2G;DIS3L2;EXOSC8	rs56207600;rs894241;rs62540297;rs35685975;rs17080352;rs12719155;rs78874816;rs12808085;rs73000817;rs9566175	4.07;3.79;2.56;2.47;2.35;2.29;2.28;2.02;1.91;1.53
GOBP_MULTICELLULAR_ORGANISMAL_MOVEMENT	2.18601	0.102248	0.762285	54	5463	DMD;ITPR1;GIGYF2;NR4A1;STAC;MYH8;XRCC1;VPS54;MYH14;ATP8A2	rs7063535;rs9857776;rs73999704;rs2701124;rs73056097;rs72816707;rs3213282;rs17753018;rs113635247;rs9645863	3.58;3.26;3.04;2.85;2.83;2.71;2.64;2.61;2.60;2.51
GOBP_MAMMALIAN_OOGENESIS_STAGE	2.57962	0.102305	0.762395	11	548	RPS6;PTX3;EREG;TNFAIP6;NPPC;YTHDC1;ZNF830;GPR149;AMH;BMPR1B	rs10125976;rs1838142;rs1902996;rs4380233;rs73000817;rs141194925;rs3135980;rs74783300;rs113602516;rs2036754	3.22;2.48;2.30;1.97;1.91;1.90;1.67;1.63;1.52;1.48
GOBP_REGULATION_OF_TRANSLATIONAL_ELONGATION	2.84642	0.102685	0.763118	18	1148	CPEB3;DPH6;GRM5;DPH5;DPH1;EIF4A3;DPH7;METTL18;SRP9;EIF5A	rs855708;rs75746197;rs308774;rs10465765;rs4239068;rs9906472;rs928045;rs79180034;rs4653434;rs12946520	3.07;2.93;2.81;2.30;2.16;2.10;1.90;1.82;1.80;1.77
GOBP_CELL_RECOGNITION	1.56569	0.102771	0.763282	152	14880	CFP;CRTAC1;ROBO1;ROBO2;CNTN4;CCT7;CNTNAP2;DOCK2;ZAN;HSPA1L	rs12012797;rs894378;rs73129022;rs13090400;rs10510251;rs526106;rs13223832;rs264869;rs2553023;rs146535109	4.92;3.89;3.65;3.65;3.62;3.33;3.33;3.19;3.15;3.14
GOBP_NEGATIVE_REGULATION_OF_DOUBLE_STRAND_BREAK_REPAIR_VIA_HOMOLOGOUS_RECOMBINATION	3.20853	0.102966	0.763708	13	826	SMCHD1;POLQ;MAD2L2;MAGEF1;RECQL5;RMI2;PARPBP;RIF1;FANCB;KLHL15	rs28601731;rs11714417;rs7414943;rs62286865;rs62090777;rs72773860;rs7954204;rs10432475;rs141262299;rs2428141	3.23;2.99;2.89;2.01;1.89;1.72;1.57;1.55;1.45;1.40
GOBP_REGULATION_OF_FATTY_ACID_TRANSPORT	3.13399	0.103076	0.764147	31	1996	NTSR1;PPARA;MIF;AVPR1B;CYP4A11;SSTR4;IL1B;IL1A;EDN1;AKT2	rs111956194;rs9615416;rs74942981;rs28373064;rs4339810;rs1998080;rs1143629;rs3181067;rs34807043;rs12971806	2.89;2.87;2.72;2.65;2.65;2.55;2.20;2.06;2.05;2.03
GOBP_TRNA_WOBBLE_BASE_MODIFICATION	2.78339	0.103201	0.764646	17	1147	CTU1;ADAT2;TRMU;CTU2;MTO1;ELP5;ELP2;GTPBP3;ELP3;NSUN3	rs73051082;rs223611;rs8135519;rs11649140;rs9343043;rs12946520;rs72888763;rs11881197;rs17408912;rs73158005	2.80;2.39;2.21;1.90;1.85;1.77;1.74;1.67;1.54;1.38
GOBP_CELLULAR_RESPONSE_TO_STARVATION	2.64072	0.103819	0.767102	160	10704	NPRL3;SESN3;CLEC16A;CARTPT;FOXO3;EHMT2;SLC7A5;WDR59;ATF3;PPARA	rs9924289;rs677549;rs4781019;rs10050910;rs516515;rs146535109;rs12928763;rs35771859;rs58876418;rs9615416	4.29;3.94;3.64;3.54;3.30;3.14;3.04;3.03;2.99;2.87
GOBP_MIDBRAIN_DOPAMINERGIC_NEURON_DIFFERENTIATION	3.05136	0.103971	0.76715	17	1037	LMX1A;CSNK1E;SFRP1;WNT3;NR4A2;WNT3A;LRP6;WNT9B;WNT1;DKK1	rs17468805;rs135746;rs34801356;rs199528;rs834837;rs6672601;rs2160524;rs141994164;rs10875906;rs1896368	3.07;2.57;2.49;2.29;1.94;1.88;1.87;1.87;1.78;1.55
GOBP_PROTEIN_LOCALIZATION_TO_ENDOSOME	2.81463	0.104852	0.772572	25	1750	LRRC7;NRP1;TOLLIP;RCSD1;ABHD17A;SCRIB;VPS35;EZR;ABHD17C;MGAT3	rs1113931;rs72788110;rs5743970;rs3738221;rs8607;rs56081632;rs72816873;rs2291389;rs75874112;rs2413592	3.09;2.93;2.64;2.23;2.11;2.07;2.07;2.07;1.99;1.94
GOBP_T_CELL_ACTIVATION_VIA_T_CELL_RECEPTOR_CONTACT_WITH_ANTIGEN_BOUND_TO_MHC_MOLECULE_ON_ANTIGEN_PRESENTING_CELL	2.36555	0.105033	0.772827	10	768	LGALS9;HAVCR2;APBB1IP;CD81;LGALS3;HLA-DMB;LILRB1;ICAM1;ITGAL;FGL2	rs4795911;rs4374748;rs4749165;rs2898880;rs66999765;rs79643712;rs8101787;rs192560669;rs13332167;rs3114304	3.50;2.58;2.31;2.30;2.27;2.11;2.07;1.62;1.28;1.23
GOBP_NUCLEOSIDE_DIPHOSPHATE_BIOSYNTHETIC_PROCESS	2.64689	0.10552	0.773553	13	879	DHODH;AK5;CMPK2;DTYMK;ENTPD8;GUK1;CAD;AK2;AK3;AK4	rs78308858;rs7554922;rs7583963;rs80210742;rs11523300;rs11809443;rs11679220;rs150944423;rs445641;rs12124886	3.50;2.36;2.14;2.03;1.84;1.79;1.72;1.72;1.67;1.38
GOBP_L_ALANINE_TRANSPORT	2.20924	0.105614	0.773693	12	634	SFXN1;SLC7A8;SLC3A2;SLC38A3;SLC1A4;SLC38A4;SLC36A3;SLC36A4;SLC36A1;SLC36A2	rs267381;rs2013931;rs12808085;rs116482870;rs58911229;rs34025063;rs2431076;rs34991392;rs3734050;rs416525	2.52;2.47;2.02;1.82;1.81;1.68;1.68;1.54;1.41;1.28
GOBP_REGULATION_OF_SODIUM_ION_TRANSPORT	2.89046	0.105678	0.773744	88	10182	FGF12;PRKCE;ATP1B1;NKAIN2;DMD;NEDD4L;ANK3;SLC8A1;SPTBN4;NEDD4	rs74714235;rs751237;rs6675509;rs74622660;rs7063535;rs12605506;rs2018783;rs12465274;rs16974365;rs8023940	5.42;4.68;3.95;3.90;3.58;3.18;3.15;3.07;3.06;2.63
GOBP_CARDIAC_MUSCLE_CELL_ACTION_POTENTIAL	2.82854	0.105742	0.773767	77	10473	KCNA5;FGF12;CXADR;ATP1B1;DMD;NEDD4L;ANK3;KCNJ3;SLC8A1;TMEM161B	rs9919705;rs74714235;rs11702298;rs6675509;rs7063535;rs12605506;rs2018783;rs575657536;rs12465274;rs2410760	6.41;5.42;4.06;3.95;3.58;3.18;3.15;3.15;3.07;2.97
GOBP_POLYSACCHARIDE_METABOLIC_PROCESS	2.35144	0.106001	0.773862	102	7028	INSR;B3GNT2;GYG1;GYG2;PGM2;SORBS1;PPP1R2;PPP1R1A;AOAH;PPP1R3C	rs57295319;rs28634929;rs115618395;rs34599585;rs870953;rs1410596;rs73212254;rs1022232;rs11761382;rs1028936	5.28;3.46;3.28;3.20;3.11;3.09;3.05;3.01;3.00;2.91
GOBP_ENDODERMAL_CELL_FATE_COMMITMENT	2.62333	0.106218	0.773941	15	924	POU5F1;HNF1B;CTR9;DKK1;NANOG;MESP1;CTNNB1;PAF1;SOX2;RTF1	rs114263479;rs1859212;rs79808159;rs1896368;rs7960596;rs55754818;rs77112271;rs35466645;rs112082539;rs8034840	2.84;2.36;1.69;1.55;1.50;1.46;1.44;1.38;1.31;1.29
GOBP_CELLULAR_RESPONSE_TO_BIOTIC_STIMULUS	1.90054	0.106304	0.773993	255	14643	PRKCE;MIR224;TIRAP;ABL1;MIR146A;PDCD4;MIR766;NOS2;PRPF8;SLC7A5	rs751237;rs1047251;rs56207600;rs894241;rs4921289;rs2007551;rs146583477;rs2872753;rs11657740;rs12928763	4.68;4.20;4.07;3.79;3.60;3.27;3.26;3.13;3.08;3.04
GOBP_LATERAL_SPROUTING_FROM_AN_EPITHELIUM	3.0404	0.106363	0.774062	11	1223	SHH;TP63;SULF1;CELSR1;BMP4;BMP7;FGF10;NOG;FGFR2;AR	rs117027107;rs1515496;rs2725088;rs8135519;rs72680512;rs55756197;rs13154419;rs11654392;rs36048667;rs5964601	2.65;2.56;2.27;2.21;1.85;1.75;1.74;1.71;1.52;1.17
GOBP_TROPHOBLAST_CELL_MIGRATION	2.83347	0.106506	0.774228	18	927	TIMP1;VEGFA;C1QBP;ACVR1B;ARHGDIB;CALR;ACVR1C;ITGB4;SMURF2;GJA1	rs12012797;rs699946;rs12602483;rs2701129;rs73064162;rs2974754;rs2509902;rs62090777;rs1991401;rs7740324	4.92;3.04;2.65;2.51;2.02;1.96;1.90;1.89;1.75;1.67
GOBP_POSITIVE_REGULATION_OF_UBIQUITIN_PROTEIN_LIGASE_ACTIVITY	2.81597	0.106724	0.774481	13	560	PEX12;BTRC;PTEN;UBE2C;CDC20B;CDKN1B;CDC20;PLK1;SKP1;CDC14B	rs4531775;rs151262952;rs12781238;rs113548111;rs465247;rs112116012;rs4660731;rs780165;rs40273;rs10820727	3.11;2.64;2.59;2.37;2.12;1.94;1.92;1.73;1.68;1.56
GOBP_REGULATION_OF_MAP_KINASE_ACTIVITY	2.32323	0.106902	0.774711	186	13032	KSR1;INSR;DUSP19;TGFA;FGFR1;ROBO1;FLT1;PLA2G1B;SPRY1;PDCD4	rs5819816;rs57295319;rs77889075;rs1839203;rs2956724;rs73129022;rs7987649;rs1179440;rs300555;rs2007551	5.91;5.28;4.67;3.90;3.68;3.65;3.63;3.45;3.38;3.27
GOBP_SCHWANN_CELL_PROLIFERATION	2.71967	0.107399	0.777248	11	660	DICER1;GFAP;NF1;RNF10;ASCL2;CERS2;MIR222;MIR221;SKI;NF2	rs80305747;rs9635722;rs111639504;rs1616443;rs4930066;rs12033744;rs150553877;rs150553877;rs2645073;rs9613952	2.47;2.38;2.37;2.22;2.13;2.06;1.94;1.94;1.62;1.18
GOBP_REGULATION_OF_PROTEIN_LOCALIZATION_TO_CELL_PERIPHERY	2.49217	0.107834	0.778555	126	9602	PRKCE;PID1;STX8;CSRP3;CPLX1;SORBS1;EPHB2;GNAI1;STAC;GPC6	rs751237;rs60937332;rs72818033;rs45549043;rs73207791;rs1410596;rs10917285;rs10239304;rs73056097;rs4142601	4.68;4.02;3.84;3.54;3.39;3.09;2.98;2.96;2.83;2.71
GOBP_REGULATION_OF_DNA_TEMPLATED_TRANSCRIPTION_INITIATION	2.81495	0.107886	0.778633	80	4551	PWWP2A;MED10;TAF10;MED7;ATF7IP;MDC1;MED16;MITF;ERCC1;PCID2	rs4386764;rs271419;rs61667388;rs31213;rs10846002;rs6915638;rs184978907;rs11711047;rs114310733;rs12858483	3.55;3.48;3.22;3.22;2.89;2.62;2.57;2.56;2.50;2.41
GOBP_SNRNA_3_END_PROCESSING	2.82862	0.108133	0.778635	19	867	EXOSC2;EXOSC3;INTS1;SAGE1;EXOSC7;EXOSC8;INTS12;EXOSC9;TUT1;INTS5	rs894241;rs62540297;rs62435359;rs5929695;rs78874816;rs9566175;rs17036090;rs75838156;rs9736354;rs9736354	3.79;2.56;2.41;2.36;2.28;1.53;1.42;1.42;1.38;1.38
GOBP_RESPIRATORY_ELECTRON_TRANSPORT_CHAIN	2.3802	0.108181	0.77867	106	5767	NDUFA12;GHITM;IMMP2L;UQCRFS1;NDUFA3;COX7B2;COX6A1;NDUFS2;DNAJC15;UQCRB	rs7133607;rs10887246;rs80269365;rs10418576;rs11883211;rs17459996;rs4767890;rs2502808;rs2014439;rs2514541	3.96;3.84;3.71;3.34;3.30;2.94;2.93;2.71;2.71;2.68
GOBP_REGULATION_OF_HEART_RATE	2.47041	0.108421	0.779014	102	11683	KCNA5;PDE4D;ADRA1B;TPM1;DMD;TRPV1;ADRA1A;KCNJ3;SLC8A1;SPTBN4	rs9919705;rs13186687;rs56269052;rs2899687;rs7063535;rs9905037;rs523851;rs575657536;rs12465274;rs16974365	6.41;4.74;4.26;3.88;3.58;3.43;3.31;3.15;3.07;3.06
GOBP_MAINTENANCE_OF_BLOOD_BRAIN_BARRIER	3.21278	0.10854	0.77931	35	4671	DMD;VCL;VEGFA;F11R;JAM3;LSR;MBP;TJP3;GJB6;ACTB	rs7063535;rs10458657;rs699946;rs4596920;rs3168117;rs12976524;rs73486813;rs72620517;rs1537787;rs62453414	3.58;3.49;3.04;2.99;2.92;2.79;2.77;2.76;2.58;2.54
GOBP_GAP_JUNCTION_ASSEMBLY	3.55609	0.109224	0.781746	18	2191	CNTNAP2;TBX5;GJB6;GJB2;HOPX;IL1B;GJD3;GJC1;IRX3;GJA1	rs13223832;rs17731569;rs1537787;rs1537787;rs28716207;rs1143629;rs111474879;rs7210874;rs16953371;rs7740324	3.33;3.06;2.58;2.58;2.50;2.20;2.18;2.13;1.78;1.67
GOBP_RNA_3_END_PROCESSING	2.72673	0.109343	0.782115	92	4635	POLR3K;EXOSC2;CPEB3;CPSF4L;CPEB1;PAPOLB;RPRD1B;PTCD1;CPSF4;ZC3H3	rs9924289;rs894241;rs855708;rs6905;rs28593415;rs56059415;rs16987150;rs10279308;rs10279308;rs6558375	4.29;3.79;3.07;2.91;2.90;2.88;2.85;2.67;2.67;2.65
GOBP_NEGATIVE_REGULATION_OF_METALLOPEPTIDASE_ACTIVITY	2.90127	0.109402	0.78217	11	723	TIMP1;MIR29B1;TIMP2;PICALM;MIR195;LRP1;SORL1;MIR199A1;RECK;MIR892B	rs12012797;rs157928;rs62075628;rs78671994;rs33979567;rs3024979;rs12789949;rs11881066;rs10972694;rs12689558	4.92;2.43;2.04;1.99;1.77;1.73;1.63;1.43;1.38;1.38
GOBP_DIACYLGLYCEROL_METABOLIC_PROCESS	2.71966	0.109584	0.782339	26	1971	DGKG;APOA2;PLCE1;DGAT1;DGKQ;DGKB;DAGLA;DGAT2;DGKI;DAGLB	rs2300709;rs2502808;rs12780491;rs7838766;rs28671147;rs80210789;rs198424;rs17134356;rs3800631;rs6942723	2.81;2.71;2.49;2.41;2.38;2.31;2.28;2.25;2.09;2.08
GOBP_EMBRYONIC_FORELIMB_MORPHOGENESIS	3.39995	0.109743	0.78242	29	2489	TBX3;WNT7A;TBX5;SHH;CACNA1C;TP63;RSPO2;TFAP2A;WNT3;HOXD9	rs7302926;rs1433359;rs17731569;rs117027107;rs35917745;rs1515496;rs11777716;rs999436;rs199528;rs847148	3.48;3.24;3.06;2.65;2.56;2.56;2.51;2.41;2.29;2.00
GOBP_RESPONSE_TO_HYPEROXIA	2.36377	0.110702	0.788193	19	1360	KCNA5;NOX1;EPO;SLC7A5;FAS;COL1A1;TXNRD2;MMP2;ATG7;POLB	rs9919705;rs7128;rs2553023;rs12928763;rs2902336;rs17639446;rs1052988;rs62028768;rs73025165;rs181414260	6.41;3.20;3.15;3.04;2.49;2.38;2.15;1.84;1.81;1.81
GOBP_SOMATIC_DIVERSIFICATION_OF_IMMUNOGLOBULINS_INVOLVED_IN_IMMUNE_RESPONSE	2.92237	0.110905	0.788574	47	2731	CD40LG;AICDA;MAD2L2;EXOSC3;TFRC;PARP3;ERCC1;BCL6;NDFIP1;APLF	rs175738;rs61919199;rs7414943;rs62540297;rs9876549;rs111632417;rs114310733;rs9290864;rs2906080;rs7556805	3.10;2.89;2.89;2.56;2.56;2.52;2.50;2.48;2.48;2.30
GOBP_SODIUM_ION_IMPORT_ACROSS_PLASMA_MEMBRANE	2.61114	0.111244	0.789919	23	2205	SLC5A1;SLC8A1;HCN4;SLC9A2;SLC9C1;SLC9A9;HCN2;SLC9A6;SCNN1D;SLC9A3	rs3859834;rs12465274;rs9972455;rs4851637;rs56109455;rs11707352;rs7249518;rs5930831;rs11260563;rs2672724	3.69;3.07;2.87;2.46;2.41;2.40;2.36;2.20;1.95;1.87
GOBP_AMP_METABOLIC_PROCESS	2.75367	0.111407	0.790019	23	1555	ATIC;NT5E;AMPD3;XDH;PFAS;PRPS2;ADK;NUDT2;NT5C1A;AK2	rs7593777;rs12204524;rs7941691;rs207428;rs12051691;rs147945832;rs10128407;rs34557892;rs61781393;rs150944423	2.97;2.70;2.63;2.45;2.23;2.19;2.02;1.84;1.81;1.72
GOBP_CORNEA_DEVELOPMENT_IN_CAMERA_TYPE_EYE	3.1722	0.111806	0.790456	12	572	WNT2B;PRICKLE1;WNT9A;SOX11;WNT9B;KRT12;WNT6;FOXE3;LIMK2;PAX6	rs72699015;rs75152697;rs686533;rs10173876;rs141994164;rs8074954;rs7558440;rs12090153;rs5753518;rs9988913	2.44;2.41;1.90;1.88;1.87;1.85;1.79;1.32;1.31;1.25
GOBP_ANTIFUNGAL_INNATE_IMMUNE_RESPONSE	2.19571	0.111857	0.790512	20	1788	CLEC4E;CLEC4D;RNASE8;BCL10;PLCG2;SPI1;USP15;TRIM62;CLEC6A;CARD9	rs61919199;rs61919199;rs36115959;rs7524465;rs79954624;rs35032070;rs11174487;rs84314;rs7311079;rs34626699	2.89;2.89;2.82;2.72;2.27;2.15;2.02;1.95;1.89;1.81
GOBP_POSITIVE_REGULATION_OF_WNT_SIGNALING_PATHWAY	2.55667	0.112011	0.790828	143	11495	SULF2;GPC5;ABL1;CCAR2;PRDM15;ILK;RSPO4;DEPDC1B;CDH3;HHEX	rs872111;rs7327184;rs894241;rs2469762;rs13048349;rs61667388;rs75694956;rs377321;rs72785155;rs11187133	4.26;3.97;3.79;3.56;3.40;3.22;3.21;3.19;3.17;3.09
GOBP_NUCLEOSIDE_BISPHOSPHATE_METABOLIC_PROCESS	2.86979	0.112088	0.791077	114	7149	SUCLG1;ELOVL7;PPCS;ACSM6;NUDT7;ELOVL5;MCEE;SULT1C3;ELOVL6;ABHD14B	rs4517983;rs1379114;rs17379185;rs11188249;rs12447457;rs2397141;rs435434;rs12617332;rs28572278;rs111632417	3.26;3.13;3.09;2.96;2.92;2.81;2.75;2.66;2.66;2.52
GOBP_POSITIVE_REGULATION_OF_RESPONSE_TO_CYTOKINE_STIMULUS	2.21544	0.112485	0.792346	61	3610	MMP12;LRRC70;HSPA1B;HSPA1A;TSLP;IL7;LSM14A;NLRC5;CXCR4;TRAF2	rs72983521;rs32151;rs146535109;rs146535109;rs4957599;rs11774354;rs570643;rs711756;rs1879087;rs17250239	4.16;3.20;3.14;3.14;2.67;2.51;2.47;2.44;2.42;2.40
GOBP_NEGATIVE_REGULATION_OF_CHEMOKINE_PRODUCTION	2.13527	0.112851	0.793864	25	1586	MIR146A;LGALS9;MIR766;APOD;MEFV;ELANE;MUL1;KLF4;SIRPA;LILRB4	rs4921289;rs4795911;rs146583477;rs73212254;rs113098181;rs184978907;rs7555911;rs12685369;rs2143541;rs8101787	3.60;3.50;3.26;3.05;2.91;2.57;2.26;2.26;2.21;2.07
GOBP_REGULATION_OF_SEQUESTERING_OF_TRIGLYCERIDE	2.47259	0.113029	0.794062	15	1062	PPARA;PLIN3;PPARG;LPL;FITM1;CIDEA;PLIN5;ABHD5;PLIN2;PNPLA2	rs9615416;rs8113825;rs73029216;rs4922119;rs4761;rs4797663;rs3816048;rs9850860;rs72696492;rs10902225	2.87;2.66;2.18;1.95;1.94;1.92;1.84;1.75;1.74;1.52
GOBP_AMINO_SUGAR_CATABOLIC_PROCESS	2.41822	0.113404	0.794325	15	725	GNPDA2;CHIA;OVGP1;RENBP;CHI3L2;GNPDA1;NPL;CTBS;HOGA1;MGAT1	rs1491324;rs12117929;rs12117929;rs73247640;rs10857866;rs252094;rs34794467;rs2911594;rs118120964;rs647739	3.69;2.25;2.25;2.10;2.07;1.99;1.93;1.87;1.67;1.60
GOBP_REGULATION_OF_ACTIN_FILAMENT_BUNDLE_ASSEMBLY	3.10057	0.11342	0.794336	103	8290	ARHGAP6;TPM1;ABL1;BAG4;SORBS3;ARHGEF10L;SERPINF2;F11R;EPHA1;NRP1	rs5979438;rs2899687;rs894241;rs72644707;rs2469762;rs12058554;rs8074026;rs4596920;rs4726619;rs72788110	4.06;3.88;3.79;3.78;3.56;3.55;3.20;2.99;2.95;2.93
GOBP_PYRIMIDINE_RIBONUCLEOTIDE_BIOSYNTHETIC_PROCESS	2.41454	0.113606	0.794631	22	1202	DHODH;NME7;NME4;UCK2;CTPS2;AK5;CDA;UCK1;DCK;UPP2	rs78308858;rs1200131;rs141210831;rs57096423;rs2005703;rs7554922;rs7555911;rs946713;rs34969740;rs67689751	3.50;3.36;2.53;2.39;2.38;2.36;2.26;2.00;1.87;1.77
GOBP_NEGATIVE_REGULATION_OF_RECEPTOR_INTERNALIZATION	2.18229	0.113681	0.794837	17	1041	RIN3;MTMR2;LRPAP1;WDR54;PCSK9;ANXA2;UBQLN2;DLG4;NECAB2;ANKRD13B	rs56152605;rs7111540;rs916189;rs7556852;rs2149039;rs62004990;rs5960739;rs56093546;rs3880;rs11868722	3.64;3.42;3.30;3.05;2.11;1.97;1.89;1.78;1.75;1.51
GOBP_HOMOPHILIC_CELL_ADHESION_VIA_PLASMA_MEMBRANE_ADHESION_MOLECULES	1.63515	0.114116	0.796042	115	17103	KIRREL3;TENM3;CDHR1;ROBO1;ROBO2;CNTN4;PCDH15;SDK1;PTPRT;DSG4	rs577149;rs6829371;rs10887246;rs73129022;rs13090400;rs10510251;rs2384371;rs62441381;rs2867599;rs9951411	4.70;4.04;3.84;3.65;3.65;3.62;3.61;3.54;3.51;3.31
GOBP_NEGATIVE_REGULATION_OF_LEUKOCYTE_APOPTOTIC_PROCESS	2.67529	0.11424	0.796391	55	4140	ST6GAL1;PRKCQ;FOXP1;IDO1;PDCD1;MIF;BCL10;SLC46A2;ORMDL3;BCL6	rs7635748;rs6602705;rs6786408;rs78587687;rs28520318;rs74942981;rs7524465;rs10981526;rs8080734;rs9290864	3.68;3.62;3.60;2.85;2.84;2.72;2.72;2.67;2.65;2.48
GOBP_SERINE_FAMILY_AMINO_ACID_CATABOLIC_PROCESS	2.78623	0.114538	0.797238	14	712	SCLY;THNSL2;CDO1;CSAD;SDS;GCSH;GLDC;AGXT;DAO;SDSL	rs13002901;rs2919871;rs2650482;rs3825084;rs80311476;rs12448819;rs2297442;rs36060932;rs2070587;rs73196809	2.59;2.53;2.36;2.30;2.03;2.03;1.67;1.46;1.29;1.27
GOBP_INTERFERON_ALPHA_PRODUCTION	2.9411	0.115623	0.802991	28	1537	MMP12;NMB;DDX3X;HAVCR2;TLR7;TLR8;PTPRS;LILRA4;IFIH1;IRF7	rs72983521;rs150079613;rs787088;rs4374748;rs5744055;rs5744055;rs72981098;rs11084334;rs34298676;rs11246211	4.16;3.64;2.68;2.58;2.56;2.56;2.36;2.26;2.13;2.07
GOBP_REGULATION_OF_MRNA_SPLICING_VIA_SPLICEOSOME	2.54363	0.115697	0.803358	101	7917	NSRP1;SRPK2;REST;RBM20;FXR1;WDR77;HNRNPA0;HNRNPA2B1;NOVA1;CELF2	rs113153446;rs10261738;rs1961950;rs2007551;rs73173902;rs72695203;rs2967807;rs4722587;rs1955817;rs11594733	3.43;3.32;3.29;3.27;3.25;3.16;3.07;3.01;2.97;2.92
GOBP_REGULATION_OF_ESTABLISHMENT_OF_PLANAR_POLARITY	2.67401	0.116224	0.805789	56	5576	ABL1;WNT7A;MAGI2;DAAM1;WNT11;ROR2;GPC6;PKHD1;ZNRF3;SFRP1	rs894241;rs1433359;rs62463889;rs113562114;rs681836;rs74568343;rs4142601;rs1581717;rs6005922;rs34801356	3.79;3.24;3.15;3.14;2.91;2.89;2.71;2.69;2.50;2.49
GOBP_SOMATIC_DIVERSIFICATION_OF_IMMUNOGLOBULINS	2.64907	0.116471	0.806446	60	3478	CD40LG;MSH3;POLQ;AICDA;MAD2L2;POLL;EXOSC3;TFRC;PARP3;ERCC1	rs175738;rs181825;rs11714417;rs61919199;rs7414943;rs151262952;rs62540297;rs9876549;rs111632417;rs114310733	3.10;3.00;2.99;2.89;2.89;2.64;2.56;2.56;2.52;2.50
GOBP_NEGATIVE_REGULATION_OF_NEURON_DIFFERENTIATION	2.73587	0.116996	0.809015	70	5162	CNTN4;LSM1;SLC6A4;REST;ZHX2;LMX1A;LBX1;TUNAR;MAG;JAG1	rs10510251;rs77162995;rs113153446;rs1961950;rs13249335;rs17468805;rs11190870;rs2147604;rs12976524;rs2273061	3.62;3.52;3.43;3.29;3.10;3.07;2.99;2.97;2.79;2.74
GOBP_PROGRAMMED_CELL_DEATH_IN_RESPONSE_TO_REACTIVE_OXYGEN_SPECIES	2.09585	0.117638	0.812397	15	758	ABL1;MIRLET7B;DDR2;PAWR;TRAP1;STK25;HDAC6;HGF;PDCD10;MIR21	rs894241;rs6008967;rs4657210;rs1553526;rs10852637;rs6725463;rs113966884;rs17155365;rs12494861;rs75440302	3.79;3.34;2.01;1.98;1.87;1.66;1.60;1.54;1.53;1.44
GOBP_REGULATION_OF_LIPOPROTEIN_METABOLIC_PROCESS	2.36031	0.117909	0.812991	16	893	RABL3;HHATL;APOD;DBI;ATG101;DGAT2;LIPG;ULK1;RAB3GAP2;ITGAV	rs1862936;rs75589867;rs73212254;rs11903162;rs2701124;rs17134356;rs60394046;rs111670660;rs55914754;rs58644770	3.71;3.30;3.05;2.90;2.85;2.25;2.10;2.08;1.81;1.79
GOBP_STRIATED_MUSCLE_CONTRACTION	2.29685	0.118055	0.813264	170	16013	KCNA5;FGF12;PDE4D;ADRA1B;ATP1B1;TPM1;DMD;CSRP3;SMPX;ADRA1A	rs9919705;rs74714235;rs13186687;rs56269052;rs6675509;rs2899687;rs7063535;rs45549043;rs150228260;rs523851	6.41;5.42;4.74;4.26;3.95;3.88;3.58;3.54;3.38;3.31
GOBP_REGULATION_OF_SERINE_TYPE_PEPTIDASE_ACTIVITY	3.18729	0.118275	0.813604	10	358	SPINK2;CR1;SPINK1;SEMG2;SEMG1;MIR19B1;ANXA8;SPINK6;SPINK5;ANXA8L1	rs28472594;rs11118209;rs78868255;rs2301366;rs2301366;rs7139676;rs200960333;rs4705238;rs72652850;rs377619767	2.65;2.24;2.23;1.53;1.53;1.34;1.25;1.12;0.99;0.93
GOBP_LUNG_EPITHELIUM_DEVELOPMENT	1.94237	0.118434	0.813636	43	3081	SAV1;NFIB;THRB;KRAS;SHH;SRSF6;KLF2;TP73;NKX2-1;GRHL2	rs3015455;rs72700585;rs74956157;rs11047930;rs117027107;rs2064279;rs8101504;rs4648546;rs10148553;rs667737	4.30;3.67;3.04;2.78;2.65;2.53;2.49;2.37;2.33;2.30
GOBP_NEURON_FATE_DETERMINATION	2.98606	0.119163	0.81758	10	436	LBX1;PRRX1;ATOH1;WNT1;FEZF2;CTNNB1;NKX2-2;CDC42;PROX1;FOXG1	rs11190870;rs11811206;rs68011528;rs10875906;rs113157937;rs77112271;rs117062531;rs35811644;rs55843942;rs59951639	2.99;2.10;1.78;1.78;1.56;1.44;1.40;1.36;1.11;1.04
GOBP_GENITALIA_DEVELOPMENT	2.35993	0.120308	0.823423	47	3564	DHCR24;TBX3;BAK1;LRP2;ROR2;SHH;TP63;KLHL10;BAX;CHD7	rs658150;rs7302926;rs55774724;rs4668124;rs74568343;rs117027107;rs1515496;rs35685975;rs73063535;rs10094422	5.21;3.48;3.07;2.98;2.89;2.65;2.56;2.47;2.45;2.35
GOBP_NEGATIVE_REGULATION_OF_CELL_CYCLE_G1_S_PHASE_TRANSITION	2.29745	0.120337	0.82353	92	5172	MYO16;GIGYF2;PTEN;RB1;MIR29B1;CDKN1A;FBXO7;CCND1;MIR503;TFDP3	rs71435290;rs73999704;rs12781238;rs7329938;rs157928;rs236485;rs9609555;rs518418;rs4503254;rs4830267	3.30;3.04;2.59;2.44;2.43;2.42;2.40;2.33;2.33;2.31
GOBP_FATTY_ACID_BETA_OXIDATION	3.04902	0.120586	0.824131	74	4228	EHHADH;PPARA;ADIPOQ;DECR2;FABP1;SLC27A2;ACOT8;ACAA1;ABCD3;ACOX2	rs13093563;rs9615416;rs35355779;rs141210831;rs2919871;rs854149;rs113548111;rs78482020;rs11165132;rs9813011	3.89;2.87;2.60;2.53;2.53;2.48;2.37;2.37;2.35;2.31
GOBP_DEFENSE_RESPONSE_TO_FUNGUS	2.38564	0.120775	0.824362	51	3250	CLEC4D;CLEC4E;DEFA1B;DEFA6;DEFA1;DEFA4;RNASE8;RNASE7;HAMP;BCL10	rs61919199;rs61919199;rs2615787;rs2615787;rs2615787;rs2615787;rs36115959;rs36115959;rs12976524;rs7524465	2.89;2.89;2.88;2.88;2.88;2.88;2.82;2.82;2.79;2.72
GOBP_REGULATION_OF_HEART_MORPHOGENESIS	1.88255	0.121368	0.827339	11	1165	ROBO1;ROBO2;WNT11;WNT3A;BMP4;SMO;BMP2;DKK1;MESP1;GATA5	rs73129022;rs13090400;rs681836;rs6672601;rs72680512;rs2701316;rs6133350;rs1896368;rs55754818;rs79667355	3.65;3.65;2.91;1.88;1.85;1.79;1.74;1.55;1.46;1.35
GOBP_REGULATION_OF_TRANSLATIONAL_INITIATION	3.0411	0.121927	0.830076	78	3938	PAIP2B;DAZL;CTIF;NCK1;DDX3X;BANK1;EIF1B;FMR1;PPP1R15A;LARP1	rs111673863;rs12107037;rs11082715;rs6773440;rs787088;rs73834559;rs77684431;rs143226079;rs73063535;rs17560103	4.49;3.66;3.50;3.08;2.68;2.55;2.54;2.46;2.45;2.41
GOBP_TUBE_FORMATION	2.42483	0.122184	0.830095	154	10880	ABL1;NFIB;OPA1;PRKACB;STK3;VEGFA;LRP2;IFT172;MTHFR;TGM2	rs894241;rs72700585;rs7638192;rs147322175;rs75902959;rs699946;rs4668124;rs12464368;rs198372;rs16987150	3.79;3.67;3.42;3.31;3.16;3.04;2.98;2.89;2.88;2.85
GOBP_NON_CANONICAL_WNT_SIGNALING_PATHWAY	2.7884	0.1224	0.830111	73	6374	FRZB;ABL1;WNT7A;MAGI2;DAAM1;LBX2;WNT11;ROR2;WNT5B;GPC6	rs34215267;rs894241;rs1433359;rs62463889;rs113562114;rs7556852;rs681836;rs74568343;rs11061907;rs4142601	4.84;3.79;3.24;3.15;3.14;3.05;2.91;2.89;2.74;2.71
GOBP_MEMBRANE_FISSION	2.78399	0.122842	0.830143	43	2971	EXOC2;STAM;CHMP1B;CHMP4B;EXOC6B;CHMP4C;SH3GLB1;SPAST;VPS37D;CHMP6	rs12174727;rs7086780;rs604816;rs56084239;rs6721986;rs3202419;rs11161891;rs2280972;rs17145813;rs4969357	3.00;2.76;2.73;2.57;2.56;2.50;2.43;2.36;2.29;2.22
GOBP_COMMISSURAL_NEURON_AXON_GUIDANCE	2.8231	0.122955	0.830151	11	880	NFIB;VEGFA;EPHB2;NRP1;NCAM1;GDNF;SMO;PTCH1;FZD3;DAG1	rs72700585;rs699946;rs10917285;rs72788110;rs45602736;rs73067751;rs2701316;rs118043221;rs56027353;rs116503914	3.67;3.04;2.98;2.93;2.61;1.87;1.79;1.31;1.17;1.12
GOBP_POSITIVE_REGULATION_OF_EPIDERMAL_GROWTH_FACTOR_ACTIVATED_RECEPTOR_ACTIVITY	2.01741	0.123073	0.83016	13	587	TGFA;FBXW7;AREG;EPGN;EREG;ADRA2A;EGF;BTC;ADAM17;ADORA1	rs1839203;rs13104667;rs1389954;rs1902996;rs1902996;rs76708145;rs184537609;rs77211713;rs112168484;rs12724763	3.90;2.35;2.30;2.30;2.30;1.79;1.77;1.58;1.35;1.22
GOBP_CELL_CELL_SIGNALING_BY_WNT	2.23325	0.123107	0.830162	444	33730	WWOX;FRZB;SULF2;MIR224;STK11;GPC5;CTNND2;VGLL4;ABL1;CCAR2	rs6564603;rs34215267;rs872111;rs1047251;rs28841391;rs7327184;rs1379902;rs62245824;rs894241;rs2469762	5.01;4.84;4.26;4.20;4.20;3.97;3.87;3.81;3.79;3.56
GOBP_MEIOTIC_CELL_CYCLE_PHASE_TRANSITION	2.4696	0.123215	0.83017	11	506	NDC80;TTK;CDC25B;CDC25C;CHFR;MAPK15;MOS;CDC25A;CCNB2;OVOL1	rs28601731;rs9361582;rs6037668;rs7703010;rs139465823;rs4073594;rs111355169;rs73072366;rs148663219;rs71455788	3.23;2.56;1.83;1.78;1.75;1.71;1.71;1.53;1.09;1.02
GOBP_POSITIVE_REGULATION_OF_DEFENSE_RESPONSE_TO_BACTERIUM	2.31907	0.123321	0.830178	14	851	KLK7;EMILIN2;HAVCR2;KLK5;PGC;KLK3;CYBA;NLRP10;MMRN2;MIAT	rs10423037;rs11080993;rs4374748;rs17714545;rs62396726;rs11672857;rs33997949;rs1397600;rs10887679;rs5761694	3.32;2.90;2.58;2.54;2.47;2.41;2.37;2.01;1.57;1.53
GOBP_AXIS_SPECIFICATION	2.40039	0.123466	0.830188	90	5496	TBX3;PCSK6;WNT7A;RIPPLY1;WDR77;AXIN1;IFT172;FOXA2;SETDB2;C2CD3	rs7302926;rs4965381;rs1433359;rs5962770;rs72695203;rs2858007;rs12464368;rs1203915;rs73487481;rs77645753	3.48;3.42;3.24;3.24;3.16;3.11;2.89;2.77;2.74;2.69
GOBP_UNSATURATED_FATTY_ACID_BIOSYNTHETIC_PROCESS	1.83679	0.123666	0.830203	50	3394	MIR766;ELOVL7;PTGIS;ELOVL5;AKR1C3;MIF;ELOVL6;DECR2;PTGDS;ANXA1	rs146583477;rs1379114;rs579113;rs2397141;rs4357593;rs74942981;rs28572278;rs141210831;rs17250239;rs147016834	3.26;3.13;2.99;2.81;2.78;2.72;2.66;2.53;2.40;2.31
GOBP_MICROTUBULE_BUNDLE_FORMATION	2.40231	0.123752	0.830209	97	6714	TPGS1;CFAP46;NCKAP5;CCSER2;DRC7;DNAH8;CCDC39;GAS2L2;TPPP2;IQCG	rs6510824;rs12262974;rs9630920;rs12414019;rs76370907;rs11753138;rs73173902;rs71381469;rs1312749;rs60062318	4.93;3.72;3.46;3.43;3.40;3.39;3.25;2.94;2.76;2.75
GOBP_NEGATIVE_REGULATION_OF_REACTIVE_OXYGEN_SPECIES_BIOSYNTHETIC_PROCESS	2.68192	0.123906	0.83022	19	1043	PPARA;SLC30A10;ABCD1;ABCD2;SLC18A2;TRAP1;INS;MIR590;MIR21;FYN	rs9615416;rs76567347;rs12837073;rs10877078;rs363256;rs10852637;rs138776338;rs148268236;rs75440302;rs150966557	2.87;2.76;2.26;1.93;1.91;1.87;1.51;1.50;1.44;1.39
GOBP_TRANSEPITHELIAL_TRANSPORT	1.95858	0.124075	0.830236	34	2431	CXADR;SLC5A1;GPLD1;ITPR1;OSTM1;SLC1A2;P2RY6;ACTB;AQP1;SLC1A1	rs11702298;rs3859834;rs2744584;rs9857776;rs2071946;rs34057298;rs72968198;rs62453414;rs28362693;rs72691978	4.06;3.69;3.57;3.26;2.96;2.78;2.60;2.54;2.49;2.46
GOBP_REGULATION_OF_MACROPHAGE_DERIVED_FOAM_CELL_DIFFERENTIATION	2.21858	0.124305	0.83026	31	1972	PPARA;ADIPOQ;CRP;IL18;PRKCH;MAPK9;CETP;ABCG1;PPARG;NFKBIA	rs9615416;rs35355779;rs4131568;rs11432815;rs72728008;rs75364253;rs1151263;rs225397;rs73029216;rs17114075	2.87;2.60;2.54;2.48;2.39;2.38;2.31;2.22;2.18;2.15
GOBP_REGULATION_OF_CALCINEURIN_MEDIATED_SIGNALING	3.06428	0.124406	0.83027	40	3159	CAMTA1;PPP3CC;PPP3CB;EFHB;LACRT;PTBP1;SLC8A2;CIB1;AKAP6;IGF1	rs1070913;rs2469762;rs112540608;rs71316238;rs7311076;rs184978907;rs12976215;rs34560261;rs10133229;rs10860862	3.57;3.56;2.91;2.83;2.69;2.57;2.38;2.37;2.36;2.28
GOBP_EXTRACELLULAR_REGULATION_OF_SIGNAL_TRANSDUCTION	2.44925	0.124818	0.830313	12	2052	LRPAP1;LTBP1;CER1;GREM1;NRROS;ZNF653;FBN2;GREM2;DAND5;CD46	rs916189;rs60166170;rs7862320;rs62001858;rs2137194;rs7253585;rs72783099;rs10926278;rs2974754;rs35677203	3.30;3.03;2.63;2.43;2.39;2.30;2.08;1.99;1.96;1.35
GOBP_REGULATION_OF_B_CELL_ACTIVATION	2.47348	0.125032	0.830334	122	7636	HMGB3;TIRAP;MNDA;TYROBP;PKN1;NCKAP1L;EPHB2;MAD2L2;VAV3;CD22	rs760042;rs56207600;rs10908694;rs4806237;rs57525801;rs1022232;rs10917285;rs7414943;rs11185181;rs12976524	4.10;4.07;4.03;3.25;3.10;3.01;2.98;2.89;2.81;2.79
GOBP_AMYLOID_PRECURSOR_PROTEIN_METABOLIC_PROCESS	2.50674	0.1251	0.830342	87	5876	DHCR24;BACE1;RTN1;ACHE;KLK6;ITM2A;ADAM10;BIN1;CSNK1E;BACE2	rs658150;rs1784045;rs17804446;rs11771518;rs10423037;rs116450017;rs72743035;rs72842104;rs135746;rs441651	5.21;4.47;4.14;3.74;3.32;2.79;2.60;2.57;2.57;2.54
GOBP_AMINOGLYCAN_METABOLIC_PROCESS	1.9056	0.125215	0.830353	122	8428	ST3GAL4;CD44;NDNF;B3GNT2;CHST15;GLCE;NDST3;CHST5;CHST6;LYVE1	rs56207600;rs2785180;rs72684094;rs28634929;rs28464076;rs8026900;rs28528872;rs2738805;rs2738805;rs7941691	4.07;3.82;3.67;3.46;3.30;3.17;2.90;2.86;2.86;2.63
GOBP_SPINDLE_ASSEMBLY	2.20418	0.125229	0.830355	134	7527	KIF2A;NDC80;HSPA1B;HSPA1A;LZTS2;KIF11;GOLGA8N;GOLGA6C;GOLGA6D;KIF4A	rs17382217;rs28601731;rs146535109;rs146535109;rs807015;rs11187133;rs12443478;rs11631300;rs11631300;rs3811371	3.87;3.23;3.14;3.14;3.10;3.09;3.07;2.94;2.94;2.79
GOBP_MULTIVESICULAR_BODY_ORGANIZATION	2.24188	0.125397	0.830372	32	1790	IST1;STAM;CHMP1B;CHMP4B;CHMP4C;VPS37D;CHMP6;VPS28;TSG101;RAB11A	rs150292648;rs7086780;rs604816;rs56084239;rs3202419;rs17145813;rs4969357;rs7814545;rs2643860;rs11637538	3.74;2.76;2.73;2.57;2.50;2.29;2.22;2.21;2.18;2.00
GOBP_ENGULFMENT_OF_APOPTOTIC_CELL	1.87565	0.125406	0.830373	14	1161	XKR9;XKR5;XKR4;RAC1;ABCA7;XKR6;ALOX15;MEGF10;RAC3;BECN1	rs62530773;rs2936537;rs2975967;rs6942723;rs1127043;rs201214732;rs62064983;rs11960775;rs146351637;rs1542924	2.38;2.34;2.21;2.08;1.78;1.76;1.69;1.63;1.38;1.31
GOBP_REGULATION_OF_IMMUNOGLOBULIN_PRODUCTION	2.21678	0.125588	0.830391	69	3788	PKN1;CD40LG;EPHB2;MAD2L2;CD22;EXOSC3;TFRC;PARP3;BCL6;NDFIP1	rs57525801;rs175738;rs10917285;rs7414943;rs12976524;rs62540297;rs9876549;rs111632417;rs9290864;rs2906080	3.10;3.10;2.98;2.89;2.79;2.56;2.56;2.52;2.48;2.48
GOBP_GOLGI_TO_PLASMA_MEMBRANE_PROTEIN_TRANSPORT	2.23124	0.125837	0.830393	37	2382	ANK3;KIF13A;RAB31;GOLGA7;MACF1;VAMP5;NSF;GGA2;OPTN;PREPL	rs2018783;rs9367972;rs17510362;rs6994017;rs3736890;rs6738645;rs199528;rs75457233;rs507767;rs713446	3.15;3.02;2.99;2.73;2.50;2.31;2.29;2.19;2.07;2.07
GOBP_CELLULAR_RESPONSE_TO_ATP	2.38792	0.126021	0.830435	18	1491	TRPV1;P2RY2;RYR3;P2RY4;HSP90B1;P2RX4;P2RX7;TRPM4;P2RY11;PDXP	rs9905037;rs72968198;rs57166113;rs1152202;rs117856328;rs475836;rs475836;rs7247960;rs3760755;rs80046278	3.43;2.60;2.46;2.40;2.05;1.77;1.77;1.77;1.67;1.55
GOBP_GAMMA_AMINOBUTYRIC_ACID_SIGNALING_PATHWAY	2.62592	0.12606	0.830469	27	2884	GABRE;GABRB1;GABRG2;GABRA4;PLCL2;PLCL1;GABBR2;GABRB3;GABRG3;GABRB2	rs1047251;rs1992455;rs440218;rs17459996;rs7633382;rs1304359;rs76573275;rs147857582;rs1470954;rs7737596	4.20;3.28;2.96;2.94;2.74;2.69;2.62;2.34;2.32;2.25
GOBP_PURINE_CONTAINING_COMPOUND_SALVAGE	2.05589	0.126254	0.830637	15	979	PGM2;PNP;NAPRT;AMPD3;ADK;DGUOK;DCK;MTAP;PRTFDC1;APRT	rs870953;rs79342230;rs6558375;rs7941691;rs10128407;rs115670873;rs34969740;rs1134870;rs11014319;rs72813548	3.11;2.95;2.65;2.63;2.02;1.94;1.87;1.78;1.54;1.51
GOBP_REGULATION_OF_CELL_CYCLE_G2_M_PHASE_TRANSITION	2.35563	0.12686	0.831063	103	5777	NEK10;KCNH5;MTA3;UIMC1;IER3;CHMP4C;CDK6;CDKN1A;BABAM1;MIIP	rs2087760;rs77179184;rs6544580;rs55954117;rs6915638;rs3202419;rs62466068;rs236485;rs12463159;rs75658614	3.05;3.04;3.04;3.01;2.62;2.50;2.42;2.42;2.37;2.34
GOBP_REGULATION_OF_HYDROGEN_PEROXIDE_MEDIATED_PROGRAMMED_CELL_DEATH	2.15726	0.127159	0.831273	13	669	ABL1;MIRLET7B;DDR2;PAWR;TRAP1;HDAC6;HGF;MIR21;PINK1;PARK7	rs894241;rs6008967;rs4657210;rs1553526;rs10852637;rs113966884;rs17155365;rs75440302;rs637570;rs115134798	3.79;3.34;2.01;1.98;1.87;1.60;1.54;1.44;1.39;1.35
GOBP_POSITIVE_REGULATION_OF_MYOBLAST_PROLIFERATION	2.33705	0.127264	0.831346	14	646	KCNA5;FGFBP1;PPARD;MEIS2;SOX15;MEGF10;ATF2;CTNNB1;MIR199A1;PAXBP1	rs9919705;rs111354830;rs7772302;rs940094;rs12946520;rs11960775;rs6751261;rs77112271;rs11881066;rs79168354	6.41;2.24;2.12;1.94;1.77;1.63;1.56;1.44;1.43;1.24
GOBP_NEGATIVE_REGULATION_OF_MUSCLE_CELL_DIFFERENTIATION	2.16534	0.127331	0.831393	68	4900	FOXP1;PDCD4;PRDM6;NFATC1;PI16;PPARA;SHH;FGF9;PTBP1;SOX6	rs6786408;rs2007551;rs57513209;rs8096731;rs9296204;rs9615416;rs117027107;rs263932;rs184978907;rs10832631	3.60;3.27;3.25;3.23;3.00;2.87;2.65;2.60;2.57;2.45
GOBP_SKELETAL_MUSCLE_ORGAN_DEVELOPMENT	2.16284	0.127379	0.83149	169	13857	DISP1;DMD;CSRP3;KLHL40;FXR1;RXRG;DNER;ATF3;POPDC3;GPCPD1	rs115123809;rs7063535;rs45549043;rs75589867;rs73173902;rs145554599;rs2080801;rs58876418;rs74748543;rs74882708	3.67;3.58;3.54;3.30;3.25;3.02;3.00;2.99;2.96;2.95
GOBP_RENAL_SODIUM_ION_TRANSPORT	2.36217	0.127443	0.83162	13	1199	KLHL3;KCNQ1;SGK1;EDNRA;EDN1;CLCNKB;UMOD;MAGED2;PON3;SLC9A3R1	rs2967807;rs2898880;rs4895399;rs62342648;rs34807043;rs113087464;rs12921740;rs144244484;rs17879784;rs3803787	3.07;2.30;2.30;2.06;2.05;2.04;1.88;1.83;1.39;1.36
GOBP_TRANSCRIPTION_COUPLED_NUCLEOTIDE_EXCISION_REPAIR	1.73993	0.12758	0.831894	10	649	ERCC3;ERCC8;POLR2I;ERCC5;USP7;ERCC6;UVSSA;XAB2;HMGN1;ERCC2	rs72845944;rs1445292;rs6510524;rs4408399;rs144504381;rs11527800;rs7699165;rs3219178;rs144116407;rs12981681	3.04;2.02;1.86;1.76;1.73;1.72;1.69;1.45;1.44;1.36
GOBP_NUCLEOSIDE_CATABOLIC_PROCESS	1.95426	0.127628	0.831992	25	1692	PNP;AICDA;NUDT1;XDH;CDADC1;DERA;GDA;CDA;DPYD;APOBEC1	rs79342230;rs61919199;rs12699805;rs207428;rs78776372;rs7310946;rs74346620;rs7555911;rs11165877;rs73064661	2.95;2.89;2.60;2.45;2.36;2.30;2.28;2.26;2.14;2.03
GOBP_GLYCOSYLCERAMIDE_METABOLIC_PROCESS	2.09558	0.127989	0.832716	16	1314	B4GALT3;ST6GALNAC3;PRKCD;GBA2;FA2H;B3GALT1;UGT8;GALC;LCT;GBA3	rs2502808;rs12723060;rs7615501;rs41277065;rs7196025;rs836653;rs13104222;rs79828056;rs200276356;rs115523598	2.71;2.55;2.36;2.24;2.16;2.14;2.05;2.02;1.89;1.79
GOBP_HEART_GROWTH	1.50905	0.128334	0.832957	95	8808	ERBB4;TENM4;SAV1;CXADR;VGLL4;ABL1;FOXP1;TGFBR2;ADRA1A;TBX5	rs55866026;rs598792;rs3015455;rs11702298;rs62245824;rs894241;rs6786408;rs1995450;rs523851;rs17731569	4.74;4.41;4.30;4.06;3.81;3.79;3.60;3.53;3.31;3.06
GOBP_AORTA_DEVELOPMENT	2.7716	0.128429	0.833038	63	4170	NPRL3;ROBO1;ROBO2;TGFBR2;AP2B1;LRP2;SNX17;JAG1;MYLK;FKBP10	rs9924289;rs73129022;rs13090400;rs1995450;rs4531775;rs4668124;rs11684134;rs2273061;rs185698714;rs35685975	4.29;3.65;3.65;3.53;3.11;2.98;2.95;2.74;2.63;2.47
GOBP_LAYER_FORMATION_IN_CEREBRAL_CORTEX	1.98905	0.128509	0.833318	12	948	DAB2IP;CDK5;GLI3;RELN;LRP8;MBOAT7;PAFAH1B1;CTNNB1;CDK5R2;NR2E1	rs10985398;rs4148843;rs147917139;rs619438;rs72675124;rs6509846;rs111479828;rs77112271;rs16859448;rs75343073	2.61;2.33;2.18;2.09;1.86;1.79;1.68;1.44;1.39;1.24
GOBP_REGULATION_OF_ACTIN_FILAMENT_ORGANIZATION	1.57246	0.128955	0.83489	244	18355	NCKAP1;PRKCE;ARHGAP6;TPM1;ABL1;BAG4;SORBS3;ARHGEF10L;SSH2;SERPINF2	rs148384538;rs751237;rs5979438;rs2899687;rs894241;rs72644707;rs2469762;rs12058554;rs77672559;rs8074026	5.97;4.68;4.06;3.88;3.79;3.78;3.56;3.55;3.53;3.20
GOBP_POSITIVE_REGULATION_OF_DENDRITIC_CELL_CHEMOTAXIS	2.0311	0.129555	0.837034	10	570	LGALS9;C1QBP;SPI1;CALR;CCL21;CCR6;GAS6;IL12A;SLAMF1;CCR7	rs4795911;rs12602483;rs35032070;rs2974754;rs10814140;rs11575088;rs7996972;rs671046;rs352696;rs4092050	3.50;2.65;2.15;1.96;1.78;1.76;1.57;1.47;1.40;1.17
GOBP_REGULATION_OF_MUSCLE_ORGAN_DEVELOPMENT	3.45027	0.129622	0.837168	21	1138	LUC7L;SHH;CENPF;LOX;SMAD3;NEUROG1;SFMBT1;BMP4;JPH2;DCANP1	rs2858007;rs117027107;rs2807660;rs2914585;rs16950687;rs79353321;rs2336723;rs72680512;rs6065708;rs6596224	3.11;2.65;2.21;2.04;1.97;1.87;1.86;1.85;1.84;1.81
GOBP_PROTEOGLYCAN_BIOSYNTHETIC_PROCESS	2.60113	0.130179	0.837421	64	5313	CHST15;GLCE;HS6ST2;NDST3;CSGALNACT1;HS3ST4;HS6ST1;TCF7L2;CHSY1;CHST9	rs28464076;rs8026900;rs17317084;rs28528872;rs4921663;rs59902576;rs737191;rs11196168;rs11247274;rs162005	3.30;3.17;3.07;2.90;2.62;2.61;2.41;2.40;2.36;2.35
GOBP_POSITIVE_REGULATION_OF_LIPID_CATABOLIC_PROCESS	2.3763	0.130396	0.837519	25	1777	PRKCE;PPARA;APOA2;FABP1;PRKCD;ABCD1;IL1B;DAGLB;SCT;AKT2	rs751237;rs9615416;rs2502808;rs2919871;rs7615501;rs12837073;rs1143629;rs6942723;rs11246211;rs12971806	4.68;2.87;2.71;2.53;2.36;2.26;2.20;2.08;2.07;2.03
GOBP_SKIN_EPIDERMIS_DEVELOPMENT	2.21084	0.130485	0.837559	121	7529	SAV1;TNFRSF19;DSG4;CDH3;PDGFA;LSR;EGFR;SHH;CYP26B1;TP63	rs3015455;rs61745191;rs9951411;rs72785155;rs148332061;rs12976524;rs7801956;rs117027107;rs6721986;rs1515496	4.30;3.41;3.31;3.17;3.13;2.79;2.70;2.65;2.56;2.56
GOBP_REGULATION_OF_GAP_JUNCTION_ASSEMBLY	2.02928	0.130554	0.83759	10	1740	CNTNAP2;TBX5;HOPX;IL1B;IRX3;AGT;ACE2;CAV1;ACE;APLNR	rs13223832;rs17731569;rs28716207;rs1143629;rs16953371;rs3827745;rs4646142;rs2109513;rs8066114;rs10896594	3.33;3.06;2.50;2.20;1.78;1.57;1.45;1.42;1.28;0.83
GOBP_POSITIVE_REGULATION_OF_ACTIN_FILAMENT_POLYMERIZATION	2.49327	0.130808	0.837705	44	3729	NCKAP1;PRKCE;BAG4;NCK1;NCKAP1L;FMN1;VASP;FCHSD2;BIN1;NPHS1	rs148384538;rs751237;rs72644707;rs6773440;rs1022232;rs3887107;rs8112209;rs12786299;rs72842104;rs7247445	5.97;4.68;3.78;3.08;3.01;2.76;2.60;2.57;2.57;2.34
GOBP_REGULATION_OF_PROTEIN_POLYUBIQUITINATION	2.85334	0.131048	0.837813	28	1729	SPSB4;DDX3X;UBE2D1;FOXF2;SASH1;MIR138-1;TTC36;XIAP;GABARAP;GPS2	rs62283597;rs787088;rs1934336;rs114419655;rs35120946;rs55758448;rs200268771;rs5958308;rs56093546;rs12946520	2.76;2.68;2.61;2.32;2.20;2.03;2.01;1.89;1.78;1.77
GOBP_POSITIVE_REGULATION_OF_CALCIUM_ION_DEPENDENT_EXOCYTOSIS	1.84023	0.131247	0.837998	13	979	KCNB1;SYT10;SYT1;SYT4;CDK5;SYT9;STX1A;SYT7;HYAL3;ZP3	rs237465;rs12316201;rs7971881;rs72902415;rs4148843;rs141828260;rs6974571;rs11230723;rs116482870;rs7799638	3.60;3.05;2.69;2.49;2.33;2.10;1.96;1.85;1.82;1.44
GOBP_PYRUVATE_METABOLIC_PROCESS	3.04366	0.131287	0.838043	109	6950	INSR;PFKP;ME3;FBP1;PPARA;OGDHL;FOXK2;HK3;ENO4;IER3	rs57295319;rs11812937;rs7936632;rs586140;rs9615416;rs1720363;rs77949156;rs6556294;rs78873931;rs6915638	5.28;4.76;3.90;3.77;2.87;2.75;2.71;2.69;2.65;2.62
GOBP_MEMBRANE_RAFT_ORGANIZATION	2.08405	0.131494	0.838277	24	1935	DOCK2;MYADM;S100A10;FLOT1;PPT1;CAV2;RFTN1;GSN;FA2H;COLEC12	rs264869;rs60166062;rs2932582;rs6915638;rs6671113;rs10235658;rs55992248;rs10818528;rs7196025;rs1940440	3.19;3.18;2.83;2.62;2.39;2.39;2.32;2.18;2.16;2.16
GOBP_LEUKOCYTE_APOPTOTIC_PROCESS	2.11784	0.131571	0.838365	116	7581	HCAR2;ST6GAL1;PRKCQ;FOXP1;LGALS9;RPS6;PKN1;BAK1;CASP7;PLEKHO2	rs11059711;rs7635748;rs6602705;rs6786408;rs4795911;rs10125976;rs57525801;rs55774724;rs11196454;rs12905925	4.16;3.68;3.62;3.60;3.50;3.22;3.10;3.07;2.96;2.95
GOBP_PROTEIN_LOCALIZATION_TO_CELL_PERIPHERY	1.44666	0.131753	0.838569	330	26345	BSG;ERBB4;PRKCE;PID1;ATP1B1;GRIP2;STX8;BAG4;GRIP1;KCNB1	rs6510824;rs55866026;rs751237;rs60937332;rs6675509;rs34951957;rs72818033;rs72644707;rs7294923;rs237465	4.93;4.74;4.68;4.02;3.95;3.87;3.84;3.78;3.69;3.60
GOBP_REGULATION_OF_MITOTIC_CELL_CYCLE	1.6994	0.131784	0.838604	498	28465	KCNA5;INSR;TGFA;ABL1;SMARCA2;MYO16;KMT2E;NDC80;PLCB1;SPDL1	rs9919705;rs57295319;rs1839203;rs894241;rs7871823;rs71435290;rs35418021;rs28601731;rs6118228;rs264869	6.41;5.28;3.90;3.79;3.31;3.30;3.30;3.23;3.20;3.19
GOBP_NUCLEOSIDE_METABOLIC_PROCESS	2.73141	0.13179	0.83861	52	4535	PGM2;ATIC;PNP;AICDA;NT5E;MACROD2;NUDT1;NME4;XDH;CDADC1	rs870953;rs7593777;rs79342230;rs61919199;rs12204524;rs4814376;rs12699805;rs141210831;rs207428;rs78776372	3.11;2.97;2.95;2.89;2.70;2.63;2.60;2.53;2.45;2.36
GOBP_CORONARY_VASCULATURE_DEVELOPMENT	2.54578	0.132472	0.839378	48	3441	DYNC2H1;ZBTB14;AP2B1;TBX5;VEGFA;SPRED1;LRP2;SNX17;NRP1;SGCD	rs1913462;rs117180861;rs4531775;rs17731569;rs699946;rs4244562;rs4668124;rs11684134;rs72788110;rs1580927	3.90;3.47;3.11;3.06;3.04;3.04;2.98;2.95;2.93;2.44
GOBP_HEART_VALVE_DEVELOPMENT	2.09621	0.132775	0.839748	72	5633	ROBO1;ROBO2;SLIT3;TGFBR2;ZBTB14;NFATC1;DCHS1;ZFPM1;TBX5;SLIT2	rs73129022;rs13090400;rs2668054;rs1995450;rs117180861;rs8096731;rs61667388;rs58650620;rs17731569;rs67760769	3.65;3.65;3.61;3.53;3.47;3.23;3.22;3.06;3.06;2.96
GOBP_MODULATION_BY_HOST_OF_VIRAL_GENOME_REPLICATION	1.52114	0.132818	0.839857	20	953	CCL8;FMR1;STOM;FBXL2;EIF2AK4;MIR221;MIR222;PIK3C3;VAPA;DDX56	rs77786372;rs143226079;rs10818528;rs72861091;rs2412473;rs150553877;rs150553877;rs62082914;rs111977457;rs217386	3.37;2.46;2.18;2.18;2.16;1.94;1.94;1.86;1.85;1.78
GOBP_POSITIVE_REGULATION_OF_INTERLEUKIN_8_PRODUCTION	2.64711	0.132831	0.83989	61	3594	TIRAP;CD244;LGALS9;PLA2G1B;HSPA1B;HSPA1A;NOS2;BCL10;APOA2;ADIPOQ	rs56207600;rs529902464;rs4795911;rs1179440;rs146535109;rs146535109;rs2872753;rs7524465;rs2502808;rs35355779	4.07;3.71;3.50;3.45;3.14;3.14;3.13;2.72;2.71;2.60
GOBP_POSITIVE_REGULATION_OF_INTERLEUKIN_1_PRODUCTION	2.30461	0.132876	0.840006	69	3921	MNDA;PYHIN1;LGALS9;IL16;TYROBP;NLRP2;MEFV;GBP5;GSDMD;NLRP1	rs10908694;rs202068361;rs4795911;rs28556997;rs4806237;rs34009761;rs113098181;rs687201;rs6558375;rs12602483	4.03;3.79;3.50;3.36;3.25;3.02;2.91;2.70;2.65;2.65
GOBP_CELLULAR_RESPONSE_TO_ESTRADIOL_STIMULUS	1.93596	0.133227	0.840903	39	2385	CCDC62;HNRNPD;NCOA3;EGFR;IGF1R;SFRP1;POU4F2;BCL2L2;HSF1;PPP1R9B	rs11059711;rs7668877;rs6090714;rs7801956;rs118030361;rs34801356;rs35396752;rs178756;rs7838766;rs17639446	4.16;2.87;2.82;2.70;2.61;2.49;2.45;2.42;2.41;2.38
GOBP_REGULATION_OF_ISOTYPE_SWITCHING	2.26085	0.133839	0.840983	32	1804	MAD2L2;EXOSC3;TFRC;PARP3;BCL6;NDFIP1;APLF;THOC1;SLC15A4;IL27RA	rs7414943;rs62540297;rs9876549;rs111632417;rs9290864;rs2906080;rs7556805;rs138157637;rs28583964;rs12460424	2.89;2.56;2.56;2.52;2.48;2.48;2.30;2.17;2.05;2.05
GOBP_RIBONUCLEOSIDE_DIPHOSPHATE_METABOLIC_PROCESS	2.42419	0.134023	0.841007	113	8313	INSR;PFKP;FBP1;DHODH;RRM2;PPARA;OGDHL;FOXK2;NT5E;HK3	rs57295319;rs11812937;rs586140;rs78308858;rs11891059;rs9615416;rs1720363;rs77949156;rs12204524;rs6556294	5.28;4.76;3.77;3.50;3.10;2.87;2.75;2.71;2.70;2.69
GOBP_MONOACYLGLYCEROL_METABOLIC_PROCESS	2.78882	0.134147	0.841023	14	1122	AWAT2;MGLL;DGAT1;DGAT2L6;DGAT2;MOGAT3;MOGAT2;ABHD12B;ABHD6;ABHD16A	rs5936536;rs6803366;rs7838766;rs1152202;rs17134356;rs3177697;rs1944438;rs10142967;rs13095170;rs6920486	2.75;2.42;2.41;2.40;2.25;2.24;1.99;1.88;1.73;1.64
GOBP_SKELETAL_MUSCLE_CONTRACTION	1.46902	0.134297	0.841043	41	4459	DMD;NR4A1;STAC;MYH8;MYH14;ATP8A2;TNNC2;CHRND;DMPK;MYH3	rs7063535;rs2701124;rs73056097;rs72816707;rs113635247;rs9645863;rs113548111;rs2742076;rs10418603;rs62060713	3.58;2.85;2.83;2.71;2.60;2.51;2.37;2.37;2.30;2.26
GOBP_ARTERY_MORPHOGENESIS	2.03122	0.1343	0.841043	74	4566	ZMIZ1;NPRL3;TGFBR2;VEGFA;LRP2;NRP1;WNT11;JAG1;MYLK;FKBP10	rs704016;rs9924289;rs1995450;rs699946;rs4668124;rs72788110;rs681836;rs2273061;rs185698714;rs35685975	4.88;4.29;3.53;3.04;2.98;2.93;2.91;2.74;2.63;2.47
GOBP_RENAL_SODIUM_ION_ABSORPTION	2.79304	0.134387	0.841083	10	1127	KLHL3;KCNQ1;SGK1;EDNRA;EDN1;CLCNKB;UMOD;MAGED2;WNK4;EDNRB	rs2967807;rs2898880;rs4895399;rs62342648;rs34807043;rs113087464;rs12921740;rs144244484;rs1542924;rs7982763	3.07;2.30;2.30;2.06;2.05;2.04;1.88;1.83;1.31;1.13
GOBP_REGULATION_OF_PROTEIN_TARGETING_TO_MEMBRANE	2.72611	0.134557	0.841172	34	2069	KCNB1;ANK3;MTCL1;HRAS;SLC1A1;CEMIP;CIB1;CDK5;PDZK1;STOM	rs237465;rs2018783;rs4798704;rs61877776;rs72691978;rs11072946;rs34560261;rs4148843;rs12133834;rs10818528	3.60;3.15;2.62;2.54;2.46;2.38;2.37;2.33;2.24;2.18
GOBP_WNT_SIGNALING_PATHWAY_INVOLVED_IN_MIDBRAIN_DOPAMINERGIC_NEURON_DIFFERENTIATION	1.6993	0.134575	0.841181	12	590	CSNK1E;WNT3;WNT3A;LRP6;WNT9B;WNT1;CTNNB1;WNT2;FZD1;CSNK1D	rs135746;rs199528;rs6672601;rs2160524;rs141994164;rs10875906;rs77112271;rs6466603;rs7794305;rs1132114	2.57;2.29;1.88;1.87;1.87;1.78;1.44;1.40;1.26;1.08
GOBP_NUCLEOSIDE_TRIPHOSPHATE_METABOLIC_PROCESS	2.34201	0.134682	0.841237	225	13555	INSR;PFKP;PID1;NDUFA12;ATP1B1;FBP1;OPA1;NME7;NDUFA3;HSPA1B	rs57295319;rs11812937;rs60937332;rs7133607;rs6675509;rs586140;rs7638192;rs1200131;rs11883211;rs146535109	5.28;4.76;4.02;3.96;3.95;3.77;3.42;3.36;3.30;3.14
GOBP_MICROTUBULE_ANCHORING	2.4626	0.135392	0.841605	22	1627	NIN;DCTN1;CCDC68;GSK3B;MAP1S;BCCIP;BICD1;CEP19;CEP350;CLASP1	rs2934667;rs7556852;rs60512641;rs189174;rs8107550;rs10901453;rs73295804;rs4912589;rs12745791;rs79793993	3.44;3.05;2.82;2.20;2.20;2.18;2.12;2.09;1.79;1.57
GOBP_BASE_CONVERSION_OR_SUBSTITUTION_EDITING	2.04659	0.1356	0.841712	19	1748	ADARB2;AICDA;ADAR;ADAT2;A1CF;RBM47;ADAD2;APOBEC1;METTL3;ADARB1	rs11591324;rs61919199;rs9427115;rs223611;rs10994563;rs62302049;rs2042408;rs73064661;rs2319867;rs2838861	3.35;2.89;2.49;2.39;2.31;2.30;2.24;2.03;1.66;1.57
GOBP_ESTABLISHMENT_OR_MAINTENANCE_OF_TRANSMEMBRANE_ELECTROCHEMICAL_GRADIENT	1.89594	0.135604	0.841714	11	580	ATP1B1;BAK1;ATP12A;BAX;ATP1A4;FXYD2;ATP1A2;ATP1A3;SLC22A1;ATP4A	rs6675509;rs55774724;rs9511425;rs73063535;rs72706663;rs10790212;rs10494336;rs75094663;rs520266;rs7247310	3.95;3.07;3.04;2.45;1.86;1.75;1.71;1.55;1.54;1.26
GOBP_POSITIVE_REGULATION_OF_MEMBRANE_PROTEIN_ECTODOMAIN_PROTEOLYSIS	2.61196	0.13595	0.841893	15	999	GPLD1;RGMA;SNX33;ADAM9;SNX9;ADAM8;IL1B;TNFRSF1B;FURIN;ADRA2A	rs2744584;rs34327248;rs11634828;rs75385437;rs9456946;rs3008362;rs1143629;rs653667;rs8038275;rs76708145	3.57;2.77;2.39;2.37;2.25;2.25;2.20;2.12;1.89;1.79
GOBP_REACTIVE_OXYGEN_SPECIES_BIOSYNTHETIC_PROCESS	1.65042	0.136011	0.841926	53	3064	ZNF205;DUOXA1;DUOXA2;DUOX2;DUOX1;NOX4;PPARA;SLC30A10;MMP8;CYBA	rs552515046;rs117618181;rs117618181;rs117618181;rs117618181;rs4598673;rs9615416;rs76567347;rs4754869;rs33997949	4.51;3.41;3.41;3.41;3.41;3.06;2.87;2.76;2.50;2.37
GOBP_RESPONSE_TO_ENDOPLASMIC_RETICULUM_STRESS	1.74404	0.136137	0.842003	244	14150	ABL1;OPA1;FBXO27;FBXO17;BOK;ITPR1;JKAMP;HSPA1A;PDIA2;MBTPS2	rs894241;rs7638192;rs61265620;rs61265620;rs7558942;rs9857776;rs111476301;rs146535109;rs2858007;rs56406474	3.79;3.42;3.38;3.38;3.27;3.26;3.25;3.14;3.11;3.08
GOBP_NEGATIVE_REGULATION_OF_TYPE_I_INTERFERON_PRODUCTION	2.03435	0.136161	0.842018	30	1853	RNF216;REL;CACTIN;HAVCR2;ATG12;PTPRS;LILRA4;SIRPA;DHX58;ATG5	rs13239194;rs34683507;rs28416788;rs4374748;rs2650482;rs72981098;rs11084334;rs2143541;rs2277621;rs9372126	4.85;2.91;2.81;2.58;2.36;2.36;2.26;2.21;2.12;2.12
GOBP_REGULATION_OF_SNARE_COMPLEX_ASSEMBLY	1.97348	0.136247	0.84207	13	805	VPS8;VPS41;TGFBRAP1;STXBP6;ANKRD27;VPS16;VPS33A;PRRT2;SNCA;VPS11	rs10937203;rs2108509;rs2118291;rs2004448;rs113526352;rs12625619;rs11057249;rs112178731;rs62315170;rs4488208	3.11;2.40;2.09;1.92;1.78;1.76;1.67;1.32;1.21;1.07
GOBP_REGULATION_OF_CELL_CELL_ADHESION_MEDIATED_BY_CADHERIN	2.34454	0.136402	0.842164	19	1404	SERPINF2;VEGFA;MAD2L2;FOXA2;FLOT1;ADAM19;EPCAM;PTPRU;FOXA1;WNT3A	rs8074026;rs699946;rs7414943;rs1203915;rs6915638;rs150613684;rs6734711;rs10915243;rs11846416;rs6672601	3.20;3.04;2.89;2.77;2.62;2.12;2.10;1.89;1.88;1.88
GOBP_DETECTION_OF_ABIOTIC_STIMULUS	1.31056	0.136415	0.842172	134	11347	BACE1;ASIC2;PRDM12;PKD1L3;CSRP3;TRPV1;GRM6;AIPL1;PDZD7;PIEZO2	rs1784045;rs113351607;rs894241;rs150292648;rs45549043;rs9905037;rs59419082;rs9907161;rs807015;rs1876371	4.47;3.81;3.79;3.74;3.54;3.43;3.34;3.18;3.10;3.08
GOBP_RETINAL_METABOLIC_PROCESS	2.74816	0.137184	0.842639	17	1279	RDH13;AKR1C3;CYP27C1;BCO2;ABCA4;BCO1;ALDH1A2;ALDH8A1;RDH11;RPE65	rs34965439;rs4357593;rs72842104;rs11432815;rs950283;rs12932003;rs79943822;rs9494108;rs56256221;rs34202180	3.06;2.78;2.57;2.48;2.40;1.96;1.95;1.80;1.78;1.76
GOBP_RIBONUCLEOTIDE_CATABOLIC_PROCESS	2.30075	0.137393	0.842765	49	4411	PDE4D;SUCLG1;PDE9A;PNP;NUDT7;NT5E;PDE10A;AMPD3;PDE7B;PDE8A	rs13186687;rs4517983;rs9653814;rs79342230;rs12447457;rs12204524;rs73039515;rs7941691;rs6939892;rs62022521	4.74;3.26;2.96;2.95;2.92;2.70;2.63;2.63;2.53;2.47
GOBP_DENTATE_GYRUS_DEVELOPMENT	1.95056	0.137655	0.842924	17	932	LMX1A;PTEN;DRD1;CDK6;EMX2;TMEM108;SMO;ATAT1;NEUROD6;FEZF2	rs17468805;rs12781238;rs267381;rs62466068;rs79445780;rs62291624;rs2701316;rs3094099;rs2233397;rs113157937	3.07;2.59;2.52;2.42;2.05;1.84;1.79;1.68;1.64;1.56
GOBP_REGULATION_OF_TOR_SIGNALING	2.26231	0.138057	0.843167	102	6779	ARAF;NPRL3;STK11;SESN3;CLEC16A;SH3BP4;WDR59;NCKAP1L;MIOS;PKHD1	rs12012797;rs9924289;rs28841391;rs677549;rs4781019;rs6732999;rs35771859;rs1022232;rs11975945;rs1581717	4.92;4.29;4.20;3.94;3.64;3.16;3.03;3.01;2.74;2.69
GOBP_CLATHRIN_DEPENDENT_ENDOCYTOSIS	2.09919	0.138311	0.84332	47	3842	NEU3;GAK;SIGLEC1;STON2;MAGI2;AP2B1;PIP5K1C;USH1G;FCHSD2;SNAP91	rs997465;rs73207791;rs4815597;rs17111775;rs62463889;rs4531775;rs28416788;rs3744199;rs12786299;rs584842	3.44;3.39;3.38;3.27;3.15;3.11;2.81;2.77;2.57;2.46
GOBP_REGULATION_OF_RNA_SPLICING	2.11949	0.138662	0.843531	173	11694	ZNF638;NSRP1;SRPK2;REST;RBM20;FXR1;TAF10;WDR77;HSPA1A;HNRNPA0	rs4852258;rs113153446;rs10261738;rs1961950;rs2007551;rs73173902;rs61667388;rs72695203;rs146535109;rs2967807	4.36;3.43;3.32;3.29;3.27;3.25;3.22;3.16;3.14;3.07
GOBP_REGULATION_OF_FATTY_ACID_OXIDATION	2.55938	0.138689	0.843548	34	2458	SIRT4;PPARA;FABP1;NR4A3;ACADL;ABCD1;DGAT2;PPARD;MLYCD;TYSND1	rs1179440;rs9615416;rs2919871;rs2900223;rs115143562;rs12837073;rs17134356;rs7772302;rs62047866;rs58049711	3.45;2.87;2.53;2.31;2.30;2.26;2.25;2.12;2.10;2.09
GOBP_DETECTION_OF_TEMPERATURE_STIMULUS	2.76638	0.138825	0.843629	25	2140	PRDM12;TRPV1;NTSR1;SCN9A;ANO3;LXN;CXCR4;HTR2A;CXCL12;NR2F6	rs894241;rs9905037;rs111956194;rs6432904;rs7129590;rs17699324;rs1879087;rs61948306;rs2028100;rs12463159	3.79;3.43;2.89;2.85;2.84;2.43;2.42;2.37;2.37;2.37
GOBP_REGULATION_OF_PLATELET_AGGREGATION	2.39622	0.138844	0.843641	30	3197	PRKCQ;PRKG1;GP6;F11R;EMILIN2;PRKCA;PRKCD;ADAMTS18;UBASH3B;CD9	rs6602705;rs72791110;rs34965439;rs4596920;rs11080993;rs1990339;rs7615501;rs12931161;rs11218712;rs6489697	3.62;3.13;3.06;2.99;2.90;2.45;2.36;2.35;2.27;2.16
GOBP_PERIPHERAL_NERVOUS_SYSTEM_AXON_REGENERATION	1.46803	0.139001	0.843735	10	612	APOD;TSPO;CERS2;MIR221;MIR222;MMP2;TNC;APOA4;NEFL;MAP1B	rs73212254;rs138974;rs12033744;rs150553877;rs150553877;rs62028768;rs10817701;rs2849174;rs10097219;rs10039706	3.05;2.43;2.06;1.94;1.94;1.84;1.77;1.76;1.49;1.28
GOBP_POSITIVE_REGULATION_OF_MRNA_3_END_PROCESSING	2.69298	0.13911	0.8438	10	381	CPEB3;CPEB1;HSF1;NCBP1;NUDT21;PAF1;NCBP2;LEO1;CDC73;DHX36	rs855708;rs28593415;rs7838766;rs7039351;rs12596017;rs35466645;rs6776692;rs74330885;rs147047560;rs12488999	3.07;2.90;2.41;1.62;1.48;1.38;1.32;1.22;1.11;0.89
GOBP_AROMATIC_AMINO_ACID_TRANSPORT	2.60701	0.139112	0.843801	13	1062	SLC7A5;SLC7A8;SLC7A1;SLC15A4;SLC3A2;SLC38A3;SLC16A10;SLC36A4;ACE2;SLC25A29	rs12928763;rs2013931;rs9551702;rs28583964;rs12808085;rs116482870;rs78433223;rs34991392;rs4646142;rs78885076	3.04;2.47;2.07;2.05;2.02;1.82;1.72;1.54;1.45;1.39
GOBP_PROTEIN_DEPALMITOYLATION	2.41909	0.13919	0.843848	10	456	PPT1;ABHD17A;ABHD13;ABHD17C;LYPLAL1;ABHD10;ABHD17B;ABHD12;LYPLA1;LYPLA2	rs6671113;rs8607;rs17497524;rs75874112;rs1404360;rs9868226;rs11143012;rs13040130;rs384663;rs1045017	2.39;2.11;2.10;1.99;1.98;1.74;1.60;1.20;0.87;0.80
GOBP_NEURONAL_ION_CHANNEL_CLUSTERING	2.14476	0.139708	0.844159	12	2157	KCNB1;CNTNAP2;SPTBN4;MTCH1;CNTN2;MYOC;SCLT1;NRCAM;GLDN;AGRN	rs237465;rs13223832;rs16974365;rs9296204;rs2802847;rs2220556;rs62317923;rs7357276;rs4774587;rs189343112	3.60;3.33;3.06;3.00;2.67;2.47;2.31;1.98;1.97;1.67
GOBP_CENTRAL_NERVOUS_SYSTEM_PROJECTION_NEURON_AXONOGENESIS	2.22941	0.140182	0.844442	27	3501	NFIB;NIN;SPTBN4;EPHB2;SLIT2;DRAXIN;PLXNA4;SZT2;EPHB3;CHRNB2	rs72700585;rs2934667;rs16974365;rs10917285;rs67760769;rs7414943;rs62465026;rs12069733;rs77458520;rs9427094	3.67;3.44;3.06;2.98;2.96;2.89;2.64;2.52;2.50;2.42
GOBP_AMYLOID_BETA_METABOLIC_PROCESS	2.30248	0.140256	0.844486	59	4132	BACE1;RTN1;BIN1;CSNK1E;BACE2;RTN2;GSAP;IFNGR1;MIR29B1;ABCA2	rs1784045;rs17804446;rs72842104;rs135746;rs441651;rs114310733;rs17153477;rs4896242;rs157928;rs17250239	4.47;4.14;2.57;2.57;2.54;2.50;2.50;2.47;2.43;2.40
GOBP_EPITHELIAL_CELL_APOPTOTIC_PROCESS	1.80266	0.140458	0.844607	138	10010	SAV1;ABL1;NDNF;TGFBR2;PLA2G1B;PDCD4;BOK;STK3;CD40LG;KDR	rs3015455;rs894241;rs72684094;rs1995450;rs1179440;rs2007551;rs7558942;rs75902959;rs175738;rs12498317	4.30;3.79;3.67;3.53;3.45;3.27;3.27;3.16;3.10;2.91
GOBP_CHEMOKINE_C_C_MOTIF_LIGAND_5_PRODUCTION	2.33255	0.140781	0.844699	11	848	DDX3X;MUL1;ADCYAP1;SIRPA;MAVS;DEFB124;ARG2;OAS3;MCOLN2;IL10	rs787088;rs7555911;rs8095096;rs2143541;rs6037668;rs6059704;rs56256221;rs57652455;rs10158416;rs11809303	2.68;2.26;2.24;2.21;1.83;1.81;1.78;1.63;1.39;1.10
GOBP_REGULATION_OF_HOMOTYPIC_CELL_CELL_ADHESION	1.94678	0.140881	0.844721	37	3752	PRKCQ;ANK3;PRKG1;GP6;F11R;EMILIN2;PRKCA;PRKCD;ADAMTS18;UBASH3B	rs6602705;rs2018783;rs72791110;rs34965439;rs4596920;rs11080993;rs1990339;rs7615501;rs12931161;rs11218712	3.62;3.15;3.13;3.06;2.99;2.90;2.45;2.36;2.35;2.27
GOBP_REGULATION_OF_CELLULAR_EXTRAVASATION	2.32858	0.140965	0.84474	41	3345	ST3GAL4;CHST4;SELE;MIR146A;XG;PLCB1;GCNT1;JAM3;OLFM4;BST1	rs56207600;rs148582489;rs3917438;rs4921289;rs34599585;rs6118228;rs117152666;rs3168117;rs67353875;rs2302467	4.07;3.93;3.69;3.60;3.20;3.20;3.02;2.92;2.85;2.71
GOBP_MUSCLE_CELL_CELLULAR_HOMEOSTASIS	2.09752	0.140984	0.844744	21	3466	DMD;CSRP3;SGCZ;CFL2;LOX;MTM1;CHRNA1;PFKM;CAV1;SRF	rs7063535;rs45549043;rs62502010;rs72677087;rs2914585;rs12559957;rs76467287;rs11168411;rs2109513;rs3793008	3.58;3.54;2.33;2.08;2.04;2.03;1.50;1.45;1.42;1.38
GOBP_PERISTALSIS	2.69691	0.141071	0.844763	12	534	TBX3;DRD1;NEUROG1;GDNF;SSTR2;DLG1;TIFAB;DCANP1;TBX2;DRD2	rs7302926;rs267381;rs79353321;rs73067751;rs8070236;rs1543465;rs6596224;rs6596224;rs9905140;rs2734841	3.48;2.52;1.87;1.87;1.85;1.82;1.81;1.81;1.80;1.76
GOBP_PURINE_CONTAINING_COMPOUND_CATABOLIC_PROCESS	2.36458	0.141308	0.844816	57	4769	PDE4D;SUCLG1;PDE9A;PNP;NUDT7;NT5E;SARM1;PDE10A;AMPD3;NUDT1	rs13186687;rs4517983;rs9653814;rs79342230;rs12447457;rs12204524;rs8076949;rs73039515;rs7941691;rs12699805	4.74;3.26;2.96;2.95;2.92;2.70;2.68;2.63;2.63;2.60
GOBP_REGULATION_OF_PODOSOME_ASSEMBLY	2.64168	0.141434	0.844844	14	665	FSCN1;ARHGEF5;MAPK9;GSN;CAPG;LCP1;SRC;TNF;IL5;KIF9	rs3807588;rs12670370;rs75364253;rs10818528;rs113201811;rs66984216;rs754625;rs6920486;rs80097481;rs62248908	3.11;2.43;2.38;2.18;2.11;1.83;1.68;1.64;1.56;1.31
GOBP_INTERCELLULAR_TRANSPORT	1.32357	0.141435	0.844844	10	641	GJB4;EPHB2;GJB6;GJB2;GJA3;ARC;GJA8;PEG10;CLDN16;MIP	rs911234;rs10917285;rs1537787;rs1537787;rs9509085;rs73375896;rs6593818;rs6946669;rs11712504;rs17441402	3.38;2.98;2.58;2.58;1.93;1.79;1.72;1.66;1.58;0.75
GOBP_LEFT_RIGHT_AXIS_SPECIFICATION	2.40147	0.141465	0.844851	15	803	IFT172;SETDB2;PKD1L1;DLL1;CITED2;ZIC3;EPB41L5;SMO;HSPB11;AHI1	rs12464368;rs73487481;rs62447740;rs2344740;rs9321717;rs1794715;rs938832;rs2701316;rs201339563;rs6928455	2.89;2.74;2.69;1.94;1.92;1.91;1.82;1.79;1.76;1.57
GOBP_POSITIVE_REGULATION_OF_PROTEIN_EXIT_FROM_ENDOPLASMIC_RETICULUM	2.64971	0.141495	0.844857	13	641	SAR1B;EDEM1;TMEM30B;CD81;BCAP31;EDEM2;SAR1A;SLC51B;TMEM30A;SORL1	rs112802858;rs341981;rs17806459;rs2898880;rs12837073;rs56289894;rs12412466;rs3842336;rs3756797;rs12789949	2.65;2.58;2.44;2.30;2.26;1.99;1.85;1.80;1.65;1.63
GOBP_NEGATIVE_REGULATION_OF_EXTRACELLULAR_MATRIX_ORGANIZATION	1.79704	0.141823	0.84493	13	619	ANTXR1;ADTRP;CST3;MIR29B1;FAP;TNFRSF1B;TNFRSF1A;TGFB1;EMILIN1;DPP4	rs75445182;rs210933;rs117817822;rs157928;rs34298676;rs653667;rs59215493;rs7245398;rs7588926;rs80318928	4.91;2.51;2.49;2.43;2.13;2.12;1.76;1.53;1.48;1.48
GOBP_POSITIVE_REGULATION_OF_NOTCH_SIGNALING_PATHWAY	1.66946	0.142074	0.844986	43	3079	ZMIZ1;ROBO1;ROBO2;TSPAN5;JAG1;TP63;GSX2;CNTN6;AAK1;JAG2	rs704016;rs73129022;rs13090400;rs35914931;rs2273061;rs1515496;rs41386153;rs6794738;rs77467874;rs3784231	4.88;3.65;3.65;2.80;2.74;2.56;2.49;2.43;2.38;2.35
GOBP_REGULATION_OF_BINDING	1.51741	0.142314	0.845039	353	21652	CRMP1;PYHIN1;ABL1;LRPAP1;TAF10;STK3;ZFPM1;CCL23;NRP1;MAD2L2	rs111463354;rs202068361;rs894241;rs916189;rs61667388;rs75902959;rs58650620;rs71381488;rs72788110;rs7414943	3.91;3.79;3.79;3.30;3.22;3.16;3.06;3.01;2.93;2.89
GOBP_POSITIVE_REGULATION_OF_LIPID_BIOSYNTHETIC_PROCESS	2.02603	0.142363	0.845049	83	5528	GPLD1;STAR;SIRT4;SORBS1;PPARA;ELOVL5;IGF1R;ADM;CCDC3;MIR29B1	rs2744584;rs77162995;rs1179440;rs1410596;rs9615416;rs2397141;rs118030361;rs11042750;rs6602627;rs157928	3.57;3.52;3.45;3.09;2.87;2.81;2.61;2.53;2.53;2.43
GOBP_MAMMARY_GLAND_DUCT_MORPHOGENESIS	2.04261	0.142498	0.845079	30	5181	NTN1;CSMD1;TBX3;BTRC;AREG;CAV3;SCRIB;MSX2;PML;DDR1	rs62068228;rs34930634;rs7302926;rs151262952;rs1389954;rs17049547;rs56081632;rs4868444;rs1550435;rs59417026	3.91;3.58;3.48;2.64;2.30;2.12;2.07;1.87;1.86;1.79
GOBP_POSITIVE_REGULATION_OF_TUMOR_NECROSIS_FACTOR_MEDIATED_SIGNALING_PATHWAY	2.31861	0.142535	0.845088	10	685	HSPA1B;HSPA1A;TRAF2;LAPTM5;RIPK1;UBE2K;CPNE1;ADAM17;TRIM32;CASP4	rs146535109;rs146535109;rs17250239;rs4147103;rs6596944;rs62310121;rs738703;rs112168484;rs7867798;rs11522698	3.14;3.14;2.40;2.14;1.90;1.50;1.41;1.35;1.25;1.19
GOBP_TRANSCRIPTION_INITIATION_AT_RNA_POLYMERASE_II_PROMOTER	2.31616	0.142546	0.84509	95	5410	GTF2E1;PWWP2A;MED10;TAF10;MED7;ERCC3;ATF7IP;MDC1;MED16;GTF2E2	rs6438594;rs4386764;rs271419;rs61667388;rs31213;rs72845944;rs10846002;rs6915638;rs184978907;rs73245338	4.40;3.55;3.48;3.22;3.22;3.04;2.89;2.62;2.57;2.52
GOBP_PLASMA_MEMBRANE_PHOSPHOLIPID_SCRAMBLING	2.75183	0.142591	0.8451	24	2208	TRPC5;ANO4;ANO3;PLSCR4;XKR9;XKR5;ATG9B;XKR4;PLSCR1;PLSCR2	rs3027784;rs7297530;rs7129590;rs998224;rs62530773;rs2936537;rs4148843;rs2975967;rs4681326;rs4681326	4.55;3.42;2.84;2.40;2.38;2.34;2.33;2.21;2.07;2.07
GOBP_CALCIUM_MEDIATED_SIGNALING_USING_INTRACELLULAR_CALCIUM_SOURCE	2.42078	0.142672	0.845118	20	2166	KDR;RYR2;GRM5;AZU1;SELP;CCL20;BCAP31;PTPRJ;VCAM1;HOMER2	rs12498317;rs2010033;rs308774;rs184978907;rs13306344;rs115028982;rs12837073;rs7113839;rs12732989;rs17841165	2.91;2.86;2.81;2.57;2.39;2.30;2.26;2.21;2.18;2.10
GOBP_NEGATIVE_REGULATION_OF_LIPOPOLYSACCHARIDE_MEDIATED_SIGNALING_PATHWAY	2.1524	0.142931	0.845175	13	1205	CACTIN;LACRT;PRDX2;CARD8;TRIB1;LILRA2;SIGIRR;TNFAIP3;NFKBIL1;LTF	rs28416788;rs7311076;rs117157640;rs10416115;rs2954014;rs28384500;rs57237855;rs57163170;rs34492353;rs6441987	2.81;2.69;2.37;2.26;2.21;2.14;1.92;1.74;1.55;1.33
GOBP_INTRACILIARY_ANTEROGRADE_TRANSPORT	1.21444	0.142932	0.845175	16	791	IFT172;IFT20;IFT52;IFT46;IFT88;IFT27;HSPB11;CLUAP1;IFT22;IFT74	rs12464368;rs8076949;rs72626512;rs61900950;rs11843620;rs73154815;rs201339563;rs12449110;rs10238655;rs3904612	2.89;2.68;2.54;2.44;2.14;2.06;1.76;1.72;1.72;1.70
GOBP_AROMATIC_AMINO_ACID_FAMILY_CATABOLIC_PROCESS	1.84188	0.143258	0.845247	16	1121	TAT;HGD;HAAO;IDO1;IDO2;HPD;KMO;ACMSD;FAH;AFMID	rs148582489;rs1862936;rs10181233;rs78587687;rs78587687;rs1471495;rs68167185;rs77611474;rs35695389;rs9909570	3.93;3.71;3.19;2.85;2.85;2.31;2.08;1.93;1.86;1.81
GOBP_HISTONE_H4_K5_ACETYLATION	2.01889	0.143356	0.845451	15	776	JADE2;JADE1;JADE3;HCFC1;ING5;PHF20;ING4;MEAF6;KAT8;KANSL2	rs112802858;rs62317923;rs5905583;rs73247640;rs80210742;rs6060646;rs73047887;rs61776184;rs4468641;rs10783271	2.65;2.31;2.21;2.10;2.03;1.76;1.73;1.58;1.40;1.24
GOBP_FATTY_ACID_DERIVATIVE_BIOSYNTHETIC_PROCESS	2.96435	0.143934	0.847718	45	3201	ELOVL7;GGTLC1;ELOVL5;AWAT2;ELOVL6;SLC27A2;AWAT1;PPT1;HSD17B12;AACS	rs1379114;rs73110741;rs2397141;rs5936536;rs28572278;rs854149;rs1152202;rs6671113;rs7118770;rs11058059	3.13;2.96;2.81;2.75;2.66;2.48;2.40;2.39;2.36;2.25
GOBP_LIPID_CATABOLIC_PROCESS	0.898358	0.144288	0.848856	319	20666	PRKCE;HCAR1;HCAR2;EHHADH;DDHD2;GPLD1;PLA2G1B;NEU3;ACER2;PLCB1	rs751237;rs11059711;rs11059711;rs13093563;rs72644707;rs2744584;rs1179440;rs997465;rs10125976;rs6118228	4.68;4.16;4.16;3.89;3.78;3.57;3.45;3.44;3.22;3.20
GOBP_COLLATERAL_SPROUTING	1.95739	0.144565	0.848866	26	3381	IST1;NIN;FSTL4;PRKG1;LPAR3;COBL;ULK2;FGF13;PTPRS;WNT3	rs150292648;rs2934667;rs4958122;rs72791110;rs1770562;rs10269269;rs11204416;rs5974809;rs72981098;rs199528	3.74;3.44;3.29;3.13;2.48;2.45;2.41;2.40;2.36;2.29
GOBP_REGULATION_OF_ENDOTHELIAL_CELL_DIFFERENTIATION	2.05158	0.144611	0.848913	45	3290	VCL;PLCB1;VEGFA;F11R;JAG1;XDH;ACVRL1;PROC;ATOH8;IL1B	rs10458657;rs6118228;rs699946;rs4596920;rs2273061;rs207428;rs35680116;rs4662582;rs7425090;rs1143629	3.49;3.20;3.04;2.99;2.74;2.45;2.45;2.38;2.28;2.20
GOBP_CELLULAR_COMPONENT_ASSEMBLY_INVOLVED_IN_MORPHOGENESIS	2.36338	0.144983	0.84966	118	7658	TENM4;TPM1;CSRP3;MTMR2;NRAP;TTN;CSRP2;MAG;FABP9;ACTL8	rs598792;rs2899687;rs45549043;rs7111540;rs868738;rs116343952;rs773487;rs12976524;rs17358808;rs1308794	4.41;3.88;3.54;3.42;3.18;3.07;3.02;2.79;2.77;2.75
GOBP_REGULATION_OF_DOUBLE_STRAND_BREAK_REPAIR_VIA_NONHOMOLOGOUS_END_JOINING	1.89548	0.145264	0.850094	21	1077	AUNIP;SMCHD1;MAD2L2;DEK;PARP3;HSF1;SETMAR;KDM4D;ERCC6;HMGA2	rs11247735;rs28601731;rs7414943;rs181666465;rs111632417;rs7838766;rs310724;rs58659817;rs11527800;rs1870566	3.70;3.23;2.89;2.59;2.52;2.41;2.16;1.96;1.72;1.57
GOBP_CELLULAR_RESPONSE_TO_TESTOSTERONE_STIMULUS	2.93677	0.145297	0.850108	12	909	ELK1;IGF1R;SRD5A1;ROCK2;SPP1;SLC39A9;MSN;AR;NCOA4;NCF1	rs12012797;rs118030361;rs72724286;rs9679729;rs11730059;rs8016334;rs146540695;rs5964601;rs72795888;rs62475429	4.92;2.61;2.32;1.76;1.69;1.25;1.20;1.17;0.93;0.90
GOBP_SOMATIC_DIVERSIFICATION_OF_IMMUNE_RECEPTORS_VIA_SOMATIC_MUTATION	1.81496	0.145789	0.850325	13	994	POLQ;AICDA;POLL;ADAR;EXO1;MSH2;SAMHD1;POLB;MSH6;MCM3AP	rs11714417;rs61919199;rs151262952;rs9427115;rs1635502;rs11686285;rs6072873;rs181414260;rs1800936;rs56173768	2.99;2.89;2.64;2.49;2.15;1.89;1.81;1.81;1.40;1.36
GOBP_RHO_PROTEIN_SIGNAL_TRANSDUCTION	1.97069	0.146192	0.850502	123	11764	ARHGAP6;NTN1;ABL1;ROBO1;ADRA1A;RALBP1;ARHGDIG;EPS8L1;RTKN;CDH13	rs5979438;rs62068228;rs894241;rs73129022;rs523851;rs4797377;rs2858007;rs34965439;rs7556852;rs3933579	4.06;3.91;3.79;3.65;3.31;3.20;3.11;3.06;3.05;2.99
GOBP_REGULATION_OF_PROTEIN_SUMOYLATION	1.627	0.146274	0.850539	25	1485	ZMIZ1;HMG20B;TOLLIP;PIAS1;GNL3L;MUL1;PIAS3;HDAC4;HMG20A;EGR1	rs704016;rs28416788;rs5743970;rs72759523;rs12832369;rs7555911;rs142186733;rs4852023;rs145101114;rs7729723	4.88;2.81;2.64;2.62;2.46;2.26;2.13;2.13;2.09;2.06
GOBP_REGULATION_OF_PROTEIN_SECRETION	2.36577	0.146374	0.850741	269	18642	KCNA5;PRKCE;RHBDF1;HCAR2;ACHE;MIR146A;KCNB1;GPLD1;CARTPT;PLA2G1B	rs9919705;rs751237;rs9924289;rs11059711;rs11771518;rs4921289;rs237465;rs2744584;rs10050910;rs1179440	6.41;4.68;4.29;4.16;3.74;3.60;3.60;3.57;3.54;3.45
GOBP_REGULATION_OF_GLUCONEOGENESIS	2.26081	0.146378	0.85075	46	2726	STK11;FBP1;PPARA;ADIPOQ;SOGA1;KAT2B;DGKQ;DGAT2;GPT;KAT2A	rs28841391;rs586140;rs9615416;rs35355779;rs6101995;rs4435663;rs28671147;rs17134356;rs7814545;rs2277621	4.20;3.77;2.87;2.60;2.52;2.49;2.38;2.25;2.21;2.12
GOBP_POSITIVE_REGULATION_OF_BLOOD_PRESSURE	2.54155	0.146438	0.850876	35	2758	PDE4D;ADRA1B;TPM1;GRIP2;CARTPT;ADRA1A;TBXA2R;GLP1R;OR51E2;CYBA	rs13186687;rs56269052;rs2899687;rs34951957;rs10050910;rs523851;rs28416788;rs10305532;rs76377792;rs33997949	4.74;4.26;3.88;3.87;3.54;3.31;2.81;2.49;2.40;2.37
GOBP_NON_LYTIC_VIRAL_RELEASE	2.30365	0.146506	0.85102	14	793	CHMP1B;ARL8B;CHMP4B;CHMP4C;CHMP6;CHMP7;CHMP2A;CHMP4A;VPS4A;VPS4B	rs604816;rs341981;rs56084239;rs3202419;rs4969357;rs111777564;rs12980697;rs4761;rs153047;rs55871329	2.73;2.58;2.57;2.50;2.22;1.95;1.94;1.94;1.89;1.69
GOBP_SERTOLI_CELL_DEVELOPMENT	1.92264	0.146888	0.851822	14	979	DMRT1;IL1A;FER;HSD17B4;RAB13;FNDC3A;GATA1;NTRK1;SOX8;ARID4A	rs117439559;rs3181067;rs72796566;rs113960362;rs9427246;rs7332434;rs113966884;rs56252149;rs7187700;rs78219991	2.71;2.06;1.86;1.76;1.76;1.74;1.60;1.50;1.48;1.46
GOBP_NEGATIVE_REGULATION_OF_LIPASE_ACTIVITY	1.52148	0.147107	0.852156	17	1446	ABL1;HDAC9;APOA2;ANXA1;SORT1;BICD1;PLIN5;APOC3;PLA2R1;MIR590	rs894241;rs2731565;rs2502808;rs147016834;rs61761209;rs73295804;rs3816048;rs2849174;rs6749678;rs148268236	3.79;2.74;2.71;2.31;2.24;2.12;1.84;1.76;1.61;1.50
GOBP_ENDOSOMAL_VESICLE_FUSION	2.12314	0.147674	0.854505	12	757	VPS8;SAMD9;VPS41;TGFBRAP1;ANKFY1;VPS4A;VPS16;VPS33A;VPS11;VPS18	rs10937203;rs4729068;rs2108509;rs2118291;rs35542848;rs153047;rs12625619;rs11057249;rs4488208;rs72735670	3.11;3.04;2.40;2.09;1.90;1.89;1.76;1.67;1.07;1.01
GOBP_REGULATION_OF_MUSCLE_CONTRACTION	2.32804	0.148013	0.854552	164	15035	PDE4D;CACNB1;ADRA1B;ATP1B1;TPM1;DMD;ADRA1A;PRKG1;SLC8A1;UCN	rs13186687;rs74649011;rs56269052;rs6675509;rs2899687;rs7063535;rs523851;rs72791110;rs12465274;rs11684134	4.74;4.52;4.26;3.95;3.88;3.58;3.31;3.13;3.07;2.95
GOBP_CIRCADIAN_REGULATION_OF_GENE_EXPRESSION	2.69278	0.148058	0.854558	67	4432	CARTPT;PPARA;ID4;CSNK1E;MYCBP2;HNF1B;CIART;PER2;ID1;BHLHE40	rs10050910;rs9615416;rs17483277;rs135746;rs591576;rs1859212;rs1694378;rs12474243;rs58875461;rs11918262	3.54;2.87;2.57;2.57;2.38;2.36;2.23;2.23;2.15;2.12
GOBP_LATERAL_MESODERM_DEVELOPMENT	2.79048	0.148479	0.854617	15	888	TAF10;SHH;CER1;YAP1;FOXH1;FOXF1;DAND5;CITED2;SMO;TEAD2	rs61667388;rs117027107;rs7862320;rs11225133;rs7814545;rs11860063;rs2974754;rs9321717;rs2701316;rs1864143	3.22;2.65;2.63;2.22;2.21;1.98;1.96;1.92;1.79;1.64
GOBP_TRANSLATIONAL_ELONGATION	2.67689	0.148641	0.85464	50	2442	SEPSECS;CPEB3;DPH6;GRM5;EEF1A2;EEF1D;GFM1;DIO2;DPH5;DPH1	rs16876798;rs855708;rs75746197;rs308774;rs55845303;rs6558375;rs17699324;rs61225745;rs10465765;rs4239068	3.25;3.07;2.93;2.81;2.68;2.65;2.43;2.37;2.30;2.16
GOBP_COLLAGEN_ACTIVATED_SIGNALING_PATHWAY	2.61849	0.148708	0.854649	16	1844	OSCAR;GP6;COL4A2;COL1A1;COL4A1;UBASH3B;COL4A3;COL4A5;DDR2;SYK	rs11883211;rs34965439;rs1886871;rs17639446;rs9521678;rs11218712;rs72971824;rs149872004;rs4657210;rs4744521	3.30;3.06;2.65;2.38;2.37;2.27;2.18;2.07;2.01;1.96
GOBP_NEGATIVE_REGULATION_OF_CYTOKINE_PRODUCTION_INVOLVED_IN_INFLAMMATORY_RESPONSE	1.9014	0.149027	0.854694	37	2242	MIR146A;PDCD4;APOD;EPHB2;MEFV;PPARA;MIR129-1;MIR203A;ABCD1;SIRPA	rs4921289;rs2007551;rs73212254;rs10917285;rs113098181;rs9615416;rs77138299;rs34839045;rs12837073;rs2143541	3.60;3.27;3.05;2.98;2.91;2.87;2.49;2.34;2.26;2.21
GOBP_RETINOL_METABOLIC_PROCESS	2.00715	0.149124	0.854707	53	2688	RDH13;AKR1C3;AWAT2;CYP2C8;CYP27C1;AKR1B1;DGAT1;LRAT;ADH7;DGAT2	rs34965439;rs4357593;rs5936536;rs4643012;rs72842104;rs117456364;rs7838766;rs4696602;rs77324539;rs17134356	3.06;2.78;2.75;2.63;2.57;2.46;2.41;2.37;2.34;2.25
GOBP_NEGATIVE_REGULATION_OF_ACTIVIN_RECEPTOR_SIGNALING_PATHWAY	1.38735	0.1492	0.854718	12	1590	MAGI2;CER1;FSTL3;DAND5;DACT2;ACVR1;SKI;IGSF1;LEMD3;NOMO1	rs62463889;rs7862320;rs7249518;rs2974754;rs73036401;rs79771031;rs2645073;rs6634821;rs75097738;rs182066313	3.15;2.63;2.36;1.96;1.68;1.63;1.62;1.51;1.15;1.15
GOBP_NEGATIVE_REGULATION_OF_DNA_RECOMBINATION	2.12256	0.149293	0.854731	29	1945	SMCHD1;MSH3;POLQ;MAD2L2;PARP3;BCL6;NDFIP1;THOC1;MAGEF1;BLM	rs28601731;rs181825;rs11714417;rs7414943;rs111632417;rs9290864;rs2906080;rs138157637;rs62286865;rs416014	3.23;3.00;2.99;2.89;2.52;2.48;2.48;2.17;2.01;2.01
GOBP_REGULATION_OF_VIRAL_GENOME_REPLICATION	2.5743	0.149443	0.854752	82	4233	SRPK2;ISG20;AICDA;PPARA;DDX3X;ADAR;IFNL3;LARP1;PDE12;NR5A2	rs10261738;rs41276928;rs61919199;rs9615416;rs787088;rs9427115;rs11672471;rs17560103;rs113175072;rs12048017	3.32;2.94;2.89;2.87;2.68;2.49;2.44;2.41;2.38;2.33
GOBP_MEMBRANE_REPOLARIZATION	1.59692	0.149804	0.854881	50	4666	KCNA5;KCNH7;ATP1B1;NEDD4L;KCNJ3;NPPA;KCNJ5;NOS1AP;CACNA2D1;KCNN2	rs9919705;rs75225668;rs6675509;rs12605506;rs575657536;rs198372;rs2604228;rs72700136;rs254306;rs2900084	6.41;4.36;3.95;3.18;3.15;2.88;2.84;2.83;2.81;2.72
GOBP_REGULATION_OF_NEUROTRANSMITTER_UPTAKE	2.02744	0.149918	0.854928	18	1132	FLOT1;DRD1;GFAP;NOS1;PER2;DRD4;GPM6B;GDNF;SYNGR3;DRD2	rs6915638;rs267381;rs9635722;rs35994161;rs12474243;rs11246211;rs11095629;rs73067751;rs35938501;rs2734841	2.62;2.52;2.38;2.25;2.23;2.07;1.92;1.87;1.82;1.76
GOBP_DEOXYRIBONUCLEOTIDE_CATABOLIC_PROCESS	1.83663	0.149963	0.854947	28	1979	PNP;NEIL1;XDH;DERA;GDA;DPYD;TDG;NEIL2;NT5C1A;SAMHD1	rs79342230;rs11631300;rs207428;rs7310946;rs74346620;rs11165877;rs117856328;rs13278982;rs61781393;rs6072873	2.95;2.94;2.45;2.30;2.28;2.14;2.05;1.93;1.81;1.81
GOBP_REGULATION_OF_CENTROSOME_CYCLE	1.6329	0.150307	0.855091	51	3441	CHMP1B;PKHD1;XPO1;CHMP4B;CHMP4C;NAT10;KAT2B;C10orf90;FBXW5;CDK5RAP2	rs604816;rs1581717;rs778758;rs56084239;rs3202419;rs2467375;rs4435663;rs117523300;rs17250239;rs10760096	2.73;2.69;2.67;2.57;2.50;2.50;2.49;2.46;2.40;2.38
GOBP_MEMBRANE_INVAGINATION	2.27257	0.150413	0.855135	63	5261	DOCK1;ARHGAP25;NCKAP1L;RAB31;ALKBH4;GATA2;MYH9;MARCO;SPIRE1;C3	rs11016829;rs2280246;rs1022232;rs17510362;rs4729789;rs75356597;rs11089788;rs10200695;rs79706675;rs72988321	3.47;3.19;3.01;2.99;2.77;2.76;2.66;2.60;2.54;2.46
GOBP_WOUND_HEALING_SPREADING_OF_EPIDERMAL_CELLS	1.8037	0.15045	0.85515	22	1701	MMP12;WNT7A;RREB1;PTEN;ACVRL1;ARHGAP24;FERMT2;COL5A1;ITGA5;MTOR	rs72983521;rs1433359;rs57963134;rs12781238;rs35680116;rs1482088;rs7149877;rs7031054;rs76160577;rs2878409	4.16;3.24;2.70;2.59;2.45;2.36;2.26;2.25;2.11;2.09
GOBP_REGULATION_OF_VESICLE_SIZE	2.14005	0.15053	0.855184	14	1000	RIN3;RAB5A;RILP;BLOC1S1;RAB22A;SNAPIN;RAB11A;PICALM;KXD1;BLOC1S2	rs56152605;rs71316238;rs35286193;rs2293411;rs567515;rs11264236;rs11637538;rs78671994;rs76975981;rs2305384	3.64;2.83;2.81;2.24;2.24;2.13;2.00;1.99;1.43;1.43
GOBP_CYTOKINESIS	2.13873	0.150777	0.855287	167	11232	PRKCE;IST1;E2F8;ANK3;LZTS2;GIPC1;RTKN;KIF13A;EXOC2;CEP55	rs751237;rs150292648;rs45549043;rs2018783;rs807015;rs57525801;rs7556852;rs9367972;rs12174727;rs7896090	4.68;3.74;3.54;3.15;3.10;3.10;3.05;3.02;3.00;2.99
GOBP_POSITIVE_REGULATION_OF_ISOTYPE_SWITCHING	2.75284	0.150793	0.855293	22	1108	MAD2L2;EXOSC3;TFRC;PTPRC;MSH2;TNFSF4;STAT6;TNFSF13;TBX21;HMCES	rs7414943;rs62540297;rs9876549;rs116227589;rs11686285;rs1234294;rs142012651;rs12946520;rs2158079;rs62266910	2.89;2.56;2.56;1.99;1.89;1.86;1.86;1.77;1.66;1.58
GOBP_EXOCYTOSIS	2.02734	0.151069	0.855408	333	25668	SYN1;ERC2;SV2C;KCNB1;LGALS9;AP1G1;CPLX1;CCL8;NLRP5;REST	rs12012797;rs56242225;rs2937715;rs237465;rs4795911;rs79489472;rs73207791;rs77786372;rs56355090;rs1961950	4.92;4.64;3.67;3.60;3.50;3.45;3.39;3.37;3.36;3.29
GOBP_REGULATION_OF_CYTOKINESIS	2.03798	0.151455	0.856042	91	5800	PRKCE;E2F8;GIPC1;KIF13A;RAB11FIP4;POLDIP2;IGF1R;RAB11FIP3;CALM2;BIRC6	rs751237;rs45549043;rs57525801;rs9367972;rs138269586;rs8076949;rs118030361;rs141210831;rs12622488;rs2038537	4.68;3.54;3.10;3.02;2.83;2.68;2.61;2.53;2.51;2.50
GOBP_REGULATION_OF_INCLUSION_BODY_ASSEMBLY	1.89908	0.151547	0.856193	17	1199	CDC34;HSPA1B;HSPA1A;DNAJB8;DNAJB6;HSF1;SNCAIP;DNAJB1;SACS;DNAJA4	rs6510824;rs146535109;rs146535109;rs75356597;rs7788258;rs7838766;rs3811876;rs3810253;rs9317679;rs11633194	4.93;3.14;3.14;2.76;2.56;2.41;2.31;2.20;2.08;2.05
GOBP_PROTEIN_LOCALIZATION_TO_CYTOSKELETON	1.82099	0.151699	0.856288	57	3630	ABL1;SNX10;GAS2L2;NSFL1C;DISC1;DIAPH1;C2CD3;TTK;PPP1R9B;HTR2A	rs894241;rs6461931;rs71381469;rs112327804;rs1331056;rs250791;rs77645753;rs9361582;rs17639446;rs61948306	3.79;3.26;2.94;2.86;2.85;2.81;2.69;2.56;2.38;2.37
GOBP_TRANS_SYNAPTIC_SIGNALING_MODULATING_SYNAPTIC_TRANSMISSION	2.4545	0.15223	0.856537	10	821	EPHB2;GRM5;SYT4;F2R;NTRK2;PLAT;CNR1;CSPG5;EFNB3;NPTN	rs10917285;rs308774;rs72902415;rs10078999;rs56016640;rs118062058;rs56326749;rs111313910;rs62062581;rs7176074	2.98;2.81;2.49;2.10;1.71;1.58;1.55;1.37;1.18;0.98
GOBP_EXTERNAL_ENCAPSULATING_STRUCTURE_ORGANIZATION	1.41634	0.15234	0.856589	311	24778	ANTXR1;MMP25;SULF2;MMP12;MMP3;LAMA1;ABL1;NDNF;ATXN1L;COL9A1	rs75445182;rs552515046;rs872111;rs72983521;rs72983521;rs683459;rs894241;rs72684094;rs79489472;rs2296930	4.91;4.51;4.26;4.16;4.16;3.97;3.79;3.67;3.45;3.42
GOBP_NUCLEOBASE_CONTAINING_SMALL_MOLECULE_CATABOLIC_PROCESS	1.28283	0.152703	0.856776	30	1908	PNP;AICDA;NUDT1;XDH;CDADC1;DERA;GDA;CDA;DPYD;APOBEC1	rs79342230;rs61919199;rs12699805;rs207428;rs78776372;rs7310946;rs74346620;rs7555911;rs11165877;rs73064661	2.95;2.89;2.60;2.45;2.36;2.30;2.28;2.26;2.14;2.03
GOBP_ORGAN_OR_TISSUE_SPECIFIC_IMMUNE_RESPONSE	2.43656	0.15281	0.856896	34	1767	PLA2G1B;NOS2;DEFA6;DEFA1B;DEFA4;DEFA1;RAB17;BPIFB1;DEFA5;CD160	rs1179440;rs2872753;rs2615787;rs2615787;rs2615787;rs2615787;rs4473340;rs293738;rs74636924;rs12133834	3.45;3.13;2.88;2.88;2.88;2.88;2.46;2.37;2.28;2.24
GOBP_REGULATION_OF_DNA_METABOLIC_PROCESS	1.98483	0.152832	0.85692	494	28486	AUNIP;PRKCQ;PRDM14;MIR146A;E2F8;PKIB;CCT7;SMARCA2;TFPT;SMCHD1	rs11247735;rs6602705;rs6472506;rs4921289;rs45549043;rs9482270;rs526106;rs7871823;rs11883211;rs28601731	3.70;3.62;3.62;3.60;3.54;3.47;3.33;3.31;3.30;3.23
GOBP_PYRIMIDINE_NUCLEOTIDE_METABOLIC_PROCESS	2.40558	0.152894	0.856991	51	3130	DHODH;NME7;SLC4A7;NEIL1;NME4;UCK2;CTPS2;AK5;CDA;CMPK2	rs78308858;rs1200131;rs2087760;rs11631300;rs141210831;rs57096423;rs2005703;rs7554922;rs7555911;rs7583963	3.50;3.36;3.05;2.94;2.53;2.39;2.38;2.36;2.26;2.14
GOBP_REGULATION_OF_RELAXATION_OF_MUSCLE	1.1927	0.152927	0.857027	13	1203	PDE4D;SLN;CHGA;ABCC8;NEUROG1;TIFAB;DCANP1;HRC;CAMK2D;PDE4B	rs13186687;rs11212328;rs10873430;rs16770;rs79353321;rs6596224;rs6596224;rs7247960;rs72680624;rs17128509	4.74;2.75;2.67;1.96;1.87;1.81;1.81;1.77;1.74;1.18
GOBP_SYNAPTIC_VESICLE_CLUSTERING	2.50104	0.153357	0.857508	16	1673	SYN1;SYNDIG1;PTEN;BRSK2;CDH2;SYN3;PCLO;NLGN1;NLGN2;PCDH17	rs12012797;rs6083563;rs12781238;rs61869716;rs593887;rs738263;rs4341113;rs79438610;rs12946520;rs9597584	4.92;2.67;2.59;2.18;2.03;2.02;2.01;1.98;1.77;1.62
GOBP_NUCLEOSIDE_MONOPHOSPHATE_CATABOLIC_PROCESS	2.41163	0.15345	0.857613	19	1642	PNP;NT5E;AMPD3;XDH;GDA;DPYD;NT5C1A;UPP2;NT5C2;NT5M	rs79342230;rs12204524;rs7941691;rs207428;rs74346620;rs11165877;rs61781393;rs67689751;rs56036640;rs62066156	2.95;2.70;2.63;2.45;2.28;2.14;1.81;1.77;1.59;1.57
GOBP_NEGATIVE_REGULATION_OF_NERVOUS_SYSTEM_DEVELOPMENT	1.56288	0.153725	0.85808	153	11680	TRPC5;NTN1;ROBO2;MIR146A;KIAA0319;SEMA4F;REST;FSTL4;WNT7A;NKX6-2	rs3027784;rs62068228;rs13090400;rs4921289;rs2744584;rs1500786;rs1961950;rs4958122;rs1433359;rs2804006	4.55;3.91;3.65;3.60;3.57;3.39;3.29;3.29;3.24;3.23
GOBP_REGULATION_OF_SYNAPTIC_VESICLE_CYCLE	2.34697	0.153819	0.858404	13	1020	SYN1;PRKAR1B;LPAR1;PPP3R1;RAPGEF4;PLD1;PSEN1;DNAJC5;SCRN1;CDK5R1	rs12012797;rs148332061;rs10759484;rs1137930;rs16861253;rs3850181;rs78932134;rs4809241;rs17158483;rs118059649	4.92;3.13;2.48;2.08;1.80;1.69;1.58;1.54;1.33;1.19
GOBP_MOLTING_CYCLE_PROCESS	2.28013	0.153934	0.858806	94	6274	SAV1;TNFRSF19;DSG4;CDH3;PDGFA;EGFR;SHH;TP63;ACVR1B;DLX3	rs3015455;rs61745191;rs9951411;rs72785155;rs148332061;rs7801956;rs117027107;rs1515496;rs2701129;rs34367098	4.30;3.41;3.31;3.17;3.13;2.70;2.65;2.56;2.51;2.50
GOBP_REGULATION_OF_STRIATED_MUSCLE_CONTRACTION	2.4696	0.15482	0.861871	91	9482	PDE4D;ADRA1B;ATP1B1;DMD;ADRA1A;SLC8A1;UCN;NPPA;HCN4;RYR2	rs13186687;rs56269052;rs6675509;rs7063535;rs523851;rs12465274;rs11684134;rs198372;rs9972455;rs2010033	4.74;4.26;3.95;3.58;3.31;3.07;2.95;2.88;2.87;2.86
GOBP_PROTEIN_LOCALIZATION_TO_EARLY_ENDOSOME	2.11426	0.155134	0.862306	12	1034	LRRC7;NRP1;SCRIB;EZR;MGAT3;DTX3L;EGF;ROCK2;RDX;SORL1	rs1113931;rs72788110;rs56081632;rs2291389;rs2413592;rs78120455;rs184537609;rs9679729;rs55808598;rs12789949	3.09;2.93;2.07;2.07;1.94;1.86;1.77;1.76;1.73;1.63
GOBP_GMP_BIOSYNTHETIC_PROCESS	1.39338	0.155394	0.862592	14	747	ATIC;PFAS;ADK;GMPS;IMPDH2;APRT;ADA;HPRT1;PPAT;PAICS	rs7593777;rs12051691;rs10128407;rs4680219;rs72624911;rs72813548;rs12479560;rs6634981;rs13150137;rs13150137	2.97;2.23;2.02;1.78;1.67;1.51;1.49;1.45;1.42;1.42
GOBP_NEUROTRANSMITTER_METABOLIC_PROCESS	2.18029	0.155435	0.862608	26	1749	ACHE;ALDH5A1;SLC44A4;ALDH9A1;TH;GAD1;DAGLA;NOS1;MOXD1;DAGLB	rs11771518;rs2744584;rs146535109;rs7546215;rs11021705;rs13034682;rs198424;rs35994161;rs72994821;rs6942723	3.74;3.57;3.14;2.67;2.58;2.34;2.28;2.25;2.19;2.08
GOBP_PROTEIN_TARGETING_TO_PEROXISOME	1.49611	0.155619	0.86268	20	1381	PEX3;PEX12;PEX26;PEX13;ZFAND6;RAB8B;PEX16;USP9X;HACL1;PEX19	rs6570562;rs4531775;rs56168430;rs3108630;rs8030103;rs111564920;rs4756039;rs1244539;rs143940573;rs72706664	3.60;3.11;2.66;2.09;2.03;1.99;1.87;1.82;1.78;1.76
GOBP_POSITIVE_REGULATION_OF_BONE_RESORPTION	1.56661	0.156253	0.865287	18	1471	TFRC;MC4R;PRKCA;PPARGC1B;ADAM8;PLEKHM1;SYK;TNFSF11;TNFRSF11A;TF	rs9876549;rs72973937;rs1990339;rs26119;rs3008362;rs4523963;rs4744521;rs2101266;rs72933640;rs75581091	2.56;2.52;2.45;2.26;2.25;2.08;1.96;1.94;1.77;1.69
GOBP_TRANSFORMING_GROWTH_FACTOR_BETA1_PRODUCTION	1.81282	0.156887	0.866251	15	882	TYROBP;NRROS;SERPINB7;PSG9;FURIN;ATP6AP2;TSKU;FOXP3;LAPTM4B;CD2AP	rs4806237;rs2137194;rs1720852;rs10401228;rs8038275;rs11796124;rs56115109;rs7064530;rs10282842;rs9381562	3.25;2.39;2.23;2.14;1.89;1.49;1.47;1.44;1.40;1.29
GOBP_BRANCHING_INVOLVED_IN_MAMMARY_GLAND_DUCT_MORPHOGENESIS	2.78116	0.156947	0.866343	22	4553	CSMD1;TBX3;BTRC;AREG;CAV3;MSX2;PML;DDR1;ESR1;PHB2	rs34930634;rs7302926;rs151262952;rs1389954;rs17049547;rs4868444;rs1550435;rs59417026;rs2982712;rs35837895	3.58;3.48;2.64;2.30;2.12;1.87;1.86;1.79;1.77;1.72
GOBP_APICAL_PROTEIN_LOCALIZATION	1.99844	0.156968	0.866374	15	1545	JAM3;ACTB;DLG5;SHROOM3;NAPA;ARF4;ATP8B1;CELSR1;SHROOM2;VANGL2	rs3168117;rs62453414;rs2801827;rs9307183;rs12976215;rs113175072;rs62092651;rs8135519;rs4830657;rs10797064	2.92;2.54;2.46;2.41;2.38;2.38;2.31;2.21;1.79;1.78
GOBP_MONOUBIQUITINATED_PROTEIN_DEUBIQUITINATION	2.35336	0.157108	0.866407	35	2099	TAF10;TADA2B;KAT2B;USP47;ATXN3;TADA1;TAF6;TAF7;KAT2A;TAF6L	rs61667388;rs7695050;rs4435663;rs72857629;rs11628764;rs7531189;rs13242458;rs758347;rs2277621;rs12808085	3.22;2.51;2.49;2.32;2.21;2.18;2.17;2.15;2.12;2.02
GOBP_REGULATION_OF_STRIATED_MUSCLE_TISSUE_DEVELOPMENT	1.90946	0.157279	0.866431	16	949	LUC7L;CENPF;LOX;SMAD3;BMP4;JPH2;SOX15;CREB1;FGF3;TWIST1	rs2858007;rs2807660;rs2914585;rs16950687;rs72680512;rs6065708;rs12946520;rs2709387;rs11263599;rs75660896	3.11;2.21;2.04;1.97;1.85;1.84;1.77;1.77;1.66;1.62
GOBP_URATE_METABOLIC_PROCESS	1.64213	0.157754	0.86781	11	527	PNP;GCKR;ABCG2;SLC22A11;SLC22A12;SLC2A9;URAD;SLC17A3;SLC17A1;SLC16A9	rs79342230;rs12464368;rs2725254;rs12801784;rs12801784;rs11728377;rs9512971;rs7748167;rs62392732;rs12413807	2.95;2.89;2.08;2.08;2.08;1.71;1.59;1.45;1.33;1.02
GOBP_RESPONSE_TO_MAGNESIUM_ION	2.53636	0.157895	0.868021	20	2001	FBP1;ANK3;SLFN14;RYR3;CCND1;FGF23;D2HGDH;KCNA1;SMPD3;KCNC2	rs586140;rs2018783;rs4531775;rs57166113;rs518418;rs12809281;rs80210742;rs10492062;rs12444616;rs1852392	3.77;3.15;3.11;2.46;2.33;2.26;2.03;1.88;1.79;1.67
GOBP_DETECTION_OF_STIMULUS_INVOLVED_IN_SENSORY_PERCEPTION_OF_PAIN	2.11914	0.158613	0.868086	26	1819	BACE1;PRDM12;TRPV1;NTSR1;SCN9A;TRPA1;LXN;CXCR4;HTR2A;CXCL12	rs1784045;rs894241;rs9905037;rs111956194;rs6432904;rs73296694;rs17699324;rs1879087;rs61948306;rs2028100	4.47;3.79;3.43;2.89;2.85;2.45;2.43;2.42;2.37;2.37
GOBP_ENDOLYSOSOMAL_TOLL_LIKE_RECEPTOR_SIGNALING_PATHWAY	2.12831	0.158678	0.868092	39	2799	TIRAP;GRAMD4;DDX3X;FLOT1;PELI1;HAVCR2;TLR7;TLR8;EPG5;PTPRS	rs56207600;rs116484910;rs787088;rs6915638;rs17753018;rs4374748;rs5744055;rs5744055;rs111389618;rs72981098	4.07;3.53;2.68;2.62;2.61;2.58;2.56;2.56;2.41;2.36
GOBP_CHOLESTEROL_STORAGE	2.38601	0.158942	0.868116	19	1344	MIR146A;PPARA;EHD1;SCARB1;TTC39B;ABCG1;PPARG;MSR1;ABCA1;LPL	rs4921289;rs9615416;rs149219294;rs1031605;rs4272487;rs225397;rs73029216;rs12675748;rs2297399;rs4922119	3.60;2.87;2.45;2.35;2.30;2.22;2.18;2.12;1.97;1.95
GOBP_ACTIVATION_OF_PHOSPHOLIPASE_C_ACTIVITY	1.70592	0.159117	0.868132	29	2281	ARHGAP6;SELE;ADRA1A;ITK;EGFR;AVPR1B;PLCB2;P2RY6;LPAR1;HTR2A	rs5979438;rs3917438;rs523851;rs31213;rs7801956;rs28373064;rs62020054;rs72968198;rs10759484;rs61948306	4.06;3.69;3.31;3.22;2.70;2.65;2.63;2.60;2.48;2.37
GOBP_COENZYME_A_METABOLIC_PROCESS	1.87846	0.159221	0.868141	18	1013	PPCS;NUDT7;PANK1;CROT;DCAKD;ACLY;MCCC2;NUDT19;PANK4;PANK3	rs17379185;rs12447457;rs72818751;rs112882833;rs962888;rs7212972;rs11949150;rs113526352;rs12049628;rs71603867	3.09;2.92;2.34;2.18;2.18;2.15;2.05;1.78;1.63;1.60
GOBP_GLYCOSYL_COMPOUND_METABOLIC_PROCESS	1.36384	0.159514	0.868295	78	6363	FUCA2;AKR1C4;PGM2;ATIC;PNP;AICDA;AKR1C3;NT5E;TYW5;MACROD2	rs6570562;rs7477097;rs870953;rs7593777;rs79342230;rs61919199;rs4357593;rs12204524;rs17445724;rs4814376	3.60;3.59;3.11;2.97;2.95;2.89;2.78;2.70;2.66;2.63
GOBP_NEGATIVE_REGULATION_OF_LYMPHOCYTE_MIGRATION	2.26324	0.159524	0.868309	14	889	APOD;ADTRP;GCSAM;CCL2;IL27RA;AKT1;MIA3;PADI2;LRCH1;KLRK1	rs73212254;rs210933;rs902855;rs11654788;rs12460424;rs45598737;rs74145503;rs6701159;rs1216989;rs12812643	3.05;2.51;2.43;2.07;2.05;1.96;1.81;1.58;1.54;1.45
GOBP_TRANSMEMBRANE_RECEPTOR_PROTEIN_SERINE_THREONINE_KINASE_SIGNALING_PATHWAY	0.363616	0.159598	0.868408	383	25828	ZMIZ1;BMPER;STK11;ABL1;ZNF423;MIR146A;KIAA0319;TGFBR2;PRDM16;PCSK6	rs704016;rs117834141;rs28841391;rs894241;rs9927641;rs4921289;rs2744584;rs1995450;rs12135987;rs4965381	4.88;4.34;4.20;3.79;3.76;3.60;3.57;3.53;3.43;3.42
GOBP_MONOSACCHARIDE_BIOSYNTHETIC_PROCESS	2.23737	0.159624	0.868443	89	4928	STK11;FBP2;FBP1;CHST15;ATF3;PPARA;ADIPOQ;SOGA1;KAT2B;AKR1B1	rs28841391;rs591846;rs586140;rs28464076;rs58876418;rs9615416;rs35355779;rs6101995;rs4435663;rs117456364	4.20;4.08;3.77;3.30;2.99;2.87;2.60;2.52;2.49;2.46
GOBP_PEPTIDYL_L_CYSTEINE_S_PALMITOYLATION	1.74889	0.15976	0.868624	23	1694	GOLGA7;GOLGA7B;ZDHHC14;ZDHHC20;ZDHHC6;ZDHHC21;ZDHHC3;ZDHHC9;ZDHHC8;CLIP3	rs6994017;rs7081221;rs9505841;rs6490652;rs78564717;rs7027502;rs57924904;rs704869;rs73877146;rs7251575	2.73;2.59;2.43;2.35;2.34;2.07;1.97;1.71;1.66;1.60
GOBP_POSITIVE_REGULATION_OF_LAMELLIPODIUM_ASSEMBLY	1.92247	0.159803	0.868682	28	2028	NCKAP1;CLRN1;FSCN1;BRK1;ACTR3;PLCE1;CYFIP1;MTOR;RAC1;RAC2	rs148384538;rs67205702;rs3807588;rs165501;rs17046870;rs12780491;rs892483;rs2878409;rs6942723;rs12484031	5.97;3.20;3.11;2.91;2.61;2.49;2.13;2.09;2.08;2.00
GOBP_PURINE_NUCLEOTIDE_SALVAGE	1.41367	0.159905	0.868818	11	719	NAPRT;AMPD3;ADK;DGUOK;DCK;APRT;ADA;HPRT1;ADSL;AMPD2	rs6558375;rs7941691;rs10128407;rs115670873;rs34969740;rs72813548;rs12479560;rs6634981;rs11703324;rs35731329	2.65;2.63;2.02;1.94;1.87;1.51;1.49;1.45;0.99;0.71
GOBP_GROWTH_HORMONE_RECEPTOR_SIGNALING_PATHWAY	1.55761	0.160058	0.869023	23	1433	PXN;GHR;PTPN1;GHRL;STAT6;MBD5;JAK3;SOCS2;LYN;PTK2	rs2261612;rs4866942;rs4343530;rs13319083;rs142012651;rs62184002;rs13345379;rs73369677;rs13249338;rs7001653	2.56;2.39;2.20;1.97;1.86;1.85;1.75;1.71;1.67;1.60
GOBP_HOMOTYPIC_CELL_CELL_ADHESION	1.81018	0.160488	0.869596	97	7926	CXADR;PRKCQ;VCL;ILK;XG;ANK3;PRKG1;GP6;F11R;EMILIN2	rs11702298;rs6602705;rs10458657;rs61667388;rs34599585;rs2018783;rs72791110;rs34965439;rs4596920;rs11080993	4.06;3.62;3.49;3.22;3.20;3.15;3.13;3.06;2.99;2.90
GOBP_POSITIVE_REGULATION_OF_FIBROBLAST_PROLIFERATION	2.14402	0.160842	0.86966	52	3392	ZMIZ1;ABL1;PLA2G1B;PDGFA;FN1;BRK1;MIF;EGFR;HRAS;AQP1	rs704016;rs894241;rs1179440;rs148332061;rs10188325;rs165501;rs74942981;rs7801956;rs61877776;rs28362693	4.88;3.79;3.45;3.13;3.01;2.91;2.72;2.70;2.54;2.49
GOBP_MATERNAL_PROCESS_INVOLVED_IN_FEMALE_PREGNANCY	1.99388	0.160924	0.869675	60	6347	BSG;CSMD1;LGALS9;DSG1;PARP2;GJB2;HAVCR2;STC2;JUNB;APOL2	rs6510824;rs34930634;rs4795911;rs9951411;rs1760898;rs1537787;rs4374748;rs62377293;rs117157640;rs132709	4.93;3.58;3.50;3.31;2.70;2.58;2.58;2.55;2.37;2.30
GOBP_POSITIVE_REGULATION_OF_EPITHELIAL_CELL_PROLIFERATION	1.14259	0.161058	0.8697	216	15258	EMC10;MMP12;TGFA;FGFR1;MIR146A;MIRLET7B;WNT7A;CDH3;VEGFA;MTA3	rs73054474;rs72983521;rs1839203;rs2956724;rs4921289;rs6008967;rs1433359;rs72785155;rs699946;rs6544580	4.21;4.16;3.90;3.68;3.60;3.34;3.24;3.17;3.04;3.04
GOBP_NEGATIVE_REGULATION_OF_ENDOPEPTIDASE_ACTIVITY	1.80227	0.161188	0.869724	157	9142	DHCR24;TIMP1;CD44;MIRLET7B;SERPINF1;SERPINF2;IGBP1;SH3RF1;VEGFA;NR4A1	rs658150;rs12012797;rs2785180;rs6008967;rs8074026;rs8074026;rs12397811;rs79122457;rs699946;rs2701124	5.21;4.92;3.82;3.34;3.20;3.20;3.17;3.11;3.04;2.85
GOBP_NEUROTRANSMITTER_CATABOLIC_PROCESS	2.36654	0.161461	0.869786	10	673	ACHE;ALDH5A1;ABAT;COMT;COLQ;MAOB;PRIMA1;HNMT;MAOA;BCHE	rs11771518;rs2744584;rs1730966;rs34776119;rs143940573;rs931079;rs377259761;rs72854949;rs1799836;rs3851367	3.74;3.57;2.05;1.95;1.78;1.40;1.30;1.07;1.00;0.90
GOBP_DOPAMINE_METABOLIC_PROCESS	2.08197	0.161498	0.869794	38	2487	PDE1B;TH;DRD1;SLC1A1;CHRNB2;SNCAIP;MOXD1;NPR1;GCH1;VPS35	rs1022232;rs11021705;rs267381;rs72691978;rs9427094;rs3811876;rs72994821;rs11264236;rs998259;rs72816873	3.01;2.58;2.52;2.46;2.42;2.31;2.19;2.13;2.09;2.07
GOBP_GLYCOLIPID_CATABOLIC_PROCESS	2.09632	0.161946	0.869894	16	1063	NEU3;NEU1;PRKCD;GBA2;NEU4;HEXA;PNLIPRP2;HEXB;GALC;GM2A	rs997465;rs146535109;rs7615501;rs41277065;rs66668102;rs2288259;rs2921965;rs17670147;rs79828056;rs56105239	3.44;3.14;2.36;2.24;2.15;2.13;2.10;2.03;2.02;1.90
GOBP_DEFENSE_RESPONSE_TO_TUMOR_CELL	2.6448	0.162255	0.869987	13	1153	DAPK1;RBMS3;TNFRSF10B;CASC2;ABI3;PRDX2;DLEC1;KLF4;SPI1;LAPTM5	rs67377911;rs12715154;rs3739377;rs11198311;rs4794029;rs117157640;rs78482020;rs12685369;rs35032070;rs4147103	3.29;2.81;2.68;2.53;2.51;2.37;2.37;2.26;2.15;2.14
GOBP_PYRIMIDINE_RIBONUCLEOSIDE_TRIPHOSPHATE_BIOSYNTHETIC_PROCESS	1.68908	0.16226	0.869995	14	747	NME7;NME4;UCK2;CTPS2;UCK1;CAD;NME6;UCKL1;NME5;NME1	rs1200131;rs141210831;rs57096423;rs2005703;rs946713;rs11679220;rs73072383;rs4809241;rs78227383;rs8079807	3.36;2.53;2.39;2.38;2.00;1.72;1.57;1.54;1.47;1.46
GOBP_POSITIVE_REGULATION_OF_UBIQUITIN_PROTEIN_TRANSFERASE_ACTIVITY	2.31806	0.162366	0.870169	34	1703	ARRDC4;DCUN1D5;AXIN1;PEX12;BTRC;PTEN;UBE2C;FBXW7;CDC20B;MAGEC2	rs28409382;rs72987590;rs2858007;rs4531775;rs151262952;rs12781238;rs113548111;rs13104667;rs465247;rs2223456	3.92;3.20;3.11;3.11;2.64;2.59;2.37;2.35;2.12;1.97
GOBP_EXTRACELLULAR_VESICLE_BIOGENESIS	1.69474	0.162366	0.870169	24	1497	ARRDC4;STAM;CD34;RAB7A;COPS5;CHMP6;TSG101;RAB11A;CHMP2A;VPS4A	rs28409382;rs7086780;rs1932823;rs71330002;rs149969784;rs4969357;rs2643860;rs11637538;rs12980697;rs153047	3.92;2.76;2.43;2.41;2.39;2.22;2.18;2.00;1.94;1.89
GOBP_PROTEIN_CATABOLIC_PROCESS_IN_THE_VACUOLE	2.15566	0.163027	0.871254	21	1439	RNF128;TPP1;LRP2;TMEM199;TMEM106B;USP8;CD81;LDLR;VPS35;TCIRG1	rs12857597;rs61667388;rs4668124;rs8076949;rs62448695;rs12595107;rs2898880;rs379309;rs72816873;rs12418239	4.10;3.22;2.98;2.68;2.48;2.36;2.30;2.18;2.07;2.03
GOBP_POLYAMINE_TRANSPORT	2.16188	0.163244	0.871611	12	541	ATP13A4;AZIN1;SLC22A3;SLC22A2;SLC18B1;TAF7;AZIN2;ATP13A3;SLC22A1;ATP13A5	rs7638192;rs10808381;rs316171;rs545292;rs12200907;rs758347;rs84314;rs13321076;rs520266;rs2101539	3.42;3.27;3.23;2.61;2.36;2.15;1.95;1.89;1.54;1.44
GOBP_PHOTORECEPTOR_CELL_OUTER_SEGMENT_ORGANIZATION	1.73187	0.163248	0.871617	13	817	CDHR1;IFT20;RP1;CNGB1;NPHP4;CRB1;MFSD2A;TOPORS;AHI1;IFT140	rs10887246;rs8076949;rs369240;rs55745717;rs12083489;rs76821532;rs4308964;rs7024980;rs6928455;rs2235638	3.84;2.68;2.65;2.48;2.11;1.85;1.82;1.69;1.57;1.42
GOBP_PHOTOTRANSDUCTION	2.08691	0.163553	0.871957	45	3061	ASIC2;AIPL1;RCVRN;CDS1;RGR;RP1;NMT2;GNGT2;TRPC3;CNGB1	rs113351607;rs9907161;rs35384557;rs6827228;rs11200981;rs369240;rs10906837;rs4794029;rs906496;rs55745717	3.81;3.18;2.95;2.83;2.75;2.65;2.63;2.51;2.50;2.48
GOBP_POSITIVE_REGULATION_OF_B_CELL_MEDIATED_IMMUNITY	1.379	0.163692	0.872024	34	1881	MAD2L2;CD226;EXOSC3;TFRC;C3;C17orf99;PTPRC;XCL1;MSH2;TNFSF4	rs7414943;rs17208329;rs62540297;rs9876549;rs72988321;rs3813026;rs116227589;rs6427134;rs11686285;rs1234294	2.89;2.75;2.56;2.56;2.46;2.02;1.99;1.91;1.89;1.86
GOBP_REGULATION_OF_DENDRITE_DEVELOPMENT	1.82062	0.163716	0.872036	101	11685	TRPC5;STK11;CAMK1D;ABL1;KIAA0319;PTPRD;NEDD4L;CAMSAP2;ALK;TLX2	rs3027784;rs28841391;rs11594130;rs894241;rs2744584;rs10809022;rs12605506;rs60257241;rs116016471;rs7556852	4.55;4.20;3.97;3.79;3.57;3.42;3.18;3.16;3.07;3.05
GOBP_ARF_PROTEIN_SIGNAL_TRANSDUCTION	2.03677	0.163929	0.87214	21	1553	PSD3;IQSEC3;CYTH4;ARFGAP1;ARFGEF1;MYO9B;CYTH1;PSD2;PSD4;IQSEC1	rs6998708;rs12578264;rs11913058;rs73153583;rs77502869;rs12463159;rs77058519;rs112555259;rs13007173;rs458459	3.94;3.32;3.13;2.47;2.43;2.37;2.35;2.33;2.33;2.21
GOBP_POSITIVE_REGULATION_OF_IMMUNOGLOBULIN_PRODUCTION	1.50058	0.164325	0.872313	47	2473	EPHB2;MAD2L2;EXOSC3;TFRC;IL33;RBP4;C17orf99;PTPRC;TNFRSF4;XCL1	rs10917285;rs7414943;rs62540297;rs9876549;rs16924291;rs143639188;rs3813026;rs116227589;rs11260563;rs6427134	2.98;2.89;2.56;2.56;2.32;2.07;2.02;1.99;1.95;1.91
GOBP_CERAMIDE_TRANSPORT	2.05082	0.164476	0.872379	16	965	ABCA2;PLTP;PLEKHA3;PSAP;ABCA12;CPTP;VAPA;GLTPD2;ABCA13;ABCB4	rs17250239;rs113548111;rs112775999;rs118122154;rs6753310;rs2649611;rs111977457;rs62064983;rs11762321;rs1202283	2.40;2.37;2.28;2.20;1.88;1.87;1.85;1.69;1.65;1.54
GOBP_VERY_LONG_CHAIN_FATTY_ACID_METABOLIC_PROCESS	2.27905	0.164577	0.872691	31	2218	ELOVL7;ELOVL5;CYP4F12;ELOVL6;SLC27A2;ACAA1;ABCD3;ACOX2;ABCD1;ELOVL4	rs1379114;rs2397141;rs11667849;rs28572278;rs854149;rs78482020;rs11165132;rs9813011;rs12837073;rs11445884	3.13;2.81;2.80;2.66;2.48;2.37;2.35;2.31;2.26;2.16
GOBP_SNRNA_PROCESSING	2.14216	0.164636	0.872935	22	980	EXOSC2;EXOSC3;INTS1;SAGE1;EXOSC7;INTS3;INTS10;EXOSC8;INTS12;EXOSC9	rs894241;rs62540297;rs62435359;rs5929695;rs78874816;rs11264236;rs10111929;rs9566175;rs17036090;rs75838156	3.79;2.56;2.41;2.36;2.28;2.13;1.78;1.53;1.42;1.42
GOBP_RESPONSE_TO_FUNGUS	1.78792	0.165813	0.877745	62	3831	BAK1;CLEC4D;CLEC4E;DEFA4;DEFA1;DEFA6;DEFA1B;RNASE8;RNASE7;HAMP	rs55774724;rs61919199;rs61919199;rs2615787;rs2615787;rs2615787;rs2615787;rs36115959;rs36115959;rs12976524	3.07;2.89;2.89;2.88;2.88;2.88;2.88;2.82;2.82;2.79
GOBP_RESPONSE_TO_GAMMA_RADIATION	2.19223	0.166166	0.878736	54	2707	ELK1;BAK1;HRAS;BAX;CDKN1A;HSF1;CYBA;CXCL10;YAP1;ZMPSTE24	rs12012797;rs55774724;rs61877776;rs73063535;rs236485;rs7838766;rs33997949;rs4412014;rs11225133;rs78261279	4.92;3.07;2.54;2.45;2.42;2.41;2.37;2.34;2.22;2.16
GOBP_SODIUM_ION_EXPORT_ACROSS_PLASMA_MEMBRANE	1.66411	0.166428	0.879238	16	1173	ATP1B1;SLC8A1;ATP12A;NPPA;SLC4A4;ATP1B3;FXYD1;ATP1A4;FXYD2;ATP1A2	rs6675509;rs12465274;rs9511425;rs198372;rs16846575;rs68082651;rs10424084;rs72706663;rs10790212;rs10494336	3.95;3.07;3.04;2.88;2.17;2.09;1.91;1.86;1.75;1.71
GOBP_PROTEIN_STABILIZATION	1.61305	0.166684	0.879713	195	10538	UXT;SAV1;ATP1B1;PYHIN1;BAG4;RABL3;CCT7;DSG1;TYROBP;WDR81	rs12012797;rs3015455;rs6675509;rs202068361;rs72644707;rs1862936;rs526106;rs9951411;rs4806237;rs8074026	4.92;4.30;3.95;3.79;3.78;3.71;3.33;3.31;3.25;3.20
GOBP_REGULATION_OF_LEUKOCYTE_APOPTOTIC_PROCESS	2.49344	0.167198	0.881544	89	6059	HCAR2;ST6GAL1;PRKCQ;FOXP1;LGALS9;IDO1;PDCD1;MIF;BCL10;SLC46A2	rs11059711;rs7635748;rs6602705;rs6786408;rs4795911;rs78587687;rs28520318;rs74942981;rs7524465;rs10981526	4.16;3.68;3.62;3.60;3.50;2.85;2.84;2.72;2.72;2.67
GOBP_FOAM_CELL_DIFFERENTIATION	1.98916	0.168156	0.882229	37	2171	PPARA;ADIPOQ;CRP;IL18;PRKCH;MAPK9;CETP;ABCG1;PPARG;NFKBIA	rs9615416;rs35355779;rs4131568;rs11432815;rs72728008;rs75364253;rs1151263;rs225397;rs73029216;rs17114075	2.87;2.60;2.54;2.48;2.39;2.38;2.31;2.22;2.18;2.15
GOBP_PROTEIN_N_LINKED_GLYCOSYLATION_VIA_ASPARAGINE	2.37227	0.168425	0.882421	24	1702	MGAT5;ST6GAL1;B4GALNT2;RPN1;NUDT14;RPN2;TUSC3;UGGT2;DAD1;DERL3	rs1271066;rs7635748;rs4794029;rs71330002;rs3784231;rs78681060;rs13278598;rs7323703;rs8017652;rs4428104	4.91;3.68;2.51;2.41;2.35;2.21;2.17;2.14;2.10;2.07
GOBP_REGULATION_OF_METALLOPEPTIDASE_ACTIVITY	1.95275	0.16843	0.882424	22	1344	TIMP1;ANTXR1;MBP;MIR29B1;TIMP2;PICALM;RHBDF2;MIR205;MIR195;LRP1	rs12012797;rs75445182;rs73486813;rs157928;rs62075628;rs78671994;rs78828792;rs1997806;rs33979567;rs3024979	4.92;4.91;2.77;2.43;2.04;1.99;1.86;1.85;1.77;1.73
GOBP_POSITIVE_REGULATION_OF_ANTIGEN_RECEPTOR_MEDIATED_SIGNALING_PATHWAY	2.21336	0.168456	0.882443	24	1899	FOXP1;CD226;BCL10;KCNN4;PRKCB;CARD11;PRKCH;TESPA1;CD81;LCK	rs6786408;rs17208329;rs7524465;rs57339845;rs112049972;rs6461802;rs72728008;rs62623446;rs2898880;rs11584993	3.60;2.75;2.72;2.52;2.52;2.41;2.39;2.37;2.30;2.22
GOBP_POSITIVE_REGULATION_OF_COLLATERAL_SPROUTING	1.73555	0.16864	0.882574	10	733	IST1;LPAR3;WNT3;SEMA4D;CRABP2;EFNA5;WNT3A;RND2;BDNF;NGF	rs150292648;rs1770562;rs199528;rs2988070;rs72712156;rs152590;rs6672601;rs8176190;rs17244217;rs72699523	3.74;2.48;2.29;2.09;1.91;1.89;1.88;1.78;1.41;1.01
GOBP_INNATE_IMMUNE_RESPONSE_ACTIVATING_CELL_SURFACE_RECEPTOR_SIGNALING_PATHWAY	1.96978	0.168987	0.882822	78	4850	PRKCE;TIRAP;MIR146A;LGALS9;PJA2;TYROBP;FLOT1;PELI1;DAB2IP;COLEC11	rs751237;rs56207600;rs4921289;rs4795911;rs9326769;rs4806237;rs6915638;rs17753018;rs10985398;rs12465002	4.68;4.07;3.60;3.50;3.50;3.25;2.62;2.61;2.61;2.60
GOBP_BEHAVIORAL_RESPONSE_TO_PAIN	1.65952	0.16907	0.88288	19	1113	TRPV1;SCN9A;TSPO;THBS4;MTOR;CAPN2;AKT1;PIRT;TACR1;VWA1	rs9905037;rs6432904;rs138974;rs16877468;rs2878409;rs1153942;rs45598737;rs8078684;rs17010664;rs2649611	3.43;2.85;2.43;2.28;2.09;2.04;1.96;1.94;1.93;1.87
GOBP_POSITIVE_REGULATION_OF_RHO_PROTEIN_SIGNAL_TRANSDUCTION	2.37496	0.169416	0.883127	31	2733	ROBO1;F11R;GPR4;ARHGEF3;AKAP13;LPAR1;MCF2L;F2R;GPR35;RAC1	rs73129022;rs4596920;rs8112209;rs28641188;rs111390681;rs10759484;rs12583706;rs10078999;rs11684114;rs6942723	3.65;2.99;2.60;2.59;2.56;2.48;2.30;2.10;2.10;2.08
GOBP_SEQUESTERING_OF_TRIGLYCERIDE	1.92744	0.169431	0.883137	18	1288	PPARA;PLIN3;IL1B;PPARG;ENPP1;LPL;FITM1;CIDEA;PLIN5;ABHD5	rs9615416;rs8113825;rs1143629;rs73029216;rs6926879;rs4922119;rs4761;rs4797663;rs3816048;rs9850860	2.87;2.66;2.20;2.18;2.05;1.95;1.94;1.92;1.84;1.75
GOBP_MESENCHYMAL_TO_EPITHELIAL_TRANSITION	1.97369	0.169748	0.883362	20	1276	TCF15;SIX2;GREM1;PAX8;BASP1;PAX2;GDNF;WNT9B;BMP4;GATA3	rs282170;rs12990748;rs62001858;rs13007173;rs72738622;rs72843858;rs73067751;rs141994164;rs72680512;rs374641	2.76;2.66;2.43;2.33;2.30;1.93;1.87;1.87;1.85;1.84
GOBP_EXONUCLEOLYTIC_CATABOLISM_OF_DEADENYLATED_MRNA	1.68713	0.169773	0.88338	13	732	DCPS;EXOSC2;EXOSC3;NT5C3B;CNOT6;DCP2;EXOSC7;EXOSC8;CNOT8;EXOSC9	rs56207600;rs894241;rs62540297;rs35685975;rs17080352;rs12719155;rs78874816;rs9566175;rs76687691;rs75838156	4.07;3.79;2.56;2.47;2.35;2.29;2.28;1.53;1.43;1.42
GOBP_SA_NODE_CELL_TO_ATRIAL_CARDIAC_MUSCLE_CELL_COMMUNICATION	2.15987	0.169829	0.88342	14	1812	KCNA5;HCN4;RYR2;CACNA1G;HCN2;SCN5A;GJC1;CACNA1D;SCN3B;GJA5	rs9919705;rs9972455;rs2010033;rs4141292;rs7249518;rs7373934;rs7210874;rs59512909;rs1275078;rs990033	6.41;2.87;2.86;2.49;2.36;2.21;2.13;1.85;1.82;1.66
GOBP_POSITIVE_REGULATION_BY_SYMBIONT_OF_ENTRY_INTO_HOST	1.2132	0.169992	0.883535	14	1541	LGALS9;TMPRSS4;CD4;TMPRSS2;HMGB1;TRIM38;FURIN;CD74;TRIM21;SMPD1	rs4795911;rs876479;rs35717080;rs76428198;rs2094711;rs1347567;rs8038275;rs1056400;rs10500600;rs72896262	3.50;2.55;2.51;2.06;2.03;1.98;1.89;1.74;1.59;1.55
GOBP_URINARY_TRACT_SMOOTH_MUSCLE_CONTRACTION	1.76655	0.170289	0.883675	10	910	TBX3;TRPV1;KCNMA1;HTR2A;TACR1;TBX2;ATP2B4;PLA2G6;P2RX3;P2RX2	rs7302926;rs9905037;rs7922645;rs61948306;rs17010664;rs9905140;rs72743699;rs132957;rs10896615;rs3751305	3.48;3.43;2.86;2.37;1.93;1.80;1.60;1.45;1.35;1.30
GOBP_REGULATION_OF_HEAT_GENERATION	0.977569	0.170547	0.883729	12	950	PTGER3;IL1B;ABAT;TNFSF11;SLC27A1;TNFRSF11A;PTGES;TNF;CNR1;EDNRB	rs12049445;rs1143629;rs1730966;rs2101266;rs74546231;rs72933640;rs7020199;rs6920486;rs56326749;rs7982763	2.74;2.20;2.05;1.94;1.78;1.77;1.71;1.64;1.55;1.13
GOBP_CARTILAGE_DEVELOPMENT	1.21619	0.170626	0.883745	187	13431	TIMP1;FRZB;SULF2;EVC;CD44;NFIB;GPLD1;TGFBR2;WNT7A;TWSG1	rs12012797;rs34215267;rs872111;rs111463354;rs2785180;rs72700585;rs2744584;rs1995450;rs1433359;rs4797377	4.92;4.84;4.26;3.91;3.82;3.67;3.57;3.53;3.24;3.20
GOBP_INTRINSIC_APOPTOTIC_SIGNALING_PATHWAY_IN_RESPONSE_TO_DNA_DAMAGE_BY_P53_CLASS_MEDIATOR	1.84927	0.170691	0.883759	43	2598	CD44;AEN;MIF;TP63;CDKN1A;TP73;TRIAP1;NUPR1;ZNF385A;HIPK2	rs2785180;rs41276928;rs74942981;rs1515496;rs236485;rs4648546;rs1616443;rs138534121;rs111929439;rs6949027	3.82;2.94;2.72;2.56;2.42;2.37;2.22;2.15;2.11;2.09
GOBP_POSITIVE_REGULATION_OF_MRNA_METABOLIC_PROCESS	1.47809	0.170803	0.883782	146	7855	DCPS;EXOSC2;PAN3;MIR146A;LSM1;WDR77;SYNCRIP;CPEB3;GIGYF2;CPEB1	rs56207600;rs894241;rs7987649;rs4921289;rs77162995;rs72695203;rs13216257;rs855708;rs73999704;rs28593415	4.07;3.79;3.63;3.60;3.52;3.16;3.10;3.07;3.04;2.90
GOBP_REGULATION_OF_AXON_GUIDANCE	2.30659	0.17117	0.883859	12	846	PTPRO;VEGFA;SLIT2;NRP1;POU4F2;TUBB2B;MYCBP2;YTHDF1;TBR1;FEZF2	rs7972505;rs699946;rs67760769;rs72788110;rs35396752;rs6929344;rs591576;rs1535155;rs56293342;rs113157937	3.13;3.04;2.96;2.93;2.45;2.43;2.38;2.07;1.58;1.56
GOBP_NEGATIVE_REGULATION_OF_OXIDATIVE_STRESS_INDUCED_NEURON_DEATH	1.93228	0.171327	0.883892	18	994	REST;FBXO7;NR4A3;TSC1;OXR1;GFER;WNT1;SLC7A11;ATF4;CTNNB1	rs1961950;rs9609555;rs2900223;rs615667;rs1381839;rs35938501;rs10875906;rs13113286;rs9611197;rs77112271	3.29;2.40;2.31;2.31;2.12;1.82;1.78;1.58;1.48;1.44
GOBP_ARP2_3_COMPLEX_MEDIATED_ACTIN_NUCLEATION	1.43958	0.171531	0.883934	34	2344	NCKAP1;BRK1;CTNNA2;ARPC1B;ARPC1A;ACTR3;FCHSD2;WASF3;IQGAP2;RNH1	rs148384538;rs165501;rs12466764;rs10279308;rs10279308;rs17046870;rs12786299;rs9507771;rs10942783;rs61877776	5.97;2.91;2.82;2.67;2.67;2.61;2.57;2.57;2.54;2.54
GOBP_POSITIVE_REGULATION_OF_CALCINEURIN_MEDIATED_SIGNALING	1.90225	0.171554	0.883939	20	1828	CAMTA1;PPP3CC;PPP3CB;LACRT;PTBP1;CIB1;AKAP6;IGF1;LMCD1;PPP3R1	rs1070913;rs2469762;rs112540608;rs7311076;rs184978907;rs34560261;rs10133229;rs10860862;rs1562688;rs1137930	3.57;3.56;2.91;2.69;2.57;2.37;2.36;2.28;2.27;2.08
GOBP_REGULATION_OF_FIBROBLAST_PROLIFERATION	1.6179	0.171584	0.883945	85	5365	ZMIZ1;ABL1;PLA2G1B;PDGFA;FN1;BRK1;MIF;EGFR;DAB2IP;HRAS	rs704016;rs894241;rs1179440;rs148332061;rs10188325;rs165501;rs74942981;rs7801956;rs10985398;rs61877776	4.88;3.79;3.45;3.13;3.01;2.91;2.72;2.70;2.61;2.54
GOBP_REGULATION_OF_PROTEIN_TYROSINE_KINASE_ACTIVITY	1.85039	0.171681	0.883965	79	6317	TGFA;ADRA1A;DOK7;NOX4;NCAPG2;GRM5;DLG3;PTK6;SRCIN1;GREM1	rs1839203;rs523851;rs916189;rs4598673;rs67224972;rs308774;rs3811371;rs55845303;rs4795294;rs62001858	3.90;3.31;3.30;3.06;2.91;2.81;2.79;2.68;2.47;2.43
GOBP_INFLAMMATORY_RESPONSE_TO_WOUNDING	1.49628	0.17178	0.883986	18	850	TIMP1;SIGLEC10;WDR83;PPARG;F2R;CCR2;IL1A;TGFB1;GIT1;MDK	rs12012797;rs12973804;rs118082271;rs73029216;rs10078999;rs62244846;rs3181067;rs7245398;rs11868722;rs78612907	4.92;2.56;2.48;2.18;2.10;2.07;2.06;1.53;1.51;1.50
GOBP_VACUOLE_FUSION	1.48168	0.171945	0.88402	12	675	CHMP1B;CHMP4B;CHMP4C;CHMP6;CHMP7;CHMP2A;CHMP4A;VPS16;CHMP5;CHMP2B	rs604816;rs56084239;rs3202419;rs4969357;rs111777564;rs12980697;rs4761;rs12625619;rs12353391;rs12632524	2.73;2.57;2.50;2.22;1.95;1.94;1.94;1.76;1.56;1.44
GOBP_REGULATION_OF_SKELETAL_MUSCLE_TISSUE_DEVELOPMENT	0.876636	0.17223	0.884079	26	1604	SHH;FLOT1;CDON;YBX3;MTM1;DLL1;MYF6;WNT3A;WNT10B;MEGF10	rs117027107;rs6915638;rs4540843;rs2418097;rs12559957;rs2344740;rs73150798;rs6672601;rs10875906;rs11960775	2.65;2.62;2.52;2.14;2.03;1.94;1.89;1.88;1.78;1.63
GOBP_PURINE_NUCLEOSIDE_METABOLIC_PROCESS	1.73641	0.172367	0.884175	24	2427	PGM2;PNP;NT5E;MACROD2;NUDT1;XDH;GDA;PTGDR;NT5C1B;ADK	rs870953;rs79342230;rs12204524;rs4814376;rs12699805;rs207428;rs74346620;rs62003673;rs72775097;rs10128407	3.11;2.95;2.70;2.63;2.60;2.45;2.28;2.19;2.05;2.02
GOBP_B_CELL_APOPTOTIC_PROCESS	1.36595	0.173022	0.884954	27	2132	FOXP1;PKN1;BAK1;PDCD1;MIF;BCL10;ORMDL3;BCL6;BAX;TNFRSF21	rs6786408;rs57525801;rs55774724;rs28520318;rs74942981;rs7524465;rs8080734;rs9290864;rs73063535;rs6899852	3.60;3.10;3.07;2.84;2.72;2.72;2.65;2.48;2.45;2.38
GOBP_AMP_BIOSYNTHETIC_PROCESS	1.99796	0.173031	0.884965	12	837	ATIC;PFAS;PRPS2;ADK;NUDT2;APRT;ADA;HPRT1;PAICS;PPAT	rs7593777;rs12051691;rs147945832;rs10128407;rs34557892;rs72813548;rs12479560;rs6634981;rs13150137;rs13150137	2.97;2.23;2.19;2.02;1.84;1.51;1.49;1.45;1.42;1.42
GOBP_NEGATIVE_REGULATION_OF_CALCIUM_MEDIATED_SIGNALING	2.28002	0.17304	0.884965	21	1360	ITPR1;CD22;GSK3B;SLC24A4;RCAN1;HOMER2;PRNP;MTOR;FHL2;MYOZ1	rs9857776;rs12976524;rs189174;rs8012893;rs34423922;rs17841165;rs2735678;rs2878409;rs2118291;rs9664186	3.26;2.79;2.20;2.15;2.11;2.10;2.09;2.09;2.09;1.87
GOBP_SPINDLE_LOCALIZATION	2.58027	0.173374	0.884967	60	4278	SPRY1;NLRP5;ANKFN1;NDC80;SPDL1;DCTN1;TLE6;NSFL1C;FMN2;PKHD1	rs300555;rs56355090;rs8078180;rs28601731;rs264869;rs7556852;rs55893662;rs112327804;rs2355833;rs1581717	3.38;3.36;3.34;3.23;3.19;3.05;2.92;2.86;2.74;2.69
GOBP_NEURON_MATURATION	1.52437	0.173375	0.884967	44	4489	KCNB1;CNTNAP2;SPTBN4;MTCH1;SCARF1;CNTN2;MAP3K13;MYOC;C3;RB1	rs237465;rs13223832;rs16974365;rs9296204;rs35286193;rs2802847;rs73193035;rs2220556;rs72988321;rs7329938	3.60;3.33;3.06;3.00;2.81;2.67;2.65;2.47;2.46;2.44
GOBP_NEGATIVE_REGULATION_OF_SIGNALING_RECEPTOR_ACTIVITY	1.41572	0.173796	0.885193	50	3752	LRPAP1;DKK2;EPHB2;NCAPG2;PPARA;LY6H;ADH7;HFE;DKK3;SLC6A9	rs916189;rs5941975;rs10917285;rs67224972;rs9615416;rs59980380;rs77324539;rs6913828;rs72857629;rs72686008	3.30;3.06;2.98;2.91;2.87;2.75;2.34;2.32;2.32;2.32
GOBP_EPITHELIAL_FLUID_TRANSPORT	1.83144	0.174077	0.885345	11	791	SLC5A1;ITPR1;AQP1;EDN1;AHCYL1;AQP8;SCNN1B;CFTR;EDNRB;SLC26A6	rs3859834;rs9857776;rs28362693;rs34807043;rs10745307;rs181418969;rs238551;rs10487372;rs7982763;rs9883469	3.69;3.26;2.49;2.05;1.85;1.49;1.47;1.34;1.13;0.68
GOBP_NEGATIVE_REGULATION_OF_LYMPHOCYTE_APOPTOTIC_PROCESS	2.19883	0.174323	0.885477	38	2903	PRKCQ;FOXP1;IDO1;PDCD1;MIF;BCL10;SLC46A2;ORMDL3;BCL6;ST3GAL1	rs6602705;rs6786408;rs78587687;rs28520318;rs74942981;rs7524465;rs10981526;rs8080734;rs9290864;rs7832304	3.62;3.60;2.85;2.84;2.72;2.72;2.67;2.65;2.48;2.45
GOBP_REGULATION_OF_PHOSPHOLIPASE_C_ACTIVITY	2.81051	0.174366	0.8855	42	3541	ARHGAP6;ABL1;SELE;FGFR1;FLT1;ADRA1A;ITK;EGFR;AVPR1B;PLCB2	rs5979438;rs894241;rs3917438;rs2956724;rs7987649;rs523851;rs31213;rs7801956;rs28373064;rs62020054	4.06;3.79;3.69;3.68;3.63;3.31;3.22;2.70;2.65;2.63
GOBP_GENITALIA_MORPHOGENESIS	1.24319	0.174627	0.885616	12	749	TP63;KLHL10;RBP4;NEUROG1;DCANP1;TIFAB;FGF10;CTNNB1;NIPBL;NPR2	rs1515496;rs35685975;rs143639188;rs79353321;rs6596224;rs6596224;rs13154419;rs77112271;rs41270323;rs1322043	2.56;2.47;2.07;1.87;1.81;1.81;1.74;1.44;1.25;1.23
GOBP_PROTEIN_SUMOYLATION	2.43873	0.174674	0.885632	63	3686	ZMIZ1;NSMCE2;HMG20B;TOLLIP;PIAS1;GNL3L;RNF212B;SUMO4;MUL1;SENP2	rs704016;rs7814083;rs28416788;rs5743970;rs72759523;rs12832369;rs10130376;rs11155646;rs7555911;rs6801261	4.88;3.04;2.81;2.64;2.62;2.46;2.46;2.35;2.26;2.23
GOBP_ORGANELLE_FUSION	2.21649	0.174777	0.885668	146	9093	ERC2;YIPF7;PID1;STX8;OPA1;CPLX1;TBC1D4;VPS8;BAK1;SAMD9	rs56242225;rs16857127;rs60937332;rs72818033;rs7638192;rs73207791;rs12876647;rs10937203;rs55774724;rs4729068	4.64;4.07;4.02;3.84;3.42;3.39;3.30;3.11;3.07;3.04
GOBP_NEGATIVE_REGULATION_OF_GENE_EXPRESSION_EPIGENETIC	1.64394	0.17486	0.885697	99	5711	SMYD5;SMCHD1;AXIN1;ATF7IP;AICDA;SETDB2;RRP8;LMNB1;CBX3;L3MBTL1	rs526106;rs28601731;rs2858007;rs10846002;rs61919199;rs73487481;rs12270269;rs11950219;rs117947396;rs72626512	3.33;3.23;3.11;2.89;2.89;2.74;2.70;2.69;2.60;2.54
GOBP_REGULATION_OF_TRANSLATION_IN_RESPONSE_TO_ENDOPLASMIC_RETICULUM_STRESS	1.21231	0.175002	0.885746	11	651	NCK1;DDX3X;PPP1R15A;EIF2AK4;DNAJC3;TMED2;PPP1R15B;EIF4G1;NCK2;EIF2AK3	rs6773440;rs787088;rs73063535;rs2412473;rs7323703;rs2333832;rs12061474;rs9818833;rs79134111;rs1515226	3.08;2.68;2.45;2.16;2.14;1.48;1.41;1.34;1.28;1.11
GOBP_REGULATION_OF_CELL_COMMUNICATION_BY_ELECTRICAL_COUPLING_INVOLVED_IN_CARDIAC_CONDUCTION	2.48192	0.175351	0.885867	12	1452	PDE4D;TBX5;CALM2;CALM1;GJD3;TRDN;IRX3;HRC;CAMK2D;CAV1	rs13186687;rs17731569;rs12622488;rs11159966;rs111474879;rs9320944;rs16953371;rs7247960;rs72680624;rs2109513	4.74;3.06;2.51;2.27;2.18;1.94;1.78;1.77;1.74;1.42
GOBP_RESPONSE_TO_ELECTRICAL_STIMULUS	0.764178	0.175398	0.885919	41	2700	REST;EPO;KCNJ3;GRM1;HNRNPD;DISC1;NR4A1;PTEN;TH;GJB6	rs1961950;rs2553023;rs575657536;rs362842;rs7668877;rs1331056;rs2701124;rs12781238;rs11021705;rs1537787	3.29;3.15;3.15;3.14;2.87;2.85;2.85;2.59;2.58;2.58
GOBP_COMPLEMENT_ACTIVATION	1.57664	0.175677	0.886438	54	2931	CFP;C2;A2M;C1QBP;COLEC11;CFD;C3;C8G;SVEP1;KRT1	rs12012797;rs146535109;rs12321232;rs12602483;rs12465002;rs184978907;rs72988321;rs17250239;rs10739303;rs760067	4.92;3.14;2.84;2.65;2.60;2.57;2.46;2.40;2.37;2.35
GOBP_ERAD_PATHWAY	2.01874	0.176114	0.887797	103	5563	FBXO27;FBXO17;JKAMP;AUP1;FBXO6;DERL1;ERLIN2;DERL2;TMEM129;EDEM1	rs61265620;rs61265620;rs111476301;rs7556852;rs7414943;rs7844465;rs72641958;rs12602483;rs55888408;rs341981	3.38;3.38;3.25;3.05;2.89;2.80;2.79;2.65;2.65;2.58
GOBP_DEOXYRIBONUCLEOSIDE_METABOLIC_PROCESS	2.18267	0.176501	0.888897	10	1229	PNP;XDH;DERA;GDA;DPYD;DTYMK;TK1;DGUOK;ADA;TK2	rs79342230;rs207428;rs7310946;rs74346620;rs11165877;rs80210742;rs3813026;rs115670873;rs12479560;rs62057866	2.95;2.45;2.30;2.28;2.14;2.03;2.02;1.94;1.49;1.04
GOBP_RESPONSE_TO_MURAMYL_DIPEPTIDE	0.879278	0.176934	0.888931	18	700	JAG1;NLRP1;NFKBIA;VIM;TRIM41;CARD9;TNFAIP3;IRF5;RIPK2;CHMP5	rs2273061;rs12602483;rs17114075;rs7092399;rs2770998;rs34626699;rs57163170;rs12706860;rs218912;rs12353391	2.74;2.65;2.15;1.92;1.84;1.81;1.74;1.59;1.59;1.56
GOBP_POSITIVE_REGULATION_OF_PHAGOCYTOSIS	1.72438	0.177056	0.888941	70	5322	CFP;CAMK1D;DOCK2;C2;SIRPB1;NCKAP1L;RAB31;GATA2;APOA2;FCER1G	rs12012797;rs11594130;rs264869;rs146535109;rs16995228;rs1022232;rs17510362;rs75356597;rs2502808;rs2502808	4.92;3.97;3.19;3.14;3.11;3.01;2.99;2.76;2.71;2.71
GOBP_POSITIVE_REGULATION_OF_PROTEIN_MATURATION	1.51357	0.177067	0.888941	26	1568	KLKB1;S100A10;CNTN2;MYH9;SPON1;CCBE1;NLRC4;HPN;CLEC3B;ADAM8	rs4253403;rs2932582;rs2802847;rs11089788;rs2697843;rs1791285;rs427177;rs35876866;rs78874816;rs3008362	2.90;2.83;2.67;2.66;2.36;2.33;2.30;2.29;2.28;2.25
GOBP_MITOCHONDRIAL_RESPIRATORY_CHAIN_COMPLEX_ASSEMBLY	1.71715	0.17775	0.888995	86	4548	FOXRED1;NDUFA12;IMMP2L;UQCRFS1;NDUFA3;SDHAF1;NDUFAF7;NDUFS2;NDUFS5;NDUFB4	rs56207600;rs7133607;rs80269365;rs10418576;rs11883211;rs4806237;rs4629138;rs2502808;rs3736890;rs150740464	4.07;3.96;3.71;3.34;3.30;3.25;3.02;2.71;2.50;2.34
GOBP_PYROPTOSIS	2.10975	0.178223	0.889032	26	1401	MEFV;GSDMD;NLRP1;GSDMA;GSDMB;ELANE;CASP6;NLRP9;DPP9;NLRC4	rs113098181;rs6558375;rs12602483;rs8080734;rs8080734;rs184978907;rs4698774;rs74628226;rs4806994;rs427177	2.91;2.65;2.65;2.65;2.65;2.57;2.37;2.35;2.30;2.30
GOBP_CONNECTIVE_TISSUE_REPLACEMENT	2.17914	0.178367	0.889044	19	1230	TIMP1;RUNX1;PPARG;F2R;PPP3CA;IL1A;UMOD;MIR214;MIR195;ROCK2	rs12012797;rs73201004;rs73029216;rs10078999;rs201468738;rs3181067;rs12921740;rs143062415;rs33979567;rs9679729	4.92;2.34;2.18;2.10;2.07;2.06;1.88;1.78;1.77;1.76
GOBP_PROGESTERONE_METABOLIC_PROCESS	1.31398	0.178611	0.889063	16	1138	AKR1C4;AKR1C3;ADM;DGKQ;SRD5A1;EGR1;STARD3;CYP17A1;AKR1C1;AKR1C2	rs7477097;rs4357593;rs11042750;rs28671147;rs72724286;rs7729723;rs116950586;rs284848;rs10795222;rs10795222	3.59;2.78;2.53;2.38;2.32;2.06;1.92;1.86;1.60;1.60
GOBP_PURINE_RIBONUCLEOSIDE_METABOLIC_PROCESS	2.22284	0.178666	0.889067	19	1220	PGM2;PNP;NT5E;XDH;PTGDR;NT5C1B;ADK;DGUOK;NT5C1A;MTAP	rs870953;rs79342230;rs12204524;rs207428;rs62003673;rs72775097;rs10128407;rs115670873;rs61781393;rs1134870	3.11;2.95;2.70;2.45;2.19;2.05;2.02;1.94;1.81;1.78
GOBP_RIBOSE_PHOSPHATE_BIOSYNTHETIC_PROCESS	1.40514	0.178867	0.889083	194	12507	PID1;NDUFA12;DHODH;NME7;NDUFA3;ELOVL7;PPCS;ATIC;NPPA;NPPB	rs60937332;rs7133607;rs78308858;rs1200131;rs11883211;rs1379114;rs17379185;rs7593777;rs198372;rs198372	4.02;3.96;3.50;3.36;3.30;3.13;3.09;2.97;2.88;2.88
GOBP_ATRIAL_SEPTUM_DEVELOPMENT	2.57685	0.179255	0.889313	21	1461	ZFPM1;TBX5;WNT11;SOX4;NPHP3;DAND5;GATA4;MDM2;SMO;ISL1	rs58650620;rs17731569;rs681836;rs2093556;rs62292485;rs2974754;rs13278982;rs76182282;rs2701316;rs17340804	3.06;3.06;2.91;2.17;2.03;1.96;1.93;1.93;1.79;1.73
GOBP_REGULATION_OF_DEFENSE_RESPONSE_TO_BACTERIUM	1.70923	0.179308	0.889359	21	1359	FOXP1;KLK7;EMILIN2;HAVCR2;KLK5;PGC;KLK3;CYBA;MIR181B1;NLRP10	rs6786408;rs10423037;rs11080993;rs4374748;rs17714545;rs62396726;rs11672857;rs33997949;rs7520823;rs1397600	3.60;3.32;2.90;2.58;2.54;2.47;2.41;2.37;2.09;2.01
GOBP_HETEROCHROMATIN_ORGANIZATION	2.16358	0.179365	0.889409	98	6210	PRDM16;SETD7;SMCHD1;AXIN1;ATF7IP;AICDA;MTHFR;SETDB2;RRP8;LMNB1	rs12135987;rs13101456;rs28601731;rs2858007;rs10846002;rs61919199;rs198372;rs73487481;rs12270269;rs11950219	3.43;3.25;3.23;3.11;2.89;2.89;2.88;2.74;2.70;2.69
GOBP_CELLULAR_RESPONSE_TO_RETINOIC_ACID	1.54142	0.179433	0.889468	63	4140	SLC6A4;SERPINF1;BRINP3;HTRA2;WNT11;NTRK3;WNT5B;PTK6;CYP26B1;AQP1	rs113153446;rs8074026;rs61818788;rs7556852;rs681836;rs141611207;rs11061907;rs55845303;rs6721986;rs28362693	3.43;3.20;3.09;3.05;2.91;2.74;2.74;2.68;2.56;2.49
GOBP_PEPTIDE_CROSS_LINKING	1.99095	0.17945	0.889483	34	1942	NDNF;FN1;TGM2;SPOCK3;KRT1;KRT2;ANXA1;BGN;F13A1;EGFLAM	rs72684094;rs10188325;rs16987150;rs17600543;rs760067;rs760067;rs147016834;rs73245896;rs4416719;rs4869584	3.67;3.01;2.85;2.48;2.35;2.35;2.31;2.24;2.09;2.04
GOBP_MITOTIC_NUCLEAR_DIVISION	0.578132	0.179463	0.889494	275	15008	INSR;TGFA;KIF2A;KATNB1;NDC80;SPDL1;HSPA1B;HSPA1A;KIF11;TTN	rs57295319;rs1839203;rs17382217;rs76370907;rs28601731;rs264869;rs146535109;rs146535109;rs11187133;rs116343952	5.28;3.90;3.87;3.40;3.23;3.19;3.14;3.14;3.09;3.07
GOBP_POSTSYNAPTIC_CYTOSKELETON_ORGANIZATION	2.16366	0.179624	0.889634	13	1274	ACTBL2;NOS1AP;ACTB;SRCIN1;EZR;FARP1;CPNE6;NEFL;RAC3;INA	rs10053539;rs72700136;rs62453414;rs4795294;rs2291389;rs7331625;rs9743655;rs10097219;rs146351637;rs2153771	3.45;2.83;2.54;2.47;2.07;2.04;1.74;1.49;1.38;1.30
GOBP_NEGATIVE_REGULATION_OF_BLOOD_PRESSURE	2.03206	0.180002	0.889963	49	3924	TRPV1;ADRA1A;NOS2;UCN;NTSR1;NPPA;NPPB;PPARA;IER3;ADIPOQ	rs9905037;rs523851;rs2872753;rs11684134;rs111956194;rs198372;rs198372;rs9615416;rs6915638;rs35355779	3.43;3.31;3.13;2.95;2.89;2.88;2.88;2.87;2.62;2.60
GOBP_INTERLEUKIN_8_PRODUCTION	1.99374	0.180008	0.889968	99	5375	TIRAP;CD244;MIR146A;LGALS9;PLA2G1B;MIR766;HSPA1B;HSPA1A;NOS2;CACTIN	rs56207600;rs529902464;rs4921289;rs4795911;rs1179440;rs146583477;rs146535109;rs146535109;rs2872753;rs28416788	4.07;3.71;3.60;3.50;3.45;3.26;3.14;3.14;3.13;2.81
GOBP_POSITIVE_REGULATION_OF_STRIATED_MUSCLE_CONTRACTION	1.01894	0.180091	0.890041	14	985	ADRA1A;UCN;NPPA;CHGA;KCNQ1;HSP90AA1;ATP2A1;ACE2;ATP1A1;MIR1-1	rs523851;rs11684134;rs198372;rs10873430;rs2898880;rs1951314;rs117079286;rs4646142;rs6696907;rs28469708	3.31;2.95;2.88;2.67;2.30;1.82;1.60;1.45;1.21;1.20
GOBP_CHEMOKINE_C_X_C_MOTIF_LIGAND_2_PRODUCTION	1.87889	0.180117	0.890063	18	1259	TIRAP;MIR146A;FOXP1;MIR766;MBP;MIF;KLF4;HMGB1;MAP2K5;LPL	rs56207600;rs4921289;rs6786408;rs146583477;rs73486813;rs74942981;rs12685369;rs2094711;rs12912705;rs4922119	4.07;3.60;3.60;3.26;2.77;2.72;2.26;2.03;2.03;1.95
GOBP_POSITIVE_REGULATION_OF_GLYCOGEN_METABOLIC_PROCESS	1.82865	0.180214	0.890147	16	956	INSR;SORBS1;PPP1R3E;PTH;IGF1;AKT2;AKT1;GCK;IGF2;INS	rs57295319;rs1410596;rs178756;rs4643056;rs10860862;rs12971806;rs45598737;rs9784990;rs138776338;rs138776338	5.28;3.09;2.42;2.29;2.28;2.03;1.96;1.72;1.51;1.51
GOBP_PROSTATE_GLAND_GROWTH	1.63287	0.180242	0.890172	11	942	SHH;PSAPL1;PSAP;CYP19A1;PRLR;ESR1;PLAG1;FGFR2;AR;SOX9	rs117027107;rs7660079;rs118122154;rs4774587;rs40199;rs2982712;rs72653986;rs36048667;rs5964601;rs2193051	2.65;2.43;2.20;1.97;1.79;1.77;1.53;1.52;1.17;1.10
GOBP_INTRA_GOLGI_VESICLE_MEDIATED_TRANSPORT	1.77113	0.180712	0.890579	33	1668	COPG2;COG3;TRAPPC3L;NAPA;VTI1A;TRAPPC10;NSF;COG7;RAB6B;RAB33B	rs36175102;rs2094115;rs10457307;rs12976215;rs78564717;rs3737358;rs199528;rs78289271;rs2715635;rs2056407	2.92;2.78;2.40;2.38;2.34;2.31;2.29;2.06;2.06;1.99
GOBP_REGULATION_OF_CARDIAC_MUSCLE_CONTRACTION_BY_CALCIUM_ION_SIGNALING	1.62601	0.180904	0.890694	26	4030	ATP1B1;DMD;SLC8A1;RYR2;CACNA1C;CALM2;CALM1;TMEM38B;TMEM38A;HRC	rs6675509;rs7063535;rs12465274;rs2010033;rs35917745;rs12622488;rs11159966;rs113855877;rs2098679;rs7247960	3.95;3.58;3.07;2.86;2.56;2.51;2.27;2.22;2.21;1.77
GOBP_LYSOSOMAL_LUMEN_ACIDIFICATION	1.78193	0.181359	0.891135	21	862	TMEM199;TMEM106B;CLN5;PPT1;SNAPIN;CLN6;TCIRG1;CLN3;TMEM9;RNASEK	rs8076949;rs62448695;rs73537762;rs6671113;rs11264236;rs141612852;rs12418239;rs28502521;rs11590996;rs33979567	2.68;2.48;2.41;2.39;2.13;2.05;2.03;1.93;1.90;1.77
GOBP_VESICLE_TRANSPORT_ALONG_MICROTUBULE	1.44178	0.181544	0.891314	43	2757	STK11;TRAK1;KIF13A;CDR2L;AP3M1;KIF5A;AP3S1;FBXW11;BLOC1S1;HTT	rs28841391;rs9861303;rs9367972;rs3744199;rs6480715;rs145477125;rs252736;rs6892217;rs2293411;rs9996199	4.20;4.11;3.02;2.77;2.77;2.36;2.34;2.31;2.24;2.16
GOBP_CELLULAR_CARBOHYDRATE_CATABOLIC_PROCESS	1.99228	0.181712	0.891449	40	2612	PGM2;AOAH;TREH;RPTOR;PYGL;MTOR;MGAM;LCT;GBA3;GABARAPL1	rs870953;rs11761382;rs579415;rs10468603;rs12431974;rs2878409;rs4725565;rs200276356;rs115523598;rs7135072	3.11;3.00;2.53;2.32;2.30;2.09;1.92;1.89;1.79;1.77
GOBP_GENERATION_OF_PRECURSOR_METABOLITES_AND_ENERGY	0.842539	0.181712	0.891449	454	26018	INSR;PFKP;PID1;NDUFA12;ME3;GHITM;FBP1;IMMP2L;MTFR1L;AKR1C4	rs57295319;rs11812937;rs60937332;rs7133607;rs7936632;rs10887246;rs586140;rs80269365;rs11247735;rs7477097	5.28;4.76;4.02;3.96;3.90;3.84;3.77;3.71;3.70;3.59
GOBP_ACTIN_MYOSIN_FILAMENT_SLIDING	1.92802	0.182022	0.891686	14	675	TPM1;MYH4;MYH8;MYH2;MYH3;MYBPC3;ACTC1;TNNT2;MYH6;MYH7	rs2899687;rs72816707;rs72816707;rs72816773;rs62060713;rs35032070;rs2955695;rs17190;rs3759611;rs3759611	3.88;2.71;2.71;2.52;2.26;2.15;2.14;1.49;1.48;1.48
GOBP_EXTRINSIC_APOPTOTIC_SIGNALING_PATHWAY_VIA_DEATH_DOMAIN_RECEPTORS	1.58053	0.182126	0.891872	84	4748	DAPK1;STK3;ATF3;SCRT2;TNFRSF10B;DDX3X;PMAIP1;DAB2IP;PTEN;TNFRSF10C	rs67377911;rs75902959;rs58876418;rs282170;rs3739377;rs787088;rs9957673;rs10985398;rs12781238;rs57890595	3.29;3.16;2.99;2.76;2.68;2.68;2.66;2.61;2.59;2.57
GOBP_DNA_DAMAGE_RESPONSE_SIGNAL_TRANSDUCTION_BY_P53_CLASS_MEDIATOR	1.32513	0.182594	0.893191	69	3981	CD44;PYHIN1;USP10;ACER2;SPRED1;MIF;PMAIP1;CDKN1A;SNAI1;CRADD	rs2785180;rs202068361;rs2012708;rs10125976;rs4244562;rs74942981;rs9957673;rs236485;rs77090490;rs12831157	3.82;3.79;3.73;3.22;3.04;2.72;2.66;2.42;2.23;2.22
GOBP_CALCIUM_ION_REGULATED_EXOCYTOSIS_OF_NEUROTRANSMITTER	1.39232	0.182858	0.893655	20	2080	UNC13C;SYT1;SYT4;UNC13A;SNAP25;UNC13B;SYT2;SYT8;RIMS1;SYT7	rs11633610;rs7971881;rs72902415;rs6512204;rs6108464;rs4878605;rs6427957;rs111674386;rs9446555;rs11230723	3.00;2.69;2.49;2.47;2.15;2.15;2.02;1.94;1.90;1.85
GOBP_POSITIVE_REGULATION_OF_CELLULAR_CARBOHYDRATE_METABOLIC_PROCESS	2.28147	0.18325	0.893749	56	3793	INSR;PRKCE;STK11;CD244;GPLD1;SORBS1;NTSR1;PPARA;PMAIP1;AVPR1B	rs57295319;rs751237;rs28841391;rs529902464;rs2744584;rs1410596;rs111956194;rs9615416;rs9957673;rs28373064	5.28;4.68;4.20;3.71;3.57;3.09;2.89;2.87;2.66;2.65
GOBP_PROTEIN_K48_LINKED_DEUBIQUITINATION	1.70893	0.183319	0.893766	25	1193	OTUD7A;USP34;USP8;VCPIP1;ATXN3;UBXN1;TNFAIP3;OTUD3;OTUD5;USP33	rs12910771;rs4671398;rs12595107;rs2454667;rs11628764;rs12808085;rs57163170;rs818964;rs112337288;rs72683682	3.11;2.85;2.36;2.25;2.21;2.02;1.74;1.71;1.65;1.59
GOBP_POSITIVE_REGULATION_OF_URINE_VOLUME	2.25823	0.183548	0.893984	11	531	NPPB;HAS2;NPR1;EDN1;GNAI2;HYAL2;DRD2;INPP5K;NPR3;OPRL1	rs198372;rs4871207;rs11264236;rs34807043;rs116482870;rs116482870;rs2734841;rs150977900;rs1862523;rs910882	2.88;2.14;2.13;2.05;1.82;1.82;1.76;1.69;1.67;1.37
GOBP_CHRONIC_INFLAMMATORY_RESPONSE	1.74525	0.183563	0.894007	19	893	IDO1;UNC13D;VCAM1;CYP19A1;CXCL13;VNN1;ADORA2B;SCN11A;TNFAIP3;CCL11	rs78587687;rs112253169;rs12732989;rs4774587;rs7672922;rs2745425;rs8081235;rs73064572;rs57163170;rs72825072	2.85;2.18;2.18;1.97;1.96;1.91;1.75;1.75;1.74;1.71
GOBP_NEGATIVE_REGULATION_OF_AMYLOID_PRECURSOR_PROTEIN_CATABOLIC_PROCESS	2.34568	0.183874	0.894479	29	2039	RTN1;BIN1;RTN2;MIR29B1;SPON1;IGF1;HAP1;PRNP;MIR455;MIR107	rs17804446;rs72842104;rs114310733;rs157928;rs2697843;rs10860862;rs12450769;rs2735678;rs10759688;rs7916227	4.14;2.57;2.50;2.43;2.36;2.28;2.13;2.09;2.06;2.03
GOBP_RESPONSE_TO_LIGHT_INTENSITY	1.76459	0.184198	0.89523	16	1061	RDH13;RGS9;SLC24A4;AKT2;KCNC1;EXT1;RDH11;SCN11A;KCNC2;GNAT1	rs34965439;rs71379922;rs8012893;rs12971806;rs12793095;rs11784788;rs56256221;rs73064572;rs1852392;rs13069856	3.06;2.58;2.15;2.03;2.01;2.00;1.78;1.75;1.67;1.62
GOBP_CARDIAC_PACEMAKER_CELL_DIFFERENTIATION	1.65102	0.18477	0.897187	10	609	TBX3;TBX5;BVES;ISL1;BMPR1A;MESP1;NKX2-5;SHOX2;MAML1;TBX18	rs7302926;rs17731569;rs77566078;rs17340804;rs10887679;rs55754818;rs10039302;rs1608099;rs7709723;rs17587983	3.48;3.06;2.23;1.73;1.57;1.46;1.34;1.31;1.24;0.82
GOBP_RESPONSE_TO_FORSKOLIN	1.44492	0.185526	0.900032	14	1375	GNAI1;SLC5A5;ADCY5;ADCY2;ADCY8;EFNA5;ADCY3;FDX1;CREB1;ADCY6	rs10239304;rs147555585;rs79309695;rs62343722;rs976267;rs152590;rs56007024;rs17392407;rs2709387;rs184711667	2.96;2.25;2.11;2.10;2.08;1.89;1.82;1.81;1.77;1.63
GOBP_CARBOHYDRATE_BIOSYNTHETIC_PROCESS	1.63346	0.185945	0.900231	208	12707	INSR;STK11;FBP2;ST3GAL4;FBP1;CD244;B3GNT2;CHST15;GYG1;GYG2	rs57295319;rs28841391;rs591846;rs56207600;rs586140;rs529902464;rs28634929;rs28464076;rs115618395;rs34599585	5.28;4.20;4.08;4.07;3.77;3.71;3.46;3.30;3.28;3.20
GOBP_SOMATIC_DIVERSIFICATION_OF_IMMUNE_RECEPTORS	1.23815	0.186344	0.90042	71	4041	CD40LG;MSH3;POLQ;AICDA;MAD2L2;POLL;EXOSC3;TFRC;PARP3;ERCC1	rs175738;rs181825;rs11714417;rs61919199;rs7414943;rs151262952;rs62540297;rs9876549;rs111632417;rs114310733	3.10;3.00;2.99;2.89;2.89;2.64;2.56;2.56;2.52;2.50
GOBP_GLYCOPROTEIN_CATABOLIC_PROCESS	2.07023	0.186476	0.900483	32	1869	MMP12;FBXO27;FBXO17;FBXO6;EDEM1;SGSH;CST3;NCCRP1;IDUA;FBXO2	rs72983521;rs61265620;rs61265620;rs7414943;rs341981;rs55831872;rs117817822;rs11672471;rs28671147;rs72638627	4.16;3.38;3.38;2.89;2.58;2.49;2.49;2.44;2.38;2.29
GOBP_VIRAL_TRANSLATION	2.5927	0.186516	0.900502	17	935	DENR;PTBP1;ATG12;EIF2AK4;ATG5;EIF3F;EIF3B;SSB;DHX9;MCTS1	rs11059711;rs184978907;rs2650482;rs2412473;rs9372126;rs75496844;rs6953297;rs73022462;rs12137908;rs6646693	4.16;2.57;2.36;2.16;2.12;2.07;2.03;1.80;1.76;1.68
GOBP_REGULATION_OF_TORC1_SIGNALING	1.66184	0.186754	0.900614	42	2759	NPRL3;STK11;SESN3;CLEC16A;WDR59;MIOS;SZT2;DEPDC5;KPTN;DGKQ	rs9924289;rs28841391;rs677549;rs4781019;rs35771859;rs11975945;rs12069733;rs7364274;rs12976215;rs28671147	4.29;4.20;3.94;3.64;3.03;2.74;2.52;2.46;2.38;2.38
GOBP_LOCOMOTION_INVOLVED_IN_LOCOMOTORY_BEHAVIOR	1.18723	0.187238	0.900844	12	500	PPP3CB;GNB3;RCAN1;VPS35;CLN6;GHSR;FZD4;DRD2;GPR37;SLC25A46	rs112540608;rs35717080;rs34423922;rs72816873;rs141612852;rs495499;rs10898552;rs2734841;rs2190105;rs10038233	2.91;2.51;2.11;2.07;2.05;2.01;1.85;1.76;1.73;1.49
GOBP_NEGATIVE_REGULATION_OF_RELEASE_OF_CYTOCHROME_C_FROM_MITOCHONDRIA	1.98653	0.187247	0.900848	20	1091	GHITM;OPA1;BAK1;BCL2L2;IGF1;TRIAP1;BCL2L1;AKT1;AVP;PARL	rs10887246;rs7638192;rs55774724;rs178756;rs10860862;rs1616443;rs6060359;rs45598737;rs45551643;rs55666767	3.84;3.42;3.07;2.42;2.28;2.22;2.03;1.96;1.96;1.78
GOBP_TYPE_I_INTERFERON_PRODUCTION	1.1587	0.187674	0.90105	95	5741	RNF216;MMP12;TIRAP;NMB;POLR3B;REL;CACTIN;IRF8;DDX3X;TICAM1	rs13239194;rs72983521;rs56207600;rs150079613;rs10861619;rs34683507;rs28416788;rs17444745;rs787088;rs8113825	4.85;4.16;4.07;3.64;3.27;2.91;2.81;2.69;2.68;2.66
GOBP_UNSATURATED_FATTY_ACID_METABOLIC_PROCESS	1.88855	0.187967	0.901188	110	7032	AKR1C4;MIR766;ELOVL7;PTGIS;ELOVL5;CYP4F12;CYP4F3;AKR1C3;MIF;ELOVL6	rs7477097;rs146583477;rs1379114;rs579113;rs2397141;rs11667849;rs11667849;rs4357593;rs74942981;rs28572278	3.59;3.26;3.13;2.99;2.81;2.80;2.80;2.78;2.72;2.66
GOBP_TRANSPOSITION	1.22611	0.188235	0.901393	30	1395	SMYD5;PGBD5;AICDA;SPOCD1;PIWIL2;TDRD12;MYBL1;THAP9;L1TD1;TEX19	rs526106;rs78980876;rs61919199;rs11587050;rs150219901;rs73035351;rs2454667;rs17354364;rs12040893;rs67187301	3.33;2.92;2.89;2.51;2.51;2.40;2.25;2.18;2.14;1.98
GOBP_UREA_TRANSPORT	2.16659	0.188306	0.901451	11	614	SLC14A2;AQP9;AQP10;UMOD;SLC14A1;AQP7;UPK3A;AQP8;POU3F3;AQP3	rs17732049;rs10444840;rs1632360;rs12921740;rs7241554;rs657095;rs2673088;rs181418969;rs62152757;rs138086630	2.98;2.53;2.42;1.88;1.84;1.76;1.51;1.49;1.45;1.10
GOBP_STARTLE_RESPONSE	2.44212	0.188385	0.901517	26	5439	BACE1;CSMD1;UCN;GRIN3A;CTNNA2;GLRB;PTEN;DRD1;GRID2;SLITRK6	rs1784045;rs34930634;rs11684134;rs57235233;rs12466764;rs11937778;rs12781238;rs267381;rs17274136;rs7333450	4.47;3.58;2.95;2.88;2.82;2.63;2.59;2.52;2.45;2.38
GOBP_IMMATURE_T_CELL_PROLIFERATION	1.56078	0.188512	0.901622	12	609	SHH;CLEC4G;IL1B;IL1A;BMP4;ERBB2;WNT4;RIPK2;BMI1;FOXP3	rs117027107;rs12986314;rs1143629;rs3181067;rs72680512;rs36079893;rs2807356;rs218912;rs1170549;rs7064530	2.65;2.42;2.20;2.06;1.85;1.69;1.61;1.59;1.51;1.44
GOBP_RESPONSE_TO_STARVATION	1.63633	0.188564	0.901665	196	12785	NPRL3;SESN3;CLEC16A;CARTPT;FOXO3;EHMT2;SLC7A5;WDR59;ATF3;PPARA	rs9924289;rs677549;rs4781019;rs10050910;rs516515;rs146535109;rs12928763;rs35771859;rs58876418;rs9615416	4.29;3.94;3.64;3.54;3.30;3.14;3.04;3.03;2.99;2.87
GOBP_PHOSPHATIDYLINOSITOL_3_PHOSPHATE_BIOSYNTHETIC_PROCESS	1.09275	0.188863	0.901913	21	1637	INPP4B;ATG14;PIK3CG;SYNJ2;UVRAG;PIK3C3;PIK3C2A;PIK3C2G;PIKFYVE;PIK3R3	rs112656023;rs1045004;rs6959577;rs9456946;rs17134356;rs62082914;rs10832737;rs7305226;rs1992738;rs12123155	2.54;2.54;2.33;2.25;2.25;1.86;1.85;1.78;1.66;1.59
GOBP_REGULATION_OF_DEACETYLASE_ACTIVITY	1.31519	0.189027	0.902048	12	884	VEGFA;C6orf89;LRRK2;SPHK2;PRMT6;PRKD2;CAMK2D;MAPK8;PRKD1;PINK1	rs699946;rs9296204;rs10878208;rs2665582;rs9435439;rs111927052;rs72680624;rs77507653;rs10220551;rs637570	3.04;3.00;2.32;2.26;2.18;1.98;1.74;1.62;1.53;1.39
GOBP_LIPOPROTEIN_METABOLIC_PROCESS	1.74517	0.189116	0.902121	134	8301	PIGK;RABL3;GPLD1;ZDHHC13;HHATL;APOD;DBI;PPARA;ATG101;WDR45B	rs79793770;rs1862936;rs2744584;rs45549043;rs75589867;rs73212254;rs11903162;rs9615416;rs2701124;rs7211499	3.95;3.71;3.57;3.54;3.30;3.05;2.90;2.87;2.85;2.79
GOBP_REGULATION_OF_MONOATOMIC_CATION_TRANSMEMBRANE_TRANSPORT	1.25145	0.189283	0.902259	328	29987	FGF12;PDE4D;PRKCE;CACNB1;ATP1B1;ABL1;LRRC38;DMD;PPP3CC;PLA2G1B	rs74714235;rs13186687;rs751237;rs74649011;rs6675509;rs894241;rs2282185;rs7063535;rs2469762;rs1179440	5.42;4.74;4.68;4.52;3.95;3.79;3.68;3.58;3.56;3.45
GOBP_POSTREPLICATION_REPAIR	1.72612	0.189285	0.902261	33	1453	POLD1;USP10;UBE2A;RAD18;MAD2L2;POLDIP2;USP43;POLD3;ZBTB1;PRIMPOL	rs73054474;rs2012708;rs146583477;rs11711789;rs7414943;rs8076949;rs12600611;rs76660053;rs117289578;rs2001871	4.21;3.73;3.26;2.98;2.89;2.68;2.63;2.48;1.97;1.91
GOBP_CELL_PROLIFERATION_INVOLVED_IN_METANEPHROS_DEVELOPMENT	1.18988	0.189287	0.902262	10	530	SHH;EGR1;GPC3;BMP7;WT1;PDGFRB;OSR1;MYC;PTCH1;STAT1	rs117027107;rs7729723;rs149561060;rs55756197;rs117996720;rs216151;rs851066;rs4733550;rs118043221;rs62179913	2.65;2.06;2.05;1.75;1.75;1.61;1.38;1.34;1.31;0.84
GOBP_VASCULAR_PROCESS_IN_CIRCULATORY_SYSTEM	0.908479	0.189352	0.902316	263	20480	KCNA5;INSR;SLCO3A1;GRIP2;ASIC2;ABL1;SLC5A1;SLC6A4;ADRA1A;SLC22A3	rs9919705;rs57295319;rs28704975;rs34951957;rs113351607;rs894241;rs3859834;rs113153446;rs523851;rs316171	6.41;5.28;4.31;3.87;3.81;3.79;3.69;3.43;3.31;3.23
GOBP_BRANCH_ELONGATION_OF_AN_EPITHELIUM	1.42629	0.189989	0.902842	18	985	SPRY1;SHH;SPRY2;FGF1;HNF1B;AREG;YAP1;HOXD13;BMP4;ESR1	rs300555;rs117027107;rs9531047;rs2052006;rs1859212;rs1389954;rs11225133;rs847148;rs72680512;rs2982712	3.38;2.65;2.56;2.40;2.36;2.30;2.22;2.00;1.85;1.77
GOBP_POSITIVE_REGULATION_OF_B_CELL_PROLIFERATION	2.11019	0.19004	0.902917	45	3019	TIRAP;NCKAP1L;EPHB2;VAV3;MIF;BST1;TICAM1;PELI1;TFRC;IL7	rs56207600;rs1022232;rs10917285;rs11185181;rs74942981;rs2302467;rs8113825;rs17753018;rs9876549;rs11774354	4.07;3.01;2.98;2.81;2.72;2.71;2.66;2.61;2.56;2.51
GOBP_POSITIVE_REGULATION_OF_SKELETAL_MUSCLE_TISSUE_DEVELOPMENT	1.69531	0.190821	0.90457	19	1296	SHH;FLOT1;CDON;MTM1;DLL1;MYF6;WNT3A;IGF2;MYOG;BCL2	rs117027107;rs6915638;rs4540843;rs12559957;rs2344740;rs73150798;rs6672601;rs138776338;rs10920549;rs2448806	2.65;2.62;2.52;2.03;1.94;1.89;1.88;1.51;1.50;1.49
GOBP_REGULATED_EXOCYTOSIS	1.61908	0.190884	0.904707	219	17280	SYN1;ERC2;SV2C;KCNB1;LGALS9;AP1G1;CPLX1;NLRP5;REST;WNT7A	rs12012797;rs56242225;rs2937715;rs237465;rs4795911;rs79489472;rs73207791;rs56355090;rs1961950;rs1433359	4.92;4.64;3.67;3.60;3.50;3.45;3.39;3.36;3.29;3.24
GOBP_POSITIVE_REGULATION_OF_TRANSLATIONAL_INITIATION	1.42264	0.190941	0.904878	27	1322	DAZL;NCK1;DDX3X;PPP1R15A;LARP1;EIF2AK4;DNAJC3;MTOR;YTHDF1;POLR2G	rs12107037;rs6773440;rs787088;rs73063535;rs17560103;rs2412473;rs7323703;rs2878409;rs1535155;rs12808085	3.66;3.08;2.68;2.45;2.41;2.16;2.14;2.09;2.07;2.02
GOBP_REGULATION_OF_HEART_GROWTH	2.00224	0.191521	0.906633	71	6286	ERBB4;SAV1;CXADR;VGLL4;FOXP1;TGFBR2;TBX5;PI16;PPARA;HAMP	rs55866026;rs3015455;rs11702298;rs62245824;rs6786408;rs1995450;rs17731569;rs9296204;rs9615416;rs12976524	4.74;4.30;4.06;3.81;3.60;3.53;3.06;3.00;2.87;2.79
GOBP_NEURON_PROJECTION_GUIDANCE	0.477548	0.192729	0.909861	218	22490	NTN1;UNC5C;NFIB;ROBO1;ROBO2;PRKCQ;CNTN4;SLIT3;B3GNT2;CNTN5	rs62068228;rs13141728;rs72700585;rs73129022;rs13090400;rs6602705;rs10510251;rs2668054;rs28634929;rs36077830	3.91;3.81;3.67;3.65;3.65;3.62;3.62;3.61;3.46;3.40
GOBP_RESPONSE_TO_ACID_CHEMICAL	1.6386	0.193085	0.910811	127	8737	MIR224;SESN3;KCNB1;SH3BP4;CPEB3;SLC7A5;VEGFA;CPEB1;MTHFR;HNRNPD	rs1047251;rs677549;rs237465;rs6732999;rs855708;rs12928763;rs699946;rs28593415;rs198372;rs7668877	4.20;3.94;3.60;3.16;3.07;3.04;3.04;2.90;2.88;2.87
GOBP_NEGATIVE_REGULATION_OF_MRNA_PROCESSING	1.0845	0.19333	0.911327	24	1413	RBM20;HNRNPA2B1;C1QBP;PTBP1;SRSF6;PCBP4;U2AF2;SRSF9;CELF4;SFSWAP	rs2007551;rs4722587;rs12602483;rs184978907;rs2064279;rs111632417;rs74628226;rs1616443;rs17653567;rs61936370	3.27;3.01;2.65;2.57;2.53;2.52;2.35;2.22;2.15;2.05
GOBP_REGULATION_OF_MUSCLE_TISSUE_DEVELOPMENT	1.85778	0.193438	0.91134	44	2707	LUC7L;SHH;FLOT1;CDON;CENPF;YBX3;LOX;MTM1;SMAD3;DLL1	rs2858007;rs117027107;rs6915638;rs4540843;rs2807660;rs2418097;rs2914585;rs12559957;rs16950687;rs2344740	3.11;2.65;2.62;2.52;2.21;2.14;2.04;2.03;1.97;1.94
GOBP_REGULATION_OF_CELLULAR_CARBOHYDRATE_CATABOLIC_PROCESS	2.56917	0.193534	0.911351	12	823	RPTOR;MTOR;PPP1R3B;SCARB2;PGAM1;INS;PHKG2;MLST8;TP53;GSK3A	rs10468603;rs2878409;rs74658290;rs12499989;rs7090847;rs138776338;rs72793372;rs3217255;rs62062581;rs111707960	2.32;2.09;1.72;1.57;1.53;1.51;1.42;1.33;1.18;1.07
GOBP_REGULATION_OF_CYTOSOLIC_CALCIUM_ION_CONCENTRATION	1.17414	0.193546	0.911352	61	5858	ERC2;TRPC5;BOK;ITPR1;GRM1;SLC8A1;TUNAR;RYR2;GRM5;RYR1	rs56242225;rs3027784;rs7558942;rs9857776;rs362842;rs12465274;rs2147604;rs2010033;rs308774;rs2116869	4.64;4.55;3.27;3.26;3.14;3.07;2.97;2.86;2.81;2.53
GOBP_OLIGODENDROCYTE_DIFFERENTIATION	1.00424	0.193729	0.911374	101	6329	TENM4;ASPA;BOK;NKX6-2;EIF2B4;MAG;VTN;CNTN2;SHH;PTEN	rs598792;rs9905037;rs7558942;rs2804006;rs11684134;rs12976524;rs8076949;rs2802847;rs117027107;rs12781238	4.41;3.43;3.27;3.23;2.95;2.79;2.68;2.67;2.65;2.59
GOBP_BONE_RESORPTION	2.0857	0.194082	0.912219	64	4550	CARTPT;SNX10;TPP1;NOX4;S1PR1;HAMP;TFRC;INPP5D;MC4R;IL7	rs10050910;rs6461931;rs61667388;rs4598673;rs4987248;rs12976524;rs9876549;rs72984219;rs72973937;rs11774354	3.54;3.26;3.22;3.06;2.89;2.79;2.56;2.52;2.52;2.51
GOBP_FOREBRAIN_GENERATION_OF_NEURONS	1.97644	0.1945	0.912422	51	3067	ZMIZ1;NDNF;DCT;LHX5;NRP1;DISC1;GATA2;SOX1;NRP2;NKX2-1	rs704016;rs72684094;rs12868588;rs7297053;rs72788110;rs1331056;rs75356597;rs9577603;rs849561;rs10148553	4.88;3.67;3.32;3.11;2.93;2.85;2.76;2.59;2.39;2.33
GOBP_NEGATIVE_REGULATION_OF_ACTIVATED_T_CELL_PROLIFERATION	2.3425	0.194651	0.912496	15	895	LGALS9;MIR181C;PRNP;LILRB4;SCRIB;LRRC32;PDCD1LG2;CASP3;CRTAM;PRKAR1A	rs4795911;rs345630;rs2735678;rs8101787;rs56081632;rs72934351;rs7020418;rs2001871;rs12576782;rs67000278	3.50;2.16;2.09;2.07;2.07;2.01;1.92;1.91;1.72;1.71
GOBP_POSTSYNAPTIC_ACTIN_CYTOSKELETON_ORGANIZATION	2.19586	0.194878	0.912781	10	1142	ACTBL2;NOS1AP;ACTB;SRCIN1;EZR;FARP1;CPNE6;RAC3;ACTG1;WASF2	rs10053539;rs72700136;rs62453414;rs4795294;rs2291389;rs7331625;rs9743655;rs146351637;rs12453251;rs111871083	3.45;2.83;2.54;2.47;2.07;2.04;1.74;1.38;1.17;1.13
GOBP_NEGATIVE_REGULATION_OF_CARBOHYDRATE_METABOLIC_PROCESS	2.3839	0.195007	0.913183	46	2709	FBP1;GCKR;PPARA;FOXA2;IER3;ADIPOQ;SOGA1;MIDN;GSK3B;COX11	rs586140;rs12464368;rs9615416;rs1203915;rs6915638;rs35355779;rs6101995;rs72979542;rs189174;rs8070668	3.77;2.89;2.87;2.77;2.62;2.60;2.52;2.31;2.20;2.19
GOBP_ORGANIC_ACID_TRANSPORT	1.59452	0.195021	0.913227	343	22269	SLCO3A1;SLC25A21;NMB;AKR1C4;SLC19A2;PLA2G1B;TRPV1;SLC22A3;SH3BP4;GRM1	rs28704975;rs4368077;rs150079613;rs7477097;rs1894691;rs1179440;rs9905037;rs316171;rs6732999;rs362842	4.31;3.96;3.64;3.59;3.58;3.45;3.43;3.23;3.16;3.14
GOBP_FERTILIZATION	1.19409	0.196211	0.916931	180	10724	PRDM14;NLRP5;SPATA22;CCT7;PLCB1;ZAN;EHMT2;HSPA1L;SPTBN4;LYZL6	rs6472506;rs56355090;rs8080264;rs526106;rs6118228;rs2553023;rs146535109;rs146535109;rs16974365;rs71381488	3.62;3.36;3.35;3.33;3.20;3.15;3.14;3.14;3.06;3.01
GOBP_NEURONAL_STEM_CELL_POPULATION_MAINTENANCE	0.991381	0.196343	0.91719	23	1345	SRRT;REST;JAG1;SS18;PRRX1;CDH2;HES1;DLL1;MCPH1;FANCC	rs11771518;rs1961950;rs2273061;rs765529;rs11811206;rs593887;rs13066559;rs2344740;rs60626139;rs7872939	3.74;3.29;2.74;2.18;2.10;2.03;1.96;1.94;1.76;1.75
GOBP_LOCOMOTORY_BEHAVIOR	2.0992	0.196887	0.917629	197	16314	FGF12;PRKCE;DDHD2;NAV2;GRM6;GRM1;ALK;LMX1A;SPTBN4;HTRA2	rs74714235;rs751237;rs72644707;rs1813876;rs59419082;rs362842;rs116016471;rs17468805;rs16974365;rs7556852	5.42;4.68;3.78;3.43;3.34;3.14;3.07;3.07;3.06;3.05
GOBP_NEURON_RECOGNITION	1.94522	0.197232	0.917908	46	7930	CRTAC1;ROBO1;ROBO2;CNTN4;CNTNAP2;DSCAML1;EPHB2;GAP43;NRP1;OPCML	rs894378;rs73129022;rs13090400;rs10510251;rs13223832;rs12797557;rs10917285;rs4831117;rs72788110;rs12272691	3.89;3.65;3.65;3.62;3.33;2.98;2.98;2.94;2.93;2.74
GOBP_MITOCHONDRION_MORPHOGENESIS	1.45514	0.197278	0.917944	20	1829	PID1;POLDIP2;MYH14;BAX;NUBPL;BCL2L1;MTM1;DNM1L;FIS1;FEZ1	rs60937332;rs8076949;rs113635247;rs73063535;rs2890046;rs6060359;rs12559957;rs9971873;rs56896054;rs676393	4.02;2.68;2.60;2.45;2.16;2.03;2.03;2.00;1.94;1.94
GOBP_CELLULAR_RESPONSE_TO_GLUCAGON_STIMULUS	1.3436	0.197405	0.918047	10	995	GLP2R;GJB2;GLP1R;ADCY8;FGF21;CYSLTR2;ASS1;CPS1;GCGR;ARG1	rs35384557;rs1537787;rs10305532;rs976267;rs12976705;rs117970328;rs35781046;rs72932405;rs111930810;rs28612296	2.95;2.58;2.49;2.08;1.99;1.64;1.49;1.45;1.11;0.86
GOBP_NEGATIVE_REGULATION_OF_UBIQUITIN_PROTEIN_TRANSFERASE_ACTIVITY	1.34155	0.197663	0.918296	22	1109	ABL1;MAD2L2;BUB3;BUB1B;SMAD7;RPS7;CDC20;DTX3L;BAG2;USP44	rs894241;rs7414943;rs2246451;rs62020054;rs1319951;rs199600875;rs4660731;rs78120455;rs12202723;rs11108116	3.79;2.89;2.65;2.63;2.28;2.03;1.92;1.86;1.83;1.76
GOBP_CELLULAR_RESPONSE_TO_OXIDISED_LOW_DENSITY_LIPOPROTEIN_PARTICLE_STIMULUS	1.5031	0.197699	0.91833	12	661	MIR146A;TICAM1;ADTRP;AKT1;MIA3;SMPD3;CD68;TLR6;MYD88;CD36	rs4921289;rs8113825;rs210933;rs45598737;rs74145503;rs12444616;rs12946520;rs34293100;rs6790536;rs148083940	3.60;2.66;2.51;1.96;1.81;1.79;1.77;1.48;1.38;1.36
GOBP_REGULATION_OF_PROTEIN_CATABOLIC_PROCESS_IN_THE_VACUOLE	1.88569	0.197757	0.918387	11	673	RNF128;LRP2;USP8;CD81;LDLR;VPS35;MGAT3;LRP1;LAPTM4B;ATP13A2	rs12857597;rs4668124;rs12595107;rs2898880;rs379309;rs72816873;rs2413592;rs3024979;rs10282842;rs2235931	4.10;2.98;2.36;2.30;2.18;2.07;1.94;1.73;1.40;1.04
GOBP_NEGATIVE_REGULATION_OF_BONE_MINERALIZATION	1.51788	0.198325	0.918938	18	948	GREM1;PTK2B;PTH;FGF23;BCOR;ECM1;ENPP1;TRPM4;SRGN;GATA1	rs62001858;rs17057065;rs4643056;rs12809281;rs184356553;rs71580314;rs6926879;rs7247960;rs72807614;rs113966884	2.43;2.33;2.29;2.26;2.24;2.07;2.05;1.77;1.62;1.60
GOBP_FC_RECEPTOR_SIGNALING_PATHWAY	0.970771	0.198415	0.91902	52	4798	PRKCE;ABL1;PRKCQ;CLEC4D;CLEC4E;VAV3;FCER1G;VAV1;MAPK10;MAPK9	rs751237;rs894241;rs6602705;rs61919199;rs61919199;rs11185181;rs2502808;rs331680;rs376337336;rs75364253	4.68;3.79;3.62;2.89;2.89;2.81;2.71;2.64;2.43;2.38
GOBP_CELLULAR_LIPID_CATABOLIC_PROCESS	1.33	0.198486	0.919032	218	14264	EHHADH;DDHD2;GPLD1;NEU3;ACER2;PLCB1;NEU1;PNPLA1;AOAH;GPCPD1	rs13093563;rs72644707;rs2744584;rs997465;rs10125976;rs6118228;rs146535109;rs6457895;rs11761382;rs74882708	3.89;3.78;3.57;3.44;3.22;3.20;3.14;3.00;3.00;2.95
GOBP_ASPARTATE_FAMILY_AMINO_ACID_METABOLIC_PROCESS	1.22687	0.198669	0.919062	45	2699	SLC25A21;MSRA;ASPA;MTHFR;PLOD2;NIT2;ASPG;PLOD3;MAT1A;MTR	rs4368077;rs76034192;rs9905037;rs198372;rs998224;rs277639;rs34839045;rs3177697;rs4934028;rs2297861	3.96;3.67;3.43;2.88;2.40;2.35;2.34;2.24;2.23;2.20
GOBP_NEGATIVE_REGULATION_OF_AXON_EXTENSION_INVOLVED_IN_AXON_GUIDANCE	1.78315	0.199	0.919067	28	2429	SEMA4F;SEMA4G;NRP1;SEMA6A;SEMA3C;SEMA4B;SEMA6D;SEMA5A;WNT3;SEMA3A	rs1500786;rs807015;rs72788110;rs9327014;rs116894474;rs2352214;rs55724364;rs77953960;rs199528;rs13241380	3.39;3.10;2.93;2.84;2.58;2.40;2.38;2.36;2.29;2.28
GOBP_CARTILAGE_DEVELOPMENT_INVOLVED_IN_ENDOCHONDRAL_BONE_MORPHOGENESIS	1.67225	0.199238	0.91907	33	2201	TGFBR2;MMP13;CER1;GHR;COL1A1;RARG;RARB;TRIP11;RARA;ZMPSTE24	rs1995450;rs56960239;rs7862320;rs4866942;rs17639446;rs3825084;rs73048068;rs11628764;rs111474879;rs78261279	3.53;2.83;2.63;2.39;2.38;2.30;2.27;2.21;2.18;2.16
GOBP_CERAMIDE_CATABOLIC_PROCESS	1.79309	0.199585	0.919075	19	1282	NEU3;ACER2;NEU1;PRKCD;GBA2;NEU4;HEXA;HEXB;GALC;ACER1	rs997465;rs10125976;rs146535109;rs7615501;rs41277065;rs66668102;rs2288259;rs17670147;rs79828056;rs1982082	3.44;3.22;3.14;2.36;2.24;2.15;2.13;2.03;2.02;1.99
GOBP_NEGATIVE_REGULATION_OF_EPIDERMAL_GROWTH_FACTOR_RECEPTOR_SIGNALING_PATHWAY	1.36436	0.199942	0.91908	28	2439	EGFR;DAB2IP;RAB7A;RNF126;SOCS4;RNF115;CHMP6;PTPRJ;TSG101;SNX6	rs7801956;rs10985398;rs71330002;rs7249518;rs66999765;rs12133834;rs4969357;rs7113839;rs2643860;rs57991509	2.70;2.61;2.41;2.36;2.27;2.24;2.22;2.21;2.18;2.06
GOBP_FRUCTOSE_TRANSMEMBRANE_TRANSPORT	0.974334	0.200039	0.919081	10	660	SLC5A10;SLC2A11;SLC2A7;SLC2A5;SLC2A6;SLC2A9;SLC26A5;SLC2A2;SLC2A3;SLC2A8	rs2472692;rs74942981;rs2401422;rs2401422;rs13283610;rs11728377;rs17151558;rs79863027;rs6488801;rs12004532	2.83;2.72;2.31;2.31;2.08;1.71;1.67;1.34;1.07;0.60
GOBP_POSITIVE_REGULATION_OF_VIRAL_LIFE_CYCLE	1.5692	0.200256	0.919084	24	2083	LGALS9;TMPRSS4;CD4;FMR1;CLEC4G;CD209;KPNA6;AXL;TSG101;TMPRSS2	rs4795911;rs876479;rs35717080;rs143226079;rs12986314;rs12986314;rs11584993;rs6508974;rs2643860;rs76428198	3.50;2.55;2.51;2.46;2.42;2.42;2.22;2.20;2.18;2.06
GOBP_DORSAL_VENTRAL_NEURAL_TUBE_PATTERNING	0.953067	0.2005	0.919088	22	1312	PRKACB;SHH;GORAB;MKS1;RNF220;GLI3;FOXA1;WNT3A;GSC;BMP4	rs147322175;rs117027107;rs59597570;rs1987665;rs12411163;rs147917139;rs11846416;rs6672601;rs73341546;rs72680512	3.31;2.65;2.27;2.22;2.22;2.18;1.88;1.88;1.86;1.85
GOBP_REGULATION_OF_EXOCYTOSIS	1.22515	0.200522	0.919088	183	15043	SYN1;SV2C;KCNB1;LGALS9;AP1G1;CPLX1;REST;WNT7A;PRKCG;SYT10	rs12012797;rs2937715;rs237465;rs4795911;rs79489472;rs73207791;rs1961950;rs1433359;rs60166062;rs12316201	4.92;3.67;3.60;3.50;3.45;3.39;3.29;3.24;3.18;3.05
GOBP_POSITIVE_REGULATION_OF_PODOSOME_ASSEMBLY	1.93321	0.200803	0.919092	11	547	FSCN1;ARHGEF5;MAPK9;CAPG;LCP1;SRC;TNF;IL5;RHOA;MSN	rs3807588;rs12670370;rs75364253;rs113201811;rs66984216;rs754625;rs6920486;rs80097481;rs141260127;rs146540695	3.11;2.43;2.38;2.11;1.83;1.68;1.64;1.56;1.22;1.20
GOBP_REGULATION_OF_MONOATOMIC_ANION_TRANSPORT	1.99866	0.200824	0.919092	19	1284	GABRE;GRM5;CA2;ATP8B1;PDZK1;PRNP;RIPK1;AHCYL1;PTAFR;ANO9	rs1047251;rs308774;rs9329911;rs62092651;rs12133834;rs2735678;rs6596944;rs10745307;rs76812985;rs7484182	4.20;2.81;2.62;2.31;2.24;2.09;1.90;1.85;1.58;1.54
GOBP_REGULATION_OF_T_CELL_RECEPTOR_SIGNALING_PATHWAY	1.91138	0.201285	0.919121	43	2482	CD226;BCL10;KCNN4;PVRIG;CARD11;PHPT1;TESPA1;CD81;LGALS3;CD160	rs17208329;rs7524465;rs57339845;rs13240468;rs6461802;rs17250239;rs62623446;rs2898880;rs66999765;rs12133834	2.75;2.72;2.52;2.44;2.41;2.40;2.37;2.30;2.27;2.24
GOBP_PYRIMIDINE_RIBONUCLEOSIDE_TRIPHOSPHATE_METABOLIC_PROCESS	1.83103	0.201448	0.91919	17	943	NME7;NME4;UCK2;CTPS2;UCK1;ENTPD4;CAD;AK3;NME6;UCKL1	rs1200131;rs141210831;rs57096423;rs2005703;rs946713;rs17696121;rs11679220;rs445641;rs73072383;rs4809241	3.36;2.53;2.39;2.38;2.00;1.72;1.72;1.67;1.57;1.54
GOBP_POSITIVE_REGULATION_OF_LAMELLIPODIUM_ORGANIZATION	1.07723	0.201598	0.919255	35	2452	NCKAP1;CLRN1;FSCN1;BRK1;RREB1;ACTR3;PLCE1;CYFIP1;MTOR;RAC1	rs148384538;rs67205702;rs3807588;rs165501;rs57963134;rs17046870;rs12780491;rs892483;rs2878409;rs6942723	5.97;3.20;3.11;2.91;2.70;2.61;2.49;2.13;2.09;2.08
GOBP_PROTEIN_O_LINKED_GLYCOSYLATION_VIA_THREONINE	1.87633	0.201653	0.919279	10	1246	GALNT2;GALNT1;GALNT13;GALNTL6;GALNT16;GALNT3;GALNT6;EOGT;GALNT11;GALNT4	rs2983376;rs1424413;rs74985386;rs78913783;rs1303450;rs72883341;rs72644883;rs62254240;rs62479995;rs113417621	2.61;2.44;2.09;2.04;1.90;1.73;1.64;1.63;1.59;1.17
GOBP_POSITIVE_REGULATION_OF_PEPTIDYL_TYROSINE_PHOSPHORYLATION	0.863318	0.201964	0.919412	179	12533	ERBB4;TGFA;CD44;ABL1;ADRA1A;DOK7;ANGPT4;EPO;NOX4;VEGFA	rs55866026;rs1839203;rs2785180;rs894241;rs523851;rs916189;rs75694956;rs2553023;rs4598673;rs699946	4.74;3.90;3.82;3.79;3.31;3.30;3.21;3.15;3.06;3.04
GOBP_CGMP_METABOLIC_PROCESS	1.69766	0.202188	0.919508	14	1517	PDE9A;NPPB;NPPA;PDE10A;PDE2A;GUCY1A2;NPR1;RORA;GUCY2C;NPPC	rs9653814;rs198372;rs198372;rs73039515;rs7924740;rs72998332;rs11264236;rs2140441;rs61920232;rs73000817	2.96;2.88;2.88;2.63;2.42;2.16;2.13;2.04;2.04;1.91
GOBP_RELEASE_OF_SEQUESTERED_CALCIUM_ION_INTO_CYTOSOL_BY_ENDOPLASMIC_RETICULUM	1.48437	0.202237	0.919529	36	5529	PDE4D;DMD;SLC8A1;RYR2;DHRS7C;CACNA1C;RYR1;CALM2;AKAP6;CHD7	rs13186687;rs7063535;rs12465274;rs2010033;rs17207836;rs35917745;rs2116869;rs12622488;rs10133229;rs10094422	4.74;3.58;3.07;2.86;2.86;2.56;2.53;2.51;2.36;2.35
GOBP_NEGATIVE_REGULATION_OF_PROTEIN_SECRETION	1.86247	0.202351	0.919577	76	4440	RHBDF1;MIR146A;KCNB1;SIRT4;REST;MIR766;CHGA;SERGEF;MIR210;RAB11FIP3	rs9924289;rs4921289;rs237465;rs1179440;rs1961950;rs146583477;rs10873430;rs2237938;rs61877776;rs141210831	4.29;3.60;3.60;3.45;3.29;3.26;2.67;2.55;2.54;2.53
GOBP_POSITIVE_REGULATION_OF_GRANULOCYTE_MACROPHAGE_COLONY_STIMULATING_FACTOR_PRODUCTION	0.189676	0.202411	0.919603	14	910	IL18;IL1B;PAEP;IL17D;LILRA2;SYK;CD80;CARD9;ISL1;TLR9	rs11432815;rs1143629;rs10776832;rs9579947;rs28384500;rs4744521;rs1485332;rs34626699;rs17340804;rs34514944	2.48;2.20;2.19;2.15;2.14;1.96;1.86;1.81;1.73;1.58
GOBP_INTRINSIC_APOPTOTIC_SIGNALING_PATHWAY_BY_P53_CLASS_MEDIATOR	1.25218	0.202591	0.91968	81	6954	WWOX;STK11;CD44;BOK;FHIT;ZNF385B;AEN;MIF;RRP8;PMAIP1	rs6564603;rs28841391;rs2785180;rs7558942;rs1158425;rs201431848;rs41276928;rs74942981;rs12270269;rs9957673	5.01;4.20;3.82;3.27;3.22;2.99;2.94;2.72;2.70;2.66
GOBP_REGULATION_OF_B_CELL_PROLIFERATION	1.57099	0.202622	0.919694	64	4327	TIRAP;MNDA;TYROBP;PKN1;NCKAP1L;EPHB2;VAV3;CD22;MIF;BST1	rs56207600;rs10908694;rs4806237;rs57525801;rs1022232;rs10917285;rs11185181;rs12976524;rs74942981;rs2302467	4.07;4.03;3.25;3.10;3.01;2.98;2.81;2.79;2.72;2.71
GOBP_SHORT_TERM_MEMORY	1.31736	0.202636	0.919699	11	641	SERPINF1;CUX2;RCAN1;SLC2A4;PTCHD1;CHRNA7;BRINP1;MDK;ADNP;NPAS4	rs8074026;rs73197964;rs34423922;rs12946520;rs73205366;rs6494249;rs140844785;rs78612907;rs6091231;rs76422502	3.20;2.17;2.11;1.77;1.75;1.62;1.50;1.50;1.16;1.04
GOBP_REGULATION_OF_B_CELL_DIFFERENTIATION	1.30372	0.202678	0.919717	34	2309	HMGB3;NCKAP1L;INPP5D;IL7;SFRP1;BCL6;PCID2;CARD11;CR1;MMP14	rs760042;rs1022232;rs72984219;rs11774354;rs34801356;rs9290864;rs12858483;rs6461802;rs11118209;rs12892526	4.10;3.01;2.52;2.51;2.49;2.48;2.41;2.41;2.24;2.18
GOBP_PROTEIN_LOCALIZATION_TO_EXTRACELLULAR_REGION	1.37902	0.203021	0.919864	371	26959	KCNA5;PRKCE;RHBDF1;HCAR2;ACHE;MIR146A;KCNB1;GPLD1;CARTPT;SIRT4	rs9919705;rs751237;rs9924289;rs11059711;rs11771518;rs4921289;rs237465;rs2744584;rs10050910;rs1179440	6.41;4.68;4.29;4.16;3.74;3.60;3.60;3.57;3.54;3.45
GOBP_ROOF_OF_MOUTH_DEVELOPMENT	1.77304	0.203447	0.921005	91	6799	WDPCP;MMP25;NPRL3;TGFBR2;TBX3;ARID5B;LOXL3;WNT7A;EPHB2;WNT11	rs115202447;rs552515046;rs9924289;rs1995450;rs7302926;rs77968426;rs759075;rs1433359;rs10917285;rs681836	5.01;4.51;4.29;3.53;3.48;3.34;3.24;3.24;2.98;2.91
GOBP_POLYOL_METABOLIC_PROCESS	0.739953	0.203957	0.922521	109	7366	COQ3;CD244;MTMR2;INPP5A;ACER2;PLCB1;PCBD2;LRP2;NTSR1;ITPK1	rs182613;rs529902464;rs7111540;rs2804006;rs10125976;rs6118228;rs111839413;rs4668124;rs111956194;rs1740692	4.43;3.71;3.42;3.23;3.22;3.20;3.10;2.98;2.89;2.80
GOBP_POSITIVE_REGULATION_OF_PROTEIN_LOCALIZATION_TO_MEMBRANE	1.57227	0.204173	0.92271	99	6953	PRKCE;KCNB1;ANK3;SORBS1;EPHB2;STAC;EGFR;MTCL1;HRAS;DPP10	rs751237;rs237465;rs2018783;rs1410596;rs10917285;rs73056097;rs7801956;rs4798704;rs61877776;rs1347502	4.68;3.60;3.15;3.09;2.98;2.83;2.70;2.62;2.54;2.46
GOBP_N_ACETYLNEURAMINATE_METABOLIC_PROCESS	1.60984	0.204871	0.923476	12	770	GNPDA2;ST6GAL1;ST3GAL1;RENBP;CMAS;GNPDA1;NPL;GNE;HOGA1;AMDHD2	rs1491324;rs7635748;rs7832304;rs73247640;rs7304110;rs252094;rs34794467;rs10972856;rs118120964;rs531541257	3.69;3.68;2.45;2.10;2.04;1.99;1.93;1.70;1.67;1.14
GOBP_NEGATIVE_REGULATION_OF_CALCINEURIN_MEDIATED_SIGNALING	1.65083	0.204922	0.923533	15	790	GSK3B;RCAN1;HOMER2;PRNP;MTOR;FHL2;MYOZ1;CHP1;ATP2B4;HOMER3	rs189174;rs34423922;rs17841165;rs2735678;rs2878409;rs2118291;rs9664186;rs7166556;rs72743699;rs8109503	2.20;2.11;2.10;2.09;2.09;2.09;1.87;1.71;1.60;1.25
GOBP_EPOXYGENASE_P450_PATHWAY	1.25368	0.205339	0.92399	18	1022	CYP4F12;CYP4A11;CYP2C8;CYP2C19;CYP2C9;CYP2S1;CYP4F2;CYP2C18;CYP2A13;CYP2F1	rs11667849;rs4339810;rs4643012;rs11188092;rs9332212;rs6508974;rs7258861;rs12247175;rs1645678;rs1645678	2.80;2.65;2.63;2.31;2.24;2.20;1.98;1.94;1.92;1.92
GOBP_REGULATION_OF_LYSOSOMAL_LUMEN_PH	2.43522	0.205468	0.924131	28	1353	TMEM199;TMEM106B;CLN5;PPT1;TMEM175;LRRK2;SNAPIN;CLN6;TCIRG1;CLN3	rs8076949;rs62448695;rs73537762;rs6671113;rs28671147;rs10878208;rs11264236;rs141612852;rs12418239;rs28502521	2.68;2.48;2.41;2.39;2.38;2.32;2.13;2.05;2.03;1.93
GOBP_PROTEIN_IMPORT_INTO_PEROXISOME_MATRIX	1.94092	0.205607	0.924283	15	1053	PEX12;PEX26;PEX13;PEX16;USP9X;PEX1;LONP2;PEX2;PEX5L;TRIM37	rs4531775;rs56168430;rs3108630;rs4756039;rs1244539;rs17164617;rs75797074;rs17367519;rs114456261;rs8079298	3.11;2.66;2.09;1.87;1.82;1.68;1.66;1.58;1.54;1.44
GOBP_REGULATION_OF_SYNAPSE_MATURATION	1.83421	0.205935	0.924464	18	1784	DISC1;NRXN1;C1QL2;YWHAZ;DAB2IP;NFATC4;ARHGEF15;RELN;VPS35;NEUROD2	rs1331056;rs17041094;rs12466015;rs13266662;rs10985398;rs10483285;rs4791663;rs619438;rs72816873;rs116950586	2.85;2.80;2.75;2.63;2.61;2.32;2.14;2.09;2.07;1.92
GOBP_FACULTATIVE_HETEROCHROMATIN_FORMATION	2.05165	0.205942	0.924467	42	2556	ATF7IP;AICDA;SETDB2;RRP8;SMARCA5;MBD3L5;MBD3L2;MBD3L3;MBD3L4;BEND3	rs10846002;rs61919199;rs73487481;rs12270269;rs12647080;rs2967666;rs2967666;rs2967666;rs2967666;rs9373923	2.89;2.89;2.74;2.70;2.38;2.32;2.32;2.32;2.32;2.17
GOBP_REGULATION_OF_STEM_CELL_DIVISION	1.4023	0.205962	0.924477	12	903	PRDM15;SMYD5;ESRRB;NCOA3;MIR145;MLLT3;EVI2B;NAP1L2;SOX17;LBH	rs13048349;rs526106;rs11625043;rs6090714;rs10515627;rs224008;rs113615164;rs6648197;rs76858147;rs75672546	3.40;3.33;2.84;2.82;2.24;2.17;2.07;1.40;1.19;0.93
GOBP_POSITIVE_REGULATION_OF_NF_KAPPAB_TRANSCRIPTION_FACTOR_ACTIVITY	1.64317	0.206206	0.924589	158	11773	SLCO3A1;TIRAP;RFPL2;PRKCQ;LGALS9;PLA2G1B;RIPK4;HSPA1B;HSPA1A;CD40LG	rs28704975;rs56207600;rs3859834;rs6602705;rs4795911;rs1179440;rs13048349;rs146535109;rs146535109;rs175738	4.31;4.07;3.69;3.62;3.50;3.45;3.40;3.14;3.14;3.10
GOBP_NEGATIVE_REGULATION_OF_OXIDATIVE_STRESS_INDUCED_CELL_DEATH	1.68963	0.206282	0.924625	52	2613	MIRLET7B;REST;HTRA2;TXN;PDE8A;MIR29B1;FBXO7;LRRK2;NR4A3;TSC1	rs6008967;rs1961950;rs7556852;rs13294400;rs62022521;rs157928;rs9609555;rs10878208;rs2900223;rs615667	3.34;3.29;3.05;2.52;2.47;2.43;2.40;2.32;2.31;2.31
GOBP_NEGATIVE_REGULATION_OF_CELL_MATRIX_ADHESION	1.71714	0.207099	0.925001	38	3092	MMP12;ARHGAP6;ACER2;APOD;JAG1;PTEN;BCL6;MYOC;ACVRL1;MIR192	rs72983521;rs5979438;rs10125976;rs73212254;rs2273061;rs12781238;rs9290864;rs2220556;rs35680116;rs149219294	4.16;4.06;3.22;3.05;2.74;2.59;2.48;2.47;2.45;2.45
GOBP_MONOATOMIC_ANION_TRANSPORT	1.24499	0.207121	0.925012	145	10708	GABRE;SLC5A1;ANO4;GABRB1;SLC4A7;GABRG2;OSTM1;GABRA4;CLCN6;ANO3	rs1047251;rs3859834;rs7297530;rs1992455;rs2087760;rs440218;rs2071946;rs17459996;rs198372;rs7129590	4.20;3.69;3.42;3.28;3.05;2.96;2.96;2.94;2.88;2.84
GOBP_POLYSACCHARIDE_CATABOLIC_PROCESS	1.3436	0.207376	0.925129	18	1313	PGM2;AOAH;PYGL;CHIA;MGAM;GABARAPL1;PPP1R3B;RB1CC1;AGL;INS	rs870953;rs11761382;rs12431974;rs12117929;rs4725565;rs7135072;rs74658290;rs78629169;rs72725937;rs138776338	3.11;3.00;2.30;2.25;1.92;1.77;1.72;1.60;1.52;1.51
GOBP_GLIAL_CELL_DERIVED_NEUROTROPHIC_FACTOR_RECEPTOR_SIGNALING_PATHWAY	1.42185	0.207607	0.925236	10	1079	SULF2;GFRA4;GFRA2;RET;SULF1;GFRAL;GATA3;GFRA1;GFRA3;GDF15	rs872111;rs4987244;rs4872474;rs34596849;rs2725088;rs1502196;rs374641;rs12414617;rs17228325;rs11673604	4.26;3.07;2.73;2.28;2.27;2.13;1.84;1.65;1.50;1.32
GOBP_EPITHELIAL_CELL_PROLIFERATION_INVOLVED_IN_PROSTATE_GLAND_DEVELOPMENT	1.68353	0.208057	0.925399	11	531	STK11;SERPINF1;WDR77;SHH;CDKN1B;EAF2;CTNNB1;NOTCH1;NKX3-1;AR	rs28841391;rs8074026;rs72695203;rs117027107;rs112116012;rs9882312;rs77112271;rs56655553;rs4872179;rs5964601	4.20;3.20;3.16;2.65;1.94;1.79;1.44;1.42;1.23;1.17
GOBP_REGULATION_OF_NUCLEAR_CELL_CYCLE_DNA_REPLICATION	0.967646	0.208109	0.925409	13	755	AICDA;BCL6;DBF4;ZMPSTE24;DACH1;NUGGC;INO80;CDT1;WIZ;CDC7	rs61919199;rs9290864;rs147530713;rs78261279;rs9572817;rs59528167;rs61648937;rs72813548;rs11670518;rs6675404	2.89;2.48;2.45;2.16;1.76;1.61;1.54;1.51;1.43;1.36
GOBP_RECEPTOR_MEDIATED_ENDOCYTOSIS	0.698359	0.208117	0.92541	253	20050	INSR;ACHE;SELE;RIN3;TGFBR2;NEU3;MTMR2;GAK;SIGLEC1;LRPAP1	rs57295319;rs11771518;rs3917438;rs56152605;rs1995450;rs997465;rs7111540;rs73207791;rs4815597;rs916189	5.28;3.74;3.69;3.64;3.53;3.44;3.42;3.39;3.38;3.30
GOBP_PHOTOTRANSDUCTION_VISIBLE_LIGHT	1.32949	0.208148	0.925416	19	1311	AIPL1;RP1;NMT2;CAMKMT;ABCA4;GRK4;PDE6C;GNA11;GRK7;RDH11	rs9907161;rs369240;rs10906837;rs698794;rs950283;rs1024322;rs143639188;rs34394156;rs17787802;rs56256221	3.18;2.65;2.63;2.46;2.40;2.25;2.07;1.93;1.91;1.78
GOBP_POSITIVE_REGULATION_OF_T_CELL_RECEPTOR_SIGNALING_PATHWAY	1.16228	0.20837	0.925459	15	925	CD226;BCL10;KCNN4;CARD11;TESPA1;CD81;LCK;TRAT1;PRKD2;ADA	rs17208329;rs7524465;rs57339845;rs6461802;rs62623446;rs2898880;rs11584993;rs10933967;rs111927052;rs12479560	2.75;2.72;2.52;2.41;2.37;2.30;2.22;2.03;1.98;1.49
GOBP_RESPONSE_TO_GRAVITY	2.27105	0.208389	0.925463	10	943	GHR;OTOP1;FOS;STX1A;PTAFR;NOX3;MSTN;FOSL1;BGLAP;CCNG1	rs4866942;rs9996024;rs8021070;rs6974571;rs76812985;rs17822847;rs111941704;rs55715348;rs7513351;rs2069362	2.39;2.05;2.04;1.96;1.58;1.46;1.17;1.09;0.84;0.45
GOBP_LIPID_GLYCOSYLATION	1.59054	0.20844	0.925472	11	672	ST3GAL4;GLT6D1;B4GALNT2;B4GALNT1;GBA2;B3GALT1;A3GALT2;ABO;SLC35C1;GBGT1	rs56207600;rs12553950;rs4794029;rs145477125;rs41277065;rs836653;rs12144672;rs36091105;rs7108887;rs35200151	4.07;3.80;2.51;2.36;2.24;2.14;2.10;1.81;1.77;1.27
GOBP_REGULATION_OF_PROTEIN_AUTOPHOSPHORYLATION	2.0024	0.208731	0.925528	42	2849	PDGFA;NEK10;VEGFA;RASSF2;DDX3X;ADIPOQ;CALM2;PPP2R5B;GREM1;CALM1	rs148332061;rs2087760;rs699946;rs2423051;rs787088;rs35355779;rs12622488;rs149219294;rs62001858;rs11159966	3.13;3.05;3.04;2.77;2.68;2.60;2.51;2.45;2.43;2.27
GOBP_HEPATICOBILIARY_SYSTEM_DEVELOPMENT	1.0521	0.208974	0.925575	141	8666	ELK1;FRZB;SULF2;TGFA;E2F8;TBX3;ARID5B;CCDC39;TAF10;SLC7A5	rs12012797;rs34215267;rs872111;rs1839203;rs45549043;rs7302926;rs77968426;rs73173902;rs61667388;rs12928763	4.92;4.84;4.26;3.90;3.54;3.48;3.34;3.25;3.22;3.04
GOBP_REGULATION_OF_CARDIAC_MUSCLE_CONTRACTION_BY_REGULATION_OF_THE_RELEASE_OF_SEQUESTERED_CALCIUM_ION	1.20131	0.209352	0.925648	22	3829	DMD;SLC8A1;RYR2;CACNA1C;CALM2;CALM1;TMEM38B;TMEM38A;HRC;CAMK2D	rs7063535;rs12465274;rs2010033;rs35917745;rs12622488;rs11159966;rs113855877;rs2098679;rs7247960;rs72680624	3.58;3.07;2.86;2.56;2.51;2.27;2.22;2.21;1.77;1.74
GOBP_ORGANISM_EMERGENCE_FROM_PROTECTIVE_STRUCTURE	1.76235	0.209405	0.925658	25	1309	CCDC62;ARHGDIG;ZFP14;AKAP3;BCOR;SMARCB1;SLC25A34;HS3ST6;PHF6;TBL1XR1	rs11059711;rs2858007;rs3111555;rs2267550;rs184356553;rs4428104;rs35495014;rs337285;rs139859148;rs111858057	4.16;3.11;2.68;2.33;2.24;2.07;2.00;1.97;1.85;1.73
GOBP_REGULATION_OF_MEMBRANE_REPOLARIZATION	2.04064	0.209694	0.9257	36	3573	KCNA5;NEDD4L;NPPA;NOS1AP;CACNA2D1;SCN4B;MIR29B1;AKAP6;KCNH2;KCNQ1	rs9919705;rs12605506;rs198372;rs72700136;rs254306;rs876479;rs157928;rs10133229;rs4148843;rs2898880	6.41;3.18;2.88;2.83;2.81;2.55;2.43;2.36;2.33;2.30
GOBP_DENDRITE_SELF_AVOIDANCE	2.08248	0.209696	0.9257	14	2654	CNTN4;DSCAML1;CNTN2;PALLD;CNTN6;ROBO4;ROBO3;EXT1;DSCAM;MYPN	rs10510251;rs12797557;rs2802847;rs62335509;rs6794738;rs11604758;rs11604758;rs11784788;rs28373070;rs1906719	3.62;2.98;2.67;2.56;2.43;2.37;2.37;2.00;1.94;1.80
GOBP_FOREBRAIN_NEURON_DIFFERENTIATION	1.58836	0.209851	0.925701	42	2453	ZMIZ1;NDNF;LHX5;NRP1;DISC1;GATA2;SOX1;NRP2;NKX2-1;SLC4A10	rs704016;rs72684094;rs7297053;rs72788110;rs1331056;rs75356597;rs9577603;rs849561;rs10148553;rs41267443	4.88;3.67;3.11;2.93;2.85;2.76;2.59;2.39;2.33;2.17
GOBP_LYMPHOCYTE_APOPTOTIC_PROCESS	1.0151	0.210119	0.925703	80	5339	PRKCQ;FOXP1;LGALS9;RPS6;PKN1;BAK1;CASP7;IDO1;PDCD1;MIF	rs6602705;rs6786408;rs4795911;rs10125976;rs57525801;rs55774724;rs11196454;rs78587687;rs28520318;rs74942981	3.62;3.60;3.50;3.22;3.10;3.07;2.96;2.85;2.84;2.72
GOBP_NEURAL_NUCLEUS_DEVELOPMENT	1.43904	0.210124	0.925703	61	4379	KIRREL3;NFIB;MBP;NDRG2;FGF9;ACTB;CALM2;YWHAH;CHRNB2;COX6B1	rs577149;rs72700585;rs73486813;rs1312749;rs263932;rs62453414;rs12622488;rs7364274;rs9427094;rs7247445	4.70;3.67;2.77;2.76;2.60;2.54;2.51;2.46;2.42;2.34
GOBP_AMINOGLYCAN_CATABOLIC_PROCESS	1.36699	0.210267	0.925704	31	1532	CD44;LYVE1;SGSH;STAB2;IDUA;CEMIP;CHIA;OVGP1;HEXA;CHI3L2	rs2785180;rs7941691;rs55831872;rs7296900;rs28671147;rs11072946;rs12117929;rs12117929;rs2288259;rs10857866	3.82;2.63;2.49;2.39;2.38;2.38;2.25;2.25;2.13;2.07
GOBP_AMINOGLYCOSIDE_ANTIBIOTIC_METABOLIC_PROCESS	1.16063	0.210927	0.925709	10	850	AKR1C4;AKR1C3;AKR1B1;AKR7A2;AKR1A1;AKR1C2;AKR1C1;SLC34A1;CBR4;AKR1B10	rs7477097;rs4357593;rs117456364;rs7525961;rs114229845;rs10795222;rs10795222;rs2731676;rs111275568;rs7788953	3.59;2.78;2.46;1.75;1.61;1.60;1.60;1.39;1.19;1.09
GOBP_REGULATION_OF_PROTEIN_LOCALIZATION_TO_ENDOSOME	1.43753	0.211164	0.925711	13	962	ABHD17A;EZR;ABHD17C;MGAT3;DTX3L;EGF;ROCK2;RDX;SORL1;ABHD17B	rs8607;rs2291389;rs75874112;rs2413592;rs78120455;rs184537609;rs9679729;rs55808598;rs12789949;rs11143012	2.11;2.07;1.99;1.94;1.86;1.77;1.76;1.73;1.63;1.60
GOBP_LIPID_OXIDATION	0.868625	0.211306	0.925712	114	6864	EHHADH;ADIPOR1;SIRT4;APOD;PHYH;PPARA;ADIPOR2;ADIPOQ;DECR2;FABP1	rs13093563;rs7526304;rs1179440;rs73212254;rs4750322;rs9615416;rs11061907;rs35355779;rs141210831;rs2919871	3.89;3.59;3.45;3.05;2.94;2.87;2.74;2.60;2.53;2.53
GOBP_ELECTRON_TRANSPORT_CHAIN	2.44531	0.211306	0.925712	157	8827	NDUFA12;GHITM;IMMP2L;AKR1C4;UQCRFS1;NDUFA3;HAAO;NOX4;COX7B2;COX6A1	rs7133607;rs10887246;rs80269365;rs7477097;rs10418576;rs11883211;rs10181233;rs4598673;rs17459996;rs4767890	3.96;3.84;3.71;3.59;3.34;3.30;3.19;3.06;2.94;2.93
GOBP_HISTONE_H4_K16_ACETYLATION	1.60485	0.211408	0.925713	18	1091	MSL2;ZMPSTE24;ATG5;HCFC1;SMARCB1;AUTS2;BRCA1;PHF20;MSL3;PIH1D1	rs13065565;rs78261279;rs9372126;rs73247640;rs4428104;rs11773370;rs8176190;rs6060646;rs5935162;rs1864143	3.03;2.16;2.12;2.10;2.07;1.82;1.78;1.76;1.69;1.64
GOBP_GLUCOSE_6_PHOSPHATE_METABOLIC_PROCESS	1.12273	0.211674	0.925715	26	1491	RBKS;HK3;RPTOR;DERA;PRPS2;MTOR;HK1;GPI;PGLS;TKT	rs4465729;rs6556294;rs10468603;rs7310946;rs147945832;rs2878409;rs7917338;rs74461822;rs74546231;rs2230494	2.83;2.69;2.32;2.30;2.19;2.09;1.86;1.85;1.78;1.77
GOBP_HUMORAL_IMMUNE_RESPONSE	0.975384	0.211703	0.925715	223	12409	CFP;ST6GAL1;PLA2G1B;CCL13;KLK7;C2;DEFA4;DEFA1;DEFA6;DEFA1B	rs12012797;rs7635748;rs1179440;rs77786372;rs10423037;rs146535109;rs2615787;rs2615787;rs2615787;rs2615787	4.92;3.68;3.45;3.37;3.32;3.14;2.88;2.88;2.88;2.88
GOBP_ORNITHINE_METABOLIC_PROCESS	1.32204	0.211704	0.925715	10	473	AZIN1;HNF4A;SLC25A2;AZIN2;OTC;ARG2;ASL;ODC1;ALDH18A1;ARG1	rs10808381;rs576780374;rs758347;rs84314;rs181717098;rs56256221;rs78985891;rs2463458;rs10625012;rs28612296	3.27;2.39;2.15;1.95;1.89;1.78;1.37;1.16;1.11;0.86
GOBP_REGULATION_OF_B_CELL_RECEPTOR_SIGNALING_PATHWAY	1.53744	0.212185	0.925719	22	1752	FOXP1;CD22;PLCL2;PRKCB;GCSAM;PRKCH;CD81;LPXN;GPS2;NFAM1	rs6786408;rs12976524;rs7633382;rs112049972;rs902855;rs72728008;rs2898880;rs7124107;rs12946520;rs2076089	3.60;2.79;2.74;2.52;2.43;2.39;2.30;1.80;1.77;1.73
GOBP_SECONDARY_PALATE_DEVELOPMENT	1.53659	0.212213	0.925719	26	2029	MMP25;TGFBR2;WNT7A;WNT11;CHD7;JAG2;TBX1;TGFB3;LRRC32;TGFBR3	rs552515046;rs1995450;rs1433359;rs681836;rs10094422;rs3784231;rs72646967;rs11623887;rs72934351;rs77665972	4.51;3.53;3.24;2.91;2.35;2.35;2.20;2.18;2.01;1.90
GOBP_VITAMIN_TRANSMEMBRANE_TRANSPORT	1.82399	0.212272	0.92572	21	1478	SLC19A2;SLC44A4;LRP2;SLC23A2;SLC46A1;SLC22A2;SLC19A3;SCARB1;C2orf83;GC	rs1894691;rs146535109;rs4668124;rs2423051;rs8076949;rs545292;rs13012824;rs1031605;rs2048812;rs2131033	3.58;3.14;2.98;2.77;2.68;2.61;2.36;2.35;2.31;1.78
GOBP_NEGATIVE_REGULATION_OF_TORC1_SIGNALING	2.34882	0.212673	0.925723	20	1415	NPRL3;STK11;SESN3;WDR59;MIOS;SZT2;DEPDC5;KPTN;DEPTOR;SESN1	rs9924289;rs28841391;rs677549;rs35771859;rs11975945;rs12069733;rs7364274;rs12976215;rs12548223;rs117107554	4.29;4.20;3.94;3.03;2.74;2.52;2.46;2.38;2.21;2.16
GOBP_CELLULAR_RESPONSE_TO_ACID_CHEMICAL	1.00375	0.212846	0.925724	83	6024	MIR224;SESN3;SH3BP4;CPEB3;SLC7A5;VEGFA;CPEB1;HNRNPD;EGFR;COL6A1	rs1047251;rs677549;rs6732999;rs855708;rs12928763;rs699946;rs28593415;rs7668877;rs7801956;rs79533081	4.20;3.94;3.16;3.07;3.04;3.04;2.90;2.87;2.70;2.56
GOBP_MOLTING_CYCLE	1.15106	0.213174	0.925727	112	7240	SAV1;TRPV3;TNFRSF19;DSG4;CDH3;PDGFA;EPS8L3;EGFR;SHH;TP63	rs3015455;rs9905037;rs61745191;rs9951411;rs72785155;rs148332061;rs72705261;rs7801956;rs117027107;rs1515496	4.30;3.43;3.41;3.31;3.17;3.13;2.92;2.70;2.65;2.56
GOBP_VACUOLAR_ACIDIFICATION	1.71504	0.213264	0.925727	33	1755	TMEM199;TMEM106B;ATP6V0E2;CLN5;PPT1;ATP6V0A4;SNAPIN;ATP6V0A2;CLN6;TCIRG1	rs8076949;rs62448695;rs2074701;rs73537762;rs6671113;rs12374762;rs11264236;rs11057356;rs141612852;rs12418239	2.68;2.48;2.42;2.41;2.39;2.34;2.13;2.05;2.05;2.03
GOBP_BERGMANN_GLIAL_CELL_DIFFERENTIATION	1.12741	0.213434	0.925729	10	637	ABL1;SHH;TTC21B;GFAP;VIM;MAP2K1;PTPN11;GPR37L1;MAPK3;MAPK1	rs894241;rs117027107;rs34701755;rs9635722;rs7092399;rs12101954;rs73209650;rs6657712;rs35900366;rs112450663	3.79;2.65;2.57;2.38;1.92;1.55;1.44;1.42;1.38;1.10
GOBP_RESPONSE_TO_MORPHINE	1.51193	0.213499	0.925729	28	2356	PRKCE;PRKCG;FOSB;SLC1A1;CXCR4;GHR;PPP1R9B;PPP2R2A;ADCY8;OPRK1	rs751237;rs60166062;rs114310733;rs72691978;rs1879087;rs4866942;rs17639446;rs34220779;rs976267;rs7822237	4.68;3.18;2.50;2.46;2.42;2.39;2.38;2.31;2.08;1.97
GOBP_DENDRITE_DEVELOPMENT	1.60328	0.213664	0.92573	228	25553	TRPC5;STK11;CAMK1D;CTNND2;ABL1;KIAA0319;SDK1;PTPRD;FSTL4;WNT7A	rs3027784;rs28841391;rs11594130;rs1379902;rs894241;rs2744584;rs62441381;rs10809022;rs4958122;rs1433359	4.55;4.20;3.97;3.87;3.79;3.57;3.54;3.42;3.29;3.24
GOBP_AMINO_ACID_ACTIVATION	1.53951	0.213914	0.925732	25	1616	PARS2;FARS2;SARS2;LRRC47;GATC;EARS2;FARSB;TARS2;QRSL1;FARSA	rs658150;rs7756479;rs581978;rs6688969;rs1616443;rs75457233;rs2395871;rs71580314;rs6904150;rs2974754	5.21;3.83;3.26;2.67;2.22;2.19;2.17;2.07;2.01;1.96
GOBP_SYNAPSE_MATURATION	1.85386	0.213942	0.925732	32	3530	DISC1;NRXN1;C1QL2;BCAN;YWHAZ;DAB2IP;PTEN;PALM;NFATC4;NFIA	rs1331056;rs17041094;rs12466015;rs2365716;rs13266662;rs10985398;rs12781238;rs11882077;rs10483285;rs147486554	2.85;2.80;2.75;2.73;2.63;2.61;2.59;2.40;2.32;2.24
GOBP_CELLULAR_RESPONSE_TO_ELECTRICAL_STIMULUS	1.4419	0.214037	0.925733	11	705	REST;GRM1;PTEN;PALM;CALR;NEUROD2;NSMF;RPE65;GNAT1;HPCA	rs1961950;rs362842;rs12781238;rs11882077;rs2974754;rs116950586;rs11523300;rs34202180;rs13069856;rs1149128	3.29;3.14;2.59;2.40;1.96;1.92;1.84;1.76;1.62;1.45
GOBP_POSITIVE_REGULATION_OF_CELL_SIZE	1.00185	0.214264	0.925735	10	787	RET;EDN1;HSP90AA1;PRR16;SLC26A5;RB1CC1;AKT3;TMEM123;ATP7A;KDM1A	rs34596849;rs34807043;rs1951314;rs6888327;rs17151558;rs78629169;rs12045585;rs1298369;rs140438038;rs72657803	2.28;2.05;1.82;1.81;1.67;1.60;1.55;1.21;0.91;0.90
GOBP_VESICLE_ORGANIZATION	0.841914	0.214897	0.92574	343	21047	ERC2;YIPF7;STX8;IST1;AP1G1;CPLX1;TBC1D4;SNX10;VPS8;PLEKHF1	rs56242225;rs16857127;rs72818033;rs150292648;rs79489472;rs73207791;rs12876647;rs6461931;rs10937203;rs12981424	4.64;4.07;3.84;3.74;3.45;3.39;3.30;3.26;3.11;3.11
GOBP_BONE_REMODELING	0.501753	0.215029	0.925741	88	6094	CARTPT;SNX10;TPP1;NOX4;S1PR1;HAMP;RASSF2;TFRC;MITF;INPP5D	rs10050910;rs6461931;rs61667388;rs4598673;rs4987248;rs12976524;rs2423051;rs9876549;rs11711047;rs72984219	3.54;3.26;3.22;3.06;2.89;2.79;2.77;2.56;2.56;2.52
GOBP_MITOCHONDRIAL_ELECTRON_TRANSPORT_UBIQUINOL_TO_CYTOCHROME_C	1.19468	0.215224	0.925742	12	468	UQCRFS1;UQCRB;UQCC3;UQCRHL;CYCS;UQCR10;UQCRH;UQCRQ;CYC1;UQCR11	rs10418576;rs2514541;rs12808085;rs35495014;rs58844254;rs131300;rs12146051;rs30180;rs7821112;rs181891685	3.34;2.68;2.02;2.00;1.97;1.67;1.40;1.28;1.13;1.04
GOBP_SERINE_TRANSPORT	0.877927	0.215312	0.925743	11	783	SFXN3;SLC7A10;SFXN1;SERINC3;SERINC5;SLC1A5;SLC1A4;SFXN2;SLC38A2;SLC38A7	rs807015;rs17694108;rs267381;rs576780374;rs141346918;rs112302437;rs58911229;rs72845815;rs6582646;rs73550818	3.10;2.60;2.52;2.39;2.36;2.14;1.81;1.47;0.94;0.87
GOBP_NEUROTRANSMITTER_BIOSYNTHETIC_PROCESS	1.1769	0.215644	0.925745	13	962	SLC44A4;ALDH9A1;TH;GAD1;DAGLA;NOS1;MOXD1;DAGLB;DBH;SLC5A7	rs146535109;rs7546215;rs11021705;rs13034682;rs198424;rs35994161;rs72994821;rs6942723;rs3025411;rs10195701	3.14;2.67;2.58;2.34;2.28;2.25;2.19;2.08;1.86;1.84
GOBP_PROTEIN_MODIFICATION_BY_SMALL_PROTEIN_REMOVAL	0.891243	0.215904	0.925747	147	7807	JOSD2;USP10;TAF10;OTUD6A;OTUD7A;UIMC1;USP54;COPS4;USP34;USP21	rs73054474;rs2012708;rs61667388;rs12397811;rs12910771;rs55954117;rs112540608;rs72666519;rs4671398;rs2502808	4.21;3.73;3.22;3.17;3.11;3.01;2.91;2.86;2.85;2.71
GOBP_PROTEIN_FOLDING_IN_ENDOPLASMIC_RETICULUM	1.89437	0.215949	0.925748	10	453	PDIA2;DNAJC3;HSP90B1;DNAJC10;CALR;VAPA;CANX;P4HB;PDIA3;HSPA5	rs2858007;rs7323703;rs117856328;rs11692162;rs2974754;rs111977457;rs7709723;rs111930810;rs7167976;rs16928020	3.11;2.14;2.05;2.02;1.96;1.85;1.24;1.11;0.81;0.78
GOBP_CYCLIC_NUCLEOTIDE_CATABOLIC_PROCESS	1.92632	0.216632	0.925753	13	1895	PDE4D;PDE9A;PDE10A;PDE7B;PDE8A;PDE2A;PDE8B;PDE4A;PDE4C;CNP	rs13186687;rs9653814;rs73039515;rs6939892;rs62022521;rs7924740;rs4704417;rs11085735;rs112813367;rs199922737	4.74;2.96;2.63;2.53;2.47;2.42;2.14;1.80;1.60;1.39
GOBP_NEURON_FATE_COMMITMENT	1.45206	0.216751	0.925754	67	3719	NKX6-2;EHMT2;LHX3;LBX1;MNX1;GATA2;NTRK3;DMRT3;SHH;PTF1A	rs2804006;rs146535109;rs59086307;rs11190870;rs13234547;rs75356597;rs141611207;rs117439559;rs117027107;rs118032906	3.23;3.14;3.07;2.99;2.77;2.76;2.74;2.71;2.65;2.59
GOBP_RHODOPSIN_MEDIATED_SIGNALING_PATHWAY	1.38105	0.21727	0.925758	13	779	AIPL1;NMT2;CAMKMT;GRK4;GRK7;RDH11;GUCY2D;GNAT1;NMT1;GUCY2F	rs9907161;rs10906837;rs698794;rs1024322;rs17787802;rs56256221;rs9895413;rs13069856;rs7225735;rs502209	3.18;2.63;2.46;2.25;1.91;1.78;1.67;1.62;1.53;1.50
GOBP_NEURON_PROJECTION_ARBORIZATION	1.15914	0.21727	0.925758	30	3074	GRIP1;NTNG1;LRP2;NRP1;PHACTR1;MAP3K13;PAK6;NTNG2;MACF1;LRRK2	rs7294923;rs12354155;rs4668124;rs72788110;rs112239423;rs73193035;rs62020054;rs12005151;rs3736890;rs10878208	3.69;3.10;2.98;2.93;2.72;2.65;2.63;2.58;2.50;2.32
GOBP_REGULATION_OF_HISTONE_DEACETYLASE_ACTIVITY	1.41809	0.217437	0.925759	10	804	VEGFA;C6orf89;LRRK2;SPHK2;PRMT6;PRKD2;CAMK2D;PRKD1;PINK1;MIR182	rs699946;rs9296204;rs10878208;rs2665582;rs9435439;rs111927052;rs72680624;rs10220551;rs637570;rs2693729	3.04;3.00;2.32;2.26;2.18;1.98;1.74;1.53;1.39;1.12
GOBP_DORSAL_SPINAL_CORD_DEVELOPMENT	1.41437	0.218024	0.925763	20	1183	LHX5;LHX3;DRAXIN;GSX2;UNCX;MDGA1;DRGX;LMO4;WNT3A;GDNF	rs7297053;rs59086307;rs7414943;rs41386153;rs2690270;rs80043268;rs11101102;rs10873827;rs6672601;rs73067751	3.11;3.07;2.89;2.49;1.92;1.92;1.90;1.89;1.88;1.87
GOBP_HEAD_MORPHOGENESIS	1.33783	0.218099	0.925764	37	2534	ARID5B;PAX9;CSRNP1;CRISPLD2;CRISPLD1;FLVCR1;SCX;PRICKLE1;COL1A1;SGPL1	rs77968426;rs8003014;rs4234137;rs4238714;rs62521659;rs11120037;rs7838766;rs75152697;rs17639446;rs12776342	3.34;2.76;2.68;2.61;2.61;2.55;2.41;2.41;2.38;2.35
GOBP_MICROVILLUS_ASSEMBLY	1.00405	0.2181	0.925764	22	1659	FSCN1;ATP8B1;RAP1GAP;EZR;RAP1B;FXYD5;TNIK;RAP1A;MYO1A;PLD1	rs3807588;rs62092651;rs80194512;rs2291389;rs112127843;rs10424084;rs7641627;rs1890548;rs142012651;rs3850181	3.11;2.31;2.30;2.07;1.94;1.91;1.89;1.87;1.86;1.69
GOBP_REGULATION_OF_CARBOHYDRATE_METABOLIC_PROCESS	1.09654	0.218174	0.925765	173	11383	INSR;PRKCE;STK11;FBP1;CD244;ADIPOR1;GPLD1;SORBS1;PPP1R3C;GCKR	rs57295319;rs751237;rs28841391;rs586140;rs529902464;rs7526304;rs2744584;rs1410596;rs1028936;rs12464368	5.28;4.68;4.20;3.77;3.71;3.59;3.57;3.09;2.91;2.89
GOBP_MUSCLE_CONTRACTION	0.952202	0.218348	0.925766	333	27662	KCNA5;FGF12;PDE4D;CACNB1;SULF2;ADRA1B;ATP1B1;TPM1;GRIP2;MYOF	rs9919705;rs74714235;rs13186687;rs74649011;rs872111;rs56269052;rs6675509;rs2899687;rs34951957;rs1721804	6.41;5.42;4.74;4.52;4.26;4.26;3.95;3.88;3.87;3.60
GOBP_REGULATION_OF_PROTEIN_STABILITY	1.0531	0.218386	0.925766	300	16933	UXT;SAV1;RNF128;ATP1B1;PYHIN1;BAG4;RABL3;TMEM183A;CCAR2;TBX3	rs12012797;rs3015455;rs12857597;rs6675509;rs202068361;rs72644707;rs1862936;rs782809;rs2469762;rs7302926	4.92;4.30;4.10;3.95;3.79;3.78;3.71;3.59;3.56;3.48
GOBP_REGULATION_OF_CILIUM_ASSEMBLY	1.23637	0.219012	0.925771	82	5871	WDPCP;CDKL1;TBC1D30;TBC1D16;ADAMTS16;TBC1D5;IFT20;RP1;TBC1D22A;TBC1D7	rs115202447;rs57134144;rs155950;rs12449576;rs10056386;rs7633382;rs8076949;rs369240;rs6007996;rs375661	5.01;4.35;3.57;3.28;2.90;2.74;2.68;2.65;2.62;2.61
GOBP_PROTEOGLYCAN_METABOLIC_PROCESS	1.88454	0.219042	0.925771	93	7603	SULF2;NDNF;CHST15;GLCE;HS6ST2;NDST3;CSGALNACT1;HS3ST4;SGSH;SPOCK3	rs872111;rs72684094;rs28464076;rs8026900;rs17317084;rs28528872;rs4921663;rs59902576;rs55831872;rs17600543	4.26;3.67;3.30;3.17;3.07;2.90;2.62;2.61;2.49;2.48
GOBP_CONSTITUTIVE_HETEROCHROMATIN_FORMATION	0.78713	0.219328	0.925773	12	579	SMCHD1;TSIX;XIST;HELLS;CENPV;RIF1;SIRT6;SIRT2;EZH2;ATRX	rs28601731;rs4892796;rs5939042;rs111714710;rs3112511;rs10432475;rs428253;rs1001413;rs822531;rs45524039	3.23;2.42;2.01;2.00;1.57;1.55;1.52;1.42;1.41;1.35
GOBP_VASCULAR_TRANSPORT	1.09427	0.219361	0.925774	87	6878	INSR;SLCO3A1;SLC5A1;SLC22A3;SLC7A5;SLC7A2;LRP2;SLC1A2;AVPR1B;ATP8A1	rs57295319;rs28704975;rs3859834;rs316171;rs12928763;rs2015840;rs4668124;rs34057298;rs28373064;rs10938192	5.28;4.31;3.69;3.23;3.04;2.99;2.98;2.78;2.65;2.63
GOBP_REGULATION_OF_CLATHRIN_DEPENDENT_ENDOCYTOSIS	1.65982	0.219575	0.925775	19	895	NEU3;USH1G;SNAP91;AAK1;DAB2;BMP2K;UBQLN2;SH3GL3;TNK2;UNC119	rs997465;rs3744199;rs584842;rs77467874;rs3849773;rs149396073;rs5960739;rs2399141;rs4247595;rs9900928	3.44;2.77;2.46;2.38;2.24;2.12;1.89;1.86;1.81;1.74
GOBP_VESICLE_CYTOSKELETAL_TRAFFICKING	0.932253	0.219619	0.925775	67	4525	STK11;TRAK1;MYO1D;KIF13A;CDR2L;AP3M1;MYO5B;SYT4;KIF5A;AP3S1	rs28841391;rs9861303;rs7220516;rs9367972;rs3744199;rs6480715;rs7237973;rs72902415;rs145477125;rs252736	4.20;4.11;3.17;3.02;2.77;2.77;2.66;2.49;2.36;2.34
GOBP_POSITIVE_REGULATION_OF_DNA_BINDING_TRANSCRIPTION_FACTOR_ACTIVITY	1.07148	0.219949	0.92578	263	19113	SLCO3A1;SAV1;TIRAP;CAMK1D;RFPL2;PRKCQ;LGALS9;PLA2G1B;RIPK4;ARID5B	rs28704975;rs3015455;rs56207600;rs11594130;rs3859834;rs6602705;rs4795911;rs1179440;rs13048349;rs77968426	4.31;4.30;4.07;3.97;3.69;3.62;3.50;3.45;3.40;3.34
GOBP_REGULATION_OF_MYELOID_CELL_APOPTOTIC_PROCESS	0.741958	0.220375	0.925788	31	1739	HCAR2;ST6GAL1;EPO;MIF;ADIPOQ;NF1;ANXA1;IRF7;ITPKB;GHSR	rs11059711;rs7635748;rs2553023;rs74942981;rs35355779;rs111639504;rs147016834;rs11246211;rs12093903;rs495499	4.16;3.68;3.15;2.72;2.60;2.37;2.31;2.07;2.06;2.01
GOBP_VESICLE_MEDIATED_TRANSPORT_IN_SYNAPSE	0.957118	0.220519	0.925791	214	17173	SYN1;ERC2;GRIP2;SV2C;PPP3CC;CPLX1;GAK;STON2;WNT7A;PRKCG	rs12012797;rs56242225;rs34951957;rs2937715;rs2469762;rs73207791;rs73207791;rs17111775;rs1433359;rs60166062	4.92;4.64;3.87;3.67;3.56;3.39;3.39;3.27;3.24;3.18
GOBP_NEGATIVE_REGULATION_OF_CHEMOTAXIS	1.15307	0.220603	0.925793	68	5393	ST6GAL1;ROBO1;ROBO2;RIN3;SEMA4F;PTPRO;SEMA4G;SLIT2;NRP1;MMP28	rs7635748;rs73129022;rs13090400;rs56152605;rs1500786;rs7972505;rs807015;rs67760769;rs72788110;rs35672532	3.68;3.65;3.65;3.64;3.39;3.13;3.10;2.96;2.93;2.88
GOBP_NEGATIVE_REGULATION_OF_VASCULAR_ASSOCIATED_SMOOTH_MUSCLE_CELL_PROLIFERATION	1.09924	0.220693	0.925795	42	2329	TPM1;PDCD4;PRKG1;NDRG2;ADIPOQ;PTEN;CDKN1A;MIR503;MIR424;CNN1	rs2899687;rs2007551;rs72791110;rs1312749;rs35355779;rs12781238;rs236485;rs4503254;rs4503254;rs7253585	3.88;3.27;3.13;2.76;2.60;2.59;2.42;2.33;2.33;2.30
GOBP_B_CELL_RECEPTOR_SIGNALING_PATHWAY	1.35796	0.220786	0.925797	62	5048	MNDA;ABL1;FOXP1;ITK;NCKAP1L;MS4A1;VAV3;CD22;PLCL2;BANK1	rs10908694;rs894241;rs6786408;rs31213;rs1022232;rs7131459;rs11185181;rs12976524;rs7633382;rs73834559	4.03;3.79;3.60;3.22;3.01;2.82;2.81;2.79;2.74;2.55
GOBP_POSITIVE_REGULATION_OF_MITOCHONDRION_ORGANIZATION	0.861005	0.220829	0.925798	71	4112	ZNF205;DDHD2;BOK;RALBP1;BAK1;HTRA2;KDR;PMAIP1;SPIRE1;BAX	rs552515046;rs72644707;rs7558942;rs4797377;rs55774724;rs7556852;rs12498317;rs9957673;rs79706675;rs73063535	4.51;3.78;3.27;3.20;3.07;3.05;2.91;2.66;2.54;2.45
GOBP_REGULATION_OF_CAMP_MEDIATED_SIGNALING	1.35827	0.22101	0.925801	28	2440	CDC34;PDE4D;GNAI1;UCN;GPR62;LPAR1;PDE2A;OR51E2;SCTR;PDE3A	rs6510824;rs13186687;rs10239304;rs11684134;rs111632417;rs10759484;rs7924740;rs76377792;rs11887274;rs11045331	4.93;4.74;2.96;2.95;2.52;2.48;2.42;2.40;2.39;2.27
GOBP_PROTEIN_KINASE_A_SIGNALING	1.20475	0.221062	0.925802	33	2625	PJA2;PRKACB;TTN;FSHR;MIF;ADIPOQ;SPATC1L;IAPP;AKAP7;AKAP6	rs9326769;rs147322175;rs116343952;rs11692782;rs74942981;rs35355779;rs559;rs28446944;rs605986;rs10133229	3.50;3.31;3.07;2.80;2.72;2.60;2.48;2.45;2.45;2.36
GOBP_CYCLIC_NUCLEOTIDE_METABOLIC_PROCESS	0.921457	0.221347	0.925808	38	4240	PDE4D;PDE9A;NPPB;NPPA;PDE10A;ADCY9;PDE7B;PDE8A;PDE2A;ADCY4	rs13186687;rs9653814;rs198372;rs198372;rs73039515;rs112274350;rs6939892;rs62022521;rs7924740;rs10483285	4.74;2.96;2.88;2.88;2.63;2.61;2.53;2.47;2.42;2.32
GOBP_CELL_CELL_SIGNALING_INVOLVED_IN_CARDIAC_CONDUCTION	0.741444	0.221354	0.925808	36	4396	KCNA5;CXADR;KCNJ3;TBX5;HCN4;RYR2;KCNJ5;CACNA2D1;KCNN2;CACNA1C	rs9919705;rs11702298;rs575657536;rs17731569;rs9972455;rs2010033;rs2604228;rs254306;rs2900084;rs35917745	6.41;4.06;3.15;3.06;2.87;2.86;2.84;2.81;2.72;2.56
GOBP_SENSORY_PERCEPTION_OF_TEMPERATURE_STIMULUS	1.17582	0.221416	0.925809	28	2337	PRDM12;TRPV1;NTSR1;SCN9A;TRPA1;LXN;CXCR4;HTR2A;CXCL12;NR2F6	rs894241;rs9905037;rs111956194;rs6432904;rs73296694;rs17699324;rs1879087;rs61948306;rs2028100;rs12463159	3.79;3.43;2.89;2.85;2.45;2.43;2.42;2.37;2.37;2.37
GOBP_SISTER_CHROMATID_SEGREGATION	0.549201	0.221491	0.925811	237	13403	KIF2A;KATNB1;SMARCA2;NDC80;SPDL1;HSPA1B;HSPA1A;KIF11;TTN;NSMCE2	rs17382217;rs76370907;rs7871823;rs28601731;rs264869;rs146535109;rs146535109;rs11187133;rs116343952;rs7814083	3.87;3.40;3.31;3.23;3.19;3.14;3.14;3.09;3.07;3.04
GOBP_REGULATION_OF_PINOCYTOSIS	1.48674	0.221552	0.925812	12	667	PPT1;AXL;CLN3;ANKFY1;NR1H2;STX1B;CAV1;APPL2;CDC42;APPL1	rs6671113;rs6508974;rs28502521;rs35542848;rs55919517;rs2054214;rs2109513;rs79786821;rs35811644;rs4325895	2.39;2.20;1.93;1.90;1.86;1.82;1.42;1.41;1.36;1.27
GOBP_VASODILATION	1.46183	0.222102	0.925823	47	3390	PRKG1;UCN;NPPA;NPPB;DRD1;KLF2;NOS3;NOS1;PLOD3;PPARD	rs72791110;rs11684134;rs198372;rs198372;rs267381;rs8101504;rs4148843;rs35994161;rs3177697;rs7772302	3.13;2.95;2.88;2.88;2.52;2.49;2.33;2.25;2.24;2.12
GOBP_HEART_PROCESS	1.49551	0.222112	0.925823	248	22843	KCNA5;FGF12;PDE4D;ADRA1B;CXADR;ATP1B1;TPM1;DMD;CSRP3;TRPV1	rs9919705;rs74714235;rs13186687;rs56269052;rs11702298;rs6675509;rs2899687;rs7063535;rs45549043;rs9905037	6.41;5.42;4.74;4.26;4.06;3.95;3.88;3.58;3.54;3.43
GOBP_RENAL_SYSTEM_PROCESS	1.29466	0.22212	0.925824	120	9052	SULF2;SLC5A1;TRPV1;ADRA1A;PRKACB;TBC1D8B;SERPINF2;PTPRO;PKN1;KLHL3	rs872111;rs3859834;rs9905037;rs523851;rs147322175;rs5962770;rs8074026;rs7972505;rs57525801;rs2967807	4.26;3.69;3.43;3.31;3.31;3.24;3.20;3.13;3.10;3.07
GOBP_NITRIC_OXIDE_MEDIATED_SIGNAL_TRANSDUCTION	1.47046	0.222605	0.925833	26	1996	NDNF;NOS2;VEGFA;DDAH1;NOS1AP;EGFR;NOS3;NOS1;SPINK1;GUCY1A2	rs72684094;rs2872753;rs699946;rs10873708;rs72700136;rs7801956;rs4148843;rs35994161;rs78868255;rs72998332	3.67;3.13;3.04;2.94;2.83;2.70;2.33;2.25;2.23;2.16
GOBP_REGULATION_OF_ACTIN_FILAMENT_BASED_PROCESS	-0.55028	0.22287	0.925839	362	29073	NCKAP1;PDE4D;PRKCE;ARHGAP6;MYO3B;TPM1;ABL1;BAG4;SORBS3;ARHGEF10L	rs148384538;rs13186687;rs751237;rs5979438;rs61353076;rs2899687;rs894241;rs72644707;rs2469762;rs12058554	5.97;4.74;4.68;4.06;3.93;3.88;3.79;3.78;3.56;3.55
GOBP_FATTY_ACID_CATABOLIC_PROCESS	2.15866	0.222975	0.925841	103	6260	EHHADH;PHYH;NUDT7;PCCB;PPARA;CYP4F12;MCEE;CYP4A11;LPIN2;ADIPOQ	rs13093563;rs4750322;rs12447457;rs35970307;rs9615416;rs11667849;rs435434;rs4339810;rs35176958;rs35355779	3.89;2.94;2.92;2.90;2.87;2.80;2.75;2.65;2.61;2.60
GOBP_REGULATION_OF_AMYLOID_PRECURSOR_PROTEIN_CATABOLIC_PROCESS	1.91022	0.223009	0.925842	50	3648	RTN1;BIN1;CSNK1E;RTN2;GSAP;IFNGR1;MIR29B1;ABCA2;SPON1;IGF1	rs17804446;rs72842104;rs135746;rs114310733;rs17153477;rs4896242;rs157928;rs17250239;rs2697843;rs10860862	4.14;2.57;2.57;2.50;2.50;2.47;2.43;2.40;2.36;2.28
GOBP_PRODUCTION_OF_MOLECULAR_MEDIATOR_INVOLVED_IN_INFLAMMATORY_RESPONSE	1.31583	0.223044	0.925842	99	5434	MIR146A;PDCD4;NOS2;APOD;EPHB2;IL17B;MEFV;PPARA;GBP5;TICAM1	rs4921289;rs2007551;rs2872753;rs73212254;rs10917285;rs2227469;rs113098181;rs9615416;rs687201;rs8113825	3.60;3.27;3.13;3.05;2.98;2.97;2.91;2.87;2.70;2.66
GOBP_FUCOSYLATION	1.39027	0.223237	0.925846	16	978	FUT7;FUT6;FUT3;FUT5;FUT9;FUT1;SLC35C2;FUOM;SLC35C1;POFUT1	rs17250239;rs36055559;rs36055559;rs6510860;rs753501;rs12976705;rs11699006;rs3008358;rs7108887;rs6087840	2.40;2.28;2.28;2.26;2.13;1.99;1.89;1.87;1.77;1.72
GOBP_NEURON_PROJECTION_REGENERATION	1.42732	0.223259	0.925847	58	3983	KIAA0319;KLK8;APOD;GAP43;SCARF1;MAG;IGF1R;ADM;PTPRF;TSPO	rs2744584;rs10423037;rs73212254;rs4831117;rs35286193;rs12976524;rs118030361;rs11042750;rs2992038;rs138974	3.57;3.32;3.05;2.94;2.81;2.79;2.61;2.53;2.48;2.43
GOBP_METANEPHRIC_RENAL_VESICLE_MORPHOGENESIS	1.68287	0.223346	0.925848	15	1437	KIF26B;FMN1;SIX2;GREM1;PAX8;PAX2;GDNF;WNT9B;BMP4;SMO	rs35262493;rs3887107;rs12990748;rs62001858;rs13007173;rs72843858;rs73067751;rs141994164;rs72680512;rs2701316	3.04;2.76;2.66;2.43;2.33;1.93;1.87;1.87;1.85;1.79
GOBP_ACTIN_FILAMENT_SEVERING	1.85663	0.22392	0.92586	16	976	FMNL1;MYH9;SCIN;DSTN;SRGAP2;GSN;CAPG;CFL2;GMFB;AVIL	rs7212192;rs11089788;rs77769673;rs13734;rs1539241;rs10818528;rs113201811;rs72677087;rs145993586;rs2928056	2.71;2.66;2.56;2.48;2.19;2.18;2.11;2.08;1.88;1.57
GOBP_MEMBRANE_LIPID_CATABOLIC_PROCESS	1.00211	0.223943	0.92586	37	2196	NEU3;ACER2;NEU1;VPS54;PPT1;PRKCD;SGPL1;SMPDL3A;GBA2;NEU4	rs997465;rs10125976;rs146535109;rs17753018;rs6671113;rs7615501;rs12776342;rs55814157;rs41277065;rs66668102	3.44;3.22;3.14;2.61;2.39;2.36;2.35;2.31;2.24;2.15
GOBP_TISSUE_HOMEOSTASIS	0.708797	0.224173	0.925865	252	19312	STK11;CXADR;CDHR1;PRDM14;PCDH15;DMD;CARTPT;VCL;SNX10;TPP1	rs28841391;rs11702298;rs10887246;rs6472506;rs2384371;rs7063535;rs10050910;rs10458657;rs6461931;rs61667388	4.20;4.06;3.84;3.62;3.61;3.58;3.54;3.49;3.26;3.22
GOBP_CARDIAC_SEPTUM_DEVELOPMENT	1.5625	0.224331	0.925868	105	7890	SAV1;NPRL3;ROBO1;ROBO2;SLIT3;TGFBR2;TBX3;ZBTB14;AP2B1;ZFPM1	rs3015455;rs9924289;rs73129022;rs13090400;rs2668054;rs1995450;rs7302926;rs117180861;rs4531775;rs58650620	4.30;4.29;3.65;3.65;3.61;3.53;3.48;3.47;3.11;3.06
GOBP_REGULATION_OF_MATRIX_METALLOPEPTIDASE_SECRETION	0.797555	0.224493	0.925871	11	450	MIR146A;MIR766;MIR29B1;TLR2;MIR199A1;SLC12A2;MIR19A;MIR19B1;CD200;TLR4	rs4921289;rs146583477;rs157928;rs10007443;rs11881066;rs17697290;rs7139676;rs7139676;rs56065326;rs11536889	3.60;3.26;2.43;1.64;1.43;1.38;1.34;1.34;1.32;1.18
GOBP_GABAERGIC_NEURON_DIFFERENTIATION	1.42806	0.224653	0.925875	17	746	GATA2;CNTN2;DRD1;GSX2;NKX2-1;ARX;TLX3;INHBA;DRD2;FEZF2	rs75356597;rs2802847;rs267381;rs41386153;rs10148553;rs148861081;rs2914340;rs10951654;rs2734841;rs113157937	2.76;2.67;2.52;2.49;2.33;2.06;1.95;1.80;1.76;1.56
GOBP_RESPONSE_TO_INTERFERON_ALPHA	0.443192	0.22489	0.925879	17	1065	PYHIN1;MX2;ADAR;PDE12;KLHL20;AXL;IFITM3;IFITM2;IFITM1;GATA3	rs202068361;rs397398;rs9427115;rs113175072;rs61826768;rs6508974;rs6598046;rs6598046;rs6598046;rs374641	3.79;2.82;2.49;2.38;2.33;2.20;2.19;2.19;2.19;1.84
GOBP_MOTOR_NEURON_APOPTOTIC_PROCESS	0.996204	0.225174	0.925885	21	1145	KCNB1;VPS54;FAS;SLC1A1;BAX;MAP2K4;SPG11;ZPR1;RAPSN;CNTFR	rs237465;rs17753018;rs2902336;rs72691978;rs73063535;rs75646348;rs62024981;rs2849174;rs12292911;rs28572185	3.60;2.61;2.49;2.46;2.45;1.93;1.88;1.76;1.66;1.66
GOBP_TRANSLESION_SYNTHESIS	1.06736	0.225328	0.925888	23	942	POLD1;USP10;MAD2L2;POLDIP2;USP43;POLD3;ZBTB1;PRIMPOL;POLI;POLN	rs73054474;rs2012708;rs7414943;rs8076949;rs12600611;rs76660053;rs117289578;rs2001871;rs72927099;rs73085110	4.21;3.73;2.89;2.68;2.63;2.48;1.97;1.91;1.84;1.84
GOBP_SINGLE_FERTILIZATION	1.75161	0.225377	0.925889	146	8738	NLRP5;CCT7;PLCB1;ZAN;HSPA1L;LYZL6;RNASE10;UBAP2L;SYT6;AKAP4	rs56355090;rs526106;rs6118228;rs2553023;rs146535109;rs71381488;rs79342230;rs11265303;rs596980;rs17328195	3.36;3.33;3.20;3.15;3.14;3.01;2.95;2.87;2.83;2.78
GOBP_NEGATIVE_REGULATION_OF_AXON_EXTENSION	1.13857	0.225396	0.925889	46	4163	NTN1;KIAA0319;SEMA4F;CDH1;SEMA4G;NRP1;RNF6;DRAXIN;SEMA6A;MAG	rs62068228;rs2744584;rs1500786;rs72785155;rs807015;rs72788110;rs9553765;rs7414943;rs9327014;rs12976524	3.91;3.57;3.39;3.17;3.10;2.93;2.91;2.89;2.84;2.79
GOBP_LIPID_PHOSPHORYLATION	1.99448	0.225458	0.925891	16	1302	CERK;DGKG;DGKQ;DGKB;SPHK2;DGKI;DGKA;DGKK;DGKH;CERKL	rs116484910;rs2300709;rs28671147;rs80210789;rs2665582;rs3800631;rs55704764;rs56073422;rs2324890;rs7607758	3.53;2.81;2.38;2.31;2.26;2.09;1.79;1.79;1.66;1.64
GOBP_DENDRITIC_CELL_APOPTOTIC_PROCESS	1.60826	0.225661	0.925895	12	1018	LGALS9;CXCL12;AXL;LILRB1;BCL2L1;CCL21;CCL19;LYN;GAS6;BCL2	rs4795911;rs2028100;rs6508974;rs8101787;rs6060359;rs10814140;rs10814140;rs13249338;rs7996972;rs2448806	3.50;2.37;2.20;2.07;2.03;1.78;1.78;1.67;1.57;1.49
GOBP_REGULATION_OF_FLAGELLATED_SPERM_MOTILITY	1.48298	0.225846	0.925898	18	1128	PRDM14;RNASE10;TPPP2;IQCF1;RGN;TEX101;TACR1;TACR2;DEFB1;CCR6	rs6472506;rs79342230;rs1312749;rs111632417;rs5905583;rs2355728;rs17010664;rs7917338;rs56356905;rs11575088	3.62;2.95;2.76;2.52;2.21;2.19;1.93;1.86;1.83;1.76
GOBP_TRANSCRIPTION_PREINITIATION_COMPLEX_ASSEMBLY	2.01098	0.225945	0.9259	70	3965	MED10;TAF10;MED7;ATF7IP;BRF2;POLR1E;MED16;TAF3;BRF1;MED14	rs271419;rs61667388;rs31213;rs10846002;rs72641958;rs62534392;rs184978907;rs112631733;rs3784231;rs112396107	3.48;3.22;3.22;2.89;2.79;2.75;2.57;2.37;2.35;2.32
GOBP_RNA_SPLICING_VIA_TRANSESTERIFICATION_REACTIONS	1.46411	0.226251	0.925906	297	17481	SNRNP25;DCPS;SLU7;RBM41;SNRPN;LSM1;MPHOSPH10;NSRP1;SRPK2;PRPF31	rs9924289;rs56207600;rs77325950;rs5917034;rs4906694;rs77162995;rs357780;rs113153446;rs10261738;rs11883211	4.29;4.07;3.98;3.71;3.71;3.52;3.52;3.43;3.32;3.30
GOBP_REGULATION_OF_KETONE_BIOSYNTHETIC_PROCESS	1.50328	0.226551	0.925912	17	1396	COQ3;REST;AKR1C3;SIRT5;ADM;DGKQ;DKK3;DAB2;CLCN2;EGR1	rs182613;rs1961950;rs4357593;rs11756543;rs11042750;rs28671147;rs72857629;rs3849773;rs62287524;rs7729723	4.43;3.29;2.78;2.61;2.53;2.38;2.32;2.24;2.16;2.06
GOBP_NUCLEOSIDE_MONOPHOSPHATE_PHOSPHORYLATION	1.10973	0.226679	0.925915	10	730	AK8;AK5;CMPK2;DTYMK;AK2;AK4;AK7;AK1;AK9;CMPK1	rs3780813;rs7554922;rs7583963;rs80210742;rs150944423;rs12124886;rs79468909;rs7847860;rs4946977;rs115705313	2.93;2.36;2.14;2.03;1.72;1.38;1.15;1.04;1.03;0.84
GOBP_CELLULAR_RESPONSE_TO_NITROGEN_STARVATION	1.5915	0.227042	0.925922	11	868	MAP1LC3C;ATG5;MAP1LC3B;GABARAPL2;MAP1LC3B2;ATG7;GABARAP;GABARAPL1;GABARAPL3;BECN1	rs28371939;rs9372126;rs8059409;rs79458483;rs7976733;rs73025165;rs56093546;rs7135072;rs35646790;rs1542924	2.75;2.12;2.03;1.94;1.82;1.81;1.78;1.77;1.31;1.31
GOBP_POSITIVE_REGULATION_OF_HUMORAL_IMMUNE_RESPONSE	1.29646	0.227056	0.925923	20	1306	KLK7;KLK5;PGC;C3;KLK3;CR1;IL1B;PTPRC;ZP4;TNF	rs10423037;rs17714545;rs62396726;rs72988321;rs11672857;rs11118209;rs1143629;rs116227589;rs77298967;rs6920486	3.32;2.54;2.47;2.46;2.41;2.24;2.20;1.99;1.70;1.64
GOBP_FC_EPSILON_RECEPTOR_SIGNALING_PATHWAY	1.78702	0.227077	0.925923	23	2611	PRKCQ;VAV3;FCER1G;VAV1;MAPK10;MAPK9;NR4A3;PLCG2;LILRA4;VAV2	rs6602705;rs11185181;rs2502808;rs331680;rs376337336;rs75364253;rs2900223;rs79954624;rs11084334;rs2519996	3.62;2.81;2.71;2.64;2.43;2.38;2.31;2.27;2.26;1.98
GOBP_BLASTODERM_SEGMENTATION	0.797678	0.227082	0.925923	19	1448	TBX3;PCSK6;NRP1;SHH;NRP2;BASP1;TDGF1;TDRD5;HOXD8;NEUROG1	rs7302926;rs4965381;rs72788110;rs117027107;rs849561;rs72738622;rs62248694;rs12136431;rs847148;rs79353321	3.48;3.42;2.93;2.65;2.39;2.30;2.26;2.19;2.00;1.87
GOBP_PROTEIN_MATURATION	0.536862	0.227106	0.925923	314	21201	DHCR24;BACE1;DYNC2H1;IMMP2L;DISP1;SEC11A;SIRT4;SPCS2;PCSK6;DUOXA2	rs658150;rs1784045;rs1913462;rs80269365;rs115123809;rs150079613;rs1179440;rs997465;rs4965381;rs117618181	5.21;4.47;3.90;3.71;3.67;3.64;3.45;3.44;3.42;3.41
GOBP_MIRNA_PROCESSING	1.28421	0.227135	0.925924	44	2095	SRRT;HNRNPA2B1;PUS10;DDX3X;ADAR;PRKRA;DICER1;TRUB1;MYCN;LIN28B	rs11771518;rs4722587;rs34683507;rs787088;rs9427115;rs4141635;rs80305747;rs10885641;rs17467679;rs77566078	3.74;3.01;2.91;2.68;2.49;2.47;2.47;2.44;2.35;2.23
GOBP_REGULATION_OF_RHO_PROTEIN_SIGNAL_TRANSDUCTION	0.827087	0.227197	0.925925	79	6921	ABL1;ROBO1;ADRA1A;RALBP1;EPS8L1;F11R;NRP1;EPS8L3;EPS8;ARHGEF28	rs894241;rs73129022;rs523851;rs4797377;rs34965439;rs4596920;rs72788110;rs72705261;rs34323468;rs11738813	3.79;3.65;3.31;3.20;3.06;2.99;2.93;2.92;2.78;2.77
GOBP_ESTABLISHMENT_OF_TISSUE_POLARITY	0.990881	0.22743	0.92593	73	8024	WDPCP;ERBB4;ABL1;WNT7A;MAGI2;DAAM1;ASTN2;WNT11;ROR2;DLG3	rs115202447;rs55866026;rs894241;rs1433359;rs62463889;rs113562114;rs1416942;rs681836;rs74568343;rs3811371	5.01;4.74;3.79;3.24;3.15;3.14;2.99;2.91;2.89;2.79
GOBP_ICOSANOID_TRANSPORT	1.45352	0.227467	0.925931	64	4205	SLCO3A1;NMB;PLA2G1B;NOS2;NTSR1;MIF;OC90;AVPR1B;CYP4A11;SLC22A2	rs28704975;rs150079613;rs1179440;rs2872753;rs111956194;rs74942981;rs2469499;rs28373064;rs4339810;rs545292	4.31;3.64;3.45;3.13;2.89;2.72;2.70;2.65;2.65;2.61
GOBP_REGULATION_OF_ODONTOGENESIS	1.02297	0.227633	0.925934	17	1073	PAX9;DMRT3;SHH;RSPO2;CD34;EDN1;RUNX2;NGFR;BMP4;WNT10A	rs8003014;rs117439559;rs117027107;rs11777716;rs1932823;rs34807043;rs7768962;rs11653695;rs72680512;rs7558440	2.76;2.71;2.65;2.51;2.43;2.05;1.91;1.91;1.85;1.79
GOBP_FEMALE_MEIOSIS_I	1.26194	0.228022	0.925942	10	472	NDC80;CDC25B;UBB;MEIOB;AURKA;FBXO5;MLH3;CCNB2;TRIP13;HSF2BP	rs28601731;rs6037668;rs12949375;rs2745169;rs111325005;rs71575947;rs10131894;rs148663219;rs72708949;rs7279400	3.23;1.83;1.49;1.43;1.40;1.24;1.20;1.09;0.85;0.59
GOBP_POSITIVE_REGULATION_OF_KERATINOCYTE_PROLIFERATION	1.18741	0.228024	0.925944	15	944	CDH3;TP63;AREG;REG3A;HAS2;STXBP4;FGF10;LRG1;TGM1;MDK	rs72785155;rs1515496;rs1389954;rs879022;rs4871207;rs12450561;rs13154419;rs117217779;rs17693590;rs78612907	3.17;2.56;2.30;2.15;2.14;1.87;1.74;1.73;1.56;1.50
GOBP_ENDOCHONDRAL_BONE_MORPHOGENESIS	1.03017	0.228486	0.927106	58	4113	TGFBR2;MMP13;CER1;CSGALNACT1;PHOSPHO1;SCX;GHR;COL1A1;FGF18;RARG	rs1995450;rs56960239;rs7862320;rs4921663;rs4794029;rs7838766;rs4866942;rs17639446;rs75774027;rs3825084	3.53;2.83;2.63;2.62;2.51;2.41;2.39;2.38;2.31;2.30
GOBP_HISTONE_H3_DEACETYLATION	0.946716	0.228789	0.927621	12	1054	HDAC9;PER2;HDAC4;PER1;HDAC1;HDAC2;ELK4;SIRT2;SIRT7;SMARCAD1	rs2731565;rs12474243;rs4852023;rs7215288;rs690641;rs59916863;rs12408345;rs1001413;rs146351637;rs12507487	2.74;2.23;2.13;1.73;1.65;1.59;1.56;1.42;1.38;1.32
GOBP_REGULATION_OF_VIRAL_PROCESS	0.625265	0.229499	0.928607	159	9020	RFPL2;CIITA;LGALS9;SRPK2;ISG20;AICDA;PPARA;HEXIM1;DDX3X;TMPRSS4	rs3859834;rs4781019;rs4795911;rs10261738;rs41276928;rs61919199;rs9615416;rs7212192;rs787088;rs876479	3.69;3.64;3.50;3.32;2.94;2.89;2.87;2.71;2.68;2.55
GOBP_UTP_METABOLIC_PROCESS	1.60049	0.229547	0.92867	11	553	NME7;NME4;CAD;AK3;NME6;NME5;NME1;NME2;NME3;NME9	rs1200131;rs141210831;rs11679220;rs445641;rs73072383;rs78227383;rs8079807;rs8079807;rs2745169;rs12972	3.36;2.53;1.72;1.67;1.57;1.47;1.46;1.46;1.43;1.34
GOBP_B_CELL_ACTIVATION	1.37949	0.229573	0.928697	263	16463	HMGB3;TIRAP;MNDA;ABL1;RABL3;TYROBP;IGBP1;PKN1;CD40LG;HHEX	rs760042;rs56207600;rs10908694;rs894241;rs1862936;rs4806237;rs12397811;rs57525801;rs175738;rs11187133	4.10;4.07;4.03;3.79;3.71;3.25;3.17;3.10;3.10;3.09
GOBP_CELL_PROLIFERATION_IN_FOREBRAIN	0.391325	0.22982	0.928952	23	1606	DCT;WNT7A;LHX5;DISC1;NUMBL;SIX3;GLI3;AKNA;ARX;EMX2	rs12868588;rs1433359;rs7297053;rs1331056;rs41512448;rs2917758;rs147917139;rs34963246;rs148861081;rs79445780	3.32;3.24;3.11;2.85;2.68;2.31;2.18;2.11;2.06;2.05
GOBP_REGULATION_OF_COLLATERAL_SPROUTING	1.68246	0.230033	0.929101	19	2222	IST1;FSTL4;LPAR3;ULK2;FGF13;PTPRS;WNT3;DCC;IFRD1;SEMA4D	rs150292648;rs4958122;rs1770562;rs11204416;rs5974809;rs72981098;rs199528;rs11663217;rs2523028;rs2988070	3.74;3.29;2.48;2.41;2.40;2.36;2.29;2.27;2.09;2.09
GOBP_HEMATOPOIETIC_PROGENITOR_CELL_DIFFERENTIATION	1.16996	0.230397	0.929248	128	7640	ABL1;REST;JAM3;KDR;GATA2;TCF15;MIXL1;ARL11;SHH;PTPRZ1	rs894241;rs1961950;rs3168117;rs12498317;rs75356597;rs282170;rs2927354;rs9568269;rs117027107;rs2693656	3.79;3.29;2.92;2.91;2.76;2.76;2.74;2.65;2.65;2.57
GOBP_PRIMITIVE_STREAK_FORMATION	-0.249641	0.230422	0.929288	10	664	FOXA2;PRICKLE1;GDF3;ZIC3;NODAL;ETS2;SRF;OTX2;LHX1;WNT5A	rs1203915;rs75152697;rs73064661;rs1794715;rs7068442;rs2000637;rs3793008;rs171978;rs11263810;rs11130477	2.77;2.41;2.03;1.91;1.55;1.40;1.38;1.30;1.07;0.95
GOBP_NEGATIVE_REGULATION_OF_MUSCLE_HYPERTROPHY	1.50131	0.231024	0.93097	37	2536	FOXP1;PI16;PPARA;MIR145;PPARG;MIR25;TNFRSF1B;CAV3;SMAD3;IGFBP5	rs6786408;rs9296204;rs9615416;rs10515627;rs73029216;rs13242458;rs653667;rs17049547;rs16950687;rs3755137	3.60;3.00;2.87;2.24;2.18;2.17;2.12;2.12;1.97;1.92
GOBP_DETECTION_OF_LIGHT_STIMULUS	1.03009	0.231741	0.932197	65	5139	ASIC2;GRM6;AIPL1;RCVRN;CDS1;RGR;RP1;NMT2;GNGT2;ATP8A2	rs113351607;rs59419082;rs9907161;rs35384557;rs6827228;rs11200981;rs369240;rs10906837;rs4794029;rs9645863	3.81;3.34;3.18;2.95;2.83;2.75;2.65;2.63;2.51;2.51
GOBP_REGULATION_OF_CARDIAC_MUSCLE_CELL_MEMBRANE_REPOLARIZATION	1.08416	0.231928	0.932516	27	2412	KCNA5;NPPA;NOS1AP;CACNA2D1;SCN4B;KCNH2;KCNQ1;SCN1B;SCN5A;ZMPSTE24	rs9919705;rs198372;rs72700136;rs254306;rs876479;rs4148843;rs2898880;rs35876866;rs7373934;rs78261279	6.41;2.88;2.83;2.81;2.55;2.33;2.30;2.29;2.21;2.16
GOBP_POSITIVE_REGULATION_OF_COAGULATION	1.36373	0.231965	0.932537	30	1496	ST3GAL4;SERPINF2;EMILIN2;TBXA2R;VTN;THBD;F7;PLAU;PRDX2;SERPINE1	rs56207600;rs8074026;rs11080993;rs28416788;rs8076949;rs1998080;rs12858483;rs34811447;rs117157640;rs3177697	4.07;3.20;2.90;2.81;2.68;2.55;2.41;2.39;2.37;2.24
GOBP_ANTEROGRADE_AXONAL_TRANSPORT	1.34412	0.232118	0.932557	48	3655	TRAK1;RAB27B;KIF4A;AP3M1;ARL8B;NETO1;AGBL4;KIF5A;SPAST;AP3S1	rs9861303;rs60512641;rs3811371;rs6480715;rs341981;rs111246915;rs2803275;rs145477125;rs2280972;rs252736	4.11;2.82;2.79;2.77;2.58;2.55;2.44;2.36;2.36;2.34
GOBP_RESPONSE_TO_INCREASED_OXYGEN_LEVELS	1.29055	0.232365	0.932588	26	1663	KCNA5;NOX1;EPO;SLC7A5;TMEM199;FAS;COL1A1;TXNRD2;ATP6V0A2;ATP6V1G1	rs9919705;rs7128;rs2553023;rs12928763;rs8076949;rs2902336;rs17639446;rs1052988;rs11057356;rs7036626	6.41;3.20;3.15;3.04;2.68;2.49;2.38;2.15;2.05;1.85
GOBP_INTRACELLULAR_PROTEIN_TRANSMEMBRANE_TRANSPORT	1.18295	0.232487	0.932645	54	2893	TRAM2;PEX12;GRPEL2;SEC63;TOMM40L;DNAJC15;PEX26;RTN2;GLP1R;GRPEL1	rs13199373;rs4531775;rs2227469;rs2071946;rs2502808;rs2014439;rs56168430;rs114310733;rs10305532;rs56140231	3.45;3.11;2.97;2.96;2.71;2.71;2.66;2.50;2.49;2.39
GOBP_RESPONSE_TO_PAIN	1.5037	0.232755	0.932858	34	2094	TRPV1;PRKCG;UCN;SCN9A;AQP9;TRPA1;TSPO;RET;THBS4;MTOR	rs9905037;rs60166062;rs11684134;rs6432904;rs10444840;rs73296694;rs138974;rs34596849;rs16877468;rs2878409	3.43;3.18;2.95;2.85;2.53;2.45;2.43;2.28;2.28;2.09
GOBP_POSITIVE_REGULATION_OF_INTERLEUKIN_2_PRODUCTION	1.27112	0.232922	0.932972	34	3232	PDE4D;ABL1;PRKCQ;PNP;CD4;CARD11;TRAF2;RUNX1;ANXA1;PLCG2	rs13186687;rs894241;rs6602705;rs79342230;rs35717080;rs6461802;rs17250239;rs73201004;rs147016834;rs79954624	4.74;3.79;3.62;2.95;2.51;2.41;2.40;2.34;2.31;2.27
GOBP_ADULT_LOCOMOTORY_BEHAVIOR	1.6031	0.233141	0.933095	79	6679	FGF12;SPTBN4;HTRA2;GIGYF2;PREX2;SHANK2;NTSR1;DAB1;EPS8;FOXA2	rs74714235;rs16974365;rs7556852;rs73999704;rs6995925;rs73522158;rs111956194;rs17115366;rs34323468;rs1203915	5.42;3.06;3.05;3.04;2.98;2.93;2.89;2.88;2.78;2.77
GOBP_REGULATION_OF_RECEPTOR_MEDIATED_ENDOCYTOSIS	0.427428	0.233811	0.935067	116	8930	INSR;SELE;RIN3;NEU3;MTMR2;LRPAP1;MAGI2;WDR54;VEGFA;USH1G	rs57295319;rs3917438;rs56152605;rs997465;rs7111540;rs916189;rs62463889;rs7556852;rs699946;rs3744199	5.28;3.69;3.64;3.44;3.42;3.30;3.15;3.05;3.04;2.77
GOBP_REGULATION_OF_EXTRACELLULAR_MATRIX_ASSEMBLY	0.675278	0.234185	0.935088	17	989	ANTXR1;MAD2L2;PHLDB1;MIR29B1;TIE1;HAS2;SMAD3;RGCC;PHLDB2;CLASP1	rs75445182;rs7414943;rs579415;rs157928;rs1198979;rs4871207;rs16950687;rs7322942;rs9868226;rs79793993	4.91;2.89;2.53;2.43;2.27;2.14;1.97;1.84;1.74;1.57
GOBP_NEGATIVE_REGULATION_OF_HOMOTYPIC_CELL_CELL_ADHESION	1.8751	0.234501	0.935106	14	1502	PRKG1;PRKCD;ADAMTS18;UBASH3B;CD9;ABAT;SERPINE2;ALOX12;RDX;C1QTNF1	rs72791110;rs7615501;rs12931161;rs11218712;rs6489697;rs1730966;rs6758638;rs33979567;rs55808598;rs11655977	3.13;2.36;2.35;2.27;2.16;2.05;1.78;1.77;1.73;1.37
GOBP_CELLULAR_RESPONSE_TO_PROSTAGLANDIN_STIMULUS	0.80391	0.234586	0.935111	20	1952	PRKCE;AKR1C3;P2RY6;SFRP1;GNG2;P2RY4;PTGER2;PTGDR;AKT1;PRKAA2	rs751237;rs4357593;rs72968198;rs34801356;rs12147761;rs1152202;rs62003673;rs62003673;rs45598737;rs706468	4.68;2.78;2.60;2.49;2.45;2.40;2.19;2.19;1.96;1.93
GOBP_DEDIFFERENTIATION	1.28309	0.234904	0.935129	12	789	HNRNPD;ESRRB;NCOA3;CDK6;MIR145;MIR221;OLFM2;MIR214;PDGFB;FEZF2	rs7668877;rs11625043;rs6090714;rs62466068;rs10515627;rs150553877;rs180890479;rs143062415;rs4820371;rs113157937	2.87;2.84;2.82;2.42;2.24;1.94;1.90;1.78;1.72;1.56
GOBP_ANDROGEN_METABOLIC_PROCESS	0.686975	0.234997	0.935134	30	1962	AKR1C4;SHH;ADM;SGPL1;SRD5A2;SRD5A1;PLEKHA1;CYP19A1;HSD17B3;SRD5A3	rs7477097;rs117027107;rs11042750;rs12776342;rs72794644;rs72724286;rs7068411;rs4774587;rs58334117;rs1128141	3.59;2.65;2.53;2.35;2.34;2.32;2.01;1.97;1.94;1.89
GOBP_POSITIVE_REGULATION_OF_CREB_TRANSCRIPTION_FACTOR_ACTIVITY	1.27948	0.235107	0.93514	18	2037	CAMK1D;VEGFA;RPS6KA5;EPHA5;CRTC3;RELN;ADCY8;PRKD2;TSSK4;OPRD1	rs11594130;rs699946;rs12897149;rs4476654;rs11638324;rs619438;rs976267;rs111927052;rs4761;rs2472861	3.97;3.04;2.91;2.61;2.43;2.09;2.08;1.98;1.94;1.90
GOBP_MUSCLE_TISSUE_DEVELOPMENT	1.22784	0.235289	0.935152	413	34462	ERBB4;TENM4;SAV1;NPRL3;CXADR;TPM1;VGLL4;ABL1;FOXP1;DMD	rs55866026;rs598792;rs3015455;rs9924289;rs11702298;rs2899687;rs62245824;rs894241;rs6786408;rs7063535	4.74;4.41;4.30;4.29;4.06;3.88;3.81;3.79;3.60;3.58
GOBP_NEGATIVE_REGULATION_OF_DNA_DAMAGE_RESPONSE_SIGNAL_TRANSDUCTION_BY_P53_CLASS_MEDIATOR	1.31497	0.235329	0.935158	13	593	CD44;MIF;SNAI1;PTTG1IP;MDM2;CD74;TWIST1;DYRK1A;SNAI2;PSMD10	rs2785180;rs74942981;rs77090490;rs12482072;rs76182282;rs1056400;rs75660896;rs79000982;rs10808736;rs17254349	3.82;2.72;2.23;2.06;1.93;1.74;1.62;1.42;1.16;1.05
GOBP_SPHINGOLIPID_METABOLIC_PROCESS	1.01013	0.235601	0.935193	148	10438	CERK;NEU3;ACER2;ST6GALNAC5;NEU1;ELOVL7;HTRA2;PRKD3;PNPLA1;ELOVL5	rs116484910;rs997465;rs10125976;rs199712;rs146535109;rs1379114;rs7556852;rs4629138;rs6457895;rs2397141	3.53;3.44;3.22;3.14;3.14;3.13;3.05;3.02;3.00;2.81
GOBP_INTRACILIARY_RETROGRADE_TRANSPORT	1.37322	0.235655	0.9352	10	721	DYNC2H1;IFT43;TTC21B;DYNLL1;DYNC2LI1;TTC21A;IFT140;WDR19;IFT122;WDR35	rs1913462;rs741516;rs34701755;rs1616443;rs6735229;rs35052325;rs2235638;rs79387742;rs62266958;rs2242192	3.90;3.44;2.57;2.22;2.14;1.64;1.42;1.41;1.18;0.93
GOBP_THALAMUS_DEVELOPMENT	1.35416	0.236039	0.935249	12	1687	CNTNAP2;SHH;CHRNB2;SRD5A1;TAL2;OLIG2;SMO;OGDH;PTCHD1;UQCRQ	rs13223832;rs117027107;rs9427094;rs72724286;rs113855877;rs55826206;rs2701316;rs217386;rs73205366;rs30180	3.33;2.65;2.42;2.32;2.22;1.82;1.79;1.78;1.75;1.28
GOBP_REGULATION_OF_COAGULATION	1.07197	0.236123	0.93526	75	4597	ST3GAL4;SERPINF2;PRKG1;PDGFA;EPHB2;KLKB1;F11;EMILIN2;TBXA2R;FOXA2	rs56207600;rs8074026;rs72791110;rs148332061;rs10917285;rs4253403;rs4253403;rs11080993;rs28416788;rs1203915	4.07;3.20;3.13;3.13;2.98;2.90;2.90;2.90;2.81;2.77
GOBP_NUCLEOTIDE_SUGAR_METABOLIC_PROCESS	1.35325	0.236133	0.935262	34	2111	GNPDA2;PARG;CSGALNACT1;B4GALNT2;GMDS;TGDS;GFPT2;EXTL2;GNPNAT1;UGGT2	rs1491324;rs1720363;rs4921663;rs4794029;rs9378307;rs9556405;rs75364253;rs34977823;rs7149877;rs7323703	3.69;2.75;2.62;2.51;2.49;2.48;2.38;2.28;2.26;2.14
GOBP_BICARBONATE_TRANSPORT	1.77638	0.236524	0.935312	29	1434	CYB5R1;SLC4A7;SLC26A1;SLC4A2;SLC4A5;SLC4A4;SLC4A10;CYB5R4;BEST1;CYB5RL	rs7526304;rs2087760;rs28671147;rs4148843;rs10211612;rs16846575;rs41267443;rs9350988;rs2736594;rs613910	3.59;3.05;2.38;2.33;2.21;2.17;2.17;2.15;2.00;1.91
GOBP_REGULATION_OF_VACUOLE_ORGANIZATION	0.846896	0.237134	0.935391	49	2771	EHMT2;RAB5A;SNX30;IFT20;CHMP4B;PIP4K2A;TBC1D14;TBC1D12;TMEM106B;ATG2A	rs146535109;rs71316238;rs10981503;rs8076949;rs56084239;rs11013086;rs7695050;rs12780491;rs62448695;rs149219294	3.14;2.83;2.70;2.68;2.57;2.53;2.51;2.49;2.48;2.45
GOBP_REGULATION_OF_CYCLIN_DEPENDENT_PROTEIN_KINASE_ACTIVITY	1.38579	0.237155	0.935394	101	4905	CCNJL;HHEX;HEXIM2;HEXIM1;EGFR;PTEN;ACTB;CCND2;KAT2B;CDKN1A	rs71603662;rs11187133;rs7212192;rs7212192;rs7801956;rs12781238;rs62453414;rs3217869;rs4435663;rs236485	3.76;3.09;2.71;2.71;2.70;2.59;2.54;2.54;2.49;2.42
GOBP_NEUROTRANSMITTER_RECEPTOR_INTERNALIZATION	1.35078	0.237782	0.935474	30	2576	AP2B1;CACNG8;CACNG3;GSG1L;LPAR1;CACNG5;VAC14;DNM3;CACNG7;SNAP25	rs4531775;rs444939;rs112049972;rs8055463;rs10759484;rs1990339;rs8054131;rs72723302;rs62145066;rs6108464	3.11;2.74;2.52;2.50;2.48;2.45;2.44;2.29;2.18;2.15
GOBP_NEGATIVE_REGULATION_OF_IMMUNOGLOBULIN_PRODUCTION	0.556257	0.237965	0.935498	13	706	CD22;PARP3;BCL6;NDFIP1;IL33;CR1;THOC1;ZPBP2;FCGR2B;FOXP3	rs12976524;rs111632417;rs9290864;rs2906080;rs16924291;rs11118209;rs138157637;rs8069176;rs16856590;rs7064530	2.79;2.52;2.48;2.48;2.32;2.24;2.17;1.85;1.59;1.44
GOBP_CARDIAC_CELL_DEVELOPMENT	1.24361	0.237987	0.935501	89	7596	CXADR;FOXP1;CSRP3;TBX3;SPRY1;ADRA1A;PDCD4;NRAP;TTN;SLC8A1	rs11702298;rs6786408;rs45549043;rs7302926;rs300555;rs523851;rs2007551;rs868738;rs116343952;rs12465274	4.06;3.60;3.54;3.48;3.38;3.31;3.27;3.18;3.07;3.07
GOBP_REGULATION_OF_HEART_CONTRACTION	1.16258	0.237995	0.935502	203	18500	KCNA5;PDE4D;ADRA1B;CXADR;ATP1B1;TPM1;DMD;CSRP3;TRPV1;ADRA1A	rs9919705;rs13186687;rs56269052;rs11702298;rs6675509;rs2899687;rs7063535;rs45549043;rs9905037;rs523851	6.41;4.74;4.26;4.06;3.95;3.88;3.58;3.54;3.43;3.31
GOBP_NEGATIVE_REGULATION_OF_CELL_FATE_COMMITMENT	0.874232	0.238011	0.935504	12	651	LOXL3;NKX6-2;HES1;WNT3A;TBX21;SOSTDC1;DKK1;SPDEF;MESP1;FZD7	rs759075;rs2804006;rs13066559;rs6672601;rs2158079;rs73679778;rs1896368;rs72898498;rs55754818;rs72934680	3.24;3.23;1.96;1.88;1.66;1.57;1.55;1.51;1.46;1.28
GOBP_VENTRICULAR_SEPTUM_DEVELOPMENT	1.74727	0.238136	0.93552	72	5564	SAV1;NPRL3;ROBO1;ROBO2;SLIT3;TGFBR2;TBX3;AP2B1;ZFPM1;TBX5	rs3015455;rs9924289;rs73129022;rs13090400;rs2668054;rs1995450;rs7302926;rs4531775;rs58650620;rs17731569	4.30;4.29;3.65;3.65;3.61;3.53;3.48;3.11;3.06;3.06
GOBP_REGULATION_OF_FERTILIZATION	2.07421	0.238364	0.935549	16	1477	NLRP5;PLCB1;RNASE10;MYH9;ZP2;FAM170B;PRDM9;ZP4;PLAT;WEE2	rs56355090;rs6118228;rs79342230;rs11089788;rs760032;rs61848422;rs1494593;rs77298967;rs118062058;rs75358342	3.36;3.20;2.95;2.66;2.34;2.11;1.76;1.70;1.58;1.58
GOBP_FILOPODIUM_ASSEMBLY	0.996917	0.238484	0.935565	67	7009	MYO3B;FXR1;TENM2;FSCN1;FGD2;CAPZB;EPHB2;GAP43;NRP1;RAB5A	rs61353076;rs73173902;rs6880746;rs3807588;rs60986152;rs7532744;rs10917285;rs4831117;rs72788110;rs71316238	3.93;3.25;3.14;3.11;3.07;2.99;2.98;2.94;2.93;2.83
GOBP_REGULATION_OF_MEGAKARYOCYTE_DIFFERENTIATION	1.92657	0.238864	0.935613	23	1160	GATA2;RCOR1;SCIN;L3MBTL1;CIB1;PRMT6;THPO;RAB7B;LOX;CNOT4	rs75356597;rs35892383;rs77769673;rs72626512;rs34560261;rs9435439;rs62287524;rs28505779;rs2914585;rs116934009	2.76;2.69;2.56;2.54;2.37;2.18;2.16;2.15;2.04;1.95
GOBP_REGULATION_OF_PROTEASOMAL_PROTEIN_CATABOLIC_PROCESS	0.853906	0.239096	0.935643	179	11397	ARAF;RHBDF1;CCAR2;PSMF1;KLHL40;FHIT;PRKCG;HSPA1B;HSPA1A;AXIN1	rs12012797;rs9924289;rs2469762;rs73071655;rs75589867;rs1158425;rs60166062;rs146535109;rs146535109;rs2858007	4.92;4.29;3.56;3.53;3.30;3.22;3.18;3.14;3.14;3.11
GOBP_INSULIN_SECRETION_INVOLVED_IN_CELLULAR_RESPONSE_TO_GLUCOSE_STIMULUS	1.8107	0.239385	0.93568	58	5304	PRKCE;GPLD1;PTPRN2;TUNAR;PPP3CB;FOXA2;EPHA5;KLF7;BRSK2;PPARD	rs751237;rs2744584;rs62480206;rs2147604;rs112540608;rs1203915;rs4476654;rs2075338;rs61869716;rs7772302	4.68;3.57;3.32;2.97;2.91;2.77;2.61;2.22;2.18;2.12
GOBP_POSITIVE_REGULATION_OF_CAMP_MEDIATED_SIGNALING	1.30426	0.239476	0.935692	14	726	UCN;GPR62;OR51E2;SCTR;ADCYAP1R1;FFAR4;SCT;POMC;GIPR;INSL3	rs11684134;rs111632417;rs76377792;rs11887274;rs35964619;rs143639188;rs11246211;rs12185581;rs4802272;rs13345379	2.95;2.52;2.40;2.39;2.12;2.07;2.07;2.01;1.81;1.75
GOBP_REGULATION_OF_ORGANELLE_ASSEMBLY	0.993515	0.239563	0.935703	217	14696	WDPCP;CDKL1;PAN3;TBC1D30;LRRC4B;PTPRD;TBC1D16;EHMT2;HSPA1B;HSPA1A	rs115202447;rs57134144;rs7987649;rs155950;rs8105920;rs10809022;rs12449576;rs146535109;rs146535109;rs146535109	5.01;4.35;3.63;3.57;3.50;3.42;3.28;3.14;3.14;3.14
GOBP_SIALYLATION	-0.0797151	0.239825	0.935737	21	1762	ST3GAL4;ST6GAL1;ST6GALNAC5;ST6GAL2;ST8SIA5;ST6GALNAC3;ST3GAL1;ST8SIA2;ST8SIA3;ST3GAL5	rs56207600;rs7635748;rs199712;rs6708233;rs75336002;rs12723060;rs7832304;rs1586494;rs607270;rs60275960	4.07;3.68;3.14;2.83;2.55;2.55;2.45;2.15;1.78;1.77
[truncated: 3,932 more rows]
