# Supplementary material for: Neuronal and glial networks interact with traumatic brain injury to modulate cognition in ABCD study
Source: NPJ Syst Biol Appl. 2026 Mar 13;12:60. doi: 10.1038/s41540-026-00681-8 (PMC13128933; doi:10.1038/s41540-026-00681-8)
Supplement: Supplementary file 9 — Supplementary Data 8 [file 41540_2026_681_MOESM9_ESM.xlsx]

## Sheet: combined_kd
Supplementary Data 8: Key Driver Analysis Results for Hippocampus and Cortex Cell Type Networks
Key Driver Gene	Brain Region	Cell Type	Key Driver Pathway	KDA Enrichment Score	KDA FDR	Top SNPs in SNP-by-mTBI interaction term	GWAS P
GRM5	Anterior Cingulate Cortex	excitatory	REGULATION OF TRANS SYNAPTIC SIGNALING	15.38	0.0122	rs308804; rs1552739; rs56859701; rs973716; rs11826393; rs11826538; rs1875797; rs16914137; rs16914045; rs61903462	1.07e-04; 4.06e-04; 4.08e-04; 4.08e-04; 4.14e-04; 4.48e-04; 5.37e-04; 5.78e-04; 6.12e-04; 6.80e-04
2010107E04RIK	Anterior Cingulate Cortex	excitatory	MITOCHONDRION ORGANIZATION	8.96	0.0122	None
GRIA4	Anterior Cingulate Cortex	inhibitory	REGULATION OF TRANS SYNAPTIC SIGNALING	13.07	0.00142	rs72979301; rs78442630; rs675091; rs17391463; rs10895891; rs1940964; rs72645426; rs72981917; rs10502061; rs1940966	1.24e-02; 2.15e-02; 3.37e-02; 5.37e-02; 5.59e-02; 6.17e-02; 6.74e-02; 6.79e-02; 6.87e-02; 6.92e-02
IL1RAPL1	Anterior Cingulate Cortex	excitatory	REGULATION OF TRANS SYNAPTIC SIGNALING	10.85	0.0189	rs727380; rs727382; rs56077008; rs727381; rs6630787; rs150242697; rs1454186; rs139150787; rs12398247; rs55939552	3.42e-03; 4.77e-03; 6.12e-03; 6.29e-03; 7.72e-03; 8.49e-03; 8.81e-03; 9.04e-03; 9.31e-03; 1.10e-02
NAPB	Anterior Cingulate Cortex	excitatory	REGULATION OF TRANS SYNAPTIC SIGNALING	8.02	0.0189	rs6048811; rs6114126; rs1936012; rs6132630; rs2066451; rs12625804; rs6132625; rs138053756; rs114718317; rs150836782	4.36e-02; 5.08e-02; 5.59e-02; 5.94e-02; 9.31e-02; 1.33e-01; 1.33e-01; 1.33e-01; 1.33e-01; 1.33e-01
NDRG4	Anterior Cingulate Cortex	excitatory	REGULATION OF TRANS SYNAPTIC SIGNALING	8.97	0.0189	rs9926973; rs11649639; rs8063227; rs3743567; rs2911327; rs72790224; rs982697; rs2427787; rs4784042; rs2432559	6.58e-03; 2.92e-02; 4.72e-02; 6.75e-02; 6.80e-02; 7.79e-02; 8.80e-02; 9.51e-02; 9.65e-02; 1.06e-01
MEF2C	Anterior Cingulate Cortex	inhibitory	REGULATION OF TRANS SYNAPTIC SIGNALING	12.93	0.0302	rs302482; rs302484; rs80043958; rs244752; rs244751; rs585950; rs636631; rs35539693; rs674747; rs12188048	2.94e-02; 4.09e-02; 5.40e-02; 6.14e-02; 6.14e-02; 7.32e-02; 7.62e-02; 8.81e-02; 9.04e-02; 9.21e-02
SV2A	Anterior Cingulate Cortex	inhibitory	REGULATION OF TRANS SYNAPTIC SIGNALING	7.52	3.23e-05	rs6587723; rs6696191; rs577935; rs626785; rs147211319; rs7534365; rs1376676; rs28642307; rs6587680; rs61355654	5.88e-02; 9.06e-02; 1.02e-01; 1.43e-01; 1.61e-01; 1.71e-01; 2.72e-01; 2.92e-01; 3.00e-01; 3.15e-01
NSF	Anterior Cingulate Cortex	inhibitory	REGULATION OF TRANS SYNAPTIC SIGNALING	9.34	0.0362	rs199496; rs929254; rs199528; rs74939963; rs113839801; rs112860751; rs199534; rs141783865; rs199443; rs199535; rs199445	5.33e-03; 1.39e-02; 4.13e-02; 4.36e-02; 4.45e-02; 4.45e-02; 5.28e-02; 5.28e-02; 5.37e-02; 5.37e-02; 5.37e-02
NDRG4	Anterior Cingulate Cortex	inhibitory	REGULATION OF TRANS SYNAPTIC SIGNALING	8	0.000374	rs9926973; rs11649639; rs8063227; rs3743567; rs2911327; rs72790224; rs982697; rs2427787; rs4784042; rs2432559	6.58e-03; 2.92e-02; 4.72e-02; 6.75e-02; 6.80e-02; 7.79e-02; 8.80e-02; 9.51e-02; 9.65e-02; 1.06e-01
KCNMA1	Anterior Cingulate Cortex	inhibitory	REGULATION OF TRANS SYNAPTIC SIGNALING	10.67	0.0404	rs10762742; rs703261; rs1907742; rs10740467; rs1464111; rs669312; rs816850; rs10824546; rs11001957; rs12771435	1.17e-03; 1.63e-03; 2.35e-03; 7.76e-03; 7.95e-03; 1.08e-02; 1.11e-02; 1.44e-02; 1.49e-02; 1.50e-02
DLGAP2	Anterior Cingulate Cortex	inhibitory	REGULATION OF TRANS SYNAPTIC SIGNALING	14.01	0.0407	None
RAB6A	Anterior Cingulate Cortex	excitatory	REGULATION OF TRANS SYNAPTIC SIGNALING	8.97	0.0456	rs144764333; rs56321536; rs60020777; rs4944028; rs58862453; rs11235885; rs200584614; rs56162843; rs111796934; rs35132278; rs7932786; rs35905244	1.79e-03; 1.25e-02; 1.65e-02; 1.84e-02; 1.94e-02; 1.94e-02; 2.01e-02; 2.32e-02; 2.39e-02; 2.45e-02; 2.45e-02; 2.45e-02
RAB6B	Anterior Cingulate Cortex	excitatory	REGULATION OF TRANS SYNAPTIC SIGNALING	10.76	0.0456	rs62269104; rs62280642; rs28581668; rs35263426; rs56763689; rs9838386; rs55647813; rs6786236; rs117518401; rs2692681	7.19e-03; 1.11e-02; 2.83e-02; 4.17e-02; 4.19e-02; 4.53e-02; 5.70e-02; 6.57e-02; 6.76e-02; 7.06e-02
ZWINT	Anterior Cingulate Cortex	inhibitory	REGULATION OF TRANS SYNAPTIC SIGNALING	8.75	5.86e-05	rs74750700; rs2893684; rs118104591; rs116102417; rs16908801; rs76746455; rs150594141; rs2435851; rs12252437; rs4506558	7.27e-02; 7.27e-02; 7.51e-02; 1.15e-01; 1.15e-01; 1.18e-01; 1.34e-01; 1.45e-01; 1.45e-01; 1.52e-01
CALM1	Anterior Cingulate Cortex	inhibitory	REGULATION OF TRANS SYNAPTIC SIGNALING	13.27	0.00589	rs12431766; rs10137869; rs1294514; rs4904680; rs10130403; rs12887213; rs12887028; rs61986811; rs1299908; rs3742665	1.10e-02; 1.54e-02; 1.54e-02; 2.38e-02; 2.51e-02; 3.14e-02; 3.14e-02; 3.14e-02; 3.57e-02; 3.90e-02
GRM5	Anterior Cingulate Cortex	inhibitory	REGULATION OF TRANS SYNAPTIC SIGNALING	13.27	6.53e-05	rs308804; rs1552739; rs56859701; rs973716; rs11826393; rs11826538; rs1875797; rs16914137; rs16914045; rs61903462	1.07e-04; 4.06e-04; 4.08e-04; 4.08e-04; 4.14e-04; 4.48e-04; 5.37e-04; 5.78e-04; 6.12e-04; 6.80e-04
GRM7	Anterior Cingulate Cortex	excitatory	REGULATION OF TRANS SYNAPTIC SIGNALING	10.38	0.00672	rs712793; rs712774; rs34735406; rs712783; rs41361551; rs779758; rs34827294; rs73128508; rs62237209; rs62237212; rs62237213; rs62237215; rs62237211; rs62237214	9.94e-04; 1.39e-03; 3.65e-03; 4.92e-03; 6.38e-03; 6.52e-03; 8.32e-03; 8.46e-03; 9.75e-03; 9.75e-03; 9.75e-03; 9.75e-03; 9.75e-03; 9.75e-03
NSF	Anterior Cingulate Cortex	excitatory	REGULATION OF TRANS SYNAPTIC SIGNALING	10.92	0.00672	rs199496; rs929254; rs199528; rs74939963; rs113839801; rs112860751; rs199534; rs141783865; rs199443; rs199535; rs199445	5.33e-03; 1.39e-02; 4.13e-02; 4.36e-02; 4.45e-02; 4.45e-02; 5.28e-02; 5.28e-02; 5.37e-02; 5.37e-02; 5.37e-02
SERINC1	Anterior Cingulate Cortex	excitatory	REGULATION OF TRANS SYNAPTIC SIGNALING	10.38	0.00672	rs549215; rs74364554; rs2051648; rs35043353; rs9398675; rs9398674; rs74392007; rs3839526; rs532765668; rs12526087	8.90e-02; 9.13e-02; 9.76e-02; 1.13e-01; 1.22e-01; 1.23e-01; 1.45e-01; 1.60e-01; 1.67e-01; 2.90e-01
SYP	Anterior Cingulate Cortex	inhibitory	REGULATION OF TRANS SYNAPTIC SIGNALING	7.52	0.000673	rs5953266; rs11796927; rs5906756; rs4824745; rs2294016; rs6609854; rs5953275; rs73209777; rs28512357; rs2294021	3.49e-02; 2.26e-01; 2.75e-01; 3.53e-01; 3.94e-01; 4.01e-01; 4.14e-01; 4.48e-01; 4.63e-01; 4.87e-01
CHL1	Anterior Cingulate Cortex	oligodendrocyte	REGULATION OF TRANS SYNAPTIC SIGNALING	15.89	0.00976	rs4685713; rs11715727; rs9310805; rs13086886; rs77030744; rs73013195; rs644934; rs4541385; rs9990005; rs11713452	4.75e-03; 1.39e-02; 2.11e-02; 2.29e-02; 2.54e-02; 2.64e-02; 2.67e-02; 2.79e-02; 4.90e-02; 5.04e-02
TSPAN2	Anterior Cingulate Cortex	oligodendrocyte	GLIAL CELL DEVELOPMENT	43.97	0.00976	rs6537851; rs74113933; rs12132759; rs6679900; rs3820630; rs61046251; rs6661561; rs12021949; rs6672575; rs12124533	3.95e-02; 8.14e-02; 9.05e-02; 9.99e-02; 1.05e-01; 1.08e-01; 1.09e-01; 1.36e-01; 1.52e-01; 1.55e-01
MOG	Frontal Pole Secondary Motor Cortex	oligodendrocyte	GLIAL CELL DEVELOPMENT	31.18	0.0164	rs9258119; rs9257928; rs29273; rs29270; rs45617437; rs75028453; rs112735397; rs3129090; rs2747453; rs3998799	3.98e-02; 5.18e-02; 6.15e-02; 6.99e-02; 6.99e-02; 7.33e-02; 7.33e-02; 7.95e-02; 8.44e-02; 8.86e-02
BAIAP2	Frontal Pole Secondary Motor Cortex	excitatory	REGULATION OF TRANS SYNAPTIC SIGNALING	9.76	0.0184	rs8080252; rs7502931; rs11150767; rs4969352; rs62073022; rs4969369; rs62073024; rs117304509; rs80116652; rs62075263	4.02e-03; 4.60e-03; 7.39e-03; 1.02e-02; 1.22e-02; 1.31e-02; 1.33e-02; 1.42e-02; 1.44e-02; 1.50e-02
CAMK2A	Frontal Pole Secondary Motor Cortex	excitatory	REGULATION OF TRANS SYNAPTIC SIGNALING	7.48	0.0184	rs72805927; rs4705422; rs3776087; rs12653451; rs2282812; rs17111079; rs12657958; rs2240783; rs34087853; rs62382674	4.54e-03; 1.55e-02; 1.97e-02; 2.11e-02; 2.75e-02; 4.15e-02; 4.21e-02; 5.42e-02; 6.22e-02; 6.28e-02
CAMK2B	Frontal Pole Secondary Motor Cortex	excitatory	REGULATION OF TRANS SYNAPTIC SIGNALING	7.42	0.0184	rs11762769; rs146680710; rs73693174; rs76666139; rs6962696; rs75288615; rs11540055; rs11764828; rs77354327; rs56298219	1.21e-02; 1.21e-02; 4.59e-02; 5.98e-02; 6.07e-02; 6.79e-02; 7.19e-02; 7.51e-02; 7.75e-02; 7.75e-02
CYFIP2	Frontal Pole Secondary Motor Cortex	excitatory	REGULATION OF TRANS SYNAPTIC SIGNALING	14.26	0.0184	rs72809235; rs66943334; rs6890442; rs9313598; rs34099004; rs11740075; rs7725995; rs13190673; rs17595788; rs3857409; rs138718099	2.84e-02; 3.05e-02; 3.22e-02; 3.27e-02; 3.31e-02; 3.40e-02; 3.59e-02; 3.71e-02; 4.05e-02; 4.12e-02; 4.12e-02
NAPB	Frontal Pole Secondary Motor Cortex	excitatory	REGULATION OF TRANS SYNAPTIC SIGNALING	10.91	0.0184	rs6048811; rs6114126; rs1936012; rs6132630; rs2066451; rs12625804; rs6132625; rs138053756; rs150836782; rs114718317	4.36e-02; 5.08e-02; 5.59e-02; 5.94e-02; 9.31e-02; 1.33e-01; 1.33e-01; 1.33e-01; 1.33e-01; 1.33e-01
MAPK1	Frontal Pole Secondary Motor Cortex	excitatory	REGULATION OF TRANS SYNAPTIC SIGNALING	6.87	0.0235	rs539687373; rs11704265; rs9607370; rs2329883; rs4820146; rs8135616; rs5749984; rs9610500; rs5755074; rs240054	3.01e-03; 3.46e-03; 4.94e-03; 1.80e-02; 6.03e-02; 8.71e-02; 9.01e-02; 9.23e-02; 9.27e-02; 1.02e-01
MRPS33	Frontal Pole Secondary Motor Cortex	excitatory	MITOCHONDRION ORGANIZATION	6.95	0.0269	rs533441; rs34973599; rs10265001; rs73165497; rs9800952; rs10243698; rs5887985; rs1091375; rs77451090; rs2688431	3.33e-02; 4.01e-02; 4.40e-02; 4.86e-02; 5.18e-02; 6.98e-02; 8.76e-02; 9.63e-02; 9.63e-02; 9.63e-02
SCN8A	Frontal Pole Secondary Motor Cortex	excitatory	REGULATION OF TRANS SYNAPTIC SIGNALING	10.82	0.0458	rs303807; rs303827; rs641421; rs73109570; rs73107253; rs6580842; rs2359802; rs1908018; rs303777; rs1493196	3.20e-02; 7.31e-02; 7.72e-02; 8.00e-02; 9.35e-02; 1.09e-01; 1.14e-01; 1.17e-01; 1.18e-01; 1.19e-01
ITPR1	Frontal Pole Secondary Motor Cortex	excitatory	REGULATION OF TRANS SYNAPTIC SIGNALING	7.42	0.00957	rs6765702; rs73004812; rs2633717; rs73004818; rs73003098; rs9881021; rs12638018; rs9818621; rs9857776; rs9818585	1.91e-03; 2.86e-03; 3.19e-03; 3.37e-03; 3.51e-03; 4.54e-03; 4.64e-03; 4.79e-03; 5.11e-03; 5.39e-03
NSF	Frontal Pole Secondary Motor Cortex	excitatory	REGULATION OF TRANS SYNAPTIC SIGNALING	10.3	0.00993	rs199496; rs929254; rs199528; rs74939963; rs113839801; rs112860751; rs199534; rs141783865; rs199443; rs199535; rs199445	5.33e-03; 1.39e-02; 4.13e-02; 4.36e-02; 4.45e-02; 4.45e-02; 5.28e-02; 5.28e-02; 5.37e-02; 5.37e-02; 5.37e-02
MAPT	Hippocampus	excitatory	REGULATION OF TRANS SYNAPTIC SIGNALING	5.63	0.01	rs17763658; rs9890016; rs73313152; rs9896752; rs62061733; rs886249; rs17690703; rs62054822; rs56301449; rs10445366	1.71e-04; 1.57e-03; 4.05e-03; 8.59e-03; 2.69e-02; 2.84e-02; 3.58e-02; 4.28e-02; 4.98e-02; 5.01e-02
GABRB1	Hippocampus	excitatory	REGULATION OF TRANS SYNAPTIC SIGNALING	11.6	0.00105	rs1992455; rs74778188; rs112988391; rs11729717; rs80159111; rs3792211; rs979273; rs75167953; rs28625886; rs9992306	4.07e-03; 8.13e-03; 1.03e-02; 1.09e-02; 1.17e-02; 1.24e-02; 1.34e-02; 1.55e-02; 1.59e-02; 3.86e-02
MAP4	Hippocampus	excitatory	REGULATION OF TRANS SYNAPTIC SIGNALING	5.64	0.0011	rs116645331; rs116786562; rs34045152; rs1875103; rs11926049; rs13072917; rs9882308; rs75913235; rs4858870; rs3772398; rs17498376; rs145632071	4.54e-02; 5.49e-02; 6.44e-02; 1.18e-01; 1.30e-01; 1.82e-01; 1.91e-01; 2.14e-01; 2.14e-01; 2.14e-01; 2.14e-01; 2.14e-01
GNAQ	Hippocampus	excitatory	REGULATION OF TRANS SYNAPTIC SIGNALING	6.77	0.0141	rs7021021; rs7048503; rs10870035; rs11145635; rs10869983; rs12236603; rs10870028; rs11145563; rs35420432; rs7857953	1.67e-02; 1.86e-02; 2.49e-02; 2.76e-02; 3.15e-02; 3.35e-02; 3.75e-02; 4.52e-02; 4.96e-02; 5.13e-02
PPFIA2	Hippocampus	excitatory	REGULATION OF TRANS SYNAPTIC SIGNALING	5.16	0.00165	rs2091795; rs2103393; rs7965702; rs73356631; rs1882531; rs17687003; rs558229233; rs73354610; rs11115026; rs6539576	1.80e-02; 1.80e-02; 2.06e-02; 2.11e-02; 2.42e-02; 2.45e-02; 2.71e-02; 3.20e-02; 3.69e-02; 4.07e-02
MTPN	Hippocampus	excitatory	REGULATION OF TRANS SYNAPTIC SIGNALING	5.22	0.0173	rs11770804; rs10232702; rs9642033; rs11770007; rs67750792; rs11763111; rs78566927; rs1373234; rs79774506; rs62489153	2.16e-02; 5.95e-02; 6.29e-02; 7.03e-02; 7.06e-02; 8.87e-02; 9.75e-02; 1.04e-01; 1.16e-01; 1.20e-01
RAB6A	Hippocampus	excitatory	REGULATION OF TRANS SYNAPTIC SIGNALING	5.6	0.0173	rs144764333; rs56321536; rs60020777; rs4944028; rs58862453; rs11235885; rs200584614; rs56162843; rs111796934; rs7932786; rs35905244; rs35132278	1.79e-03; 1.25e-02; 1.65e-02; 1.84e-02; 1.94e-02; 1.94e-02; 2.01e-02; 2.32e-02; 2.39e-02; 2.45e-02; 2.45e-02; 2.45e-02
ATP6V1G2-DDX39B	Hippocampus	excitatory	REGULATION OF TRANS SYNAPTIC SIGNALING	5.3	0.0173	None	None
ANK2	Hippocampus	excitatory	REGULATION OF TRANS SYNAPTIC SIGNALING	11.6	0.0193	rs56896398; rs72892432; rs72892429; rs59071566; rs41496644; rs12500579; rs62317092; rs313980; rs4834311; rs313975	3.78e-04; 1.23e-03; 1.91e-03; 2.29e-03; 4.33e-03; 5.41e-03; 1.70e-02; 2.03e-02; 2.90e-02; 5.63e-02
TENM2	Hippocampus	excitatory	REGULATION OF TRANS SYNAPTIC SIGNALING	11.6	0.0219	rs6898153; rs74404976; rs7707689; rs60161912; rs1364370; rs7714651; rs1477284; rs72830081; rs10065043; rs111830278	1.84e-03; 2.07e-03; 2.11e-03; 2.25e-03; 2.31e-03; 4.58e-03; 7.12e-03; 7.55e-03; 8.41e-03; 8.56e-03
RTN3	Hippocampus	excitatory	REGULATION OF TRANS SYNAPTIC SIGNALING	6.19	0.022	rs4963426; rs117982270; rs12418951; rs146313932; rs529302; rs2155802; rs7939940; rs10750999; rs61928242; rs10897444	2.47e-02; 2.76e-02; 3.22e-02; 3.99e-02; 6.38e-02; 2.09e-01; 2.67e-01; 3.10e-01; 3.11e-01; 3.20e-01
2900097C17RIK	Hippocampus	excitatory	REGULATION OF TRANS SYNAPTIC SIGNALING	7.74	0.00225	None	None
CAMK2B	Hippocampus	excitatory	REGULATION OF TRANS SYNAPTIC SIGNALING	9.08	0.0243	rs11762769; rs146680710; rs73693174; rs76666139; rs6962696; rs75288615; rs11540055; rs11764828; rs77354327; rs56298219	1.21e-02; 1.21e-02; 4.59e-02; 5.98e-02; 6.07e-02; 6.79e-02; 7.19e-02; 7.51e-02; 7.75e-02; 7.75e-02
VAMP2	Hippocampus	excitatory	REGULATION OF TRANS SYNAPTIC SIGNALING	7.38	0.0243	rs4792239; rs12950678; rs2278636; rs3202848; rs894505; rs75711247; rs11655582; rs12952757; rs11650713; rs7502602	2.54e-02; 4.51e-02; 4.86e-02; 6.16e-02; 7.10e-02; 7.17e-02; 1.09e-01; 1.14e-01; 1.66e-01; 1.72e-01
CAMK2A	Hippocampus	excitatory	REGULATION OF TRANS SYNAPTIC SIGNALING	12.21	2.55e-05	rs72805927; rs4705422; rs3776087; rs12653451; rs2282812; rs17111079; rs12657958; rs2240783; rs34087853; rs62382674	4.54e-03; 1.55e-02; 1.97e-02; 2.11e-02; 2.75e-02; 4.15e-02; 4.21e-02; 5.42e-02; 6.22e-02; 6.28e-02
NCDN	Hippocampus	excitatory	REGULATION OF TRANS SYNAPTIC SIGNALING	9.95	0.00262	rs77166184; rs6425949; rs6696836; rs12082263; rs12408030; rs2107782; rs11264171; rs1768553; rs6425948; rs75410807; rs74806050	6.94e-03; 6.38e-02; 6.38e-02; 1.03e-01; 1.17e-01; 1.69e-01; 2.01e-01; 2.01e-01; 2.17e-01; 2.20e-01; 2.20e-01
SERINC1	Hippocampus	excitatory	REGULATION OF TRANS SYNAPTIC SIGNALING	8.55	0.0299	rs549215; rs74364554; rs2051648; rs35043353; rs9398675; rs9398674; rs74392007; rs3839526; rs532765668; rs12526087	8.90e-02; 9.13e-02; 9.76e-02; 1.13e-01; 1.22e-01; 1.23e-01; 1.45e-01; 1.60e-01; 1.67e-01; 2.90e-01
APP	Hippocampus	excitatory	REGULATION OF TRANS SYNAPTIC SIGNALING	5.63	0.0313	rs440666; rs71317439; rs71317438; rs1580939; rs2211769; rs8134878; rs2226329; rs9974789; rs9975244; rs2829943	1.51e-02; 2.47e-02; 2.95e-02; 2.96e-02; 2.99e-02; 3.26e-02; 3.31e-02; 3.34e-02; 3.34e-02; 3.44e-02
YWHAG	Hippocampus	excitatory	REGULATION OF TRANS SYNAPTIC SIGNALING	6.5	0.0313	rs2868371; rs2908195; rs2908203; rs2070804; rs62476798; rs77350324; rs13236526; rs4728691; rs962627; rs62476799	1.32e-02; 5.99e-02; 8.38e-02; 9.58e-02; 1.37e-01; 1.52e-01; 1.59e-01; 2.13e-01; 2.13e-01; 2.20e-01
PJA2	Hippocampus	excitatory	REGULATION OF TRANS SYNAPTIC SIGNALING	8.03	6.31e-05	rs9326769; rs1594076; rs2416213; rs7705657; rs2914711; rs1428930; rs1991526; rs405299; rs7724900; rs246103	2.38e-03; 4.42e-03; 4.45e-03; 7.03e-03; 7.47e-03; 8.73e-03; 8.86e-03; 1.17e-02; 1.18e-02; 1.31e-02
CPLX2	Hippocampus	excitatory	REGULATION OF TRANS SYNAPTIC SIGNALING	9.6	9.06e-06	rs13174727; rs11134935; rs999065; rs11134936; rs13158114; rs878850; rs890737; rs6860661; rs7705321; rs12522118	1.06e-03; 1.27e-03; 1.45e-03; 6.12e-03; 6.88e-03; 1.15e-02; 1.17e-02; 1.20e-02; 1.20e-02; 1.22e-02
IL1RAPL1	Hippocampus	excitatory	REGULATION OF TRANS SYNAPTIC SIGNALING	6.96	9.06e-06	rs727380; rs727382; rs56077008; rs727381; rs6630787; rs150242697; rs1454186; rs139150787; rs12398247; rs55939552	3.42e-03; 4.77e-03; 6.12e-03; 6.29e-03; 7.72e-03; 8.49e-03; 8.81e-03; 9.04e-03; 9.31e-03; 1.10e-02
PRKCE	Hippocampus	excitatory	REGULATION OF TRANS SYNAPTIC SIGNALING	8.51	9.06e-06	rs7558342; rs7562746; rs6707151; rs72870711; rs10865206; rs965319; rs10173942; rs12469830; rs4953294; rs56113806	2.43e-03; 3.02e-03; 4.05e-03; 4.23e-03; 4.47e-03; 4.71e-03; 5.80e-03; 6.99e-03; 8.20e-03; 9.11e-03
FRRS1L	Hippocampus	excitatory	REGULATION OF TRANS SYNAPTIC SIGNALING	7.74	0.00958	rs11790362; rs62575239; rs72760397; rs12341923; rs16913986; rs6477695; rs13293508; rs7048295; rs10512227; rs10979738; rs7873353; rs10816781; rs7048723; rs10124145; rs13328448	1.17e-01; 1.33e-01; 1.51e-01; 1.53e-01; 1.72e-01; 1.76e-01; 1.79e-01; 1.86e-01; 2.32e-01; 2.32e-01; 2.32e-01; 2.32e-01; 2.32e-01; 2.32e-01; 2.32e-01
CFAP46	Hippocampus	inhibitory	MITOCHONDRION ORGANIZATION	7.02	1.06e-05	rs12262974; rs4880285; rs11812331; rs10870351; rs12254100; rs56300950; rs3121848; rs377178531; rs2767434; rs2767451	3.08e-04; 3.46e-04; 4.22e-04; 7.49e-04; 7.75e-04; 1.10e-03; 1.16e-03; 1.35e-03; 1.60e-03; 1.62e-03
MINOS1	Hippocampus	inhibitory	MITOCHONDRION ORGANIZATION	9.41	1.06e-05	rs3790741; rs11587840; rs7535952; rs115614639; rs2314324; rs12408388; rs3828100; rs11810271; rs56412618; rs7522389	5.37e-03; 3.40e-02; 5.11e-02; 7.22e-02; 8.30e-02; 1.03e-01; 1.29e-01; 1.32e-01; 1.34e-01; 1.36e-01
PDAP1	Hippocampus	inhibitory	MITOCHONDRION ORGANIZATION	6.26	0.0137	rs45552237; rs11980999; rs12535424; rs11983474; rs57980352; rs3764815; rs28377312; rs116671616; rs111846476; rs75156180	6.80e-02; 1.08e-01; 1.13e-01; 1.23e-01; 1.25e-01; 1.29e-01; 1.51e-01; 1.85e-01; 1.88e-01; 1.94e-01
USMG5	Hippocampus	inhibitory	MITOCHONDRION ORGANIZATION	10.27	0.000202	rs10883859; rs4319443; rs7894407; rs11191679; rs34354196; rs4918013; rs2986014; rs11191673; rs12770529; rs45437896	6.36e-02; 1.82e-01; 2.87e-01; 3.07e-01; 3.69e-01; 3.76e-01; 3.80e-01; 4.49e-01; 4.77e-01; 4.81e-01
ROMO1	Hippocampus	inhibitory	MITOCHONDRION ORGANIZATION	7.47	0.000208	rs112041905; rs12625476; rs75751462; rs73281036; rs3761135; rs73281038; rs6121037; rs111682435; rs6060574; rs6121025	1.06e-03; 1.98e-03; 2.86e-03; 3.94e-03; 4.33e-03; 4.39e-03; 4.59e-03; 4.71e-03; 5.20e-03; 6.46e-03
NLRC4	Hippocampus	inhibitory	MITOCHONDRION ORGANIZATION	7.7	0.0235	rs72798713; rs458628; rs75331188; rs438408; rs212698; rs12470495; rs57785053; rs212689; rs427177; rs2566483	1.12e-03; 2.65e-03; 1.27e-02; 2.08e-02; 2.30e-02; 2.37e-02; 2.49e-02; 3.69e-02; 4.85e-02; 4.95e-02
UBL5	Hippocampus	inhibitory	MITOCHONDRION ORGANIZATION	7.1	0.0263	rs4804459; rs8104651; rs34223005; rs4804114; rs4804461; rs7248466; rs11556087; rs67844335; rs62106799; rs59867671	4.97e-02; 7.34e-02; 7.40e-02; 1.11e-01; 1.21e-01; 1.55e-01; 1.68e-01; 1.69e-01; 2.10e-01; 2.15e-01
COX5A	Hippocampus	inhibitory	MITOCHONDRION ORGANIZATION	11.41	0.000312	rs11638576; rs78324724; rs8033883; rs7175135; rs6495129; rs12914585; rs12592377; rs77062222; rs12594897; rs67271490	1.27e-01; 1.30e-01; 1.79e-01; 1.79e-01; 2.36e-01; 2.55e-01; 2.66e-01; 2.66e-01; 2.66e-01; 2.68e-01
COA3	Hippocampus	inhibitory	MITOCHONDRION ORGANIZATION	12.89	0.0319	rs9905939; rs59795094; rs60399446; rs1078523; rs9892728; rs10512488; rs11552192; rs1011157; rs35643058; rs9910698	1.66e-01; 2.54e-01; 2.66e-01; 2.95e-01; 3.04e-01; 3.55e-01; 3.73e-01; 3.73e-01; 4.71e-01; 5.01e-01
NDUFC1	Hippocampus	inhibitory	MITOCHONDRION ORGANIZATION	7.02	0.000445	rs34711204; rs6814602; rs6536006; rs1901173; rs7682630; rs6829675; rs6853235; rs6826776; rs28538234; rs199883078	6.72e-03; 4.00e-02; 5.01e-02; 7.48e-02; 7.74e-02; 7.74e-02; 7.84e-02; 7.84e-02; 7.99e-02; 8.03e-02
C4orf48	Hippocampus	inhibitory	MITOCHONDRION ORGANIZATION	7.47	0.0453	rs11725126; rs11931791; rs149783569; rs36014714; rs13142900; rs402780; rs112923826; rs35177608; rs112927438; rs35300779	5.70e-02; 6.49e-02; 7.74e-02; 8.42e-02; 1.05e-01; 1.41e-01; 1.46e-01; 1.50e-01; 1.92e-01; 2.34e-01
COX17	Hippocampus	inhibitory	MITOCHONDRION ORGANIZATION	8.3	0.000487	rs149967762; rs71325395; rs13076819; rs4687877; rs2280580; rs10048954; rs4688029; rs35141348; rs36057815; rs200333709	1.10e-02; 1.62e-02; 1.72e-02; 1.96e-02; 2.91e-02; 4.04e-02; 4.39e-02; 5.63e-02; 6.26e-02; 6.32e-02
GABBR1	Hippocampus	inhibitory	REGULATION OF TRANS SYNAPTIC SIGNALING	13.86	0.049	rs362536; rs9257928; rs29273; rs378956; rs29270; rs45617437; rs112735397; rs75028453; rs1233396; rs926552	4.49e-02; 5.18e-02; 6.15e-02; 6.38e-02; 6.99e-02; 6.99e-02; 7.33e-02; 7.33e-02; 7.56e-02; 7.56e-02
PSAP	Hippocampus	inhibitory	REGULATION OF TRANS SYNAPTIC SIGNALING	12.13	0.00576	rs9415055; rs9415050; rs118122154; rs7092990; rs115467618; rs111336528; rs2854987; rs75516160; rs57694485; rs59150417; rs73281607; rs73281621; rs73281625	3.43e-03; 4.52e-03; 1.69e-02; 2.23e-02; 2.44e-02; 2.58e-02; 2.60e-02; 2.74e-02; 2.76e-02; 2.89e-02; 2.89e-02; 2.89e-02; 2.89e-02
NDUFA7	Hippocampus	inhibitory	MITOCHONDRION ORGANIZATION	8.33	0.000651	rs448652; rs7248963; rs12982876; rs34661506; rs112110995; rs74176295; rs12982201; rs66776459; rs11669375; rs35474783	8.31e-02; 1.01e-01; 1.02e-01; 1.02e-01; 1.02e-01; 1.02e-01; 1.02e-01; 1.08e-01; 1.08e-01; 1.16e-01
NDUFS6	Hippocampus	inhibitory	MITOCHONDRION ORGANIZATION	9.72	9.58e-08	rs6859291; rs904756; rs6555014; rs4296839; rs16884543; rs4147774; rs3822362; rs62335764; rs62338067; rs7725178	1.15e-02; 6.50e-02; 8.12e-02; 8.23e-02; 8.53e-02; 1.17e-01; 1.17e-01; 1.19e-01; 1.25e-01; 1.27e-01
MOG	Hippocampus	oligodendrocyte	GLIAL CELL DEVELOPMENT	22.61	0.0157	rs9258119; rs9257928; rs29273; rs29270; rs45617437; rs112735397; rs75028453; rs3129090; rs2747453; rs3998799	3.98e-02; 5.18e-02; 6.15e-02; 6.99e-02; 6.99e-02; 7.33e-02; 7.33e-02; 7.95e-02; 8.44e-02; 8.86e-02
CLDN11	Hippocampus	oligodendrocyte	GLIAL CELL DEVELOPMENT	36.74	0.0212	rs56226070; rs2901623; rs4955726; rs13434085; rs34814917; rs13089097; rs149727205; rs62293534; rs80304993; rs74651796	2.83e-03; 1.43e-02; 2.53e-02; 2.84e-02; 3.49e-02; 4.18e-02; 5.26e-02; 1.05e-01; 1.06e-01; 1.26e-01
CNP	Hippocampus	oligodendrocyte	GLIAL CELL DEVELOPMENT	40.08	0.0212	rs11079027; rs57825218; rs199922737; rs62076888; rs78071022; rs77012779; rs8080978; rs145490199; rs8066921; rs10852949	5.74e-02; 6.59e-02; 7.07e-02; 8.91e-02; 1.06e-01; 1.26e-01; 1.32e-01; 1.32e-01; 1.59e-01; 2.34e-01
TSPAN2	Hippocampus	oligodendrocyte	GLIAL CELL DEVELOPMENT	36.74	0.00656	rs6537851; rs74113933; rs12132759; rs6679900; rs3820630; rs61046251; rs6661561; rs12021949; rs6672575; rs12124533	3.95e-02; 8.14e-02; 9.05e-02; 9.99e-02; 1.05e-01; 1.08e-01; 1.09e-01; 1.36e-01; 1.52e-01; 1.55e-01
MEF2C	Prelimbic Infralimbic Orbital Cortex	inhibitory	REGULATION OF TRANS SYNAPTIC SIGNALING	11.65	0.0252	rs302482; rs302484; rs80043958; rs244752; rs244751; rs585950; rs636631; rs35539693; rs674747; rs12188048	2.94e-02; 4.09e-02; 5.40e-02; 6.14e-02; 6.14e-02; 7.32e-02; 7.62e-02; 8.81e-02; 9.04e-02; 9.21e-02
CX3CL1	Prelimbic Infralimbic Orbital Cortex	excitatory	REGULATION OF TRANS SYNAPTIC SIGNALING	11.49	0.00258	rs72784878; rs223880; rs148546737; rs4784801; rs757307; rs2003473; rs72792975; rs149954828; rs72792977; rs886434	4.99e-02; 5.35e-02; 6.13e-02; 6.40e-02; 6.68e-02; 6.68e-02; 6.68e-02; 6.68e-02; 6.68e-02; 6.68e-02
YWHAB	Prelimbic Infralimbic Orbital Cortex	inhibitory	REGULATION OF TRANS SYNAPTIC SIGNALING	9.11	0.0452	rs73106136; rs2425669; rs6094057; rs71337892; rs6031839; rs2903761; rs2179069; rs11697639; rs7508820; rs34430472; rs201204241; rs13043580	5.19e-03; 6.83e-03; 9.52e-03; 1.09e-02; 1.18e-02; 1.20e-02; 1.20e-02; 1.39e-02; 1.45e-02; 1.45e-02; 1.45e-02; 1.45e-02
MOG	Prelimbic Infralimbic Orbital Cortex	oligodendrocyte	GLIAL CELL DEVELOPMENT	32.78	0.0482	rs9258119; rs9257928; rs29273; rs29270; rs45617437; rs112735397; rs75028453; rs3129090; rs2747453; rs3998799	3.98e-02; 5.18e-02; 6.15e-02; 6.99e-02; 6.99e-02; 7.33e-02; 7.33e-02; 7.95e-02; 8.44e-02; 8.86e-02
GRIA4	Prelimbic Infralimbic Orbital Cortex	inhibitory	REGULATION OF TRANS SYNAPTIC SIGNALING	9.65	0.000529	rs72979301; rs78442630; rs675091; rs17391463; rs10895891; rs1940964; rs72645426; rs72981917; rs10502061; rs1940966	1.24e-02; 2.15e-02; 3.37e-02; 5.37e-02; 5.59e-02; 6.17e-02; 6.74e-02; 6.79e-02; 6.87e-02; 6.92e-02
GRM5	Prelimbic Infralimbic Orbital Cortex	inhibitory	REGULATION OF TRANS SYNAPTIC SIGNALING	10.48	0.000529	rs308804; rs1552739; rs56859701; rs973716; rs11826393; rs11826538; rs1875797; rs16914137; rs16914045; rs61903462	1.07e-04; 4.06e-04; 4.08e-04; 4.08e-04; 4.14e-04; 4.48e-04; 5.37e-04; 5.78e-04; 6.12e-04; 6.80e-04
ATP5PD	Prelimbic Infralimbic Orbital Cortex	inhibitory	MITOCHONDRION ORGANIZATION	7.2	0.00594	None
GRIN2A	Prelimbic Infralimbic Orbital Cortex	excitatory	REGULATION OF TRANS SYNAPTIC SIGNALING	13.44	0.00837	rs7189919; rs8060390; rs56064109; rs7201288; rs8055473; rs17793917; rs11648074; rs2315083; rs4063483; rs1420044	1.14e-02; 1.93e-02; 1.94e-02; 2.21e-02; 2.25e-02; 2.28e-02; 2.59e-02; 2.68e-02; 2.68e-02; 2.96e-02
SLC6A1	Prelimbic Infralimbic Orbital Cortex	inhibitory	REGULATION OF TRANS SYNAPTIC SIGNALING	10.72	0.00998	rs9876005; rs6780064; rs13320265; rs6778281; rs1728803; rs6342; rs1400155; rs12495227; rs4684750; rs77336770	3.73e-03; 1.19e-02; 1.99e-02; 2.15e-02; 1.26e-01; 1.31e-01; 1.38e-01; 1.53e-01; 1.58e-01; 1.63e-01
