# Supplementary material for: Neuronal and glial networks interact with traumatic brain injury to modulate cognition in ABCD study
Source: NPJ Syst Biol Appl. 2026 Mar 13;12:60. doi: 10.1038/s41540-026-00681-8 (PMC13128933; doi:10.1038/s41540-026-00681-8)
Supplement: Supplementary file 10 — Supplementary Data 9 [file 41540_2026_681_MOESM10_ESM.xlsx]

## Sheet: Sheet1
Supplementary Data 9: SNPs Selected for Pathway-based PRS
Interaction PRS
SNP	CHR	Gene	Pathway	GWAS P.INTERACTION	GWAS BETA.INTERACTION	GWAS P.MAIN	GWAS BETA.MAIN	Unadjusted Linear Model FDR.NPC3	Unadjusted Linear Model P.NPC3	Unadjusted Linear Model BETA.NPC3
rs1383914	8	ADRA1A	GOBP_REGULATION_OF_TRANS_SYNAPTIC_SIGNALING	1.237e-05	-0.6211	0.0001266	0.7063	9.80236e-05	2.13095e-05	0.57722
rs10788317	10	GHITM	GOBP_MITOCHONDRION_ORGANIZATION	1.404e-05	-0.6214	3.756e-05	0.7572	0.00386829	0.00227052	0.428419
rs11200844	10	GHITM	GOBP_MITOCHONDRION_ORGANIZATION	0.0001886	0.5619	0.0009527	-0.6417	0.000874297	0.000361123	-0.527
rs1250244	2	FN1	GOBP_NEURON_PROJECTION_EXTENSION;GOBP_POSITIVE_REGULATION_OF_AXON_EXTENSION;GOBP_POSITIVE_REGULATION_OF_CELL_GROWTH	0.0002089	0.6258	0.0004745	-0.7554	0.0035155	0.00198702	-0.514069
rs61886408	11	SHANK2	GOBP_LONG_TERM_SYNAPTIC_DEPRESSION	0.0002106	-0.9574	0.0005514	1.183	0.000646813	0.000239039	0.898928
rs10887246	10	GHITM	GOBP_MITOCHONDRION_ORGANIZATION	0.0002662	0.5547	0.001128	-0.6462	2.86807e-05	8.34083e-07	-0.719674
rs12358474	10	GHITM	GOBP_MITOCHONDRION_ORGANIZATION	0.0003031	0.511	0.001388	-0.5839	2.86807e-05	1.24699e-06	-0.666314
rs73206142	23	UXT	GOBP_AXONAL_TRANSPORT_OF_MITOCHONDRION	0.0003203	0.6687	0.0005696	-0.8146	0.00239802	0.00125114	-0.416967
rs10804242	2	FN1	GOBP_NEURON_PROJECTION_EXTENSION;GOBP_POSITIVE_REGULATION_OF_AXON_EXTENSION;GOBP_POSITIVE_REGULATION_OF_CELL_GROWTH	0.0003546	0.5297	0.001501	-0.6029	9.80236e-05	1.39739e-05	-0.629623
rs79537401	2	CAMKMT	GOBP_MITOCHONDRION_ORGANIZATION	0.0003685	0.9966	0.003208	-1.085	0.000656215	0.00025678	-0.985921
rs76251724	2	SOX11	GOBP_ASTROCYTE_ACTIVATION;GOBP_GLIAL_CELL_DEVELOPMENT	0.0003834	-0.9376	0.00032	1.265	0.0035155	0.00198667	0.782672
rs72785161	16	CDH1	GOBP_NEURON_PROJECTION_EXTENSION	0.0004342	0.9762	0.0001037	-1.463	0.0100225	0.00845756	-0.686609
rs76752310	17	ARHGAP44	GOBP_REGULATION_OF_PROTEIN_LOCALIZATION_TO_SYNAPSE	0.0004914	-0.9731	0.001015	1.187	0.0023212	0.0011606	0.880809
rs4958122	5	FSTL4	GOBP_NEURON_PROJECTION_EXTENSION	0.0005432	-0.6366	0.0001959	0.8893	9.80236e-05	1.24878e-05	0.771335
rs11974095	7	CDK6	GOBP_ASTROCYTE_ACTIVATION;GOBP_GLIAL_CELL_DEVELOPMENT	0.0005885	-0.9133	0.0006017	1.21	0.00061627	0.000214355	0.939936
rs1250231	2	FN1	GOBP_POSITIVE_REGULATION_OF_AXON_EXTENSION;GOBP_POSITIVE_REGULATION_OF_CELL_GROWTH	0.0005962	0.5931	0.0006998	-0.7472	0.0100225	0.007512	-0.457628
rs61648937	15	INO80	GOBP_POSITIVE_REGULATION_OF_CELL_GROWTH	0.0007528	-0.7288	0.004383	0.8063	0.000469009	0.000142742	0.79333
rs7243671	18	NEDD4L	GOBP_POSITIVE_REGULATION_OF_CELL_GROWTH	0.0008336	-0.4985	0.002662	0.5882	0.00013681	3.27154e-05	0.596485
rs577892092	7	CDK6	GOBP_ASTROCYTE_ACTIVATION;GOBP_GLIAL_CELL_DEVELOPMENT	0.0008957	-0.8842	0.001151	1.15	0.00061627	0.000214355	0.939936
rs79278762	17	ARHGAP44	GOBP_REGULATION_OF_PROTEIN_LOCALIZATION_TO_SYNAPSE	0.0009885	-0.8661	0.001552	1.095	0.0100225	0.00849737	0.667385
rs9889794	17	ARHGAP44	GOBP_REGULATION_OF_PROTEIN_LOCALIZATION_TO_SYNAPSE	0.001059	-0.8768	0.001787	1.096	0.0100225	0.00744878	0.691934
rs8080264	17	TRPV1	GOBP_GLIAL_CELL_ACTIVATION;GOBP_NEGATIVE_REGULATION_OF_MEMBRANE_POTENTIAL	0.001102	-0.7265	0.002313	0.867	9.80236e-05	1.97377e-05	0.924326
rs9646399	17	ARHGAP44	GOBP_REGULATION_OF_PROTEIN_LOCALIZATION_TO_SYNAPSE	0.001266	-0.8482	0.00224	1.059	0.0100225	0.00849737	0.667385
rs595161	3	GHSR	GOBP_REGULATION_OF_PROTEIN_LOCALIZATION_TO_SYNAPSE	0.001464	-0.4755	0.0008864	0.6395	0.0611382	0.0611382	0.275837
rs7277154	21	DSCAM	GOBP_POSITIVE_REGULATION_OF_AXON_EXTENSION	0.001653	-0.662	0.01152	0.675	9.80236e-05	1.95679e-05	0.8818
rs4951158	1	CNTN2	GOBP_ASTROCYTE_ACTIVATION;GOBP_GLIAL_CELL_DEVELOPMENT	0.00166	0.709	0.003507	-0.8385	0.0160232	0.0149783	-0.543306
rs4806237	19	TYROBP	GOBP_GLIAL_CELL_ACTIVATION;GOBP_SUPEROXIDE_METABOLIC_PROCESS	0.001805	0.5281	0.004185	-0.6182	9.80236e-05	2.03014e-05	-0.709587
rs2037562	3	GHSR	GOBP_REGULATION_OF_PROTEIN_LOCALIZATION_TO_SYNAPSE	0.002265	-0.4348	0.003431	0.5347	0.00101455	0.000441111	0.490401
rs35572516	17	ARHGAP44	GOBP_REGULATION_OF_PROTEIN_LOCALIZATION_TO_SYNAPSE	0.002521	0.4284	0.001252	-0.5988	0.000210618	5.95225e-05	-0.548387
rs144166034	12	BICD1	GOBP_STRESS_GRANULE_ASSEMBLY	0.00298	-0.8022	0.02378	0.7823	0.0130394	0.0119056	0.669267
rs112251386	12	BICD1	GOBP_STRESS_GRANULE_ASSEMBLY	0.003498	-0.8012	0.01461	0.8479	0.0100225	0.00810019	0.720619
rs56144247	12	BICD1	GOBP_STRESS_GRANULE_ASSEMBLY	0.003498	-0.8012	0.01461	0.8479	0.0100225	0.00810019	0.720619
rs9911546	17	ARHGAP44	GOBP_REGULATION_OF_PROTEIN_LOCALIZATION_TO_SYNAPSE	0.00381	-0.4154	0.00265	0.5606	0.0100225	0.00678922	0.380718
rs1024580	17	ARHGAP44	GOBP_REGULATION_OF_PROTEIN_LOCALIZATION_TO_SYNAPSE	0.004022	-0.4672	0.01284	0.5171	0.00016799	4.38236e-05	0.649742
rs112322653	12	BICD1	GOBP_STRESS_GRANULE_ASSEMBLY	0.00417	-0.7808	0.01672	0.8275	0.0100225	0.00792918	0.716929
rs55784217	8	STAU2	GOBP_REGULATION_OF_LONG_TERM_SYNAPTIC_DEPRESSION	0.005051	0.524	0.001783	-0.7433	0.0106946	0.00929962	-0.483875
rs9895699	17	TRPV1	GOBP_GLIAL_CELL_ACTIVATION;GOBP_NEGATIVE_REGULATION_OF_MEMBRANE_POTENTIAL	0.005967	-0.4353	0.02493	0.4546	0.00116745	0.000532966	0.536005
rs1205317	19	LILRB2	GOBP_REGULATION_OF_LONG_TERM_SYNAPTIC_DEPRESSION	0.01029	-0.354	0.04285	0.3661	0.00934156	0.00588925	0.370347
rs1782566	23	DDX3X	GOBP_STRESS_GRANULE_ASSEMBLY	0.01161	0.481	0.04408	-0.4916	0.0100225	0.0076227	-0.347198
rs56722877	11	CRY2	GOBP_REGULATION_OF_GLUCOCORTICOID_SECRETION	0.05906	-0.3971	0.02903	0.6006	0.0130394	0.0118652	0.504804
rs74688006	8	CRH	GOBP_REGULATION_OF_GLUCOCORTICOID_SECRETION	0.1098	0.3801	0.1339	-0.4686	0.0240286	0.0229838	-0.523346
Additive PRS
SNP	CHR	Gene	Pathway	GWAS P.MAIN	GWAS BETA.MAIN	Unadjusted Linear Model FDR.NPC3	Unadjusted Linear Model P.NPC3	Unadjusted Linear Model BETA.NPC3
rs2474679	14	DYNC1H1	GOBP_STRESS_GRANULE_ASSEMBLY	0.0005597	-0.3275	0.00125145	0.00075981	0.713472
rs2448241	14	DYNC1H1	GOBP_STRESS_GRANULE_ASSEMBLY	0.0006839	-0.3239	0.00351741	0.00276368	0.626795
rs7526950	1	ROR1	GOBP_ASTROCYTE_ACTIVATION;GOBP_GLIAL_CELL_DEVELOPMENT	0.00147	0.2283	0.0033747	0.0024105	-0.521231
rs11586449	1	ROR1	GOBP_ASTROCYTE_ACTIVATION;GOBP_GLIAL_CELL_DEVELOPMENT	0.001617	0.2273	0.00351741	0.00264772	-0.521434
rs903792	1	ROR1	GOBP_ASTROCYTE_ACTIVATION;GOBP_GLIAL_CELL_DEVELOPMENT	0.001716	0.2258	0.00194575	0.00132033	-0.550879
rs11584041	1	ROR1	GOBP_ASTROCYTE_ACTIVATION;GOBP_GLIAL_CELL_DEVELOPMENT	0.002273	0.2232	0.00059366	0.00021202	-0.64173
rs4782380	16	CYBA	GOBP_SUPEROXIDE_METABOLIC_PROCESS	0.002449	0.1851	0.00037124	9.28e-05	-0.525626
rs1265744	12	TCTN1	GOBP_CENTRAL_NERVOUS_SYSTEM_NEURON_DEVELOPMENT	0.002483	0.1902	0.0656053	0.0585761	0.258551
rs13083731	3	MFN1	GOBP_AXONAL_TRANSPORT_OF_MITOCHONDRION	0.00263	-0.2187	0.00044349	0.0001363	0.61161
rs10463516	5	IL4	GOBP_GLIAL_CELL_ACTIVATION	0.002732	0.2306	0.00125468	0.00080658	0.517392
rs1502337	12	HVCN1	GOBP_SUPEROXIDE_METABOLIC_PROCESS	0.002739	0.1888	0.0730443	0.0729445	0.246149
rs2299006	5	IL13	GOBP_GLIAL_CELL_ACTIVATION	0.005282	0.2145	0.00114206	0.00057103	0.531733
rs151297580	23	TRPC5	GOBP_POSITIVE_REGULATION_OF_AXON_EXTENSION	0.00886	-0.332	0.00376262	0.00309073	0.558162
rs901600	12	BICD1	GOBP_STRESS_GRANULE_ASSEMBLY	0.01004	-0.1753	0.00028172	6.04e-05	0.628138
