# Supplementary material for: Neuronal and glial networks interact with traumatic brain injury to modulate cognition in ABCD study
Source: NPJ Syst Biol Appl. 2026 Mar 13;12:60. doi: 10.1038/s41540-026-00681-8 (PMC13128933; doi:10.1038/s41540-026-00681-8)
Supplement: Supplementary file 11 — Supplementary Data 10 [file 41540_2026_681_MOESM11_ESM.xlsx]

## Sheet: combined_R2
Supplementary Data 10: Cross Validation Accuracies for Null, Additive, and Interaction Clinical Models
Table values are R2 performance. Models were fit with training data and predicted on validation.
Fold	Train_Null	Val_Null		Train_Additive	Val_Additive		Train_Interaction	Val_Interaction
1	0.133675	0.249346		0.185068	0.294635		0.191295	0.305745
2	0.175709	0.082239		0.21881	0.163098		0.227266	0.164583
3	0.151644	0.182037		0.202492	0.229815		0.209193	0.23939
4	0.179979	0.0618688		0.22916	0.116966		0.237038	0.12266
5	0.157808	0.160109		0.213249	0.187195		0.220419	0.195976
mean	0.159763	0.14712		0.209756	0.198342		0.217042	0.205671
median	0.157808	0.160109		0.213249	0.187195		0.220419	0.195976
SD	0.0187966	0.0763467		0.0168297	0.0675486		0.0176091	0.0704004
	paired t-test p-value	0.7811		paired t-test p-value	0.7773		paired t-test p-value	0.787
